# Supplementary material for: Networked salt-bridges mediate magnesium-dependent conformational dynamics and functional regulation in type IA topoisomerases
Source: Nat Commun. 2026 Apr 30;17:5907. doi: 10.1038/s41467-026-72556-9 (PMC13338365; doi:10.1038/s41467-026-72556-9)
Supplement: Supplementary file 10 — Source Data 7 [file 41467_2026_72556_MOESM10_ESM.zip › Source data supplementary figure 15 sequence/lowPI_full length ectop1.aln]

CLUSTAL

TOP1_ECOLI/1-865        ------------------------------------------------------------
A0A812NIX5_SYMPI/1-1025 MSVQITTVAKLDPTAAERVSAGGKALQPKTACAGYKLPVGKKLFVKGEVMLIKLPPAPSM
TOP1_BUCAP/1-853        ------------------------------------------------------------
A0A4D6XJI4_9GAMM/1-860  ------------------------------------------------------------
A0A4D6XKR5_9GAMM/1-855  ------------------------------------------------------------
A0A4D6XLM4_9GAMM/1-855  ------------------------------------------------------------
A0A4D6YAX7_9GAMM/1-858  ------------------------------------------------------------
A0A5J6ZCN6_9GAMM/1-854  ------------------------------------------------------------
A0AAJ4GBR4_9GAMM/1-855  ------------------------------------------------------------
A0AAT9G586_9ENTR/1-867  ------------------------------------------------------------
TOP1_BACSU/1-691        ------------------------------------------------------------
A0ABS4GKJ5_9BACL/1-691  ------------------------------------------------------------
K0AXS9_GOTA9/1-691      ------------------------------------------------------------
A0A431WJ72_9BACI/1-691  ------------------------------------------------------------
A0A498DII4_9BACI/1-691  ------------------------------------------------------------
A0A0L0WBD3_GOTPU/1-690  ------------------------------------------------------------
A0A8E2ICQ7_9BACI/1-691  ------------------------------------------------------------
A0A4U1D976_9BACI/1-691  ------------------------------------------------------------
A0A4Y3P912_BREPA/1-692  ------------------------------------------------------------
A0A9P1JGX8_BACAS/1-691  ------------------------------------------------------------
A0A9X3TPD7_9BACL/1-692  ------------------------------------------------------------
A0A3M8DIZ7_9BACL/1-692  ------------------------------------------------------------
G4NSM1_BACS4/1-691      ------------------------------------------------------------
A0A9X0YUP6_9BACI/1-692  ------------------------------------------------------------
A0A1E7DKV1_9BACI/1-692  ------------------------------------------------------------
A0ABT5WZB4_9ENTE/1-692  ------------------------------------------------------------
A0ABX5EQR3_9BACL/1-691  ------------------------------------------------------------
A0ABX5FLI6_9BACL/1-692  ------------------------------------------------------------
A0A150FA86_9BACI/1-691  ------------------------------------------------------------
A0A223KRP8_9BACI/1-692  ------------------------------------------------------------
A0ABY5TYR8_LACSH/1-691  ------------------------------------------------------------
A0A942TCW6_9BACI/1-691  ------------------------------------------------------------
A0ABT9DJV7_9BACI/1-691  ------------------------------------------------------------
A0ABU0V900_9BACI/1-691  ------------------------------------------------------------
A0A430AC93_9ENTE/1-692  ------------------------------------------------------------
A0ABR5N1J5_BRECH/1-692  ------------------------------------------------------------
A0A917VYB2_9BACL/1-695  ------------------------------------------------------------
A0A2P7V0N1_9BACL/1-692  ------------------------------------------------------------
A0A177L9Y1_9BACI/1-692  ------------------------------------------------------------
A0ABW2PSZ7_9BACL/1-690  ------------------------------------------------------------
A0A511V5A8_9BACL/1-693  ------------------------------------------------------------
A7Z4N2_BACVZ/1-691      ------------------------------------------------------------
A0ABT6GZU2_9BACI/1-691  ------------------------------------------------------------
A0ABX6LW87_BACMO/1-691  ------------------------------------------------------------
A0A1Q8Q638_9BACI/1-692  ------------------------------------------------------------
A0AAI8HPC4_9BACI/1-691  ------------------------------------------------------------
A0A9W5LIZ5_9BACI/1-691  ------------------------------------------------------------
A0A6H0WKK4_9BACI/1-691  ------------------------------------------------------------
A0A4U2Y3B3_9BACL/1-692  ------------------------------------------------------------
A0ABS0QHP0_THEVU/1-691  ------------------------------------------------------------
A0A3M8BAZ1_9BACL/1-692  ------------------------------------------------------------
A0AA96RH71_9BACL/1-696  ------------------------------------------------------------
A0ABW2RLX8_9BACL/1-691  ------------------------------------------------------------
A0A1V2AC85_9BACI/1-692  ------------------------------------------------------------
A0A1N6UIR0_9BACI/1-692  ------------------------------------------------------------
A0A8I1A7R4_THEIN/1-691  ------------------------------------------------------------
A0ABW0LFW7_9BACI/1-691  ------------------------------------------------------------
A0A5B8Z3M9_CYTDA/1-691  ------------------------------------------------------------
A0A9Q4FW79_SALAG/1-690  ------------------------------------------------------------
A0ABS2NWC6_9BACI/1-692  ------------------------------------------------------------
A0ABS5NP83_9BACI/1-691  ------------------------------------------------------------
A0A0M0GRL7_9BACI/1-692  ------------------------------------------------------------
A0ABW4VYB4_9BACI/1-691  ------------------------------------------------------------
A0ABW8VNR9_9BACI/1-691  ------------------------------------------------------------
A0A150L7I1_9BACI/1-691  ------------------------------------------------------------
A0ABT2WBR2_9BACI/1-695  ------------------------------------------------------------
A0ABS2PWF5_9BACL/1-691  ------------------------------------------------------------
A0A1I1VDN8_9BACI/1-692  ------------------------------------------------------------
A0A0Q3QNA8_9BACI/1-691  ------------------------------------------------------------
A0A429XBQ1_9BACI/1-691  ------------------------------------------------------------
A0ABU8HAC7_9BACI/1-690  ------------------------------------------------------------
A0A0D1VVU7_ANEMI/1-693  ------------------------------------------------------------
A0A4R2P340_9BACL/1-690  ------------------------------------------------------------
A0A1D7QW45_9BACI/1-689  ------------------------------------------------------------
A0A3M7TVF9_9BACI/1-690  ------------------------------------------------------------
A0ABQ5TN63_9BACI/1-692  ------------------------------------------------------------
A0A3M8CN98_9BACL/1-692  ------------------------------------------------------------
A0A940SSA5_9ENTE/1-692  ------------------------------------------------------------
A0A235FC18_9BACL/1-691  ------------------------------------------------------------
A0ABR8VGU5_9BACI/1-691  ------------------------------------------------------------
A0ABT9ZR60_9BACI/1-690  ------------------------------------------------------------
A0ABT8HRR2_9BACL/1-691  ------------------------------------------------------------
A0ABY4EHE9_9BACI/1-691  ------------------------------------------------------------
A0ABZ2CWD6_9BACI/1-690  ------------------------------------------------------------
A0ABQ1QIP1_9BACI/1-693  ------------------------------------------------------------
A0ABU0K0K4_9BACL/1-690  ------------------------------------------------------------
A0A084H3S6_METID/1-691  ------------------------------------------------------------
A0A5C7FRL4_9BACI/1-689  ------------------------------------------------------------
A0AAJ1SWT5_9BACI/1-691  ------------------------------------------------------------
A0A8J2VCB8_9BACL/1-690  ------------------------------------------------------------
A0A4Z0GTF2_9BACL/1-695  ------------------------------------------------------------
A0ABW5R5X3_9BACL/1-693  ------------------------------------------------------------
A0ABU0CLG7_9BACI/1-690  ------------------------------------------------------------
A0A1B9AJ58_9BACI/1-694  ------------------------------------------------------------
A0A562JVX7_9BACI/1-691  ------------------------------------------------------------
A0ABU8FJ38_9BACI/1-692  ------------------------------------------------------------
A0ABU6MC43_9BACI/1-691  ------------------------------------------------------------
A0A4Y8IRJ2_9BACI/1-691  ------------------------------------------------------------
A0ABZ2CLE4_9BACI/1-692  ------------------------------------------------------------
A0ABT0M8B5_9BACL/1-693  ------------------------------------------------------------
A0A9X2IN92_9BACI/1-691  ------------------------------------------------------------
A0A1X7IM40_9BACL/1-696  ------------------------------------------------------------
A0A0C2RSZ5_9BACL/1-692  ------------------------------------------------------------
A0ABZ2NAL2_9BACI/1-692  ------------------------------------------------------------
U5LAV6_9BACI/1-691      ------------------------------------------------------------
A0A840DMB1_9BACL/1-691  ------------------------------------------------------------
A0A2T0LI23_9BACL/1-690  ------------------------------------------------------------
A0ABV6GC81_9BACI/1-691  ------------------------------------------------------------
A0ABX7FH81_BRECH/1-692  ------------------------------------------------------------
A0A429ZNW7_9ENTE/1-692  ------------------------------------------------------------
A0A1G8GF52_9BACI/1-690  ------------------------------------------------------------
A0A3M8B8B1_9BACL/1-692  ------------------------------------------------------------
A0ABQ2A428_9BACL/1-699  ------------------------------------------------------------
A0A1J9U848_9BACI/1-692  ------------------------------------------------------------
A0ABS4CQY9_9BACI/1-691  ------------------------------------------------------------
A0ABV3NJ74_9BACI/1-691  ------------------------------------------------------------
A0A285D1R9_9BACI/1-691  ------------------------------------------------------------
A0ABM8Y660_9BACI/1-692  ------------------------------------------------------------
A0A372LUN1_9BACI/1-691  ------------------------------------------------------------
A0ABS4H1M7_9BACL/1-700  ------------------------------------------------------------
A0ABV2KRB0_9BACI/1-691  ------------------------------------------------------------
A0A931MU83_9BACI/1-690  ------------------------------------------------------------
A0ABM5LW71_BACA1/1-691  ------------------------------------------------------------
A0A1Y0CMM5_9BACI/1-692  ------------------------------------------------------------
A0A0G8CJY7_9BACI/1-692  ------------------------------------------------------------
A0A1G7YNT9_9BACI/1-690  ------------------------------------------------------------
A0A1B1LAM3_BACTU/1-692  ------------------------------------------------------------
A0A6B3VRG9_9BACI/1-691  ------------------------------------------------------------
A0ABS2Q5D9_9BACL/1-694  ------------------------------------------------------------
A0A1I3PMP0_9BACL/1-692  ------------------------------------------------------------
A0A1M5N945_9BACI/1-692  ------------------------------------------------------------
A0ABW3D766_9BACL/1-692  ------------------------------------------------------------
C0ZFB0_BREBN/1-692      ------------------------------------------------------------
A0A4R6BZ81_9STAP/1-689  ------------------------------------------------------------
A0A229UMG1_9BACL/1-694  ------------------------------------------------------------
A0AAN0WC26_HEYCO/1-691  ------------------------------------------------------------
A0A6M0P4G2_9BACI/1-691  ------------------------------------------------------------
A0A0L0QNF9_VIRPA/1-692  ------------------------------------------------------------
A0ABS2ZET3_9BACL/1-691  ------------------------------------------------------------
D6XTV5_BACIE/1-689      ------------------------------------------------------------
A0ABY4GZ59_9BACI/1-691  ------------------------------------------------------------
A0ABW0U3U5_9BACI/1-690  ------------------------------------------------------------
A0ABS5LE22_9BACI/1-690  ------------------------------------------------------------
A0A0U4WG43_9BACL/1-693  ------------------------------------------------------------
V6MB58_9BACL/1-692      ------------------------------------------------------------
A0A5C0WLY4_BACIA/1-691  ------------------------------------------------------------
A0ABS7KQ94_9BACL/1-699  ------------------------------------------------------------
A0ABW4KDJ6_9BACI/1-691  ------------------------------------------------------------
A0A7X2S4N6_9BACI/1-690  ------------------------------------------------------------
A0ABM9FX46_9BACL/1-696  ------------------------------------------------------------
A0ABU5JSQ8_9BACI/1-692  ------------------------------------------------------------
A0ABU8FYF9_9BACI/1-692  ------------------------------------------------------------
I3E4U0_BACMT/1-690      ------------------------------------------------------------
A0A0J6D038_9BACL/1-690  ------------------------------------------------------------
A7GRG3_BACCN/1-692      ------------------------------------------------------------
A0A1H9QM31_9BACI/1-690  ------------------------------------------------------------
A0ABQ4LU66_9BACL/1-698  ------------------------------------------------------------
A0A1G9UX47_9BACL/1-691  ------------------------------------------------------------
A0AAX0S670_9BACI/1-691  ------------------------------------------------------------
A0ABT9VL72_9BACI/1-691  ------------------------------------------------------------
A0A8J8GC32_9BACI/1-693  ------------------------------------------------------------
A0ABV3Q1W1_9BACL/1-693  ------------------------------------------------------------
A0ABU6MZ02_9BACI/1-692  ------------------------------------------------------------
A0A3D8GVT5_9BACI/1-691  ------------------------------------------------------------
A0A1I0SHV9_9BACL/1-689  ------------------------------------------------------------
A0AAW5B4B5_9BACI/1-692  ------------------------------------------------------------
A0A2X4Z7H1_LEDLE/1-691  ------------------------------------------------------------
A0A3L7JYA0_9BACI/1-691  ------------------------------------------------------------
A0A511WXS9_9BACI/1-692  ------------------------------------------------------------
A0A7W8JD54_9BACL/1-689  ------------------------------------------------------------
A0ABV2GAH0_9BACL/1-690  ------------------------------------------------------------
A0A1G6N6H5_9BACI/1-693  ------------------------------------------------------------
A0A0D7X7D6_9BACL/1-700  ------------------------------------------------------------
A0A178TFP0_9BACL/1-689  ------------------------------------------------------------
A0A094WQI5_ALKAL/1-690  ------------------------------------------------------------
A0A398BDL1_9BACI/1-691  ------------------------------------------------------------
A0AB94ITP1_9BACI/1-692  ------------------------------------------------------------
A0A0M2T0R6_9BACI/1-691  ------------------------------------------------------------
A0A5Q2TIK8_9BACI/1-692  ------------------------------------------------------------
A0A8J2ZPN3_9BACI/1-692  ------------------------------------------------------------
A0A511UUZ9_9BACI/1-692  ------------------------------------------------------------
F2F625_SOLSS/1-694      ------------------------------------------------------------
A0A3A1R2X0_9BACI/1-691  ------------------------------------------------------------
A0ABU9K5H7_9BACI/1-691  ------------------------------------------------------------
A0ABR5B1Q6_BACBA/1-692  ------------------------------------------------------------
A0ABW4HPX1_9BACI/1-692  ------------------------------------------------------------
A0A6I1FI11_9BACI/1-693  ------------------------------------------------------------
A0A7T6Z413_9BACI/1-690  ------------------------------------------------------------
A0A549YKH5_9BACI/1-692  ------------------------------------------------------------
A0A511Z3M6_9BACL/1-691  ------------------------------------------------------------
A0A3A9KM75_9BACI/1-691  ------------------------------------------------------------
A0ABM6LJY6_9BACI/1-691  ------------------------------------------------------------
A0ABR8XU24_9BACL/1-694  ------------------------------------------------------------
A0A6A8D9I4_9BACI/1-693  ------------------------------------------------------------
A0A840Q4E2_URETH/1-692  ------------------------------------------------------------
A0ABN4YR50_SPOUR/1-691  ------------------------------------------------------------
A0A1H0A3U0_9BACI/1-691  ------------------------------------------------------------
A0ABU4FX08_9BACL/1-692  ------------------------------------------------------------
A0A1C7DG65_9BACL/1-689  ------------------------------------------------------------
A0ABS8QDH7_9BACI/1-692  ------------------------------------------------------------
A0A420VBI4_9BACI/1-691  ------------------------------------------------------------
A0A553ZY76_9BACI/1-691  ------------------------------------------------------------
A0A511W1J9_9BACI/1-692  ------------------------------------------------------------
A0A969PLF5_9BACI/1-689  ------------------------------------------------------------
A0A1I0Z8C5_9BACI/1-692  ------------------------------------------------------------
A0ABW3ZQJ4_9BACI/1-692  ------------------------------------------------------------
A0ABY9WCJ7_9BACI/1-692  ------------------------------------------------------------
A0A3M8PBP2_9BACL/1-689  ------------------------------------------------------------
A0A2W7NBP5_9BACI/1-691  ------------------------------------------------------------
A0A7H8Q5K5_9BACL/1-689  ------------------------------------------------------------
A0ABT8MM55_9BACL/1-689  ------------------------------------------------------------
A0ABV9M9E8_9BACL/1-689  ------------------------------------------------------------
A0A8J7KRV5_9BACL/1-696  ------------------------------------------------------------
A0ABR8WA55_9BACL/1-689  ------------------------------------------------------------
A0A317KZZ1_9BACI/1-692  ------------------------------------------------------------
A0A365KBE2_9BACL/1-689  ------------------------------------------------------------
A0A8J2YE85_9BACL/1-690  ------------------------------------------------------------
A0A2I0QWY0_9BACI/1-691  ------------------------------------------------------------
A0A1I4PI21_9BACI/1-690  ------------------------------------------------------------
A0A1D8JHU5_9BACL/1-690  ------------------------------------------------------------
A0A2N5M6U8_9BACI/1-691  ------------------------------------------------------------
A0A5R9F934_9BACL/1-689  ------------------------------------------------------------
A0A0A8WXW9_MESS1/1-691  ------------------------------------------------------------
A0ABY8J2K1_9BACI/1-691  ------------------------------------------------------------
A0ABS4S559_9BACI/1-693  ------------------------------------------------------------
A0A1I2NFW5_9BACL/1-694  ------------------------------------------------------------
A0ABV8X2B3_9BACI/1-692  ------------------------------------------------------------
A0ABT4HRJ2_9BACL/1-692  ------------------------------------------------------------
A0A0P6W4B3_9BACI/1-691  ------------------------------------------------------------
A0A2S5GGB5_9BACL/1-693  ------------------------------------------------------------
A0ABU1IHD8_9BACL/1-691  ------------------------------------------------------------
A0ABY4WPX2_9BACL/1-692  ------------------------------------------------------------
A0ABW5ZER2_9BACL/1-692  ------------------------------------------------------------
A0ABV1ESV1_9BACI/1-691  ------------------------------------------------------------
A0ABW5Q9I1_9BACI/1-690  ------------------------------------------------------------
A0A7X0LTF0_9BACI/1-692  ------------------------------------------------------------
A0A919WGF3_9BACI/1-692  ------------------------------------------------------------
W4QPF8_HALA3/1-691      ------------------------------------------------------------
A0A4V2NUV2_9BACI/1-691  ------------------------------------------------------------
V6Q6P4_9ENTE/1-692      ------------------------------------------------------------
A0ABW5PDI7_9BACL/1-695  ------------------------------------------------------------
A0A265NET0_9BACI/1-692  ------------------------------------------------------------
W4PX21_9BACI/1-691      ------------------------------------------------------------
A0ABU9XDW8_9BACI/1-692  ------------------------------------------------------------
A0A4R3L0W6_9BACL/1-690  ------------------------------------------------------------
A0ABW0K661_9BACL/1-700  ------------------------------------------------------------
A0ABX9BQQ7_9BACL/1-696  ------------------------------------------------------------
A0A0A5G8U0_9BACI/1-693  ------------------------------------------------------------
A0A9X2A0G1_9BACI/1-691  ------------------------------------------------------------
A0ABX8G6Y8_EXIAC/1-698  ------------------------------------------------------------
A0ABX2MJF4_9BACL/1-696  ------------------------------------------------------------
A0A430AY08_9ENTE/1-694  ------------------------------------------------------------
A0A4R2BGW3_9BACI/1-691  ------------------------------------------------------------
A0ABW5QXL5_9BACL/1-696  ------------------------------------------------------------
A0A1H8JEK5_9BACL/1-690  ------------------------------------------------------------
A0AAN2PG75_9BACI/1-691  ------------------------------------------------------------
A0ABT2DU54_9BACI/1-692  ------------------------------------------------------------
A0A419V5X4_9BACL/1-692  ------------------------------------------------------------
A0A846MFI2_9BACL/1-691  ------------------------------------------------------------
A0ABV1MV45_9BACI/1-692  ------------------------------------------------------------
A0A2U1K7W7_9BACI/1-688  ------------------------------------------------------------
A0A7X0ZBE7_9LIST/1-692  ------------------------------------------------------------
A0A916WE36_9BACI/1-692  ------------------------------------------------------------
A0ABR5E456_LISSE/1-692  ------------------------------------------------------------
A0A841PKP3_9BACL/1-690  ------------------------------------------------------------
A0ABN0BXR0_9LIST/1-692  ------------------------------------------------------------
A0A0U1NR29_9BACI/1-692  ------------------------------------------------------------
A0A3S0QRH5_9BACI/1-693  ------------------------------------------------------------
A0ABQ5NGL6_9BACI/1-692  ------------------------------------------------------------
A0A285RGX9_9BACL/1-692  ------------------------------------------------------------
A0ABM6ACK1_9BACL/1-691  ------------------------------------------------------------
K6BYU5_9BACI/1-693      ------------------------------------------------------------
A0A3Q9QTU8_9BACI/1-692  ------------------------------------------------------------
A0A920C4Y8_9BACI/1-692  ------------------------------------------------------------
A0A1H2QCL4_9BACI/1-691  ------------------------------------------------------------
A0A1Q2KZW7_9BACL/1-690  ------------------------------------------------------------
A0ABT9YEV1_9BACI/1-691  ------------------------------------------------------------
A0ABW0R996_9BACL/1-691  ------------------------------------------------------------
A0A3N5BE73_9BACI/1-706  ------------------------------------------------------------
A0ABW4SIA6_9BACL/1-690  ------------------------------------------------------------
S5Z3F7_GEOG3/1-691      ------------------------------------------------------------
A0ABU4G4A9_9BACL/1-691  ------------------------------------------------------------
A0A1B1S452_9BACL/1-689  ------------------------------------------------------------
A0ABR8U737_9BACL/1-691  ------------------------------------------------------------
A0ABP7VBU5_9BACI/1-692  ------------------------------------------------------------
A0A2P8H7C3_9BACL/1-689  ------------------------------------------------------------
A0ABT9VUJ3_9BACI/1-690  ------------------------------------------------------------
A0A075LI66_9BACI/1-692  ------------------------------------------------------------
A0A268HCW4_9BACI/1-692  ------------------------------------------------------------
A0ABX7HEH0_9STAP/1-690  ------------------------------------------------------------
A0A3R9WSU4_9BACI/1-683  ------------------------------------------------------------
A0A430A1Y4_9ENTE/1-693  ------------------------------------------------------------
A0A364K7P3_9BACL/1-691  ------------------------------------------------------------
A0ABU0FRH9_9BACI/1-691  ------------------------------------------------------------
A0A1L8RHP4_9ENTE/1-699  ------------------------------------------------------------
A0A0M9DL67_9BACI/1-692  ------------------------------------------------------------
A0ABZ2SM72_9ENTE/1-692  ------------------------------------------------------------
A0A1W7AAR6_9STAP/1-687  ------------------------------------------------------------
A0ABT2L0X4_9BACL/1-698  ------------------------------------------------------------
A0A662Z2S4_9STAP/1-687  ------------------------------------------------------------
A0ABP2V1G9_9ENTE/1-692  ------------------------------------------------------------
A0ABY2SZY1_9BACI/1-692  ------------------------------------------------------------
A0ABY2TCC2_9BACI/1-692  ------------------------------------------------------------
A0A4U2ZEQ0_9BACI/1-692  ------------------------------------------------------------
A0ABV2PE24_9BACI/1-692  ------------------------------------------------------------
A0ABQ1G0H1_9BACL/1-691  ------------------------------------------------------------
A0A9Q4HNV8_9BACI/1-691  ------------------------------------------------------------
A0ABY9SXJ6_BREBE/1-692  ------------------------------------------------------------
A0ABR8QMI2_9BACI/1-691  ------------------------------------------------------------
A0ABS7UPG6_9BACI/1-691  ------------------------------------------------------------
A0ABX0A603_9BACI/1-695  ------------------------------------------------------------
A0ABX7VYH9_9BACI/1-691  ------------------------------------------------------------
A8FD76_BACP2/1-691      ------------------------------------------------------------
A0A9Q8CJR6_9STAP/1-689  ------------------------------------------------------------
A0A081LF36_9BACI/1-691  ------------------------------------------------------------
A0ABS2DIX6_9BACI/1-691  ------------------------------------------------------------
A0ABY4HFR6_9BACI/1-691  ------------------------------------------------------------
A0ABS3HSX6_9ENTE/1-693  ------------------------------------------------------------
A0ABR6B0B1_9BACI/1-691  ------------------------------------------------------------
A0A1X7D609_9BACI/1-692  ------------------------------------------------------------
A0A2G6QI89_9BACI/1-692  ------------------------------------------------------------
A0A2N5GP02_9BACI/1-691  ------------------------------------------------------------
A0A4S3PX45_9BACI/1-691  ------------------------------------------------------------
A0A926N9K9_9BACI/1-691  ------------------------------------------------------------
W4QC15_9BACI/1-690      ------------------------------------------------------------
A0A329MTH9_9BACL/1-692  ------------------------------------------------------------
A0A3D8TU54_9LIST/1-692  ------------------------------------------------------------
A0A1H8YZJ6_9BACI/1-691  ------------------------------------------------------------
A0A838CQH6_9BACI/1-691  ------------------------------------------------------------
A0ABW6JTL8_9BACI/1-691  ------------------------------------------------------------
A0A2W0HA48_9BACI/1-690  ------------------------------------------------------------
A0ABV9GG93_9BACL/1-690  ------------------------------------------------------------
A0A011AME3_9BACL/1-699  ------------------------------------------------------------
A0ABV3I803_9BACI/1-692  ------------------------------------------------------------
A0A514LFG7_9BACI/1-690  ------------------------------------------------------------
A0ABX4XPC5_9LIST/1-692  ------------------------------------------------------------
A0A2T4ZAS0_9BACL/1-691  ------------------------------------------------------------
A0A4R1QIJ2_9BACL/1-690  ------------------------------------------------------------
I8J004_9BACL/1-691      ------------------------------------------------------------
A0A841U9X1_9BACL/1-698  ------------------------------------------------------------
A0ABW2URB0_9BACI/1-694  ------------------------------------------------------------
A0ABX3I816_9BACI/1-691  ------------------------------------------------------------
A0ABS4HFB1_9BACI/1-692  ------------------------------------------------------------
A0ABN8A7X1_9BACI/1-692  ------------------------------------------------------------
A0ABU6NE68_9BACI/1-692  ------------------------------------------------------------
A0A5J4JFI9_9BACI/1-691  ------------------------------------------------------------
A0ABY3SMQ2_9BACL/1-700  ------------------------------------------------------------
K6CUE8_SCHAZ/1-693      ------------------------------------------------------------
W9AHU6_9BACI/1-692      ------------------------------------------------------------
A0A941HSD9_9BACI/1-690  ------------------------------------------------------------
A0A0U2VQ26_9BACL/1-699  ------------------------------------------------------------
A0ABR6CIY1_9BACI/1-691  ------------------------------------------------------------
A0ABY7XED6_9BACL/1-699  ------------------------------------------------------------
A0ABT4X0Q0_9BACI/1-691  ------------------------------------------------------------
A0ABV6KJM8_9BACI/1-691  ------------------------------------------------------------
A0ABT8N8J0_9BACL/1-689  ------------------------------------------------------------
A0A4Z1BM71_9STAP/1-689  ------------------------------------------------------------
A0A1M7PG75_9BACI/1-692  ------------------------------------------------------------
A0A084J457_BACMY/1-692  ------------------------------------------------------------
A0ABU0DQ96_9BACI/1-692  ------------------------------------------------------------
A0ABR8R4K5_9BACI/1-691  ------------------------------------------------------------
A0A2K4DPG6_9STAP/1-689  ------------------------------------------------------------
A0A221MDL8_9BACI/1-692  ------------------------------------------------------------
A0A1G6H2Y9_9BACI/1-692  ------------------------------------------------------------
A0A0A1MG18_9BACI/1-692  ------------------------------------------------------------
A0ABR8SLH6_9BACL/1-691  ------------------------------------------------------------
A0A1H7YP48_9BACI/1-691  ------------------------------------------------------------
A0A7W8FQX0_9BACL/1-689  ------------------------------------------------------------
A0ABV7KPE6_PLAOK/1-689  ------------------------------------------------------------
A0ABM6ITA9_9BACL/1-689  ------------------------------------------------------------
A0ABM6QKA5_BACCL/1-691  ------------------------------------------------------------
A0ABW4MIP6_9BACI/1-710  ------------------------------------------------------------
A0A177KK51_9BACI/1-692  ------------------------------------------------------------
A0A411A648_BACVE/1-691  ------------------------------------------------------------
A2RKQ1_LACLM/1-708      ------------------------------------------------------------
T0VAZ6_LACLC/1-708      ------------------------------------------------------------
A0ABR5EG67_LACLC/1-708  ------------------------------------------------------------
Q02YZ2_LACLS/1-708      ------------------------------------------------------------
A0A1N7FJ79_9ACTN/1-891  ------------------------------------------------------------
A0ABT9XJT2_9BACL/1-713  ------------------------------------------------------------
A0A832MVB5_FERPE/1-449  ------------------------------------------------------------
A0A841D5H8_PLAVE/1-914  ------------------------------------------------------------
A0A8J3VZ71_9ACTN/1-902  ------------------------------------------------------------
A0A160M9I7_9BACI/1-691  ------------------------------------------------------------
A0A9Q4EVK7_9BACI/1-691  ------------------------------------------------------------
K9B6M7_9STAP/1-689      ------------------------------------------------------------
A0A367F6N6_9ACTN/1-885  ------------------------------------------------------------
A0A9Q4HDI9_BACSC/1-691  ------------------------------------------------------------
A0AAP3FVS8_BACVA/1-691  ------------------------------------------------------------
A0AAP3FZK1_BACMO/1-691  ------------------------------------------------------------
A0ABU5ZHM9_9BACL/1-696  ------------------------------------------------------------
A0A553SP40_NIACI/1-692  ------------------------------------------------------------
A0A078MI83_9BACL/1-694  ------------------------------------------------------------
A0A0R1EXF5_9LACO/1-685  ------------------------------------------------------------
A0A1G7F2G0_9BACL/1-699  ------------------------------------------------------------
A0AAX2CIV6_9BACI/1-692  ------------------------------------------------------------
A0A365H8K2_9ACTN/1-882  ------------------------------------------------------------
A0A5C5XED0_9PLAN/1-885  ------------------------------------------------------------
A0A4S4C2C4_9BACL/1-700  ------------------------------------------------------------
A0A4U3MF64_9ACTN/1-910  ------------------------------------------------------------
A0AAX1QBD5_9BACI/1-692  ------------------------------------------------------------
A0A0B5NN79_BACTU/1-692  ------------------------------------------------------------
A0A0G8DIE4_BACCE/1-692  ------------------------------------------------------------
A0A1T3V543_BACAN/1-692  ------------------------------------------------------------
A0A7V7S9N7_9BACI/1-692  ------------------------------------------------------------
A0A841T3Q0_9BACL/1-698  ------------------------------------------------------------
A0ABV8SLU4_9BACL/1-698  ------------------------------------------------------------
A0ABC8A600_LACLL/1-710  ------------------------------------------------------------
TOP1_LACLA/1-710        ------------------------------------------------------------
A5IKG3_THEP1/1-633      ------------------------------------------------------------
D2C7P3_THEP2/1-629      ------------------------------------------------------------
TOP1_THEMA/1-633        ------------------------------------------------------------
TOP1_CAMJE/1-700        ------------------------------------------------------------
S6F3I0_LACLL/1-660      ------------------------------------------------------------
A0A150LAT5_9BACI/1-691  ------------------------------------------------------------
A0A410Z4Q1_BACLI/1-691  ------------------------------------------------------------
A0ABV9FFG1_9BACL/1-697  ------------------------------------------------------------
A0A1I4EU51_9ACTN/1-883  ------------------------------------------------------------
A0AA46TDW4_9ACTN/1-906  ------------------------------------------------------------
A0A031WEV6_CLODI/1-695  ------------------------------------------------------------
A0A0A8HQF9_STAHY/1-689  ------------------------------------------------------------
A0A1Y3MK21_9BACI/1-692  ------------------------------------------------------------
A0AA44R694_9BACI/1-692  ------------------------------------------------------------
A0A8J3RX51_PLARO/1-923  ------------------------------------------------------------
A0A917BN83_9ACTN/1-912  ------------------------------------------------------------
A0A4Y6PT82_PERCE/1-845  ------------------------------------------------------------
A0A0C7GC68_PARSO/1-697  ------------------------------------------------------------
A0A089HRL8_PAEDU/1-699  ------------------------------------------------------------
A0A1J9UTI5_9BACI/1-692  ------------------------------------------------------------
A0A242A7B5_9ENTE/1-692  ------------------------------------------------------------
A0A4Y8LWP5_9BACL/1-698  ------------------------------------------------------------
A0ABW1IMI5_9BACL/1-694  ------------------------------------------------------------
A0A147KMY4_THECS/1-914  ------------------------------------------------------------
A0A1T4SRN1_9ACTN/1-913  ------------------------------------------------------------
A0A0R2DI17_9LACO/1-690  ------------------------------------------------------------
A0A6H1P1K1_PRIMG/1-692  ------------------------------------------------------------
A0A7X0SPV2_9BACL/1-698  ------------------------------------------------------------
A0A8I1SK22_9BACI/1-691  ------------------------------------------------------------
A0ABV1KV75_9BACL/1-698  ------------------------------------------------------------
A0A2W2GAT7_9ACTN/1-885  ------------------------------------------------------------
A0A0R1RWU1_9LACO/1-694  ------------------------------------------------------------
A0AAV4LIY4_9BACL/1-697  ------------------------------------------------------------
K8ZL90_9ENTE/1-689      ------------------------------------------------------------
A0A559JCY6_9BACL/1-699  ------------------------------------------------------------
A0A841TGD4_9BACL/1-699  ------------------------------------------------------------
L0EGE4_THECK/1-697      ------------------------------------------------------------
A0ABT6THC6_9BACL/1-698  ------------------------------------------------------------
A0A518D3R3_9BACT/1-896  ------------------------------------------------------------
A0A1G8XVJ6_9ACTN/1-894  ------------------------------------------------------------
A0A840PRS2_9ACTN/1-934  ------------------------------------------------------------
A0ABT3L0C1_9CYAN/1-881  ------------------------------------------------------------
A0A089LCK7_PAEBO/1-698  ------------------------------------------------------------
A0A0R2GB67_9LACO/1-694  ------------------------------------------------------------
A0A841ZL07_9LIST/1-692  ------------------------------------------------------------
A0A3D9IY47_9BACL/1-700  ------------------------------------------------------------
A0A3T1D8N4_9BACL/1-700  ------------------------------------------------------------
A0A9X4KWZ2_9BACL/1-698  ------------------------------------------------------------
A0ABW0M1G6_9BACL/1-698  ------------------------------------------------------------
A0ABW2FGL6_9BACL/1-699  ------------------------------------------------------------
A0A7Y2E9X2_UNCEI/1-898  ------------------------------------------------------------
A0A3N1DD26_9ACTN/1-904  ------------------------------------------------------------
A0A091CCP3_9ENTE/1-667  ------------------------------------------------------------
A0A0R2G812_9LACO/1-694  ----------------------------------------------------------MA
A0A2K8N6S5_9BACL/1-709  ------------------------------------------------------------
A0A841YTI6_9LIST/1-692  ------------------------------------------------------------
D5WPD9_KYRT2/1-709      ------------------------------------------------------------
A0ABW1UPJ7_9LACO/1-692  ------------------------------------------------------------
A0A072NRK6_SCHAZ/1-717  ------------------------------------------------------------
A0A3D9KJQ9_9BACL/1-700  ------------------------------------------------------------
A0A494XYL3_9BACL/1-698  ------------------------------------------------------------
A0ABW0HN64_9BACL/1-698  ------------------------------------------------------------
A0A4R6V414_9ACTN/1-916  ------------------------------------------------------------
A0A1H2U8N2_9BACL/1-691  ------------------------------------------------------------
A0A125W1A5_ENTFL/1-692  ------------------------------------------------------------
A0A0W8E4N3_9ZZZZ/1-692  ------------------------------------------------------------
X5GJZ3_9RICK/1-820      ------------------------------------------------------------
A0A517MF87_9BACT/1-904  ------------------------------------------------------------
A0A5B9QUD7_9BACT/1-910  ------------------------------------------------------------
A0A5Q2MAS3_9ACTN/1-901  ------------------------------------------------------------
A0A8J3Q0Y4_9ACTN/1-924  ------------------------------------------------------------
A0A1N7IW27_9BACL/1-691  ------------------------------------------------------------
A0A3G3K5P4_9BACL/1-698  ------------------------------------------------------------
H8K806_RICAC/1-776      ------------------------------------------------------------
S6GAX7_ANAPH/1-811      ------------------------------------------------------------
A0AA41Q0U8_9ACTN/1-951  ------------------------------------------------------------
A0A0R1GWW3_9LACO/1-691  ------------------------------------------------------------
A0A200JF31_9ENTE/1-692  ------------------------------------------------------------
A0A150L4E1_9BACL/1-691  ------------------------------------------------------------
A0A6G8AWE9_9ENTE/1-693  ------------------------------------------------------------
B9KIC6_ANAMF/1-813      ------------------------------------------------------------
H6QJQ9_RICMA/1-776      ------------------------------------------------------------
H8KD92_RICMS/1-776      ------------------------------------------------------------
Q2GKB4_ANAPZ/1-811      ------------------------------------------------------------
A0A3P1T9T0_9ACTN/1-883  ------------------------------------------------------------
A0A1H7PVB4_STRJI/1-928  ------------------------------------------------------------
A0A1M4VWY1_STRHI/1-907  ------------------------------------------------------------
A0A2P8D140_9ACTN/1-942  ------------------------------------------------------------
A0A852U189_9ACTN/1-909  ------------------------------------------------------------
A0A081BI97_9LACO/1-698  ------------------------------------------------------------
A0A089QBM6_9LACO/1-703  ------------------------------------------------------------
A0A0S3K8U5_9ENTE/1-692  ------------------------------------------------------------
A0A377FUJ1_9BACL/1-698  ------------------------------------------------------------
C4K2S3_RICPU/1-776      ------------------------------------------------------------
D5AWQ5_RICPP/1-776      ------------------------------------------------------------
H6PT82_RICP3/1-776      ------------------------------------------------------------
H8LLS8_RICSL/1-776      ------------------------------------------------------------
Q7PBH0_RICS2/1-776      ------------------------------------------------------------
A0A271J106_9BACT/1-851  ------------------------------------------------------------
A0A371PBZ9_9ACTN/1-922  ------------------------------------------------------------
A0A5M4FDY6_9ACTN/1-893  ------------------------------------------------------------
A0A930YGR7_9ACTN/1-888  ------------------------------------------------------------
TOP1_STRCO/1-952        ------------------------------------------------------------
A0A368SYW0_9ACTN/1-912  ------------------------------------------------------------
A0A542ZTP8_RARFA/1-903  ------------------------------------------------------------
A0A853A4K1_9ACTN/1-976  ------------------------------------------------------------
A0A2P2CF10_9ZZZZ/1-898  ------------------------------------------------------------
B7KFB6_GLOC7/1-872      ------------------------------------------------------------
A0ABT2MU13_9CYAN/1-888  ------------------------------------------------------------
A0A976RRT2_9LACO/1-701  ------------------------------------------------------------
A0ABX8RCY3_9CLOT/1-691  ------------------------------------------------------------
A0A9D1M580_9PROT/1-817  ------------------------------------------------------------
C3PN41_RICAE/1-776      ------------------------------------------------------------
A0A5C4MXY8_9ACTN/1-902  ------------------------------------------------------------
A0A921JQF2_9ACTN/1-869  ------------------------------------------------------------
A0A0A1DGR5_NOCSI/1-902  ------------------------------------------------------------
A0A895XHD9_9ACTN/1-926  ------------------------------------------------------------
A0AA90H2H2_9ACTN/1-946  ------------------------------------------------------------
A0A1U7HR29_9CYAN/1-877  ------------------------------------------------------------
A0A0D8BRI5_GEOKU/1-691  ------------------------------------------------------------
A0A1X6WNB7_9ENTE/1-693  ------------------------------------------------------------
A0A1M6VB01_9BACT/1-858  ------------------------------------------------------------
A0A5C5Y0S8_9PLAN/1-920  ------------------------------------------------------------
A0A066YTD7_9ACTN/1-958  ------------------------------------------------------------
A0A0U4BDD3_9ACTN/1-935  ------------------------------------------------------------
A0A1H0P0F6_9ACTN/1-939  ------------------------------------------------------------
A0A3A4AUB4_9ACTN/1-913  ------------------------------------------------------------
A0A0R1M8E1_9LACO/1-699  ------------------------------------------------------------
A0A1D2YXK0_9BACI/1-691  ------------------------------------------------------------
A0ABN8HCL4_9LACO/1-697  ------------------------------------------------------------
H8K4W8_RICAG/1-779      ------------------------------------------------------------
A0A1W1V7W4_9DEIO/1-973  ------------------------------------------------------------
A0A518K6C3_9BACT/1-899  ------------------------------------------------------------
A0A641AS62_9ACTN/1-937  ------------------------------------------------------------
A0ABP6A7C3_9ACTN/1-944  ------------------------------------------------------------
A0A1T3NZW1_9ACTN/1-961  ------------------------------------------------------------
A0A345SYM5_9ACTN/1-965  ------------------------------------------------------------
A0A521DC44_9BACT/1-848  ------------------------------------------------------------
A0A8J7DV44_9CYAN/1-901  ------------------------------------------------------------
A0A951QGY0_9CYAN/1-911  ------------------------------------------------------------
A0A0B8R1T6_LISMN/1-692  ------------------------------------------------------------
A0A316IEK3_9PSEU/1-902  ------------------------------------------------------------
A0ABP7A0X3_9PSEU/1-902  ------------------------------------------------------------
A0A1I5EUU7_9ACTN/1-896  ------------------------------------------------------------
A0A060RK68_9STRE/1-713  ------------------------------------------------------------
A0A069CZ54_WEIOS/1-702  -----------------------------------------------------------M
A0A0R2HA64_PEDPE/1-690  ------------------------------------------------------------
A0A7X0ZG54_9LIST/1-692  ------------------------------------------------------------
A0A7X0ZZT6_9LIST/1-692  ------------------------------------------------------------
A0A842CLU3_9LIST/1-692  ------------------------------------------------------------
A0AAX2DN75_LISIV/1-692  ------------------------------------------------------------
A0A259TV27_9BACT/1-896  ------------------------------------------------------------
A0A168FDX4_9MICO/1-923  ------------------------------------------------------------
A0A1J7C9I5_9ACTN/1-964  ------------------------------------------------------------
A0A7W7RMH0_9ACTN/1-954  ------------------------------------------------------------
A0A9W6STI4_9ACTN/1-922  ------------------------------------------------------------
TOP1_SYNE7/1-883        ------------------------------------------------------------
A0A1M4VVU8_9BACT/1-850  ------------------------------------------------------------
A0A7X1C5D5_LISSE/1-692  ------------------------------------------------------------
A0ABQ2URJ4_9PSEU/1-898  ------------------------------------------------------------
A0A1Q2CSG9_9ACTN/1-887  ------------------------------------------------------------
A0A6H1U3S7_9CYAN/1-884  ------------------------------------------------------------
A0A0K8MKK2_9LACO/1-704  ----------------------------------------------------------MG
A0A288QAW5_9LACO/1-699  ------------------------------------------------------------
A0A7X1NXW4_9DEIO/1-978  ------------------------------------------------------------
A0A073AVB1_9PSEU/1-918  ------------------------------------------------------------
A0A4R7UYQ9_9PSEU/1-922  ------------------------------------------------------------
A0A8J3C6X8_9PSEU/1-880  ------------------------------------------------------------
A0A844GMD3_9CHRO/1-874  ------------------------------------------------------------
A0A1B2HYA0_9PSEU/1-902  ------------------------------------------------------------
A0A7W7C661_9PSEU/1-937  ------------------------------------------------------------
Q1IWT9_DEIGD/1-964      ------------------------------------------------------------
A0A6P2BPA4_9ACTN/1-954  ------------------------------------------------------------
A0A073JMA1_LIMRT/1-706  ------------------------------------------------------------
A0A1W1UTJ9_PEPAS/1-705  ------------------------------------------------------------
A0A5B2XG11_9PSEU/1-922  ------------------------------------------------------------
A0A0R2NXZ4_9ACTN/1-907  ------------------------------------------------------------
A0A420XQ31_9ACTN/1-920  ------------------------------------------------------------
A0A941GRM2_9CHRO/1-864  ------------------------------------------------------------
TOP1_HELPY/1-736        ------------------------------------------------------------
TOP1_RICFE/1-776        ------------------------------------------------------------
F7XSK6_TREPU/1-731      ------------------------------------------------------------
TOP1_HELPJ/1-736        ------------------------------------------------------------
A0A0R1HR85_9LACO/1-699  ------------------------------------------------------------
A0A0F3MQJ6_RICFI/1-776  ------------------------------------------------------------
A0A1H0NF98_9PSEU/1-900  ------------------------------------------------------------
A0A5B9M6I5_9BACT/1-912  ------------------------------------------------------------
A0ABP9W7C1_9DEIO/1-965  ------------------------------------------------------------
A0A1N6VNM3_9SPIO/1-847  ------------------------------------------------------------
A0A8K2A141_9CYAN/1-886  ------------------------------------------------------------
A0ABM9UL45_SARVE/1-695  ------------------------------------------------------------
G4KMQ9_RICJY/1-776      ------------------------------------------------------------
A0A5C6ACB0_9BACT/1-907  ------------------------------------------------------------
A0ABP9PFR7_9PSEU/1-899  ------------------------------------------------------------
A0A1G6GD18_9ACTN/1-932  ------------------------------------------------------------
A0A5B8NPC2_9CHRO/1-933  ------------------------------------------------------------
K9WA39_9CYAN/1-890      ------------------------------------------------------------
A0ABV0JTS1_9CYAN/1-883  ------------------------------------------------------------
A0A4P6YX07_9LACO/1-698  ------------------------------------------------------------
A8F198_RICM5/1-776      ------------------------------------------------------------
A0A1H9X2X6_9PSEU/1-900  ------------------------------------------------------------
A0ABP9XIG6_9DEIO/1-972  ------------------------------------------------------------
A0ABV8CAN7_9PSEU/1-919  ------------------------------------------------------------
A0A1H1LHI2_9ACTN/1-946  ------------------------------------------------------------
A0ABD6FGG5_9PSEU/1-904  ------------------------------------------------------------
A0A7D6J4R3_9CYAN/1-887  ------------------------------------------------------------
A0A1U7P4G8_9DEIO/1-963  ------------------------------------------------------------
A0A561WS91_ACTTI/1-943  ------------------------------------------------------------
A0A066TWX3_9PSEU/1-951  ------------------------------------------------------------
A0A4V2SV47_9PSEU/1-913  ------------------------------------------------------------
A0A1E5QQM0_9CYAN/1-875  ------------------------------------------------------------
A0A2Z2L7V6_9RICK/1-812  ------------------------------------------------------------
A0A1Q8CNB2_9PSEU/1-939  ------------------------------------------------------------
A0A8J3FFJ7_9ACTN/1-949  ------------------------------------------------------------
A0A1R4JQH3_9MICC/1-936  ------------------------------------------------------------
A0A8J4DJY2_9ACTN/1-937  ------------------------------------------------------------
A0A1Z4UY69_9CYAN/1-880  ------------------------------------------------------------
E1RCE7_SEDSS/1-853      ------------------------------------------------------------
A0AAU8MNL6_9RICK/1-816  ------------------------------------------------------------
A0A8H9L959_9DEIO/1-964  ------------------------------------------------------------
A0A1H0AL95_ALLAB/1-938  ------------------------------------------------------------
A0A255HA31_9ACTN/1-931  ------------------------------------------------------------
A0A0D8ZY07_9CYAN/1-883  ------------------------------------------------------------
A0A947GK70_9CYAN/1-923  ------------------------------------------------------------
A0A0R2JND3_9LACO/1-713  ------------------------------------------------------------
A0A0F3NEF0_ANAPH/1-811  ------------------------------------------------------------
A0AAU7BY51_9RICK/1-776  ------------------------------------------------------------
A0A249JWD5_9ACTN/1-906  ------------------------------------------------------------
A0A317N1W0_9NOCA/1-961  ------------------------------------------------------------
A0A5C5ZTR1_9BACT/1-904  ------------------------------------------------------------
A0ABQ2I2D5_9PSEU/1-901  ------------------------------------------------------------
A0ABW1DIX7_9DEIO/1-978  ------------------------------------------------------------
A0A6M1KU50_9ACTN/1-937  ------------------------------------------------------------
A0A1J1LIY5_9CYAN/1-896  ------------------------------------------------------------
A0A517R3S6_9PLAN/1-882  ------------------------------------------------------------
A3ILD7_9CHRO/1-881      ------------------------------------------------------------
A0A3B0J0S2_9RICK/1-816  ------------------------------------------------------------
A0A418VAR7_9DEIO/1-1002 ------------------------------------------------------------
A0A7C9VUL3_9PSEU/1-922  ------------------------------------------------------------
A0ABQ2S505_9DEIO/1-970  ------------------------------------------------------------
A0ABU4UYF2_9PSEU/1-921  ------------------------------------------------------------
A0A367YTU9_9ACTN/1-928  ------------------------------------------------------------
A0A839DZV2_9PSEU/1-971  ------------------------------------------------------------
A0A0A1ZK99_PROMR/1-868  ------------------------------------------------------------
A0A480A1A8_9CYAN/1-883  ------------------------------------------------------------
A0A926VI53_9CYAN/1-902  ------------------------------------------------------------
A0AAE4JXJ6_9CYAN/1-888  ------------------------------------------------------------
A0A100HKJ1_9DEIO/1-970  ------------------------------------------------------------
H8GW33_DEIGI/1-981      ------------------------------------------------------------
A0ABQ2IW84_9DEIO/1-970  ------------------------------------------------------------
A0A0D0X1F8_9ACTN/1-942  ------------------------------------------------------------
A0A7W3JE27_9MICO/1-933  ------------------------------------------------------------
A0A1Z4KHQ5_ANAVA/1-881  ------------------------------------------------------------
A0AAV3XP67_9CYAN/1-896  ------------------------------------------------------------
A0AAD1CB58_RICJA/1-776  ------------------------------------------------------------
A0A927JEZ3_9ACTN/1-964  ------------------------------------------------------------
A0A0K1JN34_9MICO/1-935  ------------------------------------------------------------
A0A4Q7WVG3_9ACTN/1-918  ------------------------------------------------------------
A0A0C1YJP1_9CYAN/1-927  ------------------------------------------------------------
A0A2W4WJ36_9CYAN/1-915  ------------------------------------------------------------
TOP1_RICPR/1-776        ------------------------------------------------------------
A0A098EFI4_ANAPH/1-811  ------------------------------------------------------------
A0A3B0JJE3_9RICK/1-816  ------------------------------------------------------------
A0AAU7YKM0_9RICK/1-816  ------------------------------------------------------------
L0A4B2_DEIPD/1-970      ------------------------------------------------------------
A0A1G7UQZ8_PSEOR/1-954  ------------------------------------------------------------
A0A438BCA7_9NOCA/1-965  ------------------------------------------------------------
A0A8J3K8T5_9ACTN/1-950  ------------------------------------------------------------
A0A0V7ZC73_9CYAN/1-895  ------------------------------------------------------------
A0A2T1M150_9CHRO/1-880  ------------------------------------------------------------
A0A6J4N970_9CYAN/1-918  ------------------------------------------------------------
A0A9P1P1K7_9CYAN/1-899  ------------------------------------------------------------
A0A1H6SNG0_9DEIO/1-982  ------------------------------------------------------------
A0ABP9U7F1_9DEIO/1-981  ------------------------------------------------------------
A0A368VMD9_9ACTN/1-983  ------------------------------------------------------------
A0A166JPY6_NODSP/1-890  ------------------------------------------------------------
A0AAW9PX43_9CYAN/1-899  ------------------------------------------------------------
A0A918CM57_9DEIO/1-991  ------------------------------------------------------------
TOP1_MYCLE/1-947        ------------------------------------------------------------
A0A239NR86_9ACTN/1-943  ------------------------------------------------------------
A0A2A8CZK8_9BACT/1-877  ------------------------------------------------------------
A0A8J7Z3U9_9CYAN/1-932  ------------------------------------------------------------
A0A1L5YCQ9_9EUKA/1-868  ------------------------------------------------------------
A0A4V1ALL5_9LACO/1-710  -----------------------------------------------------------M
A0A0F3ND22_9RICK/1-826  ------------------------------------------------------------
A0A3G8Y9P8_9DEIO/1-975  ------------------------------------------------------------
A0A3E0HUG8_9PSEU/1-937  ------------------------------------------------------------
A0A139X3E1_9CYAN/1-890  ------------------------------------------------------------
A0A6N8G133_9CHRO/1-900  ------------------------------------------------------------
A0A7G9T4W0_9LACO/1-715  ------------------------------------------------------------
A0A2D0A824_9DEIO/1-986  ------------------------------------------------------------
A0ABP6KY96_9ACTN/1-1003 ------------------------------------------------------------
A0A1R4IBB4_9ACTN/1-932  ------------------------------------------------------------
A0A1B7W0H2_APHFL/1-869  ------------------------------------------------------------
A0A8J6ZJC9_DESMC/1-883  ------------------------------------------------------------
A0A8J6XRE2_9CYAN/1-888  ------------------------------------------------------------
A0A2K3UW73_9DEIO/1-987  ------------------------------------------------------------
A0A7C9LVV1_9DEIO/1-991  ------------------------------------------------------------
A0ABV8XR39_9DEIO/1-988  ------------------------------------------------------------
A0A076ETH3_RHOOP/1-972  ------------------------------------------------------------
A0A1G6LKK5_9ACTN/1-958  ------------------------------------------------------------
A0A2A2WQS5_9ACTN/1-988  ------------------------------------------------------------
A0A516X032_9ACTN/1-990  ------------------------------------------------------------
A0A2K8SP28_9NOSO/1-853  ------------------------------------------------------------
A0A3S1AFF6_CHLFR/1-864  ------------------------------------------------------------
A0A9E3HCJ3_9NOST/1-890  ------------------------------------------------------------
A0AA43GU24_9CYAN/1-862  ------------------------------------------------------------
A0AA43KE96_9CYAN/1-893  ------------------------------------------------------------
A0A5M3T8W2_ARTPT/1-923  ------------------------------------------------------------
A0ABU8YKX1_9CYAN/1-950  ------------------------------------------------------------
A0A7L7YSB4_9RICK/1-816  ------------------------------------------------------------
A0AAU7Q1F5_9RICK/1-816  ------------------------------------------------------------
D1AS91_ANACI/1-813      ------------------------------------------------------------
A0A318S9H9_9DEIO/1-1000 ------------------------------------------------------------
A0ABV5LTZ8_9ACTN/1-963  ------------------------------------------------------------
A0A076NNY7_9CORY/1-974  ------------------------------------------------------------
A0A1G7MHM1_9ACTN/1-946  ------------------------------------------------------------
A0A1H9RXZ6_9ACTN/1-941  ------------------------------------------------------------
A0A895YKE7_9ACTN/1-982  ------------------------------------------------------------
A0A1X4G3D7_9CYAN/1-875  ------------------------------------------------------------
A0A433VSI2_9CYAN/1-859  ------------------------------------------------------------
A0ABR5TN12_9BACL/1-684  ------------------------------------------------------------
A0A6N3DIK9_VEIPA/1-790  ------------------------------------------------------------
F7XTV4_MIDMI/1-791      ------------------------------------------------------------
A0A6G9Y5G4_9NOCA/1-1001 ---------MFNRRHRLPHTAHRAHQRRAGREGKVYSPVATRDRGAADQGRPL-------
A0A1M4TH52_9ACTN/1-892  ------------------------------------------------------------
D6ZC67_SEGRD/1-943      ------------------------------------------------------------
A0A0C1NEQ2_9CYAN/1-890  ------------------------------------------------------------
A0A1Z3HR06_9CYAN/1-881  ------------------------------------------------------------
A0A2G4F0Y0_9CYAN/1-952  ------------------------------------------------------------
A0A8J7HIT3_9CYAN/1-882  ------------------------------------------------------------
A0A8J7LD42_9NOST/1-883  ------------------------------------------------------------
Q11AC4_TRIEI/1-874      ------------------------------------------------------------
A0A7G5CA84_WOLPI/1-816  ------------------------------------------------------------
A0A0S4QSC7_9ACTN/1-1030 ------------------------------------------------------------
A0A1H2KHN4_9ACTN/1-1021 ------------------------------------------------------------
A0A086CIU7_9CHRO/1-871  ------------------------------------------------------------
A0A1Z4GQ84_9CYAN/1-884  ------------------------------------------------------------
A0A2W4VXJ7_9CYAN/1-910  ------------------------------------------------------------
A0A856MAX4_9CYAN/1-887  ------------------------------------------------------------
A0A975T7M8_9NOST/1-851  ------------------------------------------------------------
A0AB37UD07_9CYAN/1-869  ------------------------------------------------------------
B8HP12_CYAP4/1-910      ------------------------------------------------------------
D7CT23_TRURR/1-979      ------------------------------------------------------------
A0A1M7SLY9_FERGO/1-683  ------------------------------------------------------------
A0A7C5T025_9AQUI/1-536  ------------------------------------------------------------
W0DDV7_9AQUI/1-536      ------------------------------------------------------------
T0TNZ7_LACLC/1-487      ------------------------------------------------------------
A0AAI8CLT2_FERIS/1-699  ------------------------------------------------------------
A0A172T4V2_FERPE/1-690  ------------------------------------------------------------
A0AAE5XAJ6_9BACT/1-699  ------------------------------------------------------------
D3DGK1_HYDTT/1-532      ------------------------------------------------------------
TOP1_FERIS/1-699        ------------------------------------------------------------
D3SM80_THEAH/1-539      ------------------------------------------------------------
A0A7V4KF09_FERPE/1-699  ------------------------------------------------------------
A0A0H5SW76_HERHM/1-693  ------------------------------------------------------------
A0A2S0M9Z9_MEGEL/1-756  ----------------------------------------------------------ML
A0A6I4YE38_9DEIO/1-1020 ------------------------------------------------------------
A0ABV9IBI1_9DEIO/1-996  ------------------------------------------------------------
A0A1V2I5B5_9ACTN/1-1006 -----------------------------------------------MPPRAKTTARTPS
A0AA96F760_9MICO/1-893  ------------------------------------------------------------
A0A0M4TVM0_9NOSO/1-883  ------------------------------------------------------------
A0A846H9Z3_9CYAN/1-893  ------------------------------------------------------------
D3EP33_ATETH/1-873      ------------------------------------------------------------
A0A0F6Z456_9CORY/1-1004 ------------------------------------------------------------
A0A6I6CKV8_WOLPI/1-816  ------------------------------------------------------------
A0A7G5CBM0_WOLPI/1-816  ------------------------------------------------------------
B3CTT6_ORITI/1-788      ------------------------------------------------------------
A0A1H8WJV8_9ACTN/1-962  ------------------------------------------------------------
A0A2U1FB68_9PSEU/1-1008 ------------------------------------------------------------
A0A853CJA4_9ACTN/1-946  ------------------------------------------------------------
A0A9X4M4X5_9ACTN/1-964  ------------------------------------------------------------
A0A429XSF5_9RICK/1-773  ------------------------------------------------------------
A0A1G6Q0C8_9PSEU/1-992  ------------------------------------------------------------
A0A518CK26_9PLAN/1-943  ------------------------------------------------------------
A0AAJ6P966_9CYAN/1-883  ------------------------------------------------------------
A0A0G3H7W7_9CORY/1-985  ------------------------------------------------------------
A0A0F3RMY2_ORITS/1-788  ------------------------------------------------------------
A0A1G4XE17_9ACTN/1-986  ------------------------------------------------------------
A0A563VNX4_9CYAN/1-940  ------------------------------------------------------------
F0RMD4_DEIPM/1-1060     ------------------------------------------------------------
A0A2U3QSG7_ORITS/1-788  ------------------------------------------------------------
A0A2P1P6X7_9RICK/1-774  ------------------------------------------------------------
A0A2U3QV32_ORITS/1-788  ------------------------------------------------------------
A0A7K3WJ03_9ACTN/1-986  ------------------------------------------------------------
A0A0F3M643_ORITS/1-788  ------------------------------------------------------------
A0ABQ3K122_9DEIO/1-1046 ------------------------------------------------------------
A0A2H6LL79_9NOSO/1-855  ------------------------------------------------------------
A0A6B0YVY0_9CHLR/1-966  ------------------------------------------------------------
A7HLU3_FERNB/1-702      ------------------------------------------------------------
H9UCV5_FERPD/1-706      ------------------------------------------------------------
A0AAE7CMJ4_STRAT/1-947  ------------------------------------------------------------
A0A6B3QRR6_STRTE/1-952  ------------------------------------------------------------
A0ABN3SC71_9ACTN/1-952  ------------------------------------------------------------
A0ABN4DXA7_STRLI/1-952  ------------------------------------------------------------
TOP1_MYCPN/1-711        ------------------------------------------------------------
A0A9Q4MHL7_XYLFS/1-815  ------------------------------------------------------------
B2I8S8_XYLF2/1-815      ------------------------------------------------------------
TOP1_XYLFT/1-815        ------------------------------------------------------------
A0A2R8F1L6_ORITS/1-788  ------------------------------------------------------------
A0A2U3RMV5_ORITS/1-788  ------------------------------------------------------------
A0A917US36_9DEIO/1-1019 ------------------------------------------------------------
A0A1G9AY32_ACTMZ/1-1044 ------------------------------------------------------------
A5CF60_ORITB/1-788      ------------------------------------------------------------
A0A0F3MKD1_9RICK/1-794  ------------------------------------------------------------
A0A2U3QQ23_ORITS/1-788  ------------------------------------------------------------
A0A1N7F3H2_9NOCA/1-1040 ------------------------------------------------------------
A0A0F3PC45_ORITS/1-788  ------------------------------------------------------------
A0A0J9EX95_9CYAN/1-619  ------------------------------------------------------------
A0A497XXV8_9AQUI/1-535  ------------------------------------------------------------
A0A4S5EUA6_9ACTN/1-1084 ------------------------------------------------------------
A0A4R7HVX9_9ACTN/1-917  ------------------------------------------------------------
A0A381QWM9_9ZZZZ/1-1024 ------------------------------------------------------------
A0A9X5CR35_9ACTN/1-943  ------------------------------------------------------------
A0ABP9I3F8_9ACTN/1-952  ------------------------------------------------------------
A0ABW7S2L1_STRTE/1-954  ------------------------------------------------------------
A0ABW8BJN2_9ACTN/1-948  ------------------------------------------------------------
A0ABW8H6X0_9ACTN/1-952  ------------------------------------------------------------
A0AAW8FFD8_9ACTN/1-940  ------------------------------------------------------------
A0ABX5ZJ81_STRTE/1-942  ------------------------------------------------------------
A0ABC8AFL9_XYLFS/1-815  ------------------------------------------------------------
A0A3Q9KWD4_STRGD/1-944  ------------------------------------------------------------
A0ABR4T0A3_9ACTN/1-944  ------------------------------------------------------------
A0A100JR39_STRSC/1-949  ------------------------------------------------------------
A0A494V2Z1_9ACTN/1-942  ------------------------------------------------------------
TOP1_XYLFA/1-815        ------------------------------------------------------------
A0A060H920_XYLFS/1-815  ------------------------------------------------------------
A0AAJ5QZN1_XYLFS/1-815  ------------------------------------------------------------
A0ABS8TW01_9GAMM/1-811  ------------------------------------------------------------
A0AA89Q1L4_STRCU/1-942  ------------------------------------------------------------
A0A4Z1CZR6_9ACTN/1-943  ------------------------------------------------------------
A0A4Z1DM88_STRGP/1-943  ------------------------------------------------------------
A0ABW9I3F0_9ACTN/1-942  ------------------------------------------------------------
A0ABW9IU27_STRGJ/1-955  ------------------------------------------------------------
A0AAP6EJ82_9ACTN/1-946  ------------------------------------------------------------
A0A0D8BJY0_9ACTN/1-1089 -------------------------------------------MPPRTKTTTRTTARSAA
A0ABS7W2N2_STROV/1-959  ------------------------------------------------------------
A0A101EP83_9THEM/1-529  ------------------------------------------------------------
TOP1_MYCS2/1-936        ------------------------------------------------------------
TOP1_MYCTA/1-934        ------------------------------------------------------------
TOP1_MYCBO/1-934        ------------------------------------------------------------
TOP1_MYCTO/1-934        ------------------------------------------------------------
A0A285NWT3_9AQUI/1-534  ------------------------------------------------------------
A0A7C2VHL2_9AQUI/1-535  ------------------------------------------------------------
TOP1_MYCTU/1-934        ------------------------------------------------------------
A0ABR9VTA2_9SYNC/1-903  ------------------------------------------------------------
TOP1_MYCGE/1-709        ------------------------------------------------------------
TOP1_SYNY3/1-898        ------------------------------------------------------------
A0A1M6RQ26_9AQUI/1-527  ------------------------------------------------------------
TOP1_ZYMMO/1-1212       ------------------------------------------------------------
TOP1_ALKPO/1-707        ------------------------------------------------------------

TOP1_ECOLI/1-865        ------------------------------------------------------------
A0A812NIX5_SYMPI/1-1025 VVNEVLPGVALSADSDKQLWQQYNAQGIAAELIQDAFHRLPEDTLAIAIERHNVIYNDKG
TOP1_BUCAP/1-853        ------------------------------------------------------------
A0A4D6XJI4_9GAMM/1-860  ------------------------------------------------------------
A0A4D6XKR5_9GAMM/1-855  ------------------------------------------------------------
A0A4D6XLM4_9GAMM/1-855  ------------------------------------------------------------
A0A4D6YAX7_9GAMM/1-858  ------------------------------------------------------------
A0A5J6ZCN6_9GAMM/1-854  ------------------------------------------------------------
A0AAJ4GBR4_9GAMM/1-855  ------------------------------------------------------------
A0AAT9G586_9ENTR/1-867  ------------------------------------------------------------
TOP1_BACSU/1-691        ------------------------------------------------------------
A0ABS4GKJ5_9BACL/1-691  ------------------------------------------------------------
K0AXS9_GOTA9/1-691      ------------------------------------------------------------
A0A431WJ72_9BACI/1-691  ------------------------------------------------------------
A0A498DII4_9BACI/1-691  ------------------------------------------------------------
A0A0L0WBD3_GOTPU/1-690  ------------------------------------------------------------
A0A8E2ICQ7_9BACI/1-691  ------------------------------------------------------------
A0A4U1D976_9BACI/1-691  ------------------------------------------------------------
A0A4Y3P912_BREPA/1-692  ------------------------------------------------------------
A0A9P1JGX8_BACAS/1-691  ------------------------------------------------------------
A0A9X3TPD7_9BACL/1-692  ------------------------------------------------------------
A0A3M8DIZ7_9BACL/1-692  ------------------------------------------------------------
G4NSM1_BACS4/1-691      ------------------------------------------------------------
A0A9X0YUP6_9BACI/1-692  ------------------------------------------------------------
A0A1E7DKV1_9BACI/1-692  ------------------------------------------------------------
A0ABT5WZB4_9ENTE/1-692  ------------------------------------------------------------
A0ABX5EQR3_9BACL/1-691  ------------------------------------------------------------
A0ABX5FLI6_9BACL/1-692  ------------------------------------------------------------
A0A150FA86_9BACI/1-691  ------------------------------------------------------------
A0A223KRP8_9BACI/1-692  ------------------------------------------------------------
A0ABY5TYR8_LACSH/1-691  ------------------------------------------------------------
A0A942TCW6_9BACI/1-691  ------------------------------------------------------------
A0ABT9DJV7_9BACI/1-691  ------------------------------------------------------------
A0ABU0V900_9BACI/1-691  ------------------------------------------------------------
A0A430AC93_9ENTE/1-692  ------------------------------------------------------------
A0ABR5N1J5_BRECH/1-692  ------------------------------------------------------------
A0A917VYB2_9BACL/1-695  ------------------------------------------------------------
A0A2P7V0N1_9BACL/1-692  ------------------------------------------------------------
A0A177L9Y1_9BACI/1-692  ------------------------------------------------------------
A0ABW2PSZ7_9BACL/1-690  ------------------------------------------------------------
A0A511V5A8_9BACL/1-693  ------------------------------------------------------------
A7Z4N2_BACVZ/1-691      ------------------------------------------------------------
A0ABT6GZU2_9BACI/1-691  ------------------------------------------------------------
A0ABX6LW87_BACMO/1-691  ------------------------------------------------------------
A0A1Q8Q638_9BACI/1-692  ------------------------------------------------------------
A0AAI8HPC4_9BACI/1-691  ------------------------------------------------------------
A0A9W5LIZ5_9BACI/1-691  ------------------------------------------------------------
A0A6H0WKK4_9BACI/1-691  ------------------------------------------------------------
A0A4U2Y3B3_9BACL/1-692  ------------------------------------------------------------
A0ABS0QHP0_THEVU/1-691  ------------------------------------------------------------
A0A3M8BAZ1_9BACL/1-692  ------------------------------------------------------------
A0AA96RH71_9BACL/1-696  ------------------------------------------------------------
A0ABW2RLX8_9BACL/1-691  ------------------------------------------------------------
A0A1V2AC85_9BACI/1-692  ------------------------------------------------------------
A0A1N6UIR0_9BACI/1-692  ------------------------------------------------------------
A0A8I1A7R4_THEIN/1-691  ------------------------------------------------------------
A0ABW0LFW7_9BACI/1-691  ------------------------------------------------------------
A0A5B8Z3M9_CYTDA/1-691  ------------------------------------------------------------
A0A9Q4FW79_SALAG/1-690  ------------------------------------------------------------
A0ABS2NWC6_9BACI/1-692  ------------------------------------------------------------
A0ABS5NP83_9BACI/1-691  ------------------------------------------------------------
A0A0M0GRL7_9BACI/1-692  ------------------------------------------------------------
A0ABW4VYB4_9BACI/1-691  ------------------------------------------------------------
A0ABW8VNR9_9BACI/1-691  ------------------------------------------------------------
A0A150L7I1_9BACI/1-691  ------------------------------------------------------------
A0ABT2WBR2_9BACI/1-695  ------------------------------------------------------------
A0ABS2PWF5_9BACL/1-691  ------------------------------------------------------------
A0A1I1VDN8_9BACI/1-692  ------------------------------------------------------------
A0A0Q3QNA8_9BACI/1-691  ------------------------------------------------------------
A0A429XBQ1_9BACI/1-691  ------------------------------------------------------------
A0ABU8HAC7_9BACI/1-690  ------------------------------------------------------------
A0A0D1VVU7_ANEMI/1-693  ------------------------------------------------------------
A0A4R2P340_9BACL/1-690  ------------------------------------------------------------
A0A1D7QW45_9BACI/1-689  ------------------------------------------------------------
A0A3M7TVF9_9BACI/1-690  ------------------------------------------------------------
A0ABQ5TN63_9BACI/1-692  ------------------------------------------------------------
A0A3M8CN98_9BACL/1-692  ------------------------------------------------------------
A0A940SSA5_9ENTE/1-692  ------------------------------------------------------------
A0A235FC18_9BACL/1-691  ------------------------------------------------------------
A0ABR8VGU5_9BACI/1-691  ------------------------------------------------------------
A0ABT9ZR60_9BACI/1-690  ------------------------------------------------------------
A0ABT8HRR2_9BACL/1-691  ------------------------------------------------------------
A0ABY4EHE9_9BACI/1-691  ------------------------------------------------------------
A0ABZ2CWD6_9BACI/1-690  ------------------------------------------------------------
A0ABQ1QIP1_9BACI/1-693  ------------------------------------------------------------
A0ABU0K0K4_9BACL/1-690  ------------------------------------------------------------
A0A084H3S6_METID/1-691  ------------------------------------------------------------
A0A5C7FRL4_9BACI/1-689  ------------------------------------------------------------
A0AAJ1SWT5_9BACI/1-691  ------------------------------------------------------------
A0A8J2VCB8_9BACL/1-690  ------------------------------------------------------------
A0A4Z0GTF2_9BACL/1-695  ------------------------------------------------------------
A0ABW5R5X3_9BACL/1-693  ------------------------------------------------------------
A0ABU0CLG7_9BACI/1-690  ------------------------------------------------------------
A0A1B9AJ58_9BACI/1-694  ------------------------------------------------------------
A0A562JVX7_9BACI/1-691  ------------------------------------------------------------
A0ABU8FJ38_9BACI/1-692  ------------------------------------------------------------
A0ABU6MC43_9BACI/1-691  ------------------------------------------------------------
A0A4Y8IRJ2_9BACI/1-691  ------------------------------------------------------------
A0ABZ2CLE4_9BACI/1-692  ------------------------------------------------------------
A0ABT0M8B5_9BACL/1-693  ------------------------------------------------------------
A0A9X2IN92_9BACI/1-691  ------------------------------------------------------------
A0A1X7IM40_9BACL/1-696  ------------------------------------------------------------
A0A0C2RSZ5_9BACL/1-692  ------------------------------------------------------------
A0ABZ2NAL2_9BACI/1-692  ------------------------------------------------------------
U5LAV6_9BACI/1-691      ------------------------------------------------------------
A0A840DMB1_9BACL/1-691  ------------------------------------------------------------
A0A2T0LI23_9BACL/1-690  ------------------------------------------------------------
A0ABV6GC81_9BACI/1-691  ------------------------------------------------------------
A0ABX7FH81_BRECH/1-692  ------------------------------------------------------------
A0A429ZNW7_9ENTE/1-692  ------------------------------------------------------------
A0A1G8GF52_9BACI/1-690  ------------------------------------------------------------
A0A3M8B8B1_9BACL/1-692  ------------------------------------------------------------
A0ABQ2A428_9BACL/1-699  ------------------------------------------------------------
A0A1J9U848_9BACI/1-692  ------------------------------------------------------------
A0ABS4CQY9_9BACI/1-691  ------------------------------------------------------------
A0ABV3NJ74_9BACI/1-691  ------------------------------------------------------------
A0A285D1R9_9BACI/1-691  ------------------------------------------------------------
A0ABM8Y660_9BACI/1-692  ------------------------------------------------------------
A0A372LUN1_9BACI/1-691  ------------------------------------------------------------
A0ABS4H1M7_9BACL/1-700  ------------------------------------------------------------
A0ABV2KRB0_9BACI/1-691  ------------------------------------------------------------
A0A931MU83_9BACI/1-690  ------------------------------------------------------------
A0ABM5LW71_BACA1/1-691  ------------------------------------------------------------
A0A1Y0CMM5_9BACI/1-692  ------------------------------------------------------------
A0A0G8CJY7_9BACI/1-692  ------------------------------------------------------------
A0A1G7YNT9_9BACI/1-690  ------------------------------------------------------------
A0A1B1LAM3_BACTU/1-692  ------------------------------------------------------------
A0A6B3VRG9_9BACI/1-691  ------------------------------------------------------------
A0ABS2Q5D9_9BACL/1-694  ------------------------------------------------------------
A0A1I3PMP0_9BACL/1-692  ------------------------------------------------------------
A0A1M5N945_9BACI/1-692  ------------------------------------------------------------
A0ABW3D766_9BACL/1-692  ------------------------------------------------------------
C0ZFB0_BREBN/1-692      ------------------------------------------------------------
A0A4R6BZ81_9STAP/1-689  ------------------------------------------------------------
A0A229UMG1_9BACL/1-694  ------------------------------------------------------------
A0AAN0WC26_HEYCO/1-691  ------------------------------------------------------------
A0A6M0P4G2_9BACI/1-691  ------------------------------------------------------------
A0A0L0QNF9_VIRPA/1-692  ------------------------------------------------------------
A0ABS2ZET3_9BACL/1-691  ------------------------------------------------------------
D6XTV5_BACIE/1-689      ------------------------------------------------------------
A0ABY4GZ59_9BACI/1-691  ------------------------------------------------------------
A0ABW0U3U5_9BACI/1-690  ------------------------------------------------------------
A0ABS5LE22_9BACI/1-690  ------------------------------------------------------------
A0A0U4WG43_9BACL/1-693  ------------------------------------------------------------
V6MB58_9BACL/1-692      ------------------------------------------------------------
A0A5C0WLY4_BACIA/1-691  ------------------------------------------------------------
A0ABS7KQ94_9BACL/1-699  ------------------------------------------------------------
A0ABW4KDJ6_9BACI/1-691  ------------------------------------------------------------
A0A7X2S4N6_9BACI/1-690  ------------------------------------------------------------
A0ABM9FX46_9BACL/1-696  ------------------------------------------------------------
A0ABU5JSQ8_9BACI/1-692  ------------------------------------------------------------
A0ABU8FYF9_9BACI/1-692  ------------------------------------------------------------
I3E4U0_BACMT/1-690      ------------------------------------------------------------
A0A0J6D038_9BACL/1-690  ------------------------------------------------------------
A7GRG3_BACCN/1-692      ------------------------------------------------------------
A0A1H9QM31_9BACI/1-690  ------------------------------------------------------------
A0ABQ4LU66_9BACL/1-698  ------------------------------------------------------------
A0A1G9UX47_9BACL/1-691  ------------------------------------------------------------
A0AAX0S670_9BACI/1-691  ------------------------------------------------------------
A0ABT9VL72_9BACI/1-691  ------------------------------------------------------------
A0A8J8GC32_9BACI/1-693  ------------------------------------------------------------
A0ABV3Q1W1_9BACL/1-693  ------------------------------------------------------------
A0ABU6MZ02_9BACI/1-692  ------------------------------------------------------------
A0A3D8GVT5_9BACI/1-691  ------------------------------------------------------------
A0A1I0SHV9_9BACL/1-689  ------------------------------------------------------------
A0AAW5B4B5_9BACI/1-692  ------------------------------------------------------------
A0A2X4Z7H1_LEDLE/1-691  ------------------------------------------------------------
A0A3L7JYA0_9BACI/1-691  ------------------------------------------------------------
A0A511WXS9_9BACI/1-692  ------------------------------------------------------------
A0A7W8JD54_9BACL/1-689  ------------------------------------------------------------
A0ABV2GAH0_9BACL/1-690  ------------------------------------------------------------
A0A1G6N6H5_9BACI/1-693  ------------------------------------------------------------
A0A0D7X7D6_9BACL/1-700  ------------------------------------------------------------
A0A178TFP0_9BACL/1-689  ------------------------------------------------------------
A0A094WQI5_ALKAL/1-690  ------------------------------------------------------------
A0A398BDL1_9BACI/1-691  ------------------------------------------------------------
A0AB94ITP1_9BACI/1-692  ------------------------------------------------------------
A0A0M2T0R6_9BACI/1-691  ------------------------------------------------------------
A0A5Q2TIK8_9BACI/1-692  ------------------------------------------------------------
A0A8J2ZPN3_9BACI/1-692  ------------------------------------------------------------
A0A511UUZ9_9BACI/1-692  ------------------------------------------------------------
F2F625_SOLSS/1-694      ------------------------------------------------------------
A0A3A1R2X0_9BACI/1-691  ------------------------------------------------------------
A0ABU9K5H7_9BACI/1-691  ------------------------------------------------------------
A0ABR5B1Q6_BACBA/1-692  ------------------------------------------------------------
A0ABW4HPX1_9BACI/1-692  ------------------------------------------------------------
A0A6I1FI11_9BACI/1-693  ------------------------------------------------------------
A0A7T6Z413_9BACI/1-690  ------------------------------------------------------------
A0A549YKH5_9BACI/1-692  ------------------------------------------------------------
A0A511Z3M6_9BACL/1-691  ------------------------------------------------------------
A0A3A9KM75_9BACI/1-691  ------------------------------------------------------------
A0ABM6LJY6_9BACI/1-691  ------------------------------------------------------------
A0ABR8XU24_9BACL/1-694  ------------------------------------------------------------
A0A6A8D9I4_9BACI/1-693  ------------------------------------------------------------
A0A840Q4E2_URETH/1-692  ------------------------------------------------------------
A0ABN4YR50_SPOUR/1-691  ------------------------------------------------------------
A0A1H0A3U0_9BACI/1-691  ------------------------------------------------------------
A0ABU4FX08_9BACL/1-692  ------------------------------------------------------------
A0A1C7DG65_9BACL/1-689  ------------------------------------------------------------
A0ABS8QDH7_9BACI/1-692  ------------------------------------------------------------
A0A420VBI4_9BACI/1-691  ------------------------------------------------------------
A0A553ZY76_9BACI/1-691  ------------------------------------------------------------
A0A511W1J9_9BACI/1-692  ------------------------------------------------------------
A0A969PLF5_9BACI/1-689  ------------------------------------------------------------
A0A1I0Z8C5_9BACI/1-692  ------------------------------------------------------------
A0ABW3ZQJ4_9BACI/1-692  ------------------------------------------------------------
A0ABY9WCJ7_9BACI/1-692  ------------------------------------------------------------
A0A3M8PBP2_9BACL/1-689  ------------------------------------------------------------
A0A2W7NBP5_9BACI/1-691  ------------------------------------------------------------
A0A7H8Q5K5_9BACL/1-689  ------------------------------------------------------------
A0ABT8MM55_9BACL/1-689  ------------------------------------------------------------
A0ABV9M9E8_9BACL/1-689  ------------------------------------------------------------
A0A8J7KRV5_9BACL/1-696  ------------------------------------------------------------
A0ABR8WA55_9BACL/1-689  ------------------------------------------------------------
A0A317KZZ1_9BACI/1-692  ------------------------------------------------------------
A0A365KBE2_9BACL/1-689  ------------------------------------------------------------
A0A8J2YE85_9BACL/1-690  ------------------------------------------------------------
A0A2I0QWY0_9BACI/1-691  ------------------------------------------------------------
A0A1I4PI21_9BACI/1-690  ------------------------------------------------------------
A0A1D8JHU5_9BACL/1-690  ------------------------------------------------------------
A0A2N5M6U8_9BACI/1-691  ------------------------------------------------------------
A0A5R9F934_9BACL/1-689  ------------------------------------------------------------
A0A0A8WXW9_MESS1/1-691  ------------------------------------------------------------
A0ABY8J2K1_9BACI/1-691  ------------------------------------------------------------
A0ABS4S559_9BACI/1-693  ------------------------------------------------------------
A0A1I2NFW5_9BACL/1-694  ------------------------------------------------------------
A0ABV8X2B3_9BACI/1-692  ------------------------------------------------------------
A0ABT4HRJ2_9BACL/1-692  ------------------------------------------------------------
A0A0P6W4B3_9BACI/1-691  ------------------------------------------------------------
A0A2S5GGB5_9BACL/1-693  ------------------------------------------------------------
A0ABU1IHD8_9BACL/1-691  ------------------------------------------------------------
A0ABY4WPX2_9BACL/1-692  ------------------------------------------------------------
A0ABW5ZER2_9BACL/1-692  ------------------------------------------------------------
A0ABV1ESV1_9BACI/1-691  ------------------------------------------------------------
A0ABW5Q9I1_9BACI/1-690  ------------------------------------------------------------
A0A7X0LTF0_9BACI/1-692  ------------------------------------------------------------
A0A919WGF3_9BACI/1-692  ------------------------------------------------------------
W4QPF8_HALA3/1-691      ------------------------------------------------------------
A0A4V2NUV2_9BACI/1-691  ------------------------------------------------------------
V6Q6P4_9ENTE/1-692      ------------------------------------------------------------
A0ABW5PDI7_9BACL/1-695  ------------------------------------------------------------
A0A265NET0_9BACI/1-692  ------------------------------------------------------------
W4PX21_9BACI/1-691      ------------------------------------------------------------
A0ABU9XDW8_9BACI/1-692  ------------------------------------------------------------
A0A4R3L0W6_9BACL/1-690  ------------------------------------------------------------
A0ABW0K661_9BACL/1-700  ------------------------------------------------------------
A0ABX9BQQ7_9BACL/1-696  ------------------------------------------------------------
A0A0A5G8U0_9BACI/1-693  ------------------------------------------------------------
A0A9X2A0G1_9BACI/1-691  ------------------------------------------------------------
A0ABX8G6Y8_EXIAC/1-698  ------------------------------------------------------------
A0ABX2MJF4_9BACL/1-696  ------------------------------------------------------------
A0A430AY08_9ENTE/1-694  ------------------------------------------------------------
A0A4R2BGW3_9BACI/1-691  ------------------------------------------------------------
A0ABW5QXL5_9BACL/1-696  ------------------------------------------------------------
A0A1H8JEK5_9BACL/1-690  ------------------------------------------------------------
A0AAN2PG75_9BACI/1-691  ------------------------------------------------------------
A0ABT2DU54_9BACI/1-692  ------------------------------------------------------------
A0A419V5X4_9BACL/1-692  ------------------------------------------------------------
A0A846MFI2_9BACL/1-691  ------------------------------------------------------------
A0ABV1MV45_9BACI/1-692  ------------------------------------------------------------
A0A2U1K7W7_9BACI/1-688  ------------------------------------------------------------
A0A7X0ZBE7_9LIST/1-692  ------------------------------------------------------------
A0A916WE36_9BACI/1-692  ------------------------------------------------------------
A0ABR5E456_LISSE/1-692  ------------------------------------------------------------
A0A841PKP3_9BACL/1-690  ------------------------------------------------------------
A0ABN0BXR0_9LIST/1-692  ------------------------------------------------------------
A0A0U1NR29_9BACI/1-692  ------------------------------------------------------------
A0A3S0QRH5_9BACI/1-693  ------------------------------------------------------------
A0ABQ5NGL6_9BACI/1-692  ------------------------------------------------------------
A0A285RGX9_9BACL/1-692  ------------------------------------------------------------
A0ABM6ACK1_9BACL/1-691  ------------------------------------------------------------
K6BYU5_9BACI/1-693      ------------------------------------------------------------
A0A3Q9QTU8_9BACI/1-692  ------------------------------------------------------------
A0A920C4Y8_9BACI/1-692  ------------------------------------------------------------
A0A1H2QCL4_9BACI/1-691  ------------------------------------------------------------
A0A1Q2KZW7_9BACL/1-690  ------------------------------------------------------------
A0ABT9YEV1_9BACI/1-691  ------------------------------------------------------------
A0ABW0R996_9BACL/1-691  ------------------------------------------------------------
A0A3N5BE73_9BACI/1-706  ------------------------------------------------------------
A0ABW4SIA6_9BACL/1-690  ------------------------------------------------------------
S5Z3F7_GEOG3/1-691      ------------------------------------------------------------
A0ABU4G4A9_9BACL/1-691  ------------------------------------------------------------
A0A1B1S452_9BACL/1-689  ------------------------------------------------------------
A0ABR8U737_9BACL/1-691  ------------------------------------------------------------
A0ABP7VBU5_9BACI/1-692  ------------------------------------------------------------
A0A2P8H7C3_9BACL/1-689  ------------------------------------------------------------
A0ABT9VUJ3_9BACI/1-690  ------------------------------------------------------------
A0A075LI66_9BACI/1-692  ------------------------------------------------------------
A0A268HCW4_9BACI/1-692  ------------------------------------------------------------
A0ABX7HEH0_9STAP/1-690  ------------------------------------------------------------
A0A3R9WSU4_9BACI/1-683  ------------------------------------------------------------
A0A430A1Y4_9ENTE/1-693  ------------------------------------------------------------
A0A364K7P3_9BACL/1-691  ------------------------------------------------------------
A0ABU0FRH9_9BACI/1-691  ------------------------------------------------------------
A0A1L8RHP4_9ENTE/1-699  ------------------------------------------------------------
A0A0M9DL67_9BACI/1-692  ------------------------------------------------------------
A0ABZ2SM72_9ENTE/1-692  ------------------------------------------------------------
A0A1W7AAR6_9STAP/1-687  ------------------------------------------------------------
A0ABT2L0X4_9BACL/1-698  ------------------------------------------------------------
A0A662Z2S4_9STAP/1-687  ------------------------------------------------------------
A0ABP2V1G9_9ENTE/1-692  ------------------------------------------------------------
A0ABY2SZY1_9BACI/1-692  ------------------------------------------------------------
A0ABY2TCC2_9BACI/1-692  ------------------------------------------------------------
A0A4U2ZEQ0_9BACI/1-692  ------------------------------------------------------------
A0ABV2PE24_9BACI/1-692  ------------------------------------------------------------
A0ABQ1G0H1_9BACL/1-691  ------------------------------------------------------------
A0A9Q4HNV8_9BACI/1-691  ------------------------------------------------------------
A0ABY9SXJ6_BREBE/1-692  ------------------------------------------------------------
A0ABR8QMI2_9BACI/1-691  ------------------------------------------------------------
A0ABS7UPG6_9BACI/1-691  ------------------------------------------------------------
A0ABX0A603_9BACI/1-695  ------------------------------------------------------------
A0ABX7VYH9_9BACI/1-691  ------------------------------------------------------------
A8FD76_BACP2/1-691      ------------------------------------------------------------
A0A9Q8CJR6_9STAP/1-689  ------------------------------------------------------------
A0A081LF36_9BACI/1-691  ------------------------------------------------------------
A0ABS2DIX6_9BACI/1-691  ------------------------------------------------------------
A0ABY4HFR6_9BACI/1-691  ------------------------------------------------------------
A0ABS3HSX6_9ENTE/1-693  ------------------------------------------------------------
A0ABR6B0B1_9BACI/1-691  ------------------------------------------------------------
A0A1X7D609_9BACI/1-692  ------------------------------------------------------------
A0A2G6QI89_9BACI/1-692  ------------------------------------------------------------
A0A2N5GP02_9BACI/1-691  ------------------------------------------------------------
A0A4S3PX45_9BACI/1-691  ------------------------------------------------------------
A0A926N9K9_9BACI/1-691  ------------------------------------------------------------
W4QC15_9BACI/1-690      ------------------------------------------------------------
A0A329MTH9_9BACL/1-692  ------------------------------------------------------------
A0A3D8TU54_9LIST/1-692  ------------------------------------------------------------
A0A1H8YZJ6_9BACI/1-691  ------------------------------------------------------------
A0A838CQH6_9BACI/1-691  ------------------------------------------------------------
A0ABW6JTL8_9BACI/1-691  ------------------------------------------------------------
A0A2W0HA48_9BACI/1-690  ------------------------------------------------------------
A0ABV9GG93_9BACL/1-690  ------------------------------------------------------------
A0A011AME3_9BACL/1-699  ------------------------------------------------------------
A0ABV3I803_9BACI/1-692  ------------------------------------------------------------
A0A514LFG7_9BACI/1-690  ------------------------------------------------------------
A0ABX4XPC5_9LIST/1-692  ------------------------------------------------------------
A0A2T4ZAS0_9BACL/1-691  ------------------------------------------------------------
A0A4R1QIJ2_9BACL/1-690  ------------------------------------------------------------
I8J004_9BACL/1-691      ------------------------------------------------------------
A0A841U9X1_9BACL/1-698  ------------------------------------------------------------
A0ABW2URB0_9BACI/1-694  ------------------------------------------------------------
A0ABX3I816_9BACI/1-691  ------------------------------------------------------------
A0ABS4HFB1_9BACI/1-692  ------------------------------------------------------------
A0ABN8A7X1_9BACI/1-692  ------------------------------------------------------------
A0ABU6NE68_9BACI/1-692  ------------------------------------------------------------
A0A5J4JFI9_9BACI/1-691  ------------------------------------------------------------
A0ABY3SMQ2_9BACL/1-700  ------------------------------------------------------------
K6CUE8_SCHAZ/1-693      ------------------------------------------------------------
W9AHU6_9BACI/1-692      ------------------------------------------------------------
A0A941HSD9_9BACI/1-690  ------------------------------------------------------------
A0A0U2VQ26_9BACL/1-699  ------------------------------------------------------------
A0ABR6CIY1_9BACI/1-691  ------------------------------------------------------------
A0ABY7XED6_9BACL/1-699  ------------------------------------------------------------
A0ABT4X0Q0_9BACI/1-691  ------------------------------------------------------------
A0ABV6KJM8_9BACI/1-691  ------------------------------------------------------------
A0ABT8N8J0_9BACL/1-689  ------------------------------------------------------------
A0A4Z1BM71_9STAP/1-689  ------------------------------------------------------------
A0A1M7PG75_9BACI/1-692  ------------------------------------------------------------
A0A084J457_BACMY/1-692  ------------------------------------------------------------
A0ABU0DQ96_9BACI/1-692  ------------------------------------------------------------
A0ABR8R4K5_9BACI/1-691  ------------------------------------------------------------
A0A2K4DPG6_9STAP/1-689  ------------------------------------------------------------
A0A221MDL8_9BACI/1-692  ------------------------------------------------------------
A0A1G6H2Y9_9BACI/1-692  ------------------------------------------------------------
A0A0A1MG18_9BACI/1-692  ------------------------------------------------------------
A0ABR8SLH6_9BACL/1-691  ------------------------------------------------------------
A0A1H7YP48_9BACI/1-691  ------------------------------------------------------------
A0A7W8FQX0_9BACL/1-689  ------------------------------------------------------------
A0ABV7KPE6_PLAOK/1-689  ------------------------------------------------------------
A0ABM6ITA9_9BACL/1-689  ------------------------------------------------------------
A0ABM6QKA5_BACCL/1-691  ------------------------------------------------------------
A0ABW4MIP6_9BACI/1-710  ------------------------------------------------------------
A0A177KK51_9BACI/1-692  ------------------------------------------------------------
A0A411A648_BACVE/1-691  ------------------------------------------------------------
A2RKQ1_LACLM/1-708      ------------------------------------------------------MPTSTK
T0VAZ6_LACLC/1-708      --------------------------------------------------MPTSTKTKTS
A0ABR5EG67_LACLC/1-708  ------------------------------------------------------MPTSTK
Q02YZ2_LACLS/1-708      ------------------------------------------------------MPTSTK
A0A1N7FJ79_9ACTN/1-891  ------------------------------------------------------------
A0ABT9XJT2_9BACL/1-713  ------------------------------------------------------------
A0A832MVB5_FERPE/1-449  ------------------------------------------MAKSKTKDKRDELEKQNG
A0A841D5H8_PLAVE/1-914  ------------------------------------------------------------
A0A8J3VZ71_9ACTN/1-902  ------------------------------------------------------------
A0A160M9I7_9BACI/1-691  ------------------------------------------------------------
A0A9Q4EVK7_9BACI/1-691  ------------------------------------------------------------
K9B6M7_9STAP/1-689      ------------------------------------------------------------
A0A367F6N6_9ACTN/1-885  ------------------------------------------------------------
A0A9Q4HDI9_BACSC/1-691  ------------------------------------------------------------
A0AAP3FVS8_BACVA/1-691  ------------------------------------------------------------
A0AAP3FZK1_BACMO/1-691  ------------------------------------------------------------
A0ABU5ZHM9_9BACL/1-696  ------------------------------------------------------------
A0A553SP40_NIACI/1-692  ------------------------------------------------------------
A0A078MI83_9BACL/1-694  ------------------------------------------------------------
A0A0R1EXF5_9LACO/1-685  ------------------------------------------------------------
A0A1G7F2G0_9BACL/1-699  ------------------------------------------------------------
A0AAX2CIV6_9BACI/1-692  ------------------------------------------------------------
A0A365H8K2_9ACTN/1-882  ------------------------------------------------------------
A0A5C5XED0_9PLAN/1-885  ------------------------------------------------------------
A0A4S4C2C4_9BACL/1-700  ------------------------------------------------------------
A0A4U3MF64_9ACTN/1-910  ------------------------------------------------------------
A0AAX1QBD5_9BACI/1-692  ------------------------------------------------------------
A0A0B5NN79_BACTU/1-692  ------------------------------------------------------------
A0A0G8DIE4_BACCE/1-692  ------------------------------------------------------------
A0A1T3V543_BACAN/1-692  ------------------------------------------------------------
A0A7V7S9N7_9BACI/1-692  ------------------------------------------------------------
A0A841T3Q0_9BACL/1-698  ------------------------------------------------------------
A0ABV8SLU4_9BACL/1-698  ------------------------------------------------------------
A0ABC8A600_LACLL/1-710  ------------------------------------------------MPTSTKSKTKTT
TOP1_LACLA/1-710        ------------------------------------------------MPTSTKSKTKTT
A5IKG3_THEP1/1-633      ------------------------------------------------------------
D2C7P3_THEP2/1-629      ------------------------------------------------------------
TOP1_THEMA/1-633        ------------------------------------------------------------
TOP1_CAMJE/1-700        ------------------------------------------------------------
S6F3I0_LACLL/1-660      ------------------------------------------------------------
A0A150LAT5_9BACI/1-691  ------------------------------------------------------------
A0A410Z4Q1_BACLI/1-691  ------------------------------------------------------------
A0ABV9FFG1_9BACL/1-697  ------------------------------------------------------------
A0A1I4EU51_9ACTN/1-883  ------------------------------------------------------------
A0AA46TDW4_9ACTN/1-906  ------------------------------------------------------------
A0A031WEV6_CLODI/1-695  ------------------------------------------------------------
A0A0A8HQF9_STAHY/1-689  ------------------------------------------------------------
A0A1Y3MK21_9BACI/1-692  ------------------------------------------------------------
A0AA44R694_9BACI/1-692  ------------------------------------------------------------
A0A8J3RX51_PLARO/1-923  ------------------------------------------------------------
A0A917BN83_9ACTN/1-912  ------------------------------------------------------------
A0A4Y6PT82_PERCE/1-845  ------------------------------------------------------------
A0A0C7GC68_PARSO/1-697  ------------------------------------------------------------
A0A089HRL8_PAEDU/1-699  ------------------------------------------------------------
A0A1J9UTI5_9BACI/1-692  ------------------------------------------------------------
A0A242A7B5_9ENTE/1-692  ------------------------------------------------------------
A0A4Y8LWP5_9BACL/1-698  ------------------------------------------------------------
A0ABW1IMI5_9BACL/1-694  ------------------------------------------------------------
A0A147KMY4_THECS/1-914  ---------------------------------------------------------MPP
A0A1T4SRN1_9ACTN/1-913  --------------------------------------------------------MPPK
A0A0R2DI17_9LACO/1-690  ------------------------------------------------------------
A0A6H1P1K1_PRIMG/1-692  ------------------------------------------------------------
A0A7X0SPV2_9BACL/1-698  ------------------------------------------------------------
A0A8I1SK22_9BACI/1-691  ------------------------------------------------------------
A0ABV1KV75_9BACL/1-698  ------------------------------------------------------------
A0A2W2GAT7_9ACTN/1-885  ------------------------------------------------------------
A0A0R1RWU1_9LACO/1-694  ------------------------------------------------------------
A0AAV4LIY4_9BACL/1-697  ------------------------------------------------------------
K8ZL90_9ENTE/1-689      ------------------------------------------------------------
A0A559JCY6_9BACL/1-699  ------------------------------------------------------------
A0A841TGD4_9BACL/1-699  ------------------------------------------------------------
L0EGE4_THECK/1-697      ------------------------------------------------------------
A0ABT6THC6_9BACL/1-698  ------------------------------------------------------------
A0A518D3R3_9BACT/1-896  ------------------------------------------------------------
A0A1G8XVJ6_9ACTN/1-894  ------------------------------------------------------------
A0A840PRS2_9ACTN/1-934  ------------------------------------------------------------
A0ABT3L0C1_9CYAN/1-881  ------------------------------------------------------------
A0A089LCK7_PAEBO/1-698  ------------------------------------------------------------
A0A0R2GB67_9LACO/1-694  ------------------------------------------------------------
A0A841ZL07_9LIST/1-692  ------------------------------------------------------------
A0A3D9IY47_9BACL/1-700  ------------------------------------------------------------
A0A3T1D8N4_9BACL/1-700  ------------------------------------------------------------
A0A9X4KWZ2_9BACL/1-698  ------------------------------------------------------------
A0ABW0M1G6_9BACL/1-698  ------------------------------------------------------------
A0ABW2FGL6_9BACL/1-699  ------------------------------------------------------------
A0A7Y2E9X2_UNCEI/1-898  ------------------------------------------------------------
A0A3N1DD26_9ACTN/1-904  ------------------------------------------------------------
A0A091CCP3_9ENTE/1-667  ------------------------------------------------------------
A0A0R2G812_9LACO/1-694  DVATKATTKK--------------------------------------------------
A0A2K8N6S5_9BACL/1-709  ------------------------------------------------------------
A0A841YTI6_9LIST/1-692  ------------------------------------------------------------
D5WPD9_KYRT2/1-709      ------------------------------------------------------------
A0ABW1UPJ7_9LACO/1-692  ------------------------------------------------------------
A0A072NRK6_SCHAZ/1-717  -----------------------------------------------MTKVCKVFNNNED
A0A3D9KJQ9_9BACL/1-700  ------------------------------------------------------------
A0A494XYL3_9BACL/1-698  ------------------------------------------------------------
A0ABW0HN64_9BACL/1-698  ------------------------------------------------------------
A0A4R6V414_9ACTN/1-916  --------------------------------------------------------MPPK
A0A1H2U8N2_9BACL/1-691  ------------------------------------------------------------
A0A125W1A5_ENTFL/1-692  ------------------------------------------------------------
A0A0W8E4N3_9ZZZZ/1-692  ------------------------------------------------------------
X5GJZ3_9RICK/1-820      ------------------------------------------------------------
A0A517MF87_9BACT/1-904  ------------------------------------------------------------
A0A5B9QUD7_9BACT/1-910  ------------------------------------------------------------
A0A5Q2MAS3_9ACTN/1-901  ------------------------------------------------------------
A0A8J3Q0Y4_9ACTN/1-924  ----------------------------------MPPGVRGTKDASGRERKARKHGERTA
A0A1N7IW27_9BACL/1-691  ------------------------------------------------------------
A0A3G3K5P4_9BACL/1-698  ------------------------------------------------------------
H8K806_RICAC/1-776      ------------------------------------------------------------
S6GAX7_ANAPH/1-811      ------------------------------------------------------------
A0AA41Q0U8_9ACTN/1-951  ------------------------------------------------------------
A0A0R1GWW3_9LACO/1-691  ------------------------------------------------------------
A0A200JF31_9ENTE/1-692  ------------------------------------------------------------
A0A150L4E1_9BACL/1-691  ------------------------------------------------------------
A0A6G8AWE9_9ENTE/1-693  ------------------------------------------------------------
B9KIC6_ANAMF/1-813      ------------------------------------------------------------
H6QJQ9_RICMA/1-776      ------------------------------------------------------------
H8KD92_RICMS/1-776      ------------------------------------------------------------
Q2GKB4_ANAPZ/1-811      ------------------------------------------------------------
A0A3P1T9T0_9ACTN/1-883  ------------------------------------------------------------
A0A1H7PVB4_STRJI/1-928  ------------------------------------------------------------
A0A1M4VWY1_STRHI/1-907  -----------------------------------------------------------M
A0A2P8D140_9ACTN/1-942  --------------------------------------------------------MPAK
A0A852U189_9ACTN/1-909  --------------------------------------------------------MPPK
A0A081BI97_9LACO/1-698  ---------M--------------------------------------------------
A0A089QBM6_9LACO/1-703  -----MPTTQ--------------------------------------------------
A0A0S3K8U5_9ENTE/1-692  ------------------------------------------------------------
A0A377FUJ1_9BACL/1-698  ------------------------------------------------------------
C4K2S3_RICPU/1-776      ------------------------------------------------------------
D5AWQ5_RICPP/1-776      ------------------------------------------------------------
H6PT82_RICP3/1-776      ------------------------------------------------------------
H8LLS8_RICSL/1-776      ------------------------------------------------------------
Q7PBH0_RICS2/1-776      ------------------------------------------------------------
A0A271J106_9BACT/1-851  ------------------------------------------------------------
A0A371PBZ9_9ACTN/1-922  ------------------------------------------------------------
A0A5M4FDY6_9ACTN/1-893  ------------------------------------------------------------
A0A930YGR7_9ACTN/1-888  ------------------------------------------------------------
TOP1_STRCO/1-952        ------------------------------------------------------------
A0A368SYW0_9ACTN/1-912  --------------------------------------------------------MPPK
A0A542ZTP8_RARFA/1-903  ------------------------------------------------------------
A0A853A4K1_9ACTN/1-976  ------------------------------------------------------------
A0A2P2CF10_9ZZZZ/1-898  ------------------------------------------------------------
B7KFB6_GLOC7/1-872      ------------------------------------------------------------
A0ABT2MU13_9CYAN/1-888  ------------------------------------------------------------
A0A976RRT2_9LACO/1-701  -----MTTKT--------------------------------------------------
A0ABX8RCY3_9CLOT/1-691  ------------------------------------------------------------
A0A9D1M580_9PROT/1-817  ------------------------------------------------------------
C3PN41_RICAE/1-776      ------------------------------------------------------------
A0A5C4MXY8_9ACTN/1-902  ------------------------------------------------------------
A0A921JQF2_9ACTN/1-869  ------------------------------------------------------------
A0A0A1DGR5_NOCSI/1-902  ------------------------------------------------------------
A0A895XHD9_9ACTN/1-926  ------------------------------------------------------------
A0AA90H2H2_9ACTN/1-946  ------------------------------------------------------------
A0A1U7HR29_9CYAN/1-877  ------------------------------------------------------------
A0A0D8BRI5_GEOKU/1-691  ------------------------------------------------------------
A0A1X6WNB7_9ENTE/1-693  ------------------------------------------------------------
A0A1M6VB01_9BACT/1-858  ------------------------------------------------------------
A0A5C5Y0S8_9PLAN/1-920  ------------------------------------------------------------
A0A066YTD7_9ACTN/1-958  ------------------------------------------------------------
A0A0U4BDD3_9ACTN/1-935  ------------------------------------------------------------
A0A1H0P0F6_9ACTN/1-939  ------------------------------------------------------------
A0A3A4AUB4_9ACTN/1-913  ---------------------------------------------------------MTA
A0A0R1M8E1_9LACO/1-699  -----MPKVQ--------------------------------------------------
A0A1D2YXK0_9BACI/1-691  ------------------------------------------------------------
A0ABN8HCL4_9LACO/1-697  ---MVEAKAT--------------------------------------------------
H8K4W8_RICAG/1-779      ------------------------------------------------------------
A0A1W1V7W4_9DEIO/1-973  ------------------------------------------------------------
A0A518K6C3_9BACT/1-899  ------------------------------------------------------------
A0A641AS62_9ACTN/1-937  ------------------------------------------------------------
A0ABP6A7C3_9ACTN/1-944  ------------------------------------------------------------
A0A1T3NZW1_9ACTN/1-961  ------------------------------------------------------------
A0A345SYM5_9ACTN/1-965  ------------------------------------------------------------
A0A521DC44_9BACT/1-848  ------------------------------------------------------------
A0A8J7DV44_9CYAN/1-901  ------------------------------------------------------------
A0A951QGY0_9CYAN/1-911  ------------------------------------------------------------
A0A0B8R1T6_LISMN/1-692  ------------------------------------------------------------
A0A316IEK3_9PSEU/1-902  ------------------------------------------------------------
A0ABP7A0X3_9PSEU/1-902  ------------------------------------------------------------
A0A1I5EUU7_9ACTN/1-896  ------------------------------------------------------------
A0A060RK68_9STRE/1-713  -------------------------------------------------MATTTTTKAQT
A0A069CZ54_WEIOS/1-702  ASTTDEKPAK--------------------------------------------------
A0A0R2HA64_PEDPE/1-690  ------------------------------------------------------------
A0A7X0ZG54_9LIST/1-692  ------------------------------------------------------------
A0A7X0ZZT6_9LIST/1-692  ------------------------------------------------------------
A0A842CLU3_9LIST/1-692  ------------------------------------------------------------
A0AAX2DN75_LISIV/1-692  ------------------------------------------------------------
A0A259TV27_9BACT/1-896  ------------------------------------------------------------
A0A168FDX4_9MICO/1-923  ------------------------------------------------------------
A0A1J7C9I5_9ACTN/1-964  ------------------------------------------------------------
A0A7W7RMH0_9ACTN/1-954  ---------------------------------------------------MPPTKGNAG
A0A9W6STI4_9ACTN/1-922  ------------------------------------------------------------
TOP1_SYNE7/1-883        ------------------------------------------------------------
A0A1M4VVU8_9BACT/1-850  ------------------------------------------------------------
A0A7X1C5D5_LISSE/1-692  ------------------------------------------------------------
A0ABQ2URJ4_9PSEU/1-898  ------------------------------------------------------------
A0A1Q2CSG9_9ACTN/1-887  ------------------------------------------------------------
A0A6H1U3S7_9CYAN/1-884  ------------------------------------------------------------
A0A0K8MKK2_9LACO/1-704  NQTLVEAKTK--------------------------------------------------
A0A288QAW5_9LACO/1-699  --MAEKTAAK--------------------------------------------------
A0A7X1NXW4_9DEIO/1-978  ------------------------------------------------------------
A0A073AVB1_9PSEU/1-918  --------------------------------------------------MAGSTRTKKS
A0A4R7UYQ9_9PSEU/1-922  ------------------------------------------------------------
A0A8J3C6X8_9PSEU/1-880  ------------------------------------------------------------
A0A844GMD3_9CHRO/1-874  ------------------------------------------------------------
A0A1B2HYA0_9PSEU/1-902  ------------------------------------------------------------
A0A7W7C661_9PSEU/1-937  ------------------------------------------------------------
Q1IWT9_DEIGD/1-964      ------------------------------------------------------------
A0A6P2BPA4_9ACTN/1-954  ----------------------------------------MPARSRAAGKTAAASENGDN
A0A073JMA1_LIMRT/1-706  -MATKTTKST--------------------------------------------------
A0A1W1UTJ9_PEPAS/1-705  ------------------------------------------------------------
A0A5B2XG11_9PSEU/1-922  ----------------------------------------------------------MA
A0A0R2NXZ4_9ACTN/1-907  ------------------------------------------------------------
A0A420XQ31_9ACTN/1-920  ------------------------------------------------------------
A0A941GRM2_9CHRO/1-864  ------------------------------------------------------------
TOP1_HELPY/1-736        ------------------------------------------------------------
TOP1_RICFE/1-776        ------------------------------------------------------------
F7XSK6_TREPU/1-731      ------------------------------------------------------------
TOP1_HELPJ/1-736        ------------------------------------------------------------
A0A0R1HR85_9LACO/1-699  ------------------------------------------------------------
A0A0F3MQJ6_RICFI/1-776  ------------------------------------------------------------
A0A1H0NF98_9PSEU/1-900  ------------------------------------------------------------
A0A5B9M6I5_9BACT/1-912  ------------------------------------------------------------
A0ABP9W7C1_9DEIO/1-965  ------------------------------------------------------------
A0A1N6VNM3_9SPIO/1-847  ------------------------------------------------------------
A0A8K2A141_9CYAN/1-886  ------------------------------------------------------------
A0ABM9UL45_SARVE/1-695  ------------------------------------------------------------
G4KMQ9_RICJY/1-776      ------------------------------------------------------------
A0A5C6ACB0_9BACT/1-907  ------------------------------------------------------------
A0ABP9PFR7_9PSEU/1-899  ------------------------------------------------------------
A0A1G6GD18_9ACTN/1-932  ------------------------------------------------------------
A0A5B8NPC2_9CHRO/1-933  ------------------------------------------------------------
K9WA39_9CYAN/1-890      ------------------------------------------------------------
A0ABV0JTS1_9CYAN/1-883  ------------------------------------------------------------
A0A4P6YX07_9LACO/1-698  ------------------------------------------------------------
A8F198_RICM5/1-776      ------------------------------------------------------------
A0A1H9X2X6_9PSEU/1-900  ------------------------------------------------------------
A0ABP9XIG6_9DEIO/1-972  ------------------------------------------------------------
A0ABV8CAN7_9PSEU/1-919  ------------------------------------------------------------
A0A1H1LHI2_9ACTN/1-946  ---------------------------------------------------MSGEHGPTG
A0ABD6FGG5_9PSEU/1-904  ------------------------------------------------------------
A0A7D6J4R3_9CYAN/1-887  ------------------------------------------------------------
A0A1U7P4G8_9DEIO/1-963  ------------------------------------------------------------
A0A561WS91_ACTTI/1-943  ------------------------------------------------------------
A0A066TWX3_9PSEU/1-951  ----------------------------------------------------------MA
A0A4V2SV47_9PSEU/1-913  ------------------------------------------------------------
A0A1E5QQM0_9CYAN/1-875  ------------------------------------------------------------
A0A2Z2L7V6_9RICK/1-812  ------------------------------------------------------------
A0A1Q8CNB2_9PSEU/1-939  -----------------------------------------------------------M
A0A8J3FFJ7_9ACTN/1-949  ------------------------------------------------------------
A0A1R4JQH3_9MICC/1-936  ------------------------------------------------------------
A0A8J4DJY2_9ACTN/1-937  ------------------------------------------------------------
A0A1Z4UY69_9CYAN/1-880  ------------------------------------------------------------
E1RCE7_SEDSS/1-853      ------------------------------------------------------------
A0AAU8MNL6_9RICK/1-816  ------------------------------------------------------------
A0A8H9L959_9DEIO/1-964  ------------------------------------------------------------
A0A1H0AL95_ALLAB/1-938  -----------------------------------------------------------M
A0A255HA31_9ACTN/1-931  ------------------------------------------------------------
A0A0D8ZY07_9CYAN/1-883  ------------------------------------------------------------
A0A947GK70_9CYAN/1-923  ------------------------------------------------------------
A0A0R2JND3_9LACO/1-713  --MATETKTK--------------------------------------------------
A0A0F3NEF0_ANAPH/1-811  ------------------------------------------------------------
A0AAU7BY51_9RICK/1-776  ------------------------------------------------------------
A0A249JWD5_9ACTN/1-906  ------------------------------------------------------------
A0A317N1W0_9NOCA/1-961  ------------------------------------------------------------
A0A5C5ZTR1_9BACT/1-904  ------------------------------------------------------------
A0ABQ2I2D5_9PSEU/1-901  ------------------------------------------------------------
A0ABW1DIX7_9DEIO/1-978  ------------------------------------------------------------
A0A6M1KU50_9ACTN/1-937  ------------------------------------------------------------
A0A1J1LIY5_9CYAN/1-896  ------------------------------------------------------------
A0A517R3S6_9PLAN/1-882  ------------------------------------------------------------
A3ILD7_9CHRO/1-881      ------------------------------------------------------------
A0A3B0J0S2_9RICK/1-816  ------------------------------------------------------------
A0A418VAR7_9DEIO/1-1002 ------------------------------------------------------MKWSGD
A0A7C9VUL3_9PSEU/1-922  ------------------------------------------------------------
A0ABQ2S505_9DEIO/1-970  ------------------------------------------------------------
A0ABU4UYF2_9PSEU/1-921  ------------------------------------------------------------
A0A367YTU9_9ACTN/1-928  ------------------------------------------------------------
A0A839DZV2_9PSEU/1-971  --------------------------------------------------MAGSTRTKKT
A0A0A1ZK99_PROMR/1-868  ------------------------------------------------------------
A0A480A1A8_9CYAN/1-883  ------------------------------------------------------------
A0A926VI53_9CYAN/1-902  ------------------------------------------------------------
A0AAE4JXJ6_9CYAN/1-888  ------------------------------------------------------------
A0A100HKJ1_9DEIO/1-970  ------------------------------------------------------------
H8GW33_DEIGI/1-981      ------------------------------------------------------------
A0ABQ2IW84_9DEIO/1-970  ------------------------------------------------------------
A0A0D0X1F8_9ACTN/1-942  ------------------------------------------------------------
A0A7W3JE27_9MICO/1-933  ------------------------------------------------------------
A0A1Z4KHQ5_ANAVA/1-881  ------------------------------------------------------------
A0AAV3XP67_9CYAN/1-896  ------------------------------------------------------------
A0AAD1CB58_RICJA/1-776  ------------------------------------------------------------
A0A927JEZ3_9ACTN/1-964  --------------------------------------------------------MAAR
A0A0K1JN34_9MICO/1-935  ------------------------------------------------------------
A0A4Q7WVG3_9ACTN/1-918  ------------------------------------------------------------
A0A0C1YJP1_9CYAN/1-927  ------------------------------------------------------------
A0A2W4WJ36_9CYAN/1-915  ------------------------------------------------------------
TOP1_RICPR/1-776        ------------------------------------------------------------
A0A098EFI4_ANAPH/1-811  ------------------------------------------------------------
A0A3B0JJE3_9RICK/1-816  ------------------------------------------------------------
A0AAU7YKM0_9RICK/1-816  ------------------------------------------------------------
L0A4B2_DEIPD/1-970      ------------------------------------------------------------
A0A1G7UQZ8_PSEOR/1-954  -----------------------------MATGTTSTETDEPTEKKAAGTSTRRKSAAAG
A0A438BCA7_9NOCA/1-965  ----------------------------------------------------------MA
A0A8J3K8T5_9ACTN/1-950  ------------------------------------------------------------
A0A0V7ZC73_9CYAN/1-895  ------------------------------------------------------------
A0A2T1M150_9CHRO/1-880  ------------------------------------------------------------
A0A6J4N970_9CYAN/1-918  ------------------------------------------------------------
A0A9P1P1K7_9CYAN/1-899  ------------------------------------------------------------
A0A1H6SNG0_9DEIO/1-982  ------------------------------------------------------------
A0ABP9U7F1_9DEIO/1-981  ------------------------------------------------------------
A0A368VMD9_9ACTN/1-983  --------------------------------------------------MVGSTRTRKN
A0A166JPY6_NODSP/1-890  ------------------------------------------------------------
A0AAW9PX43_9CYAN/1-899  ------------------------------------------------------------
A0A918CM57_9DEIO/1-991  ------------------------------------------------------------
TOP1_MYCLE/1-947        ----------------------------------------------------------MK
A0A239NR86_9ACTN/1-943  ------------------------------------------------------------
A0A2A8CZK8_9BACT/1-877  ------------------------------------------------------------
A0A8J7Z3U9_9CYAN/1-932  ------------------------------------------------------------
A0A1L5YCQ9_9EUKA/1-868  ------------------------------------------------------------
A0A4V1ALL5_9LACO/1-710  VTKTKTTKTR--------------------------------------------------
A0A0F3ND22_9RICK/1-826  ------------------------------------------------------------
A0A3G8Y9P8_9DEIO/1-975  ------------------------------------------------------------
A0A3E0HUG8_9PSEU/1-937  ----------------------------------------------------------MA
A0A139X3E1_9CYAN/1-890  ------------------------------------------------------------
A0A6N8G133_9CHRO/1-900  ------------------------------------------------------------
A0A7G9T4W0_9LACO/1-715  --MVTEKVKK--------------------------------------------------
A0A2D0A824_9DEIO/1-986  ------------------------------------------------------------
A0ABP6KY96_9ACTN/1-1003 ------------------------------------------------------------
A0A1R4IBB4_9ACTN/1-932  ------------------------------------------------------------
A0A1B7W0H2_APHFL/1-869  ------------------------------------------------------------
A0A8J6ZJC9_DESMC/1-883  ------------------------------------------------------------
A0A8J6XRE2_9CYAN/1-888  ------------------------------------------------------------
A0A2K3UW73_9DEIO/1-987  ------------------------------------------------------------
A0A7C9LVV1_9DEIO/1-991  ---------------------------------------------------MLRSGLTSC
A0ABV8XR39_9DEIO/1-988  ------------------------------------------------------------
A0A076ETH3_RHOOP/1-972  ----------------------------------------------------------MA
A0A1G6LKK5_9ACTN/1-958  ------------------------------------------------------------
A0A2A2WQS5_9ACTN/1-988  ------------------------------------------------------------
A0A516X032_9ACTN/1-990  ----------------------------------------------------------MA
A0A2K8SP28_9NOSO/1-853  ------------------------------------------------------------
A0A3S1AFF6_CHLFR/1-864  ------------------------------------------------------------
A0A9E3HCJ3_9NOST/1-890  ------------------------------------------------------------
A0AA43GU24_9CYAN/1-862  ------------------------------------------------------------
A0AA43KE96_9CYAN/1-893  ------------------------------------------------------------
A0A5M3T8W2_ARTPT/1-923  ------------------------------------------------------------
A0ABU8YKX1_9CYAN/1-950  ------------------------------------------------------------
A0A7L7YSB4_9RICK/1-816  ------------------------------------------------------------
A0AAU7Q1F5_9RICK/1-816  ------------------------------------------------------------
D1AS91_ANACI/1-813      ------------------------------------------------------------
A0A318S9H9_9DEIO/1-1000 ------------------------------------------------------------
A0ABV5LTZ8_9ACTN/1-963  ------------------------------------------------------------
A0A076NNY7_9CORY/1-974  ------------------------------------------------------------
A0A1G7MHM1_9ACTN/1-946  ---------------------------------------------MPTKTTHTGSESTEP
A0A1H9RXZ6_9ACTN/1-941  ------------------------------------------------------------
A0A895YKE7_9ACTN/1-982  ---------------------------------------------------------MSD
A0A1X4G3D7_9CYAN/1-875  ------------------------------------------------------------
A0A433VSI2_9CYAN/1-859  ------------------------------------------------------------
A0ABR5TN12_9BACL/1-684  ------------------------------------------------------------
A0A6N3DIK9_VEIPA/1-790  -MSIKRSIVIGEPKAASTSKDTEKKNTKKESTTIKRKVTKEALTPMGIVRDKSVLQTSVP
F7XTV4_MIDMI/1-791      ------------------------------------------------------------
A0A6G9Y5G4_9NOCA/1-1001 ------------------------------------------------------------
A0A1M4TH52_9ACTN/1-892  ------------------------------------------------------------
D6ZC67_SEGRD/1-943      --------------------------------------------------------MATV
A0A0C1NEQ2_9CYAN/1-890  ------------------------------------------------------------
A0A1Z3HR06_9CYAN/1-881  ------------------------------------------------------------
A0A2G4F0Y0_9CYAN/1-952  ------------------------------------------------------------
A0A8J7HIT3_9CYAN/1-882  ------------------------------------------------------------
A0A8J7LD42_9NOST/1-883  ------------------------------------------------------------
Q11AC4_TRIEI/1-874      ------------------------------------------------------------
A0A7G5CA84_WOLPI/1-816  ------------------------------------------------------------
A0A0S4QSC7_9ACTN/1-1030 -------------------------------MQHAVTRREVPPRTKSTSRTTAGSPTPVA
A0A1H2KHN4_9ACTN/1-1021 ------------------------------------------------------------
A0A086CIU7_9CHRO/1-871  ------------------------------------------------------------
A0A1Z4GQ84_9CYAN/1-884  ------------------------------------------------------------
A0A2W4VXJ7_9CYAN/1-910  ------------------------------------------------------------
A0A856MAX4_9CYAN/1-887  ------------------------------------------------------------
A0A975T7M8_9NOST/1-851  ------------------------------------------------------------
A0AB37UD07_9CYAN/1-869  ------------------------------------------------------------
B8HP12_CYAP4/1-910      ------------------------------------------------------------
D7CT23_TRURR/1-979      ------------------------------------------------------------
A0A1M7SLY9_FERGO/1-683  --------------------------------------------------MSDATKNKKR
A0A7C5T025_9AQUI/1-536  ------------------------------------------------------------
W0DDV7_9AQUI/1-536      ------------------------------------------------------------
T0TNZ7_LACLC/1-487      ------------------------------------------------------------
A0AAI8CLT2_FERIS/1-699  ----------------------------------------MAKSKVVEKDKKNELDNQSA
A0A172T4V2_FERPE/1-690  ------------------------------------------MAKSKTKDKRDELEKQNR
A0AAE5XAJ6_9BACT/1-699  ----------------------------------------MAKSKVVEKDKKNELDNQSA
D3DGK1_HYDTT/1-532      ------------------------------------------------------------
TOP1_FERIS/1-699        ----------------------------------------MAKSKVVEKDKKNELDNQSA
D3SM80_THEAH/1-539      ------------------------------------------------------------
A0A7V4KF09_FERPE/1-699  ------------------------------------------MAKSKTKDKRDELEKQNG
A0A0H5SW76_HERHM/1-693  ------------------------------------------------------------
A0A2S0M9Z9_MEGEL/1-756  EFPIKRTIIIDDSK-------KKKRGRKKKGDG-----------------EKTVIHGTVN
A0A6I4YE38_9DEIO/1-1020 -------------------------------------------------------MLWRP
A0ABV9IBI1_9DEIO/1-996  ------------------------------------------------------------
A0A1V2I5B5_9ACTN/1-1006 RSSTPLAEPLDVDE-----------DVLDAAEQVDEAETSPGTARGGAGRRRSTAG----
A0AA96F760_9MICO/1-893  ------------------------------------------------------------
A0A0M4TVM0_9NOSO/1-883  ------------------------------------------------------------
A0A846H9Z3_9CYAN/1-893  ------------------------------------------------------------
D3EP33_ATETH/1-873      ------------------------------------------------------------
A0A0F6Z456_9CORY/1-1004 ------------------------------------------------------------
A0A6I6CKV8_WOLPI/1-816  ------------------------------------------------------------
A0A7G5CBM0_WOLPI/1-816  ------------------------------------------------------------
B3CTT6_ORITI/1-788      ------------------------------------------------------------
A0A1H8WJV8_9ACTN/1-962  ---------------------------------------MPPTKTATTGTDTGIEPAAET
A0A2U1FB68_9PSEU/1-1008 -------------MPVAPTKGSTTARSATTDTATPTEQGSTGRSGTRAASGATSRAKGSG
A0A853CJA4_9ACTN/1-946  --------------------------------------------MPSRTAKNGSQSPNGT
A0A9X4M4X5_9ACTN/1-964  ------------------------------------------------------------
A0A429XSF5_9RICK/1-773  ------------------------------------------------------------
A0A1G6Q0C8_9PSEU/1-992  ----------------------------MTSVNGDALDARFTACCSTWADVADRESAHWR
A0A518CK26_9PLAN/1-943  -------------------------MTTQLYKYLNYTETGNLYRFRLTFPQHSYPTSMLD
A0AAJ6P966_9CYAN/1-883  ------------------------------------------------------------
A0A0G3H7W7_9CORY/1-985  ------------------------------------------------------------
A0A0F3RMY2_ORITS/1-788  ------------------------------------------------------------
A0A1G4XE17_9ACTN/1-986  ----------------------------------------------MPTKTTKSPTDTAA
A0A563VNX4_9CYAN/1-940  ------------------------------------------------------------
F0RMD4_DEIPM/1-1060     ------------------------------------------------------------
A0A2U3QSG7_ORITS/1-788  ------------------------------------------------------------
A0A2P1P6X7_9RICK/1-774  ------------------------------------------------------------
A0A2U3QV32_ORITS/1-788  ------------------------------------------------------------
A0A7K3WJ03_9ACTN/1-986  -------------------------------------------MPTRTTKTVPTSDETSE
A0A0F3M643_ORITS/1-788  ------------------------------------------------------------
A0ABQ3K122_9DEIO/1-1046 ------------------------------------------------------------
A0A2H6LL79_9NOSO/1-855  ------------------------------------------------------------
A0A6B0YVY0_9CHLR/1-966  ------------------------------------------------------------
A7HLU3_FERNB/1-702      --------------------------------------MAKSETKKTTKSSSSNEKADKT
H9UCV5_FERPD/1-706      ------------------------------------------MAKSKTKDKRDDLEKQNS
A0AAE7CMJ4_STRAT/1-947  ------------------------------------------------------------
A0A6B3QRR6_STRTE/1-952  ------------------------------------------------------------
A0ABN3SC71_9ACTN/1-952  ------------------------------------------------------------
A0ABN4DXA7_STRLI/1-952  ------------------------------------------------------------
TOP1_MYCPN/1-711        ------------------------------------------------------------
A0A9Q4MHL7_XYLFS/1-815  ------------------------------------------------------------
B2I8S8_XYLF2/1-815      ------------------------------------------------------------
TOP1_XYLFT/1-815        ------------------------------------------------------------
A0A2R8F1L6_ORITS/1-788  ------------------------------------------------------------
A0A2U3RMV5_ORITS/1-788  ------------------------------------------------------------
A0A917US36_9DEIO/1-1019 --------------------------------------------------------MTPS
A0A1G9AY32_ACTMZ/1-1044 ------------------------------------MHTDGSDTSRREQVGVAGSTRTKK
A5CF60_ORITB/1-788      ------------------------------------------------------------
A0A0F3MKD1_9RICK/1-794  ------------------------------------------------------------
A0A2U3QQ23_ORITS/1-788  ------------------------------------------------------------
A0A1N7F3H2_9NOCA/1-1040 ------------------------------------------------------------
A0A0F3PC45_ORITS/1-788  ------------------------------------------------------------
A0A0J9EX95_9CYAN/1-619  ------------------------------------------------------------
A0A497XXV8_9AQUI/1-535  ------------------------------------------------------------
A0A4S5EUA6_9ACTN/1-1084 ---------------------MRPRTKTTTPTTARSSAPVAEPGEPTRTGPTPSPDASVD
A0A4R7HVX9_9ACTN/1-917  ---------------------------------------------------------MTT
A0A381QWM9_9ZZZZ/1-1024 ------------------------------------------------------------
A0A9X5CR35_9ACTN/1-943  ------------------------------------------------------------
A0ABP9I3F8_9ACTN/1-952  ------------------------------------------------------------
A0ABW7S2L1_STRTE/1-954  ------------------------------------------------------------
A0ABW8BJN2_9ACTN/1-948  ------------------------------------------------------------
A0ABW8H6X0_9ACTN/1-952  ------------------------------------------------------------
A0AAW8FFD8_9ACTN/1-940  ------------------------------------------------------------
A0ABX5ZJ81_STRTE/1-942  ------------------------------------------------------------
A0ABC8AFL9_XYLFS/1-815  ------------------------------------------------------------
A0A3Q9KWD4_STRGD/1-944  ------------------------------------------------------------
A0ABR4T0A3_9ACTN/1-944  ------------------------------------------------------------
A0A100JR39_STRSC/1-949  ------------------------------------------------------------
A0A494V2Z1_9ACTN/1-942  ------------------------------------------------------------
TOP1_XYLFA/1-815        ------------------------------------------------------------
A0A060H920_XYLFS/1-815  ------------------------------------------------------------
A0AAJ5QZN1_XYLFS/1-815  ------------------------------------------------------------
A0ABS8TW01_9GAMM/1-811  ------------------------------------------------------------
A0AA89Q1L4_STRCU/1-942  ------------------------------------------------------------
A0A4Z1CZR6_9ACTN/1-943  ------------------------------------------------------------
A0A4Z1DM88_STRGP/1-943  ------------------------------------------------------------
A0ABW9I3F0_9ACTN/1-942  ------------------------------------------------------------
A0ABW9IU27_STRGJ/1-955  ------------------------------------------------------------
A0AAP6EJ82_9ACTN/1-946  ------------------------------------------------------------
A0A0D8BJY0_9ACTN/1-1089 PVAEPGEPSGTGSTPSP----SASAAPTEVPATRPNGRAAAGRAAPGRRAAGRSTTGSSG
A0ABS7W2N2_STROV/1-959  ------------------------------------------------------------
A0A101EP83_9THEM/1-529  ------------------------------------------------------------
TOP1_MYCS2/1-936        ------------------------------------------------------------
TOP1_MYCTA/1-934        ------------------------------------------------------------
TOP1_MYCBO/1-934        ------------------------------------------------------------
TOP1_MYCTO/1-934        ------------------------------------------------------------
A0A285NWT3_9AQUI/1-534  ------------------------------------------------------------
A0A7C2VHL2_9AQUI/1-535  ------------------------------------------------------------
TOP1_MYCTU/1-934        ------------------------------------------------------------
A0ABR9VTA2_9SYNC/1-903  ------------------------------------------------------------
TOP1_MYCGE/1-709        ------------------------------------------------------------
TOP1_SYNY3/1-898        ------------------------------------------------------------
A0A1M6RQ26_9AQUI/1-527  ------------------------------------------------------------
TOP1_ZYMMO/1-1212       ------------------------------------------------------------
TOP1_ALKPO/1-707        ------------------------------------------------------------

TOP1_ECOLI/1-865        -----------MG--------------------------------------KALVIVESP
A0A812NIX5_SYMPI/1-1025 TRVSTGSPQKEYWSVMA----------------------------------RSLVIVESP
TOP1_BUCAP/1-853        -----------MC--------------------------------------KSLVIVESP
A0A4D6XJI4_9GAMM/1-860  -----------MQ--------------------------------------KSLVIVESP
A0A4D6XKR5_9GAMM/1-855  -----------MY--------------------------------------KSLVIVESP
A0A4D6XLM4_9GAMM/1-855  -----------MY--------------------------------------KSLVIVESP
A0A4D6YAX7_9GAMM/1-858  -----------MQ--------------------------------------KSLVIVESP
A0A5J6ZCN6_9GAMM/1-854  -----------MC--------------------------------------KSLVIVESP
A0AAJ4GBR4_9GAMM/1-855  -----------MY--------------------------------------KSLVIVESP
A0AAT9G586_9ENTR/1-867  ---------------MD----------------------------------KNLVIVESL
TOP1_BACSU/1-691        -----------MS--------------------------------------DYLVIVESP
A0ABS4GKJ5_9BACL/1-691  -----------MA--------------------------------------EALVIVESP
K0AXS9_GOTA9/1-691      -----------MT--------------------------------------KALVIVESP
A0A431WJ72_9BACI/1-691  -----------MS--------------------------------------DFLVIVESP
A0A498DII4_9BACI/1-691  -----------MK--------------------------------------DYLVIVESP
A0A0L0WBD3_GOTPU/1-690  -----------MA--------------------------------------KSLVIVESP
A0A8E2ICQ7_9BACI/1-691  -----------MS--------------------------------------EYLVIVESP
A0A4U1D976_9BACI/1-691  -----------MS--------------------------------------DFLVIVESP
A0A4Y3P912_BREPA/1-692  -----------MA--------------------------------------DTLVIVESP
A0A9P1JGX8_BACAS/1-691  -----------MS--------------------------------------DYLVIVESP
A0A9X3TPD7_9BACL/1-692  -----------MA--------------------------------------DTLVIVESP
A0A3M8DIZ7_9BACL/1-692  -----------MA--------------------------------------DTLVIVESP
G4NSM1_BACS4/1-691      -----------MS--------------------------------------DYLVIVESP
A0A9X0YUP6_9BACI/1-692  -----------MS--------------------------------------DYLVIVESP
A0A1E7DKV1_9BACI/1-692  -----------MS--------------------------------------DYLVIVESP
A0ABT5WZB4_9ENTE/1-692  -----------MA---Y----------------------------------KYLVIVESP
A0ABX5EQR3_9BACL/1-691  -----------MA--------------------------------------DSLVIVESP
A0ABX5FLI6_9BACL/1-692  -----------MA--------------------------------------DTLVIVESP
A0A150FA86_9BACI/1-691  -----------MS--------------------------------------DYLVIVESP
A0A223KRP8_9BACI/1-692  -----------MS--------------------------------------DYLVIVESP
A0ABY5TYR8_LACSH/1-691  -----------MA--------------------------------------DSLVIVESP
A0A942TCW6_9BACI/1-691  -----------MS--------------------------------------DYLVIVESP
A0ABT9DJV7_9BACI/1-691  -----------MS--------------------------------------DYLVIVESP
A0ABU0V900_9BACI/1-691  -----------MS--------------------------------------DYLVIVESP
A0A430AC93_9ENTE/1-692  -----------MA---Y----------------------------------KYLVIVESP
A0ABR5N1J5_BRECH/1-692  -----------MA--------------------------------------DTLVIVESP
A0A917VYB2_9BACL/1-695  -----------MD--------------------------------------EYLVIVESP
A0A2P7V0N1_9BACL/1-692  -----------MA--------------------------------------DTLVIVESP
A0A177L9Y1_9BACI/1-692  -----------MS--------------------------------------DYLVIVESP
A0ABW2PSZ7_9BACL/1-690  -----------ME--------------------------------------DYLVIVESP
A0A511V5A8_9BACL/1-693  -----------MA--------------------------------------DSLVIVESP
A7Z4N2_BACVZ/1-691      -----------MS--------------------------------------DYLVIVESP
A0ABT6GZU2_9BACI/1-691  -----------MS--------------------------------------DYLVIVESP
A0ABX6LW87_BACMO/1-691  -----------MS--------------------------------------DYLVIVESP
A0A1Q8Q638_9BACI/1-692  -----------MS--------------------------------------DYLVIVESP
A0AAI8HPC4_9BACI/1-691  -----------MS--------------------------------------DYLVIVESP
A0A9W5LIZ5_9BACI/1-691  -----------MS--------------------------------------DYLVIVESP
A0A6H0WKK4_9BACI/1-691  -----------MS--------------------------------------DYLVIVESP
A0A4U2Y3B3_9BACL/1-692  -----------MA--------------------------------------DTLVIVESP
A0ABS0QHP0_THEVU/1-691  -----------MA--------------------------------------DSLVIVESP
A0A3M8BAZ1_9BACL/1-692  -----------MA--------------------------------------DTLVIVESP
A0AA96RH71_9BACL/1-696  -----------MA--------------------------------------DSLVIVESP
A0ABW2RLX8_9BACL/1-691  -----------MA--------------------------------------DSLVIVESP
A0A1V2AC85_9BACI/1-692  -----------MS--------------------------------------DYLVIVESP
A0A1N6UIR0_9BACI/1-692  -----------MS--------------------------------------DYLVIVESP
A0A8I1A7R4_THEIN/1-691  -----------MA--------------------------------------DSLVIVESP
A0ABW0LFW7_9BACI/1-691  -----------MS--------------------------------------DFLVIVESP
A0A5B8Z3M9_CYTDA/1-691  -----------MS--------------------------------------EFLVIVESP
A0A9Q4FW79_SALAG/1-690  -----------MS--------------------------------------DYLVIVESP
A0ABS2NWC6_9BACI/1-692  -----------MS--------------------------------------EYLVIVESP
A0ABS5NP83_9BACI/1-691  -----------MS--------------------------------------EFLVIVESP
A0A0M0GRL7_9BACI/1-692  -----------MA--------------------------------------DYLVIVESP
A0ABW4VYB4_9BACI/1-691  -----------MA--------------------------------------DYLVIVESP
A0ABW8VNR9_9BACI/1-691  -----------MA--------------------------------------DYLVIVESP
A0A150L7I1_9BACI/1-691  -----------MS--------------------------------------EYLVIVESP
A0ABT2WBR2_9BACI/1-695  -----------MS--------------------------------------DYLVIVESP
A0ABS2PWF5_9BACL/1-691  -----------ME--------------------------------------DYLVIVESP
A0A1I1VDN8_9BACI/1-692  -----------MS--------------------------------------DYLVIVESP
A0A0Q3QNA8_9BACI/1-691  -----------MS--------------------------------------EFLVIVESP
A0A429XBQ1_9BACI/1-691  -----------MS--------------------------------------DYLVIVESP
A0ABU8HAC7_9BACI/1-690  -----------MS--------------------------------------DYLVIVESP
A0A0D1VVU7_ANEMI/1-693  -----------MA--------------------------------------DSLVIVESP
A0A4R2P340_9BACL/1-690  -----------ME--------------------------------------EYLVIVESP
A0A1D7QW45_9BACI/1-689  -----------MS--------------------------------------DYLVIVESP
A0A3M7TVF9_9BACI/1-690  -----------MS--------------------------------------DYLVIVESP
A0ABQ5TN63_9BACI/1-692  -----------MS--------------------------------------DYLVIVESP
A0A3M8CN98_9BACL/1-692  -----------MA--------------------------------------DTLVIVESP
A0A940SSA5_9ENTE/1-692  -----------MA---Y----------------------------------KYLVIVESP
A0A235FC18_9BACL/1-691  -----------ME--------------------------------------KYLVIVESP
A0ABR8VGU5_9BACI/1-691  -----------MS--------------------------------------DYLVIVESP
A0ABT9ZR60_9BACI/1-690  -----------MS--------------------------------------DYLVIVESP
A0ABT8HRR2_9BACL/1-691  -----------ME--------------------------------------EYLVIVESP
A0ABY4EHE9_9BACI/1-691  -----------MA--------------------------------------DYLVIVESP
A0ABZ2CWD6_9BACI/1-690  -----------MS--------------------------------------DYLVIVESP
A0ABQ1QIP1_9BACI/1-693  -----------MA--------------------------------------DYLVIVESP
A0ABU0K0K4_9BACL/1-690  -----------MA--------------------------------------DYLVIVESP
A0A084H3S6_METID/1-691  -----------MS--------------------------------------DFLVIVESP
A0A5C7FRL4_9BACI/1-689  -----------MS--------------------------------------DYLVIVESP
A0AAJ1SWT5_9BACI/1-691  -----------MS--------------------------------------DYLVIVESP
A0A8J2VCB8_9BACL/1-690  -----------MA--------------------------------------DSLVIVESP
A0A4Z0GTF2_9BACL/1-695  -----------MN--------------------------------------DYLVIVESP
A0ABW5R5X3_9BACL/1-693  -----------MA--------------------------------------DSLVIVESP
A0ABU0CLG7_9BACI/1-690  -----------MP--------------------------------------DALVIVESP
A0A1B9AJ58_9BACI/1-694  -----------MS--------------------------------------EYLVIVESP
A0A562JVX7_9BACI/1-691  -----------MS--------------------------------------EFLVIVESP
A0ABU8FJ38_9BACI/1-692  -----------MS--------------------------------------DYLVIVESP
A0ABU6MC43_9BACI/1-691  -----------MS--------------------------------------DYLVIVESP
A0A4Y8IRJ2_9BACI/1-691  -----------MS--------------------------------------DYLVIVESP
A0ABZ2CLE4_9BACI/1-692  -----------MS--------------------------------------EFLVIVESP
A0ABT0M8B5_9BACL/1-693  -----------MN--------------------------------------DYLVIVESP
A0A9X2IN92_9BACI/1-691  -----------MA--------------------------------------DYLVIVESP
A0A1X7IM40_9BACL/1-696  -----------MA--------------------------------------DSLVIVESP
A0A0C2RSZ5_9BACL/1-692  -----------MA--------------------------------------DFLVIVESP
A0ABZ2NAL2_9BACI/1-692  -----------MS--------------------------------------DYLVIVESP
U5LAV6_9BACI/1-691      -----------MA--------------------------------------DYLVIVESP
A0A840DMB1_9BACL/1-691  -----------MS--------------------------------------EYLVIVESP
A0A2T0LI23_9BACL/1-690  -----------MA--------------------------------------DSLVIVESP
A0ABV6GC81_9BACI/1-691  -----------MS--------------------------------------DYLVIVESP
A0ABX7FH81_BRECH/1-692  -----------MA--------------------------------------DTLVIVESP
A0A429ZNW7_9ENTE/1-692  -----------MA---Y----------------------------------KYLVIVESP
A0A1G8GF52_9BACI/1-690  -----------MA--------------------------------------DYLVIVESP
A0A3M8B8B1_9BACL/1-692  -----------MA--------------------------------------DTLVIVESP
A0ABQ2A428_9BACL/1-699  -----------MA--------------------------------------DSLVIVESP
A0A1J9U848_9BACI/1-692  -----------MS--------------------------------------DYLVIVESP
A0ABS4CQY9_9BACI/1-691  -----------MS--------------------------------------DYLVIVESP
A0ABV3NJ74_9BACI/1-691  -----------MS--------------------------------------DYLVIVESP
A0A285D1R9_9BACI/1-691  -----------MS--------------------------------------DFLVIVESP
A0ABM8Y660_9BACI/1-692  -----------MS--------------------------------------DYLVIVESP
A0A372LUN1_9BACI/1-691  -----------MS--------------------------------------EYLVIVESP
A0ABS4H1M7_9BACL/1-700  -----------MA--------------------------------------DALVIVESP
A0ABV2KRB0_9BACI/1-691  -----------MS--------------------------------------DYLVIVESP
A0A931MU83_9BACI/1-690  -----------MA--------------------------------------DYLVIVESP
A0ABM5LW71_BACA1/1-691  -----------MS--------------------------------------DYLVIVESP
A0A1Y0CMM5_9BACI/1-692  -----------MA--------------------------------------DYLVIVESP
A0A0G8CJY7_9BACI/1-692  -----------MS--------------------------------------DYLVIVESP
A0A1G7YNT9_9BACI/1-690  -----------MA--------------------------------------DYLVIVESP
A0A1B1LAM3_BACTU/1-692  -----------MS--------------------------------------DYLVIVESP
A0A6B3VRG9_9BACI/1-691  -----------MS--------------------------------------DFLVIVESP
A0ABS2Q5D9_9BACL/1-694  -----------MS--------------------------------------DYLVIVESP
A0A1I3PMP0_9BACL/1-692  -----------MA--------------------------------------DSLVIVESP
A0A1M5N945_9BACI/1-692  -----------MS--------------------------------------DYLVIVESP
A0ABW3D766_9BACL/1-692  -----------MA--------------------------------------DSLVIVESP
C0ZFB0_BREBN/1-692      -----------MA--------------------------------------DTLVIVESP
A0A4R6BZ81_9STAP/1-689  -----------MA--------------------------------------ENLVIVESP
A0A229UMG1_9BACL/1-694  -----------MA--------------------------------------DSLVIVESP
A0AAN0WC26_HEYCO/1-691  -----------MS--------------------------------------DYLVIVESP
A0A6M0P4G2_9BACI/1-691  -----------MS--------------------------------------DYLVIVESP
A0A0L0QNF9_VIRPA/1-692  -----------MS--------------------------------------DYLVIVESP
A0ABS2ZET3_9BACL/1-691  -----------ME--------------------------------------KYLVIVESP
D6XTV5_BACIE/1-689      -----------MS--------------------------------------DYLVIVESP
A0ABY4GZ59_9BACI/1-691  -----------MA--------------------------------------DYLVIVESP
A0ABW0U3U5_9BACI/1-690  -----------MA--------------------------------------DYLVIVESP
A0ABS5LE22_9BACI/1-690  -----------MS--------------------------------------DYLVIVESP
A0A0U4WG43_9BACL/1-693  -----------MA--------------------------------------DSLVIVESP
V6MB58_9BACL/1-692      -----------MA--------------------------------------DTLVIVESP
A0A5C0WLY4_BACIA/1-691  -----------MA--------------------------------------DYLVIVESP
A0ABS7KQ94_9BACL/1-699  -----------MA--------------------------------------DALVIVESP
A0ABW4KDJ6_9BACI/1-691  -----------MS--------------------------------------DYLVIVESP
A0A7X2S4N6_9BACI/1-690  -----------MS--------------------------------------DYLVIVESP
A0ABM9FX46_9BACL/1-696  -----------MA--------------------------------------DSLVIVESP
A0ABU5JSQ8_9BACI/1-692  -----------MS--------------------------------------DYLVIVESP
A0ABU8FYF9_9BACI/1-692  -----------MS--------------------------------------DYLVIVESP
I3E4U0_BACMT/1-690      -----------MS--------------------------------------DFLVIVESP
A0A0J6D038_9BACL/1-690  -----------MA--------------------------------------DYLVIVESP
A7GRG3_BACCN/1-692      -----------MS--------------------------------------DYLVIVESP
A0A1H9QM31_9BACI/1-690  -----------MS--------------------------------------DYLVIVESP
A0ABQ4LU66_9BACL/1-698  -----------MA--------------------------------------DSLVIVESP
A0A1G9UX47_9BACL/1-691  -----------ME--------------------------------------EYLVIVESP
A0AAX0S670_9BACI/1-691  -----------MS--------------------------------------EYLVIVESP
A0ABT9VL72_9BACI/1-691  -----------MP--------------------------------------DYLVIVESP
A0A8J8GC32_9BACI/1-693  -----------MA--------------------------------------DYLVIVESP
A0ABV3Q1W1_9BACL/1-693  -----------MS--------------------------------------EFLVIVESP
A0ABU6MZ02_9BACI/1-692  -----------MS--------------------------------------DYLVIVESP
A0A3D8GVT5_9BACI/1-691  -----------MA--------------------------------------EFLVIVESP
A0A1I0SHV9_9BACL/1-689  -----------MS--------------------------------------DYLVIVESP
A0AAW5B4B5_9BACI/1-692  -----------MS--------------------------------------DYLVIVESP
A0A2X4Z7H1_LEDLE/1-691  -----------MS--------------------------------------DYLVIVESP
A0A3L7JYA0_9BACI/1-691  -----------MS--------------------------------------DFLVIVESP
A0A511WXS9_9BACI/1-692  -----------MA--------------------------------------DYLVIVESP
A0A7W8JD54_9BACL/1-689  -----------MS--------------------------------------DYLVIVESP
A0ABV2GAH0_9BACL/1-690  -----------MA--------------------------------------DYLVIVESP
A0A1G6N6H5_9BACI/1-693  -----------MA--------------------------------------DYLVIVESP
A0A0D7X7D6_9BACL/1-700  -----------MA--------------------------------------DSLVIVESP
A0A178TFP0_9BACL/1-689  -----------MS--------------------------------------DYLVIVESP
A0A094WQI5_ALKAL/1-690  -----------MA--------------------------------------DYLVIVESP
A0A398BDL1_9BACI/1-691  -----------MS--------------------------------------DFLVIVESP
A0AB94ITP1_9BACI/1-692  -----------MA--------------------------------------DFLVIVESP
A0A0M2T0R6_9BACI/1-691  -----------MS--------------------------------------EFLVIVESP
A0A5Q2TIK8_9BACI/1-692  -----------MA--------------------------------------QYLVIVESP
A0A8J2ZPN3_9BACI/1-692  ---------MKEK--------------------------------------EYLVIVESP
A0A511UUZ9_9BACI/1-692  -----------MS--------------------------------------EYLVIVESP
F2F625_SOLSS/1-694      -----------MA--------------------------------------DYLVIVESP
A0A3A1R2X0_9BACI/1-691  -----------MS--------------------------------------DYLVIVESP
A0ABU9K5H7_9BACI/1-691  -----------MA--------------------------------------DYLVIVESP
A0ABR5B1Q6_BACBA/1-692  -----------MS--------------------------------------EYLVIVESP
A0ABW4HPX1_9BACI/1-692  -----------MA--------------------------------------DYLVIVESP
A0A6I1FI11_9BACI/1-693  -----------MS--------------------------------------EFLVIVESP
A0A7T6Z413_9BACI/1-690  -----------MA--------------------------------------DYLVIVESP
A0A549YKH5_9BACI/1-692  -----------MS--------------------------------------DYLVIVESP
A0A511Z3M6_9BACL/1-691  -----------MA--------------------------------------DYLVIVESP
A0A3A9KM75_9BACI/1-691  -----------MA--------------------------------------DYLVIVESP
A0ABM6LJY6_9BACI/1-691  -----------MS--------------------------------------EYLVIVESP
A0ABR8XU24_9BACL/1-694  -----------MA--------------------------------------DYLVIVESP
A0A6A8D9I4_9BACI/1-693  -----------MA--------------------------------------DYLVIVESP
A0A840Q4E2_URETH/1-692  -----------MA--------------------------------------DYLVIVESP
A0ABN4YR50_SPOUR/1-691  -----------MA--------------------------------------DYLVIVESP
A0A1H0A3U0_9BACI/1-691  -----------MS--------------------------------------DYLVIVESP
A0ABU4FX08_9BACL/1-692  -----------MA--------------------------------------DYLVIVESP
A0A1C7DG65_9BACL/1-689  -----------MA--------------------------------------DFLVIVESP
A0ABS8QDH7_9BACI/1-692  -----------MS--------------------------------------DFLVIVESP
A0A420VBI4_9BACI/1-691  -----------MS--------------------------------------EYLVIVESP
A0A553ZY76_9BACI/1-691  -----------MA--------------------------------------DYLVIVESP
A0A511W1J9_9BACI/1-692  -----------MS--------------------------------------DYLVIVESP
A0A969PLF5_9BACI/1-689  -----------MS--------------------------------------DYLVIVESP
A0A1I0Z8C5_9BACI/1-692  -----------MS--------------------------------------DYLVIVESP
A0ABW3ZQJ4_9BACI/1-692  -----------MS--------------------------------------DYLVIVESP
A0ABY9WCJ7_9BACI/1-692  -----------MS--------------------------------------DYLVIVESP
A0A3M8PBP2_9BACL/1-689  -----------MA--------------------------------------DFLVIVESP
A0A2W7NBP5_9BACI/1-691  -----------MS--------------------------------------DYLVIVESP
A0A7H8Q5K5_9BACL/1-689  -----------MS--------------------------------------DYLVIVESP
A0ABT8MM55_9BACL/1-689  -----------MS--------------------------------------DYLVIVESP
A0ABV9M9E8_9BACL/1-689  -----------MA--------------------------------------DFLVIVESP
A0A8J7KRV5_9BACL/1-696  -----------MA--------------------------------------DNLVIVESP
A0ABR8WA55_9BACL/1-689  -----------MA--------------------------------------DFLVIVESP
A0A317KZZ1_9BACI/1-692  -----------MA--------------------------------------QYLVIVESP
A0A365KBE2_9BACL/1-689  -----------MA--------------------------------------DYLVIVESP
A0A8J2YE85_9BACL/1-690  -----------ME--------------------------------------EYLVIVESP
A0A2I0QWY0_9BACI/1-691  -----------MS--------------------------------------DYLVIVESP
A0A1I4PI21_9BACI/1-690  -----------MA--------------------------------------DYLVIVESP
A0A1D8JHU5_9BACL/1-690  -----------MA--------------------------------------DYLVIVESP
A0A2N5M6U8_9BACI/1-691  -----------MS--------------------------------------EFLVIVESP
A0A5R9F934_9BACL/1-689  -----------MV--------------------------------------DYLVIVESP
A0A0A8WXW9_MESS1/1-691  -----------MS--------------------------------------DFLVIVESP
A0ABY8J2K1_9BACI/1-691  -----------MA--------------------------------------DYLVIVESP
A0ABS4S559_9BACI/1-693  -----------MS--------------------------------------DYLVIVESP
A0A1I2NFW5_9BACL/1-694  -----------MN--------------------------------------DYLVIVESP
A0ABV8X2B3_9BACI/1-692  -----------MA--------------------------------------QYLVIVESP
A0ABT4HRJ2_9BACL/1-692  -----------MA--------------------------------------DTLVIVESP
A0A0P6W4B3_9BACI/1-691  -----------MA--------------------------------------DYLVIVESP
A0A2S5GGB5_9BACL/1-693  -----------MA--------------------------------------DFLVIVESP
A0ABU1IHD8_9BACL/1-691  -----------MA--------------------------------------DSLVIVESP
A0ABY4WPX2_9BACL/1-692  -----------MA--------------------------------------DTLVIVESP
A0ABW5ZER2_9BACL/1-692  -----------MA--------------------------------------DFLVIVESP
A0ABV1ESV1_9BACI/1-691  -----------MS--------------------------------------DFLVIVESP
A0ABW5Q9I1_9BACI/1-690  -----------MT--------------------------------------DYLVIVESP
A0A7X0LTF0_9BACI/1-692  -----------MS--------------------------------------EFLVIVESP
A0A919WGF3_9BACI/1-692  -----------MS--------------------------------------DFLVIVESP
W4QPF8_HALA3/1-691      -----------MA--------------------------------------DYLVIVESP
A0A4V2NUV2_9BACI/1-691  -----------MS--------------------------------------EFLVIVESP
V6Q6P4_9ENTE/1-692      -----------MA---Y----------------------------------KYLVIVESP
A0ABW5PDI7_9BACL/1-695  -----------MA--------------------------------------DALVIVESP
A0A265NET0_9BACI/1-692  -----------MS--------------------------------------DYLVIVESP
W4PX21_9BACI/1-691      -----------MA--------------------------------------DYLVIVESP
A0ABU9XDW8_9BACI/1-692  -----------MA--------------------------------------DYLVIVESP
A0A4R3L0W6_9BACL/1-690  -----------MA--------------------------------------DSLVIVESP
A0ABW0K661_9BACL/1-700  -----------MA--------------------------------------DSLVIVESP
A0ABX9BQQ7_9BACL/1-696  -----------MA--------------------------------------DALVIVESP
A0A0A5G8U0_9BACI/1-693  -----------MA--------------------------------------DYLVIVESP
A0A9X2A0G1_9BACI/1-691  -----------MA--------------------------------------DYLVIVESP
A0ABX8G6Y8_EXIAC/1-698  -----------MA--------------------------------------KYLVIVESP
A0ABX2MJF4_9BACL/1-696  -----------MA--------------------------------------DALVIVESP
A0A430AY08_9ENTE/1-694  -----------MS---Y----------------------------------KYLVIVESP
A0A4R2BGW3_9BACI/1-691  -----------MS--------------------------------------EFLVIVESP
A0ABW5QXL5_9BACL/1-696  -----------MA--------------------------------------DSLVIVESP
A0A1H8JEK5_9BACL/1-690  -----------MA--------------------------------------DSLVIVESP
A0AAN2PG75_9BACI/1-691  -----------MS--------------------------------------EYLVIVESP
A0ABT2DU54_9BACI/1-692  -----------MA--------------------------------------DYLVIVESP
A0A419V5X4_9BACL/1-692  -----------MA--------------------------------------DYLVIVESP
A0A846MFI2_9BACL/1-691  -----------MS--------------------------------------DYLVIVESP
A0ABV1MV45_9BACI/1-692  -----------MA--------------------------------------DYLVIVESP
A0A2U1K7W7_9BACI/1-688  -----------ME--------------------------------------DYLVIVESP
A0A7X0ZBE7_9LIST/1-692  -----------MA--------------------------------------DYLVIVESP
A0A916WE36_9BACI/1-692  -----------MT--------------------------------------DYLVIVESP
A0ABR5E456_LISSE/1-692  -----------MA--------------------------------------DYLVIVESP
A0A841PKP3_9BACL/1-690  -----------MA--------------------------------------DYLVIVESP
A0ABN0BXR0_9LIST/1-692  -----------MA--------------------------------------DYLVIVESP
A0A0U1NR29_9BACI/1-692  -----------MS--------------------------------------EFLVIVESP
A0A3S0QRH5_9BACI/1-693  -----------MA--------------------------------------DYLVIVESP
A0ABQ5NGL6_9BACI/1-692  -----------MA--------------------------------------DYLVIVESP
A0A285RGX9_9BACL/1-692  -----------MA--------------------------------------DYLVIVESP
A0ABM6ACK1_9BACL/1-691  -----------MS--------------------------------------DYLVIVESP
K6BYU5_9BACI/1-693      ----------MAA--------------------------------------EFLVIVESP
A0A3Q9QTU8_9BACI/1-692  -----------MT--------------------------------------EFLVIVESP
A0A920C4Y8_9BACI/1-692  -----------MA--------------------------------------DYLVIVESP
A0A1H2QCL4_9BACI/1-691  -----------MA--------------------------------------DYLVIVESP
A0A1Q2KZW7_9BACL/1-690  -----------MA--------------------------------------DFLVIVESP
A0ABT9YEV1_9BACI/1-691  -----------MA--------------------------------------DYLVIVESP
A0ABW0R996_9BACL/1-691  -----------MA--------------------------------------DYLVIVESP
A0A3N5BE73_9BACI/1-706  -----------MS--------------------------------------DYLVIVESP
A0ABW4SIA6_9BACL/1-690  -----------MA--------------------------------------DYLVIVESP
S5Z3F7_GEOG3/1-691      -----------MS--------------------------------------DYLVIVESP
A0ABU4G4A9_9BACL/1-691  -----------MA--------------------------------------DYLVIVESP
A0A1B1S452_9BACL/1-689  -----------MA--------------------------------------DFLVIVESP
A0ABR8U737_9BACL/1-691  -----------MA--------------------------------------DYLVIVESP
A0ABP7VBU5_9BACI/1-692  -----------MS--------------------------------------DYLVIVESP
A0A2P8H7C3_9BACL/1-689  -----------MS--------------------------------------DFLVIVESP
A0ABT9VUJ3_9BACI/1-690  -----------MA--------------------------------------ESLVIVESP
A0A075LI66_9BACI/1-692  -----------MA--------------------------------------DYLVIVESP
A0A268HCW4_9BACI/1-692  -----------MA--------------------------------------DYLVIVESP
A0ABX7HEH0_9STAP/1-690  -----------MA--------------------------------------ENLVIVESP
A0A3R9WSU4_9BACI/1-683  --------------------------------------------------------VESP
A0A430A1Y4_9ENTE/1-693  -----------MS---Y----------------------------------KYLVIVESP
A0A364K7P3_9BACL/1-691  -----------MA--------------------------------------DSLVIVESP
A0ABU0FRH9_9BACI/1-691  -----------MS--------------------------------------EFLVIVESP
A0A1L8RHP4_9ENTE/1-699  ----MKGATLFMA---Y----------------------------------KYLVIVESP
A0A0M9DL67_9BACI/1-692  -----------MA--------------------------------------DYLVIVESP
A0ABZ2SM72_9ENTE/1-692  -----------MA---Y----------------------------------KYLVIVESP
A0A1W7AAR6_9STAP/1-687  -----------MA--------------------------------------ENLVIVESP
A0ABT2L0X4_9BACL/1-698  -----------MA--------------------------------------KYLVIVESP
A0A662Z2S4_9STAP/1-687  -----------MA--------------------------------------NNLVIVESP
A0ABP2V1G9_9ENTE/1-692  -----------MA---Y----------------------------------KYLVIVESP
A0ABY2SZY1_9BACI/1-692  -----------MA--------------------------------------DYLVIVESP
A0ABY2TCC2_9BACI/1-692  -----------MA--------------------------------------DYLVIVESP
A0A4U2ZEQ0_9BACI/1-692  -----------MA--------------------------------------DYLVIVESP
A0ABV2PE24_9BACI/1-692  -----------MA--------------------------------------DYLVIVESP
A0ABQ1G0H1_9BACL/1-691  -----------MA--------------------------------------DSLVIVESP
A0A9Q4HNV8_9BACI/1-691  -----------MS--------------------------------------DYLVIVESP
A0ABY9SXJ6_BREBE/1-692  -----------MA--------------------------------------DTLVIVESP
A0ABR8QMI2_9BACI/1-691  -----------MS--------------------------------------EFLVIVESP
A0ABS7UPG6_9BACI/1-691  -----------MS--------------------------------------DYLVIVESP
A0ABX0A603_9BACI/1-695  -----------MS--------------------------------------DYLVIVESP
A0ABX7VYH9_9BACI/1-691  -----------MA--------------------------------------DYLVIVESP
A8FD76_BACP2/1-691      -----------MA--------------------------------------DYLVIVESP
A0A9Q8CJR6_9STAP/1-689  -----------MA--------------------------------------ENLVIVESP
A0A081LF36_9BACI/1-691  -----------MA--------------------------------------DYLVIVESP
A0ABS2DIX6_9BACI/1-691  -----------MA--------------------------------------DYLVIVESP
A0ABY4HFR6_9BACI/1-691  -----------MA--------------------------------------DYLVIVESP
A0ABS3HSX6_9ENTE/1-693  -----------MS---Y----------------------------------KYLVIVESP
A0ABR6B0B1_9BACI/1-691  -----------MA--------------------------------------DYLVIVESP
A0A1X7D609_9BACI/1-692  -----------MS--------------------------------------DYLVIVESP
A0A2G6QI89_9BACI/1-692  -----------MS--------------------------------------DYLVIVESP
A0A2N5GP02_9BACI/1-691  -----------MS--------------------------------------EFLVIVESP
A0A4S3PX45_9BACI/1-691  -----------MS--------------------------------------DYLVIVESP
A0A926N9K9_9BACI/1-691  -----------MS--------------------------------------DFLVIVESP
W4QC15_9BACI/1-690      -----------MA--------------------------------------DYLVIVESP
A0A329MTH9_9BACL/1-692  -----------MA--------------------------------------ESLVIVESP
A0A3D8TU54_9LIST/1-692  -----------MA--------------------------------------DYLVIVESP
A0A1H8YZJ6_9BACI/1-691  -----------MS--------------------------------------DYLVIVESP
A0A838CQH6_9BACI/1-691  -----------MA--------------------------------------DYLVIVESP
A0ABW6JTL8_9BACI/1-691  -----------MS--------------------------------------EFLVIVESP
A0A2W0HA48_9BACI/1-690  -----------MS--------------------------------------DYLVIVESP
A0ABV9GG93_9BACL/1-690  -----------ME--------------------------------------DYLVIVESP
A0A011AME3_9BACL/1-699  -----------MA--------------------------------------DSLVIVESP
A0ABV3I803_9BACI/1-692  -----------MS--------------------------------------DYLVIVESP
A0A514LFG7_9BACI/1-690  -----------MA--------------------------------------DYLVIVESP
A0ABX4XPC5_9LIST/1-692  -----------MA--------------------------------------DYLVIVESP
A0A2T4ZAS0_9BACL/1-691  -----------MA--------------------------------------DSLVIVESP
A0A4R1QIJ2_9BACL/1-690  -----------MS--------------------------------------DYLVIVESP
I8J004_9BACL/1-691      -----------ME--------------------------------------EYLVIVESP
A0A841U9X1_9BACL/1-698  -----------MA--------------------------------------DSLVIVESP
A0ABW2URB0_9BACI/1-694  -----------MS--------------------------------------DYLVIVESP
A0ABX3I816_9BACI/1-691  -----------MS--------------------------------------EYLVIVESP
A0ABS4HFB1_9BACI/1-692  -----------MS--------------------------------------DYLVIVESP
A0ABN8A7X1_9BACI/1-692  -----------MS--------------------------------------DYLVIVESP
A0ABU6NE68_9BACI/1-692  -----------MS--------------------------------------DYLVIVESP
A0A5J4JFI9_9BACI/1-691  -----------MS--------------------------------------DYLVIVESP
A0ABY3SMQ2_9BACL/1-700  -----------MA--------------------------------------DSLVIVESP
K6CUE8_SCHAZ/1-693      -----------MS--------------------------------------DYLVIVESP
W9AHU6_9BACI/1-692      -----------MS--------------------------------------DYLVIVESP
A0A941HSD9_9BACI/1-690  -----------MS--------------------------------------DYLVIVESP
A0A0U2VQ26_9BACL/1-699  -----------MA--------------------------------------DSLVIVESP
A0ABR6CIY1_9BACI/1-691  -----------MS--------------------------------------EYLVIVESP
A0ABY7XED6_9BACL/1-699  -----------MA--------------------------------------DSLVIVESP
A0ABT4X0Q0_9BACI/1-691  -----------MS--------------------------------------EYLVIVESP
A0ABV6KJM8_9BACI/1-691  -----------MA--------------------------------------DYLVIVESP
A0ABT8N8J0_9BACL/1-689  -----------MS--------------------------------------DYLVIVESP
A0A4Z1BM71_9STAP/1-689  -----------MA--------------------------------------DNLVIVESP
A0A1M7PG75_9BACI/1-692  -----------MA--------------------------------------QYLVIVESP
A0A084J457_BACMY/1-692  -----------MS--------------------------------------DYLVIVESP
A0ABU0DQ96_9BACI/1-692  -----------MS--------------------------------------DYLVIVESP
A0ABR8R4K5_9BACI/1-691  -----------MS--------------------------------------DYLVIVESP
A0A2K4DPG6_9STAP/1-689  -----------MA--------------------------------------DNLVIVESP
A0A221MDL8_9BACI/1-692  -----------MS--------------------------------------DYLVIVESP
A0A1G6H2Y9_9BACI/1-692  -----------MA--------------------------------------DYLVIVESP
A0A0A1MG18_9BACI/1-692  -----------MS--------------------------------------DYLVIVESP
A0ABR8SLH6_9BACL/1-691  -----------ME--------------------------------------KYLVIVESP
A0A1H7YP48_9BACI/1-691  -----------MS--------------------------------------DYLVIVESP
A0A7W8FQX0_9BACL/1-689  -----------MS--------------------------------------DFLVIVESP
A0ABV7KPE6_PLAOK/1-689  -----------MS--------------------------------------DFLVIVESP
A0ABM6ITA9_9BACL/1-689  -----------MA--------------------------------------DFLVIVESP
A0ABM6QKA5_BACCL/1-691  -----------MS--------------------------------------DYLVIVESP
A0ABW4MIP6_9BACI/1-710  -----------MS--------------------------------------DYLVIVESP
A0A177KK51_9BACI/1-692  -----------MS--------------------------------------DYLVIVESP
A0A411A648_BACVE/1-691  -----------MS--------------------------------------DYLVIVESP
A2RKQ1_LACLM/1-708      TKTSTKKKTTRKKVTPG----------------------------------KNLVIVESP
T0VAZ6_LACLC/1-708      TKKKTTRKKVTPG--------------------------------------KNLVIVESP
A0ABR5EG67_LACLC/1-708  TKTSTKKKTTRKKVTPG----------------------------------KNLVIVESP
Q02YZ2_LACLS/1-708      TKTSTKKKTTRKKVTPG----------------------------------KNLVIVESP
A0A1N7FJ79_9ACTN/1-891  -------MPANNGNAGG----------------------------------TRLVIVESP
A0ABT9XJT2_9BACL/1-713  -----------MA--------------------------------------DYLVIVESP
A0A832MVB5_FERPE/1-449  QQGVEGHDKNEESKKEK----------------------------------KKVIIVESP
A0A841D5H8_PLAVE/1-914  -------MPAKNGNAGG----------------------------------TRLVIVESP
A0A8J3VZ71_9ACTN/1-902  -------MPANNGNAGG----------------------------------TRLVIVESP
A0A160M9I7_9BACI/1-691  -----------MS--------------------------------------EFLVIVESP
A0A9Q4EVK7_9BACI/1-691  -----------MS--------------------------------------DYLVIVESP
K9B6M7_9STAP/1-689      -----------MA--------------------------------------DNLVIVESP
A0A367F6N6_9ACTN/1-885  -------MPANNGNAGG----------------------------------TRLVIVESP
A0A9Q4HDI9_BACSC/1-691  -----------MS--------------------------------------DYLVIVESP
A0AAP3FVS8_BACVA/1-691  -----------MS--------------------------------------DYLVIVESP
A0AAP3FZK1_BACMO/1-691  -----------MS--------------------------------------DYLVIVESP
A0ABU5ZHM9_9BACL/1-696  -----------MA--------------------------------------DSLVIVESP
A0A553SP40_NIACI/1-692  -----------MS--------------------------------------EFLVIVESP
A0A078MI83_9BACL/1-694  -----------MA--------------------------------------DYLVIVESP
A0A0R1EXF5_9LACO/1-685  ------------------------------------------------------MIVESP
A0A1G7F2G0_9BACL/1-699  -----------MA--------------------------------------DSLVIVESP
A0AAX2CIV6_9BACI/1-692  -----------MS--------------------------------------DYLVIVESP
A0A365H8K2_9ACTN/1-882  -----------MAANNG----------------------------------TRLVIVESP
A0A5C5XED0_9PLAN/1-885  ---------MVAKNSKY----------------------------------KALVIVESP
A0A4S4C2C4_9BACL/1-700  -----------MA--------------------------------------DSLVIVESP
A0A4U3MF64_9ACTN/1-910  -------MPANNGNAGG----------------------------------TRLVIVESP
A0AAX1QBD5_9BACI/1-692  -----------MS--------------------------------------DYLVIVESP
A0A0B5NN79_BACTU/1-692  -----------MS--------------------------------------DYLVIVESP
A0A0G8DIE4_BACCE/1-692  -----------MS--------------------------------------DYLVIVESP
A0A1T3V543_BACAN/1-692  -----------MS--------------------------------------DYLVIVESP
A0A7V7S9N7_9BACI/1-692  -----------MS--------------------------------------DYLVIVESP
A0A841T3Q0_9BACL/1-698  -----------MA--------------------------------------DSLVIVESP
A0ABV8SLU4_9BACL/1-698  -----------MA--------------------------------------DSLVIVESP
A0ABC8A600_LACLL/1-710  TKKKTTRKRVTPG--------------------------------------KNLVIVESP
TOP1_LACLA/1-710        TKKKTTRKRVTPG--------------------------------------KNLVIVESP
A5IKG3_THEP1/1-633      --------MNRKV--------------------------------------KKYIVVESP
D2C7P3_THEP2/1-629      ------------MSKKV----------------------------------KKYIVVESP
TOP1_THEMA/1-633        ------------MSKKV----------------------------------KKYIVVESP
TOP1_CAMJE/1-700        -----------MK--------------------------------------KNLIIVESP
S6F3I0_LACLL/1-660      ------------------------------------------------------------
A0A150LAT5_9BACI/1-691  -----------MS--------------------------------------EYLVIVESP
A0A410Z4Q1_BACLI/1-691  -----------MS--------------------------------------EYLVIVESP
A0ABV9FFG1_9BACL/1-697  -----------MA--------------------------------------DSLVIVESP
A0A1I4EU51_9ACTN/1-883  -------MPAKNGNAGG----------------------------------TRLVIVESP
A0AA46TDW4_9ACTN/1-906  ----------------M----------------------------------TALVIVESP
A0A031WEV6_CLODI/1-695  -----------MA--------------------------------------KTLVIVESP
A0A0A8HQF9_STAHY/1-689  -----------MA--------------------------------------DNLVIVESP
A0A1Y3MK21_9BACI/1-692  -----------MS--------------------------------------DYLVIVESP
A0AA44R694_9BACI/1-692  -----------MS--------------------------------------DYLVIVESP
A0A8J3RX51_PLARO/1-923  -------MPAKNGSGGG----------------------------------TRLVIVESP
A0A917BN83_9ACTN/1-912  ------------M--------------------------------------SKLVIVESP
A0A4Y6PT82_PERCE/1-845  ----------------M----------------------------------SKLVIVESP
A0A0C7GC68_PARSO/1-697  -----------MA--------------------------------------KSLVIVESP
A0A089HRL8_PAEDU/1-699  -----------MA--------------------------------------DSLVIVESP
A0A1J9UTI5_9BACI/1-692  -----------MS--------------------------------------DYLVIVESP
A0A242A7B5_9ENTE/1-692  -----------MA---Y----------------------------------KYLVIVESP
A0A4Y8LWP5_9BACL/1-698  -----------MA--------------------------------------DSLVIVESP
A0ABW1IMI5_9BACL/1-694  -----------MA--------------------------------------DSLVIVESP
A0A147KMY4_THECS/1-914  KKGSAGNSAKDTARGGG----------------------------------NKLVIVESP
A0A1T4SRN1_9ACTN/1-913  KGSAGRNGSNDSGRGGG----------------------------------NRLVIVESP
A0A0R2DI17_9LACO/1-690  ------------MPK------------------------------------KNLVIVESP
A0A6H1P1K1_PRIMG/1-692  -----------MA--------------------------------------DFLVIVESP
A0A7X0SPV2_9BACL/1-698  -----------MA--------------------------------------DSLVIVESP
A0A8I1SK22_9BACI/1-691  -----------MS--------------------------------------DYLVIVESP
A0ABV1KV75_9BACL/1-698  -----------MA--------------------------------------DSLVIVESP
A0A2W2GAT7_9ACTN/1-885  -------MPANNGNSAG----------------------------------TRLVIVESP
A0A0R1RWU1_9LACO/1-694  ------------MAG------------------------------------KNLVIVESP
A0AAV4LIY4_9BACL/1-697  -----------MA--------------------------------------DYLVIVESP
K8ZL90_9ENTE/1-689      -----------MA---Y----------------------------------KYLVIVESP
A0A559JCY6_9BACL/1-699  -----------MA--------------------------------------DSLVIVESP
A0A841TGD4_9BACL/1-699  -----------MA--------------------------------------DSLVIVESP
L0EGE4_THECK/1-697      -----------MA--------------------------------------DSLVIVESP
A0ABT6THC6_9BACL/1-698  -----------MA--------------------------------------DSLVIVESP
A0A518D3R3_9BACT/1-896  -----MAKKSSDG--------------------------------------TSLVIVESP
A0A1G8XVJ6_9ACTN/1-894  -------MPAKNGSAGG----------------------------------TRLVIVESP
A0A840PRS2_9ACTN/1-934  -------MPANNGNAGG----------------------------------TRLVIVESP
A0ABT3L0C1_9CYAN/1-881  ----------------M----------------------------------STLVIVESP
A0A089LCK7_PAEBO/1-698  -----------MA--------------------------------------DALVIVESP
A0A0R2GB67_9LACO/1-694  ------------MAA------------------------------------KNLVIVESP
A0A841ZL07_9LIST/1-692  -----------MA--------------------------------------DYLVIVESP
A0A3D9IY47_9BACL/1-700  ---------MDVA--------------------------------------DSLVIVESP
A0A3T1D8N4_9BACL/1-700  ---------MDVA--------------------------------------DSLVIVESP
A0A9X4KWZ2_9BACL/1-698  -----------MA--------------------------------------DSLVIVESP
A0ABW0M1G6_9BACL/1-698  -----------MA--------------------------------------DSLVIVESP
A0ABW2FGL6_9BACL/1-699  -----------MA--------------------------------------DSLVIVESP
A0A7Y2E9X2_UNCEI/1-898  -----------MS--------------------------------------KKLVIVESP
A0A3N1DD26_9ACTN/1-904  ------MPASNGSRSGV----------------------------------TRLVIVESP
A0A091CCP3_9ENTE/1-667  -----------MA---Y----------------------------------KYLVIVESP
A0A0R2G812_9LACO/1-694  ---KRVAKKKKTKAK------------------------------------KNLVIVESP
A0A2K8N6S5_9BACL/1-709  -----------MA--------------------------------------DYLVIVESP
A0A841YTI6_9LIST/1-692  -----------MA--------------------------------------DYLVIVESP
D5WPD9_KYRT2/1-709      -----------MA--------------------------------------DYLVIVESP
A0ABW1UPJ7_9LACO/1-692  -----------MATK------------------------------------KNLVIVESP
A0A072NRK6_SCHAZ/1-717  FIITSLGGDRYMS--------------------------------------DYLVIVESP
A0A3D9KJQ9_9BACL/1-700  ---------MDVA--------------------------------------DSLVIVESP
A0A494XYL3_9BACL/1-698  -----------MA--------------------------------------DSLVIVESP
A0ABW0HN64_9BACL/1-698  -----------MA--------------------------------------DSLVIVESP
A0A4R6V414_9ACTN/1-916  KGSSGSNGSKDTAGGGG----------------------------------NRLVIVESP
A0A1H2U8N2_9BACL/1-691  -----------MA--------------------------------------DSLVIVESP
A0A125W1A5_ENTFL/1-692  -----------MA---Y----------------------------------KYLVIVESP
A0A0W8E4N3_9ZZZZ/1-692  -----------MAG-------------------------------------NTLIIVESA
X5GJZ3_9RICK/1-820      ---------------------------------------------------MSLIIVESP
A0A517MF87_9BACT/1-904  -----------MVKSTG----------------------------------KSLVIVESP
A0A5B9QUD7_9BACT/1-910  -----------MVKSTG----------------------------------KALVIVESP
A0A5Q2MAS3_9ACTN/1-901  ----------------M----------------------------------TSLVIVESP
A0A8J3Q0Y4_9ACTN/1-924  NSEVGSSVPANNGNAGG----------------------------------TRLVIVESP
A0A1N7IW27_9BACL/1-691  -----------MA--------------------------------------DSLVIVESP
A0A3G3K5P4_9BACL/1-698  -----------MA--------------------------------------DSLVIVESP
H8K806_RICAC/1-776      ---------------------------------------------------MKLVIVESP
S6GAX7_ANAPH/1-811      ---------------------------------------------------MGVVIVESP
A0AA41Q0U8_9ACTN/1-951  ------MSPSSETAREG----------------------------------SRLVIVESP
A0A0R1GWW3_9LACO/1-691  ------------MPK------------------------------------KNLVIVESP
A0A200JF31_9ENTE/1-692  -----------MA---Y----------------------------------KYLVIVESP
A0A150L4E1_9BACL/1-691  -----------MS--------------------------------------DYLVIVESP
A0A6G8AWE9_9ENTE/1-693  -----------MS---Y----------------------------------KYLVIVESP
B9KIC6_ANAMF/1-813      ----------------M----------------------------------MGVVIVESP
H6QJQ9_RICMA/1-776      ---------------------------------------------------MKLVIVESP
H8KD92_RICMS/1-776      ---------------------------------------------------MKLVIVESP
Q2GKB4_ANAPZ/1-811      ---------------------------------------------------MGVVIVESP
A0A3P1T9T0_9ACTN/1-883  -----------MAEKL-----------------------------------KRLVIVESP
A0A1H7PVB4_STRJI/1-928  ------MSPTSETARDG----------------------------------RRLVIVESP
A0A1M4VWY1_STRHI/1-907  AGSTRTRRSGGSGASSG----------------------------------RRLVIVESP
A0A2P8D140_9ACTN/1-942  KGSAGTNGSNDTAASGG----------------------------------NRLVIVESP
A0A852U189_9ACTN/1-909  KGSAGRNGSNDTGGGGG----------------------------------SRLVIVESP
A0A081BI97_9LACO/1-698  ---ATTKKKSRAKTQ------------------------------------KKLVIVESP
A0A089QBM6_9LACO/1-703  ---KPKKKTTKRTRK------------------------------------KNLVIVESP
A0A0S3K8U5_9ENTE/1-692  -----------MA---Y----------------------------------KYLVIVESP
A0A377FUJ1_9BACL/1-698  -----------MA--------------------------------------KYLVIVESP
C4K2S3_RICPU/1-776      ---------------------------------------------------MKLVIVESP
D5AWQ5_RICPP/1-776      ---------------------------------------------------MKLVIVESP
H6PT82_RICP3/1-776      ---------------------------------------------------MKLVIVESP
H8LLS8_RICSL/1-776      ---------------------------------------------------MKLVIVESP
Q7PBH0_RICS2/1-776      ---------------------------------------------------MKLVIVESP
A0A271J106_9BACT/1-851  ----------------M----------------------------------KRLVVVESP
A0A371PBZ9_9ACTN/1-922  ----------------M----------------------------------TTLVIVESP
A0A5M4FDY6_9ACTN/1-893  ----------------M----------------------------------TSLVIVESP
A0A930YGR7_9ACTN/1-888  -----------MA--------------------------------------HKLVIVESP
TOP1_STRCO/1-952        ------MSPTSETAKGG----------------------------------RRLVIVESP
A0A368SYW0_9ACTN/1-912  KGSAGKNGSQETGRNGG----------------------------------NRLVIVESP
A0A542ZTP8_RARFA/1-903  -----------MS--TG----------------------------------RKLVIVESP
A0A853A4K1_9ACTN/1-976  -------MSTSRTANAG----------------------------------RRLVIVESP
A0A2P2CF10_9ZZZZ/1-898  -----------MA--------------------------------------HKLVIVESP
B7KFB6_GLOC7/1-872      ----------------M----------------------------------STLVIVESP
A0ABT2MU13_9CYAN/1-888  ----------------M----------------------------------STLVIVESP
A0A976RRT2_9LACO/1-701  ---KTSTSKRKRTVK------------------------------------KKLVIVESP
A0ABX8RCY3_9CLOT/1-691  -----------MA--------------------------------------KSLVIVESP
A0A9D1M580_9PROT/1-817  ---------------------------------------------------MKLVIVESP
C3PN41_RICAE/1-776      ---------------------------------------------------MKLVIVESP
A0A5C4MXY8_9ACTN/1-902  ----------------M----------------------------------TSLVIVESP
A0A921JQF2_9ACTN/1-869  -----------MA---S----------------------------------KRLVIVESP
A0A0A1DGR5_NOCSI/1-902  -----------MS--------------------------------------HKLVIVESP
A0A895XHD9_9ACTN/1-926  -----------MPQSSDV---------------------------------KRLVIVESP
A0AA90H2H2_9ACTN/1-946  ------MSPTTDAAQGG----------------------------------HRLVIVESP
A0A1U7HR29_9CYAN/1-877  ----------------M----------------------------------STLVIVESP
A0A0D8BRI5_GEOKU/1-691  -----------MS--------------------------------------DYLVIVESP
A0A1X6WNB7_9ENTE/1-693  -----------MS---Y----------------------------------KYLVIVESP
A0A1M6VB01_9BACT/1-858  ----------------M----------------------------------KRLVVVESP
A0A5C5Y0S8_9PLAN/1-920  ---MAETTANANSGKQG----------------------------------KSLVIVESP
A0A066YTD7_9ACTN/1-958  ---MSPSSETAHG--------------------------------------KRLVIVESP
A0A0U4BDD3_9ACTN/1-935  ----------------M----------------------------------TTLVIVESP
A0A1H0P0F6_9ACTN/1-939  ------MSPTRDTAQGG----------------------------------RRLVIVESP
A0A3A4AUB4_9ACTN/1-913  NSEVGSSVPAKNGNGGG----------------------------------TRLVIVESP
A0A0R1M8E1_9LACO/1-699  ---R---KKTKRKIK------------------------------------KKLVIVESP
A0A1D2YXK0_9BACI/1-691  -----------MA--------------------------------------ENLVIVESP
A0ABN8HCL4_9LACO/1-697  ---KKTSKRKSTKKRNQ----------------------------------KKLVIVESP
H8K4W8_RICAG/1-779      ---------------------------------------------------MKLVIVESP
A0A1W1V7W4_9DEIO/1-973  -----------MS--------------------------------------KTLVIVESP
A0A518K6C3_9BACT/1-899  ------MAKKAAAAGQG----------------------------------NALVIVESP
A0A641AS62_9ACTN/1-937  ----------------M----------------------------------TTLVIVESP
A0ABP6A7C3_9ACTN/1-944  -----------MASSASR---------------------------------TRLVIVESP
A0A1T3NZW1_9ACTN/1-961  ------MSPSSETARDG----------------------------------LRLVIVESP
A0A345SYM5_9ACTN/1-965  ------MSPTSETARDG----------------------------------RRLVIVESP
A0A521DC44_9BACT/1-848  ----------------M----------------------------------KSLVIVESP
A0A8J7DV44_9CYAN/1-901  ----------------M----------------------------------STLVIVESP
A0A951QGY0_9CYAN/1-911  -----------M---------------------------------------STLVIVESP
A0A0B8R1T6_LISMN/1-692  -----------MA--------------------------------------DYLVIVESP
A0A316IEK3_9PSEU/1-902  ------------------------------------------------------MIVESP
A0ABP7A0X3_9PSEU/1-902  ------------------------------------------------------MIVESP
A0A1I5EUU7_9ACTN/1-896  MPAKNGTANSGRGNGSG----------------------------------TRLVIVESP
A0A060RK68_9STRE/1-713  AVKKSSKKMTKKKTAAK----------------------------------KNLVIVESP
A0A069CZ54_WEIOS/1-702  ---KPAKKRATTKRK------------------------------------KNLVIVESP
A0A0R2HA64_PEDPE/1-690  ----------MPAAK------------------------------------KNLVIVESP
A0A7X0ZG54_9LIST/1-692  -----------MA--------------------------------------DYLVIVESP
A0A7X0ZZT6_9LIST/1-692  -----------MA--------------------------------------DYLVIVESP
A0A842CLU3_9LIST/1-692  -----------MA--------------------------------------DYLVIVESP
A0AAX2DN75_LISIV/1-692  -----------MA--------------------------------------DYLVIVESP
A0A259TV27_9BACT/1-896  ----------------M----------------------------------KRLVVVESP
A0A168FDX4_9MICO/1-923  ---------MPQA--------------------------------------RKLVIVESP
A0A1J7C9I5_9ACTN/1-964  ------MSPTSETAPRG----------------------------------RRLVIVESP
A0A7W7RMH0_9ACTN/1-954  KNGSKDTGTGSGGSGGG----------------------------------NRLVIVESP
A0A9W6STI4_9ACTN/1-922  ----------MARSAGT----------------------------------KRLVIVESP
TOP1_SYNE7/1-883        ----------------M----------------------------------PKLVIVESP
A0A1M4VVU8_9BACT/1-850  ----------------M----------------------------------KSLVIVESP
A0A7X1C5D5_LISSE/1-692  -----------MA--------------------------------------DYLVIVESP
A0ABQ2URJ4_9PSEU/1-898  ------------------------------------------------------MIVESP
A0A1Q2CSG9_9ACTN/1-887  ----------MAS--------------------------------------KRLVIVESP
A0A6H1U3S7_9CYAN/1-884  ----------------M----------------------------------STLVIVESP
A0A0K8MKK2_9LACO/1-704  ---KKTTRKKTSKAKAS----------------------------------KKLVIVESP
A0A288QAW5_9LACO/1-699  ---KTTKKRATAKAK------------------------------------KNLVIVESP
A0A7X1NXW4_9DEIO/1-978  -----------MP--------------------------------------RTLVIVESP
A0A073AVB1_9PSEU/1-918  GGTGRASGSQNGTGSGA----------------------------------RRLVIVESP
A0A4R7UYQ9_9PSEU/1-922  MAGTNGTRKSGSAGAEP----------------------------------RRLVIVESP
A0A8J3C6X8_9PSEU/1-880  --------------------------------------------------------MESP
A0A844GMD3_9CHRO/1-874  ----------------M----------------------------------STLVIVESP
A0A1B2HYA0_9PSEU/1-902  -----------------------------------------------------MVIVESP
A0A7W7C661_9PSEU/1-937  ------------------------------------------------------MIVESP
Q1IWT9_DEIGD/1-964      -----------MP--------------------------------------RTLVIVESP
A0A6P2BPA4_9ACTN/1-954  GAATGNNGAAVNGNGRG----------------------------------TRLVIVESP
A0A073JMA1_LIMRT/1-706  ---AKKTTRRRSKIK------------------------------------KNLVIVESP
A0A1W1UTJ9_PEPAS/1-705  MMDVRIKKILKGSVDLT----------------------------------KNLVVVESP
A0A5B2XG11_9PSEU/1-922  GTARTKKSGGGDGDSAS----------------------------------RRLVIVESP
A0A0R2NXZ4_9ACTN/1-907  --------MAKNL--------------------------------------KKLVIVESP
A0A420XQ31_9ACTN/1-920  -------MPPRTRTATG----------------------------------RRLVIVESP
A0A941GRM2_9CHRO/1-864  -----------M---------------------------------------STLVIVESP
TOP1_HELPY/1-736        ----------------M----------------------------------KHLIIVESP
TOP1_RICFE/1-776        ---------------------------------------------------MKLVIVESP
F7XSK6_TREPU/1-731      -MEVRGLQPKRQKTFAR----------------------------------KHLVIVESP
TOP1_HELPJ/1-736        ----------------M----------------------------------KHLIIVESP
A0A0R1HR85_9LACO/1-699  ---MATSTKKPKRKKTQ----------------------------------KKLVIVESP
A0A0F3MQJ6_RICFI/1-776  ---------------------------------------------------MKLVIVESP
A0A1H0NF98_9PSEU/1-900  ------------------------------------------------------MIVESP
A0A5B9M6I5_9BACT/1-912  -----------MAKSNG----------------------------------KSLVIVESP
A0ABP9W7C1_9DEIO/1-965  -----------MS--------------------------------------RTLVIVESP
A0A1N6VNM3_9SPIO/1-847  -----------MS---E----------------------------------SALVIVESP
A0A8K2A141_9CYAN/1-886  ----------------M----------------------------------STLVIVESP
A0ABM9UL45_SARVE/1-695  -----------MG--------------------------------------QNLVIVESP
G4KMQ9_RICJY/1-776      ---------------------------------------------------MKLVIVESP
A0A5C6ACB0_9BACT/1-907  ----MAKKKAAASAGQG----------------------------------NALVIVESP
A0ABP9PFR7_9PSEU/1-899  ------------------------------------------------------MIVESP
A0A1G6GD18_9ACTN/1-932  ----------MATQDVG----------------------------------HSLVIVESP
A0A5B8NPC2_9CHRO/1-933  ----------------M----------------------------------PTLVIVESP
K9WA39_9CYAN/1-890      ----------------M----------------------------------STLVIVESP
A0ABV0JTS1_9CYAN/1-883  ----------------M----------------------------------STLVIVESP
A0A4P6YX07_9LACO/1-698  ---MATAKKTTTKRK------------------------------------KNLVIVESP
A8F198_RICM5/1-776      ---------------------------------------------------MKLVIVESP
A0A1H9X2X6_9PSEU/1-900  ------------------------------------------------------MIVESP
A0ABP9XIG6_9DEIO/1-972  -----------MS--------------------------------------RTLVIVESP
A0ABV8CAN7_9PSEU/1-919  MAGSTRTRKSSGGAGST----------------------------------RRLVIVESP
A0A1H1LHI2_9ACTN/1-946  ADRSREKRDSVAGRAGG----------------------------------KRLVIVESP
A0ABD6FGG5_9PSEU/1-904  ----MAGSTKSSGGDDV----------------------------------RRLVIVESP
A0A7D6J4R3_9CYAN/1-887  -----------M---------------------------------------STLVIVESP
A0A1U7P4G8_9DEIO/1-963  -----------MS--------------------------------------KTLVIVESP
A0A561WS91_ACTTI/1-943  ------MPSDART--------------------------------------TRLVIVESP
A0A066TWX3_9PSEU/1-951  GARTKKSGASADNGAGH----------------------------------RRLVIVESP
A0A4V2SV47_9PSEU/1-913  ------------------------------------------------------MIVESP
A0A1E5QQM0_9CYAN/1-875  ----------------M----------------------------------STLVIVESP
A0A2Z2L7V6_9RICK/1-812  ---------------------------------------------------MGVVIVESP
A0A1Q8CNB2_9PSEU/1-939  AGSTGTKKSGATNGAEP----------------------------------RRLVIVESP
A0A8J3FFJ7_9ACTN/1-949  ------------------------------------------------------MIVESP
A0A1R4JQH3_9MICC/1-936  --MSTSSASVTSTVPEG----------------------------------KKLVIVESP
A0A8J4DJY2_9ACTN/1-937  ------MPSNARS--------------------------------------TRLVIVESP
A0A1Z4UY69_9CYAN/1-880  ----------------M----------------------------------STLVIVESP
E1RCE7_SEDSS/1-853      -----------MD---G----------------------------------KTLVIVESP
A0AAU8MNL6_9RICK/1-816  ---------------------------------------------------MALLIVESP
A0A8H9L959_9DEIO/1-964  -----------MPRSSA----------------------------------HTLVIVESP
A0A1H0AL95_ALLAB/1-938  AGSTRAKKDGGDGGSGN----------------------------------RRLVIVESP
A0A255HA31_9ACTN/1-931  ----------MASQAGL----------------------------------RRLVIVESP
A0A0D8ZY07_9CYAN/1-883  ----------------M----------------------------------PTLVIVESP
A0A947GK70_9CYAN/1-923  ----------------M----------------------------------STLVIVESP
A0A0R2JND3_9LACO/1-713  ---KTNPKRATSKRK------------------------------------KNLVIVESP
A0A0F3NEF0_ANAPH/1-811  ---------------------------------------------------MGVVIVESP
A0AAU7BY51_9RICK/1-776  ---------------------------------------------------MKLVIVESP
A0A249JWD5_9ACTN/1-906  -----------MG--------------------------------------TKLVIVESP
A0A317N1W0_9NOCA/1-961  ------------------------------------------------------MIVESP
A0A5C5ZTR1_9BACT/1-904  -------MAKKKAAGGG----------------------------------NSLVIVESP
A0ABQ2I2D5_9PSEU/1-901  ------------------------------------------------------MIVESP
A0ABW1DIX7_9DEIO/1-978  -----------MS--------------------------------------NTLVIVESP
A0A6M1KU50_9ACTN/1-937  ----------MPSNAGT----------------------------------TRLVIVESP
A0A1J1LIY5_9CYAN/1-896  --------------------------------------------------MSTLVIVESP
A0A517R3S6_9PLAN/1-882  -----------MVAKAK----------------------------------KTLVIVESP
A3ILD7_9CHRO/1-881      ----------------M----------------------------------STLVIVESP
A0A3B0J0S2_9RICK/1-816  ---------------------------------------------------MALLIVESP
A0A418VAR7_9DEIO/1-1002 VVRSHQTLATEFSLLMS----------------------------------KTLVIVESP
A0A7C9VUL3_9PSEU/1-922  MAGSTRTRKSSGGAGST----------------------------------RRLVIVESP
A0ABQ2S505_9DEIO/1-970  -----------MPRSSA----------------------------------HTLVIVESP
A0ABU4UYF2_9PSEU/1-921  -MAGSTRTKKSSGGEGGNI--------------------------------RRLVIVESP
A0A367YTU9_9ACTN/1-928  ------------MATTT----------------------------------RRLVIVESP
A0A839DZV2_9PSEU/1-971  GGNGRASQTPDREGSGG----------------------------------RRLVIVESP
A0A0A1ZK99_PROMR/1-868  -----------MD--------------------------------------HTLVIVESP
A0A480A1A8_9CYAN/1-883  ----------------M----------------------------------STLVIVESP
A0A926VI53_9CYAN/1-902  ----------------M----------------------------------STLVIVESP
A0AAE4JXJ6_9CYAN/1-888  ----------------M----------------------------------STLVIVESP
A0A100HKJ1_9DEIO/1-970  -----------MPRSSA----------------------------------HTLVIVESP
H8GW33_DEIGI/1-981      -----------MS--------------------------------------NTLVIVESP
A0ABQ2IW84_9DEIO/1-970  -----------MPRSSA----------------------------------HTLVIVESP
A0A0D0X1F8_9ACTN/1-942  ----------MPSNART----------------------------------TRLVIVESP
A0A7W3JE27_9MICO/1-933  ---------MSQA--------------------------------------RKLVIVESP
A0A1Z4KHQ5_ANAVA/1-881  ----------------M----------------------------------STLVIVESP
A0AAV3XP67_9CYAN/1-896  ----------------M----------------------------------STLVIVESP
A0AAD1CB58_RICJA/1-776  ---------------------------------------------------MKLVIVESP
A0A927JEZ3_9ACTN/1-964  GSGTANGSARPGKSAAI----------------------------------RRLVIVESP
A0A0K1JN34_9MICO/1-935  ---------------MP----------------------------------RKLVIVESP
A0A4Q7WVG3_9ACTN/1-918  -----MAGAAGTKTAAG----------------------------------TRLVIVESP
A0A0C1YJP1_9CYAN/1-927  ----------------M----------------------------------STLVIVESP
A0A2W4WJ36_9CYAN/1-915  ----------------M----------------------------------STLVIVESP
TOP1_RICPR/1-776        ---------------------------------------------------MKLVIVESP
A0A098EFI4_ANAPH/1-811  ---------------------------------------------------MGVVIVESP
A0A3B0JJE3_9RICK/1-816  ---------------------------------------------------MALLIVESP
A0AAU7YKM0_9RICK/1-816  ---------------------------------------------------MALLIVESP
L0A4B2_DEIPD/1-970      -----------MP--------------------------------------KTLVIVESP
A0A1G7UQZ8_PSEOR/1-954  GGRRNGTGSTTAAGGRV----------------------------------RRLVIVESP
A0A438BCA7_9NOCA/1-965  SRDKSTADGGSAT--------------------------------------RRLVIVESP
A0A8J3K8T5_9ACTN/1-950  -----------MPTASR----------------------------------NRLVIVESP
A0A0V7ZC73_9CYAN/1-895  ----------------M----------------------------------STLVIVESP
A0A2T1M150_9CHRO/1-880  ----------------M----------------------------------SKLVIVESP
A0A6J4N970_9CYAN/1-918  ----------------M----------------------------------SKLVIVESP
A0A9P1P1K7_9CYAN/1-899  --------------------------------------------------MSTLVIVESP
A0A1H6SNG0_9DEIO/1-982  ------------------------------------------------------MIVESP
A0ABP9U7F1_9DEIO/1-981  -----------MP--------------------------------------RTLVIVESP
A0A368VMD9_9ACTN/1-983  GDNSRDSRTSDGAGSGG----------------------------------RRLVIVESP
A0A166JPY6_NODSP/1-890  ----------------M----------------------------------STLVIVESP
A0AAW9PX43_9CYAN/1-899  ----------------M----------------------------------STLVIVESP
A0A918CM57_9DEIO/1-991  ------MPPKPMP--------------------------------------NTLVIVESP
TOP1_MYCLE/1-947        GPRGSRSGRNGSP--------------------------------------RRLVIVESP
A0A239NR86_9ACTN/1-943  ------MPSNARS--------------------------------------TRLVIVESP
A0A2A8CZK8_9BACT/1-877  ----------------M----------------------------------KRLVVVESP
A0A8J7Z3U9_9CYAN/1-932  -----------M---------------------------------------STLVIVESP
A0A1L5YCQ9_9EUKA/1-868  -----------MA--------------------------------------HILVIVESP
A0A4V1ALL5_9LACO/1-710  ---KKRTTRRRTRRRNR----------------------------------KKLVIVESP
A0A0F3ND22_9RICK/1-826  ---------------------------------------------------MSLIIVESP
A0A3G8Y9P8_9DEIO/1-975  -----------MS--------------------------------------NTLIIVESP
A0A3E0HUG8_9PSEU/1-937  GSTKANKSGAGTNGSGH----------------------------------RRLVIVESP
A0A139X3E1_9CYAN/1-890  ----------------M----------------------------------STLVIVESP
A0A6N8G133_9CHRO/1-900  ----------------M----------------------------------STLVIVESP
A0A7G9T4W0_9LACO/1-715  ---TPTKKRSATKKQ------------------------------------KNLVIVESP
A0A2D0A824_9DEIO/1-986  -----------MP--------------------------------------RTLVIVESP
A0ABP6KY96_9ACTN/1-1003 ---MAKIDTASPGSGTI----------------------------------RRLVIVESP
A0A1R4IBB4_9ACTN/1-932  ------------------------------------------------------MIVESP
A0A1B7W0H2_APHFL/1-869  ----------------M----------------------------------STLVIVESP
A0A8J6ZJC9_DESMC/1-883  ----------------M----------------------------------STLVIVESP
A0A8J6XRE2_9CYAN/1-888  ----------------M----------------------------------STLVIVESP
A0A2K3UW73_9DEIO/1-987  -----------MAKTSAP---------------------------------HTLVIVESP
A0A7C9LVV1_9DEIO/1-991  QGELSSMPRPSSA--------------------------------------HTLVIVESP
A0ABV8XR39_9DEIO/1-988  -----------MA--------------------------------------RTLVIVESP
A0A076ETH3_RHOOP/1-972  KGDNGSAQGAAGASGQP----------------------------------RRLVIVESP
A0A1G6LKK5_9ACTN/1-958  ------------------MPTKTAKNGESAGRTAGGTSTPARRRTAATGAGRPLVIVESP
A0A2A2WQS5_9ACTN/1-988  ------MASKQTASGGK----------------------------------RSLVIVESA
A0A516X032_9ACTN/1-990  STKQGSGAKSGSGDAVT----------------------------------RRLVIVESP
A0A2K8SP28_9NOSO/1-853  ------------------------------------------------------------
A0A3S1AFF6_CHLFR/1-864  ------------------------------------------------------------
A0A9E3HCJ3_9NOST/1-890  --------------------------------------------------MSTLVIVESP
A0AA43GU24_9CYAN/1-862  ----------------M----------------------------------STLVIVESP
A0AA43KE96_9CYAN/1-893  ----------------M----------------------------------STLVIVESP
A0A5M3T8W2_ARTPT/1-923  --------------------------------------------------MSTLVIVESP
A0ABU8YKX1_9CYAN/1-950  -----------M---------------------------------------STLVIVESP
A0A7L7YSB4_9RICK/1-816  ---------------------------------------------------MALLIVESP
A0AAU7Q1F5_9RICK/1-816  ---------------------------------------------------MALLIVESP
D1AS91_ANACI/1-813      ----------------M----------------------------------MGVVIVESP
A0A318S9H9_9DEIO/1-1000 -----MFCANLTRKIMP----------------------------------KTLVIVESP
A0ABV5LTZ8_9ACTN/1-963  -MAGRGARTDAGTNDGL----------------------------------RRLVIVESA
A0A076NNY7_9CORY/1-974  --------MSRRVTGNG----------------------------------KTLVIVESA
A0A1G7MHM1_9ACTN/1-946  DAGSTTPPRRSSAAAGG----------------------------------KPLVIVESP
A0A1H9RXZ6_9ACTN/1-941  --------MVHTP--------------------------------------RRLVIVESP
A0A895YKE7_9ACTN/1-982  STRDRRRAVPSTATDKR----------------------------------TRLVVVESP
A0A1X4G3D7_9CYAN/1-875  ----------------M----------------------------------STLVIVESP
A0A433VSI2_9CYAN/1-859  ------------------------------------------------------------
A0ABR5TN12_9BACL/1-684  -----------MA--------------------------------------ENLVIVESP
A0A6N3DIK9_VEIPA/1-790  PEQREP-RVYNP---NG----------------------------------KVLVIVESP
F7XTV4_MIDMI/1-791      ---------------------------------------------------MNLLIVESP
A0A6G9Y5G4_9NOCA/1-1001 ---------------------------------------------------RRLVIVESP
A0A1M4TH52_9ACTN/1-892  -----------MA--------------------------------------KPLVIVESP
D6ZC67_SEGRD/1-943      AARRSADGARGSQSDRL----------------------------------RRLVIVESP
A0A0C1NEQ2_9CYAN/1-890  ----------------M----------------------------------STLVIVESP
A0A1Z3HR06_9CYAN/1-881  ------------------------------------------------------------
A0A2G4F0Y0_9CYAN/1-952  ----------------M----------------------------------STLVIVESP
A0A8J7HIT3_9CYAN/1-882  ----------------M----------------------------------STLVIVESP
A0A8J7LD42_9NOST/1-883  ----------------M----------------------------------STLVIVESP
Q11AC4_TRIEI/1-874      ----------------M----------------------------------STLVIVESP
A0A7G5CA84_WOLPI/1-816  ---------------------------------------------------MALLIVESP
A0A0S4QSC7_9ACTN/1-1030 EPADSHEAFGATTARDG----------------------------------TRLVIVESP
A0A1H2KHN4_9ACTN/1-1021 ---MAETSTASRSSGGI----------------------------------RRLVIVESP
A0A086CIU7_9CHRO/1-871  -----------M---------------------------------------STLVIVESP
A0A1Z4GQ84_9CYAN/1-884  ----------------M----------------------------------STLVIVESP
A0A2W4VXJ7_9CYAN/1-910  ----------------M----------------------------------STLVIVESP
A0A856MAX4_9CYAN/1-887  ----------------M----------------------------------STLVIVESP
A0A975T7M8_9NOST/1-851  ------------------------------------------------------------
A0AB37UD07_9CYAN/1-869  ------------------------------------------------------------
B8HP12_CYAP4/1-910      ----------------M----------------------------------STLVIVESP
D7CT23_TRURR/1-979      -------MGRTRAETGG----------------------------------RRLVIVESP
A0A1M7SLY9_FERGO/1-683  TKTQSSGEIENETGSGK----------------------------------RKVIIVESP
A0A7C5T025_9AQUI/1-536  ---------------------------------------------------MILFLVESF
W0DDV7_9AQUI/1-536      ---------------------------------------------------MILFLVESF
T0TNZ7_LACLC/1-487      ------------------------------------------------------------
A0AAI8CLT2_FERIS/1-699  DIELKGQSKNEESKGGK----------------------------------KKVIIVESP
A0A172T4V2_FERPE/1-690  RRGTEEQHGNEDSKTEK----------------------------------KKVIIVESP
A0AAE5XAJ6_9BACT/1-699  DIELKGQSKNEESKGGK----------------------------------KKVIIVESP
D3DGK1_HYDTT/1-532      ---------------------------------------------------MNLFIVESP
TOP1_FERIS/1-699        DIELKGQSKNEESKGGK----------------------------------KKVIIVESP
D3SM80_THEAH/1-539      --------------------------------------------------MMRLFLVESP
A0A7V4KF09_FERPE/1-699  QQGVEGHDKNEESKKEK----------------------------------KKVIIVESP
A0A0H5SW76_HERHM/1-693  -----------MP--------------------------------------RYLVIVESP
A0A2S0M9Z9_MEGEL/1-756  LPKKEPLKKLDPLPKNA----------------------------------KNLVIVESP
A0A6I4YE38_9DEIO/1-1020 GGGRGPGRVAGSRSAHEGVLIVFFRKREGGRATLTPDFFRGAPLPMPRSSAHTLVIVESP
A0ABV9IBI1_9DEIO/1-996  -----------MA--------------------------------------RTLVIVESP
A0A1V2I5B5_9ACTN/1-1006 --------------GTG----------------------------------TRLVIVESP
A0AA96F760_9MICO/1-893  -----------MP--------------------------------------RKLVIVESP
A0A0M4TVM0_9NOSO/1-883  ----------------M----------------------------------STLVIVESP
A0A846H9Z3_9CYAN/1-893  ----------------M----------------------------------STLVIVESP
D3EP33_ATETH/1-873      -----------M---------------------------------------STLVIVESP
A0A0F6Z456_9CORY/1-1004 --MADTAGTTGTAGSKK----------------------------------KYLVIVESA
A0A6I6CKV8_WOLPI/1-816  ---------------------------------------------------MALLIVESP
A0A7G5CBM0_WOLPI/1-816  ---------------------------------------------------MALLIVESP
B3CTT6_ORITI/1-788      ---------------------------------------------------MKLLIVESP
A0A1H8WJV8_9ACTN/1-962  AGGTRAPSRRRTAAAGG----------------------------------RPLVIVESP
A0A2U1FB68_9PSEU/1-1008 GGRKTGRGGATPAGDGG----------------------------------RRLVIVESP
A0A853CJA4_9ACTN/1-946  ATGTSTPARRRSAMSGG----------------------------------KPLVIVESP
A0A9X4M4X5_9ACTN/1-964  -----MASAQSKSGGQI----------------------------------RRLVIVESP
A0A429XSF5_9RICK/1-773  ---------------------------------------------------MKLLIVESP
A0A1G6Q0C8_9PSEU/1-992  VEQVSYWSGERDSVAGSKEETKARGASSASTGGGRAKGRSAKNGATGGDGRRRLVIVESP
A0A518CK26_9PLAN/1-943  QPQHTGTGVSAIVSKKK----------------------------------KALVIVESP
A0AAJ6P966_9CYAN/1-883  ----------------M----------------------------------STLVIVESP
A0A0G3H7W7_9CORY/1-985  ----------MAEGSGI----------------------------------KRLVIVESA
A0A0F3RMY2_ORITS/1-788  ---------------------------------------------------MKLLIVESP
A0A1G4XE17_9ACTN/1-986  GGAATPPRKRTAAARGG----------------------------------KPLVIVESP
A0A563VNX4_9CYAN/1-940  ----------------M----------------------------------ATLVIVESP
F0RMD4_DEIPM/1-1060     -----------MS--------------------------------------NTLVIVESP
A0A2U3QSG7_ORITS/1-788  ---------------------------------------------------MKLLIVESP
A0A2P1P6X7_9RICK/1-774  ---------------------------------------------------MKLVIVESP
A0A2U3QV32_ORITS/1-788  ---------------------------------------------------MKLLIVESP
A0A7K3WJ03_9ACTN/1-986  AGTPAPPARRRTAAVGG----------------------------------RPLVIVESP
A0A0F3M643_ORITS/1-788  ---------------------------------------------------MKLLIVESP
A0ABQ3K122_9DEIO/1-1046 -----------MS--------------------------------------KTLVIVESP
A0A2H6LL79_9NOSO/1-855  ------------------------------------------------------------
A0A6B0YVY0_9CHLR/1-966  ----------------M----------------------------------SKLVIVESP
A7HLU3_FERNB/1-702      KKKQSQSSSQIIDNSNV----------------------------------SKVIIVESP
H9UCV5_FERPD/1-706      QQGVEEYHKKDEAKTEK----------------------------------RKVIIVESP
A0AAE7CMJ4_STRAT/1-947  ------MSPTSETAKGG----------------------------------RRLVIVESP
A0A6B3QRR6_STRTE/1-952  ------MSPTSETAKGG----------------------------------RRLVIVESP
A0ABN3SC71_9ACTN/1-952  ------MSPTSETAKGG----------------------------------RRLVIVESP
A0ABN4DXA7_STRLI/1-952  ------MSPTSETAKGG----------------------------------RRLVIVESP
TOP1_MYCPN/1-711        ---------------MS----------------------------------KNLVVIESP
A0A9Q4MHL7_XYLFS/1-815  -----------MP--------------------------------------KHLLIVESP
B2I8S8_XYLF2/1-815      -----------MP--------------------------------------KHLLIVESP
TOP1_XYLFT/1-815        -----------MP--------------------------------------KHLLIVESP
A0A2R8F1L6_ORITS/1-788  ---------------------------------------------------MKLLIVESP
A0A2U3RMV5_ORITS/1-788  ---------------------------------------------------MKLLIVESP
A0A917US36_9DEIO/1-1019 GGSPLPLPTLTMP--------------------------------------NTLVIVESP
A0A1G9AY32_ACTMZ/1-1044 DGAKGRASKASTGSSGG----------------------------------RRLVIVESP
A5CF60_ORITB/1-788      ---------------------------------------------------MKLLIVESP
A0A0F3MKD1_9RICK/1-794  ---------------------------------------------------MKLLIVESP
A0A2U3QQ23_ORITS/1-788  ---------------------------------------------------MKLLIVESP
A0A1N7F3H2_9NOCA/1-1040 --MADTKTTARGSGNAL----------------------------------RRLVIVESP
A0A0F3PC45_ORITS/1-788  ---------------------------------------------------MKLLIVESP
A0A0J9EX95_9CYAN/1-619  ------------------------------------------------------------
A0A497XXV8_9AQUI/1-535  ---------------------------------------------------MNLFIVESP
A0A4S5EUA6_9ACTN/1-1084 ASAASAEVPTRRTSGRAATSRAATGGTTAGRPTTGSSGSAGAAPKPTPGTGMRLVIVESP
A0A4R7HVX9_9ACTN/1-917  GVLDKAPDIPYAKAVMA----------------------------------KPLVVVESP
A0A381QWM9_9ZZZZ/1-1024 --------VDGVS--------------------------------------TSLVIVESP
A0A9X5CR35_9ACTN/1-943  ------MSPTSETANGG----------------------------------RRLVIVESP
A0ABP9I3F8_9ACTN/1-952  ------MSPTSETAKGG----------------------------------RRLVIVESP
A0ABW7S2L1_STRTE/1-954  ------MSPTSETAKGG----------------------------------RRLVIVESP
A0ABW8BJN2_9ACTN/1-948  ------MSPTSETAKGG----------------------------------RRLVIVESP
A0ABW8H6X0_9ACTN/1-952  ------MSPTSETAKGG----------------------------------RRLVIVESP
A0AAW8FFD8_9ACTN/1-940  ------MSPTSETAKGG----------------------------------RRLVIVESP
A0ABX5ZJ81_STRTE/1-942  ------MSPTSETANGG----------------------------------RRLVIVESP
A0ABC8AFL9_XYLFS/1-815  -----------MP--------------------------------------KHLLIVESP
A0A3Q9KWD4_STRGD/1-944  ------MSPTSETAQGG----------------------------------RRLVIVESP
A0ABR4T0A3_9ACTN/1-944  ------MSPTSETANGG----------------------------------RRLVIVESP
A0A100JR39_STRSC/1-949  ------MSPTSETAKGG----------------------------------RRLVIVESP
A0A494V2Z1_9ACTN/1-942  ------MSPTSETAKGG----------------------------------RRLVIVESP
TOP1_XYLFA/1-815        -----------MP--------------------------------------KHLLIVESP
A0A060H920_XYLFS/1-815  -----------MP--------------------------------------KHLLIVESP
A0AAJ5QZN1_XYLFS/1-815  -----------MP--------------------------------------KHLLIVESP
A0ABS8TW01_9GAMM/1-811  -----------MP--------------------------------------KHLLIVESP
A0AA89Q1L4_STRCU/1-942  ------MSPTSETAKGG----------------------------------RRLVIVESP
A0A4Z1CZR6_9ACTN/1-943  ------MSPTSETAQGG----------------------------------RRLVIVESP
A0A4Z1DM88_STRGP/1-943  ------MSPTSETAQGG----------------------------------RRLVIVESP
A0ABW9I3F0_9ACTN/1-942  ------MSPTSETAKGG----------------------------------RRLVIVESP
A0ABW9IU27_STRGJ/1-955  ------MSPTSDTAHGG----------------------------------RRLVIVESP
A0AAP6EJ82_9ACTN/1-946  ------MSPTSETAKGG----------------------------------RRLVIVESP
A0A0D8BJY0_9ACTN/1-1089 ATGAAPEPTPGSG--------------------------------------TRLVIVESP
A0ABS7W2N2_STROV/1-959  ------MSPTSETADGG----------------------------------RRLVIVESP
A0A101EP83_9THEM/1-529  ------------------------------------------------------------
TOP1_MYCS2/1-936        ---MAGGDRGSGGTGNV----------------------------------RRLVIVESP
TOP1_MYCTA/1-934        MADPKTKGRGSGGNGSG----------------------------------RRLVIVESP
TOP1_MYCBO/1-934        MADPKTKGRGSGGNGSG----------------------------------RRLVIVESP
TOP1_MYCTO/1-934        MADPKTKGRGSGGNGSG----------------------------------RRLVIVESP
A0A285NWT3_9AQUI/1-534  ---------------------------------------------------MKLFIVESP
A0A7C2VHL2_9AQUI/1-535  ---------------------------------------------------MKLFIVESP
TOP1_MYCTU/1-934        MADPKTKGRGSGGNGSG----------------------------------RRLVIVESP
A0ABR9VTA2_9SYNC/1-903  ----------------M----------------------------------SKLVIVESP
TOP1_MYCGE/1-709        -----------MI--------------------------------------KNLVVIESP
TOP1_SYNY3/1-898        ----------------M----------------------------------SKLVIVESP
A0A1M6RQ26_9AQUI/1-527  ---------------------------------------------------MKLLVVESP
TOP1_ZYMMO/1-1212       ---------------------------------------------------MKLVVVESP
TOP1_ALKPO/1-707        ---------------------------------------------------MYAILAEKP

TOP1_ECOLI/1-865        AKAKTINK-----------------YLGS-D-YVVKSSVGHIRDLPT-S---------GS
A0A812NIX5_SYMPI/1-1025 AKARTINR-----------------YLGK-E-YVVKSSVGHIRDLPT-GGKAVDPKARAQ
TOP1_BUCAP/1-853        VKAKTISK-----------------YLGK-Q-YIVKSSVGHVRDLIN-N--------KSK
A0A4D6XJI4_9GAMM/1-860  AKAKTINK-----------------YLGQ-K-YIVKSSIGHIRDLFN-S--------KYK
A0A4D6XKR5_9GAMM/1-855  VKAKTINQ-----------------YLGD-K-YIVKSSVGHVRDLLS-N-----------
A0A4D6XLM4_9GAMM/1-855  VKAKTINQ-----------------YLGD-K-YIVKSSIGHVRDLLK-N--------QPK
A0A4D6YAX7_9GAMM/1-858  AKAKTINQ-----------------YLGC-Q-YIVKSSIGHVRDLLA-K----------K
A0A5J6ZCN6_9GAMM/1-854  VKAKTINQ-----------------YLGD-K-YIVKSSIGHVRDLLN-N--------QSK
A0AAJ4GBR4_9GAMM/1-855  VKAKTINQ-----------------YLGD-K-YIVKSSIGHVRDLLS-N-----------
A0AAT9G586_9ENTR/1-867  TKAKTINK-----------------YLGN-N-YIVKSSIGHVRDLPK-K------NNITN
TOP1_BACSU/1-691        AKAKTIER-----------------YLGK-K-YKVKASMGHVRDLPK-S-----------
A0ABS4GKJ5_9BACL/1-691  AKAKTIGK-----------------YLGK-K-YIVKASMGHVRDLPK-S-----------
K0AXS9_GOTA9/1-691      AKAKTIEK-----------------FLGK-N-YKVKASVGHIRDLPK-S-----------
A0A431WJ72_9BACI/1-691  AKAKTIEK-----------------YLGK-K-YKVKASMGHIRDLPK-S-----------
A0A498DII4_9BACI/1-691  AKAKTIER-----------------YLGK-K-YEVKASMGHIRDLPK-S-----------
A0A0L0WBD3_GOTPU/1-690  AKAKTISK-----------------FLGR-N-YKVKASVGHVRDLPK-S-----------
A0A8E2ICQ7_9BACI/1-691  AKAKTIER-----------------YLGK-K-YKVKASMGHIRDLPR-S-----------
A0A4U1D976_9BACI/1-691  AKAKTIEK-----------------YLGK-K-YKVKASMGHIRDLPK-S-----------
A0A4Y3P912_BREPA/1-692  AKAKTIGK-----------------YLGS-K-YIVKASMGHVRDLPK-S-----------
A0A9P1JGX8_BACAS/1-691  AKAKTIER-----------------YLGK-K-YKVKASMGHVRDLPK-S-----------
A0A9X3TPD7_9BACL/1-692  AKAKTIGK-----------------YLGS-K-YMVKASMGHVRDLPK-S-----------
A0A3M8DIZ7_9BACL/1-692  AKAKTIGK-----------------YLGS-K-YIVKASMGHVRDLPK-S-----------
G4NSM1_BACS4/1-691      AKAKTIER-----------------YLGK-K-YKVKASMGHVRDLPK-S-----------
A0A9X0YUP6_9BACI/1-692  AKAKTIER-----------------YLGK-R-YTVKASMGHIRDLPK-S-----------
A0A1E7DKV1_9BACI/1-692  AKAKTIER-----------------YLGK-K-YKVRASMGHIRDLPK-S-----------
A0ABT5WZB4_9ENTE/1-692  AKAKTIEK-----------------YLGK-N-YKVVASVGHIRDLPK-S-----------
A0ABX5EQR3_9BACL/1-691  AKAKTIKK-----------------YLGS-K-YIVKASMGHVRDLPK-S-----------
A0ABX5FLI6_9BACL/1-692  TKAKTIGK-----------------YLGS-K-YIVKASIGHVRDLPK-S-----------
A0A150FA86_9BACI/1-691  AKAKTIER-----------------YLGK-K-YKVKASMGHVRDLPK-S-----------
A0A223KRP8_9BACI/1-692  AKAKTIEK-----------------YLGK-K-YKVKASMGHIRDLPK-S-----------
A0ABY5TYR8_LACSH/1-691  AKAKTIKK-----------------YLGS-K-YIVKASMGHVRDLPK-S-----------
A0A942TCW6_9BACI/1-691  AKAKTIER-----------------YLGK-K-YKVKASMGHIRDLPR-S-----------
A0ABT9DJV7_9BACI/1-691  AKAKTIER-----------------YLGK-K-YKVKASMGHVRDLPK-S-----------
A0ABU0V900_9BACI/1-691  AKAKTIER-----------------YLGK-K-YKVKASMGHVRDLPK-S-----------
A0A430AC93_9ENTE/1-692  AKAKTIEK-----------------YLGK-N-YKVVASVGHIRDLPK-S-----------
A0ABR5N1J5_BRECH/1-692  AKAKTIGK-----------------YLGS-K-YIVKASMGHVRDLPK-S-----------
A0A917VYB2_9BACL/1-695  AKAKTIKR-----------------YLGP-K-YQVKASMGHVRDLPR-S-----------
A0A2P7V0N1_9BACL/1-692  TKAKTIGK-----------------YLGS-K-YIVKASIGHVRDLPK-S-----------
A0A177L9Y1_9BACI/1-692  AKAKTIER-----------------YLGK-N-YKVRASMGHVRDLPK-S-----------
A0ABW2PSZ7_9BACL/1-690  AKAKTIKR-----------------YLGE-K-YEVKASMGHVRDLPK-S-----------
A0A511V5A8_9BACL/1-693  AKAKTIGK-----------------YLGK-K-YIVKASMGHVRDLPK-S-----------
A7Z4N2_BACVZ/1-691      AKAKTIER-----------------YLGK-K-YKVKASMGHVRDLPK-S-----------
A0ABT6GZU2_9BACI/1-691  AKAKTIEK-----------------YLGK-K-YKVIASMGHVRDLPK-S-----------
A0ABX6LW87_BACMO/1-691  AKAKTIER-----------------YLGK-K-YKVKASMGHVRDLPK-S-----------
A0A1Q8Q638_9BACI/1-692  AKAKTIER-----------------YLGK-K-YKVRASMGHVRDLPK-S-----------
A0AAI8HPC4_9BACI/1-691  AKAKTIER-----------------YLGK-K-YKVKASMGHVRDLPK-S-----------
A0A9W5LIZ5_9BACI/1-691  AKAKTIER-----------------YLGK-K-YKVKASMGHVRDLPK-S-----------
A0A6H0WKK4_9BACI/1-691  AKAKTIER-----------------YLGK-K-YKVKASMGHVRDLPK-S-----------
A0A4U2Y3B3_9BACL/1-692  TKAKTIGK-----------------YLGS-K-YIVKASIGHVRDLPK-S-----------
A0ABS0QHP0_THEVU/1-691  AKAKTIKK-----------------YLGS-K-YIVKASMGHVRDLPK-S-----------
A0A3M8BAZ1_9BACL/1-692  AKAKTIGK-----------------YLGS-K-YIVKASMGHVRDLPK-S-----------
A0AA96RH71_9BACL/1-696  AKAKTIGK-----------------YLGS-K-YIVKASMGHIRDLPK-S-----------
A0ABW2RLX8_9BACL/1-691  AKAKTIKK-----------------YLGG-K-YIVKASMGHVRDLPK-S-----------
A0A1V2AC85_9BACI/1-692  AKAKTIER-----------------YLGK-K-YKVRASMGHVRDLPK-S-----------
A0A1N6UIR0_9BACI/1-692  AKAKTIER-----------------YLGK-K-YKVRASMGHVRDLPK-S-----------
A0A8I1A7R4_THEIN/1-691  AKAKTIKK-----------------YLGS-K-YIVKASMGHVRDLPK-S-----------
A0ABW0LFW7_9BACI/1-691  AKAKTIER-----------------YLGK-K-YRVKASMGHIRDLPK-S-----------
A0A5B8Z3M9_CYTDA/1-691  AKAKTIER-----------------YLGK-K-YKVKASMGHVRDLPK-S-----------
A0A9Q4FW79_SALAG/1-690  AKAKTIGK-----------------YLGK-K-YSVKASMGHVIDLPK-S-----------
A0ABS2NWC6_9BACI/1-692  AKAKTIER-----------------YLGK-K-YKVKASMGHVRDLPK-S-----------
A0ABS5NP83_9BACI/1-691  AKAKTIER-----------------YLGK-K-YKVKASMGHVRDLPK-S-----------
A0A0M0GRL7_9BACI/1-692  AKAKTIER-----------------YLGK-K-YKVRASMGHIRDLPK-S-----------
A0ABW4VYB4_9BACI/1-691  AKAKTIER-----------------YLGK-K-YKVKASMGHVRDLPK-S-----------
A0ABW8VNR9_9BACI/1-691  AKAKTIER-----------------YLGK-K-YKVRASMGHVRDLPK-S-----------
A0A150L7I1_9BACI/1-691  AKAKTIER-----------------YLGK-K-YKVKASMGHIRDLPR-S-----------
A0ABT2WBR2_9BACI/1-695  AKAKTIER-----------------YLGK-K-YKVKASMGHVRDLPK-S-----------
A0ABS2PWF5_9BACL/1-691  AKAKTIKR-----------------YLGK-K-YEVKASMGHVRDLPK-S-----------
A0A1I1VDN8_9BACI/1-692  AKAKTIER-----------------YLGK-K-YKVKASMGHVRDLPK-S-----------
A0A0Q3QNA8_9BACI/1-691  AKAKTIER-----------------YLGK-K-YKVKASMGHIRDLPK-S-----------
A0A429XBQ1_9BACI/1-691  AKAKTIER-----------------YLGK-K-YKVRASMGHVRDLPK-S-----------
A0ABU8HAC7_9BACI/1-690  AKAKTIEK-----------------YLGK-R-YKVRASMGHVRDLPK-S-----------
A0A0D1VVU7_ANEMI/1-693  AKAKTIGK-----------------YLGK-K-YIVKASMGHVRDLPK-S-----------
A0A4R2P340_9BACL/1-690  AKAKTIKR-----------------YLGK-K-YDVKASMGHVRDLPK-S-----------
A0A1D7QW45_9BACI/1-689  AKAKTIGK-----------------YLGK-K-YNVKASMGHVIDLPK-S-----------
A0A3M7TVF9_9BACI/1-690  AKAKTIGK-----------------YLGK-K-YAVKASMGHVIDLPK-S-----------
A0ABQ5TN63_9BACI/1-692  AKAKTIER-----------------YLGK-K-YTVKASMGHIRDLPK-S-----------
A0A3M8CN98_9BACL/1-692  AKAKTIGK-----------------YLGS-K-YIVKASMGHVRDLPK-S-----------
A0A940SSA5_9ENTE/1-692  AKAKTIEK-----------------YLGR-N-YKVVASVGHIRDLPK-S-----------
A0A235FC18_9BACL/1-691  AKAKTIKK-----------------YLGS-K-YEVKASMGHVRDLPR-S-----------
A0ABR8VGU5_9BACI/1-691  AKAKTIER-----------------YLGK-K-YKVRASMGHVRDLPK-S-----------
A0ABT9ZR60_9BACI/1-690  AKAKTIGK-----------------YLGK-K-YAVKASMGHVIDLPK-S-----------
A0ABT8HRR2_9BACL/1-691  AKAKTIKK-----------------YLGS-K-YIVKASMGHVRDLPR-S-----------
A0ABY4EHE9_9BACI/1-691  AKAKTIER-----------------YLGK-K-YKVKASLGHVRDLPK-S-----------
A0ABZ2CWD6_9BACI/1-690  AKAKTIGK-----------------YLGK-K-YVVKASMGHVRDLPK-S-----------
A0ABQ1QIP1_9BACI/1-693  AKAKTIEK-----------------YLGK-K-YTVKASMGHVIDLPK-S-----------
A0ABU0K0K4_9BACL/1-690  AKAKTIEK-----------------YLGK-K-YKVKASLGHVIDLPR-S-----------
A0A084H3S6_METID/1-691  AKAKTIER-----------------YLGK-K-YKVKASMGHVRDLPR-S-----------
A0A5C7FRL4_9BACI/1-689  AKAKTIGK-----------------YLGK-K-YVVKASMGHVIDLPK-S-----------
A0AAJ1SWT5_9BACI/1-691  AKAKTIER-----------------YLGK-K-YKVKASMGHIRDLPK-S-----------
A0A8J2VCB8_9BACL/1-690  AKAKTIGK-----------------YLGK-K-YIVKASMGHVRDLPK-S-----------
A0A4Z0GTF2_9BACL/1-695  AKAKTIKR-----------------YLGP-K-YQVKASMGHVRDLPK-S-----------
A0ABW5R5X3_9BACL/1-693  AKAKTIGK-----------------YLGK-K-YIVKASMGHVRDLPK-S-----------
A0ABU0CLG7_9BACI/1-690  AKAKTIGK-----------------YLGK-K-YVVKASMGHVRDLPK-S-----------
A0A1B9AJ58_9BACI/1-694  AKAKTIER-----------------YLGK-K-YKVKASMGHVRDLPK-S-----------
A0A562JVX7_9BACI/1-691  AKAKTIER-----------------YLGK-K-YKVKASMGHVRDLPK-S-----------
A0ABU8FJ38_9BACI/1-692  SKAKTIEK-----------------YLGK-K-YKVVASMGHVRDLPK-S-----------
A0ABU6MC43_9BACI/1-691  AKAKTIER-----------------YLGK-K-YKVKASMGHVRDLPK-S-----------
A0A4Y8IRJ2_9BACI/1-691  AKAKTIER-----------------YLGK-K-YSVKASMGHVIDLPK-S-----------
A0ABZ2CLE4_9BACI/1-692  AKAKTIEK-----------------YLGK-K-YKVKASMGHIRDLPK-S-----------
A0ABT0M8B5_9BACL/1-693  AKAKTIKR-----------------YLGP-K-YEVKASMGHVRDLPK-S-----------
A0A9X2IN92_9BACI/1-691  AKAKTIGK-----------------YLGK-K-YIVKASMGHVRDLPK-S-----------
A0A1X7IM40_9BACL/1-696  AKAKTIGK-----------------YLGS-K-YIVKASMGHVRDLPK-S-----------
A0A0C2RSZ5_9BACL/1-692  AKAKTIER-----------------YLGK-K-YKVRASMGHVRDLPK-S-----------
A0ABZ2NAL2_9BACI/1-692  AKAKTIER-----------------YLGK-R-YKVKASMGHVRDLPK-S-----------
U5LAV6_9BACI/1-691      AKAKTIER-----------------YLGK-K-YKVRASMGHIRDLPK-S-----------
A0A840DMB1_9BACL/1-691  AKAKTIER-----------------YLGK-K-YKVKASMGHIRDLPK-S-----------
A0A2T0LI23_9BACL/1-690  AKAKTIGK-----------------YLGK-K-YIVKASMGHVRDLPK-S-----------
A0ABV6GC81_9BACI/1-691  AKAKTIER-----------------YLGK-K-YKVKASMGHIRDLPK-S-----------
A0ABX7FH81_BRECH/1-692  AKAKTIGK-----------------YLGS-K-YIVKASMGHVRDLPK-S-----------
A0A429ZNW7_9ENTE/1-692  AKAKTIEK-----------------YLGR-N-YKVVASVGHIRDLPK-S-----------
A0A1G8GF52_9BACI/1-690  AKAKTIGK-----------------YLGK-K-YTVKASMGHVRDLPK-S-----------
A0A3M8B8B1_9BACL/1-692  AKAKTIGK-----------------YLGS-K-YIVKASMGHVRDLPK-S-----------
A0ABQ2A428_9BACL/1-699  AKAKTIGK-----------------YLGS-K-FIVKASMGHIRDLPK-S-----------
A0A1J9U848_9BACI/1-692  SKAKTIEK-----------------YLGK-K-YKVVASMGHVRDLPK-S-----------
A0ABS4CQY9_9BACI/1-691  AKAKTIER-----------------YLGK-K-YKVRASMGHVRDLPK-S-----------
A0ABV3NJ74_9BACI/1-691  AKAKTIEK-----------------YLGK-K-YRVKASMGHVRDLPK-S-----------
A0A285D1R9_9BACI/1-691  AKAKTIER-----------------YLGK-K-YKVKASMGHVRDFPR-S-----------
A0ABM8Y660_9BACI/1-692  SKAKTIEK-----------------YLGK-K-YKVIASMGHVRDLPK-S-----------
A0A372LUN1_9BACI/1-691  AKAKTIER-----------------YLGK-K-YKVKASMGHIRDLPK-S-----------
A0ABS4H1M7_9BACL/1-700  AKAKTIGK-----------------YLGN-K-YIVKASMGHVRDLPK-S-----------
A0ABV2KRB0_9BACI/1-691  AKAKTIER-----------------YLGK-K-YTVKASMGHVIDLPK-S-----------
A0A931MU83_9BACI/1-690  AKAKTIER-----------------YLGK-K-YKVKASLGHVRDLPK-S-----------
A0ABM5LW71_BACA1/1-691  AKAKTIER-----------------YLGK-K-YKVKASMGHVRDLPK-S-----------
A0A1Y0CMM5_9BACI/1-692  AKAKTIER-----------------YLGK-K-YKVKASMGHVRDLPK-S-----------
A0A0G8CJY7_9BACI/1-692  SKAKTIEK-----------------YLGK-K-YKVVASMGHVRDLPK-S-----------
A0A1G7YNT9_9BACI/1-690  AKAKTIGK-----------------YLGK-K-YIVKASMGHVRDLPK-S-----------
A0A1B1LAM3_BACTU/1-692  SKAKTIEK-----------------YLGK-K-YKVVASMGHVRDLPK-S-----------
A0A6B3VRG9_9BACI/1-691  AKAKTIER-----------------YLGK-K-YKVKASMGHIRDLPK-S-----------
A0ABS2Q5D9_9BACL/1-694  AKAKTIKR-----------------YLGP-K-YQVKASMGHVRDLPK-S-----------
A0A1I3PMP0_9BACL/1-692  AKAKTIGK-----------------YLGK-K-YIVKASMGHIRDLPK-S-----------
A0A1M5N945_9BACI/1-692  AKAKTIER-----------------YLGK-K-YKVKASMGHVRDLPK-S-----------
A0ABW3D766_9BACL/1-692  AKAKTISK-----------------YLGS-K-YIVKASMGHIRDLPK-S-----------
C0ZFB0_BREBN/1-692      TKAKTIGK-----------------YLGS-K-YIVKASIGHVRDLPK-S-----------
A0A4R6BZ81_9STAP/1-689  AKAKTIEK-----------------YLGK-K-FKVIASMGHVRDLPR-S-----------
A0A229UMG1_9BACL/1-694  AKAKTIGK-----------------YLGS-K-FIVKASMGHIRDLPK-S-----------
A0AAN0WC26_HEYCO/1-691  AKAKTIEK-----------------YLGK-K-YRVKASMGHVRDLPK-S-----------
A0A6M0P4G2_9BACI/1-691  AKAKTIEK-----------------YLGK-K-YKVKASMGHVRDLPK-S-----------
A0A0L0QNF9_VIRPA/1-692  AKAKTIER-----------------YLGK-K-YKVKASMGHVRDLPK-S-----------
A0ABS2ZET3_9BACL/1-691  AKAKTIKK-----------------YLGS-K-YDVKASMGHVRDLPR-S-----------
D6XTV5_BACIE/1-689      AKAKTIGK-----------------YLGK-K-YNVKASMGHVIDLPK-S-----------
A0ABY4GZ59_9BACI/1-691  AKAKTIER-----------------YLGK-K-YKVKASLGHVRDLPR-S-----------
A0ABW0U3U5_9BACI/1-690  AKAKTIGK-----------------YLGK-K-YIVKASMGHVRDLPK-S-----------
A0ABS5LE22_9BACI/1-690  AKAKTIEK-----------------YLGK-K-FKVKASMGHVRDLPK-S-----------
A0A0U4WG43_9BACL/1-693  AKAKTIGK-----------------YLGK-K-YIVKASMGHVRDLPK-S-----------
V6MB58_9BACL/1-692      AKAKTIGK-----------------YLGS-K-YIVKASMGHVRDLPK-S-----------
A0A5C0WLY4_BACIA/1-691  AKAKTIER-----------------YLGK-K-YKVKASMGHVRDLPK-S-----------
A0ABS7KQ94_9BACL/1-699  SKAKTIGK-----------------YLGS-K-FIVKASMGHVRDLPK-S-----------
A0ABW4KDJ6_9BACI/1-691  AKAKTIER-----------------YLGK-K-YKVKASMGHVIDLPK-S-----------
A0A7X2S4N6_9BACI/1-690  AKAKTIEK-----------------YLGK-K-FKVKASMGHVRDLPK-S-----------
A0ABM9FX46_9BACL/1-696  AKAKTIGK-----------------YLGS-K-YIVKASMGHVRDLPK-S-----------
A0ABU5JSQ8_9BACI/1-692  SKAKTIEK-----------------YLGK-K-YKVVASMGHVRDLPK-S-----------
A0ABU8FYF9_9BACI/1-692  SKAKTIEK-----------------YLGK-K-YKVVASMGHVRDLPK-S-----------
I3E4U0_BACMT/1-690      AKAKTIER-----------------YLGK-K-YKVKASMGHVRDLPK-S-----------
A0A0J6D038_9BACL/1-690  AKAKTIEK-----------------YLGK-K-YKVKASLGHVIDLPR-S-----------
A7GRG3_BACCN/1-692      SKAKTIEK-----------------YLGK-K-YKVVASMGHVRDLPK-S-----------
A0A1H9QM31_9BACI/1-690  AKAKTIGK-----------------YLGK-K-YSVKASMGHVIDLPK-S-----------
A0ABQ4LU66_9BACL/1-698  AKAKTIGK-----------------YLGS-K-FIVKASMGHVRDLPK-S-----------
A0A1G9UX47_9BACL/1-691  AKAKTIKK-----------------YLGS-K-YIVKASMGHVRDLPR-S-----------
A0AAX0S670_9BACI/1-691  AKAKTIER-----------------YLGK-K-YKVKASMGHVRDLPK-S-----------
A0ABT9VL72_9BACI/1-691  AKAKTIER-----------------YLGK-K-YKVKASMGHVRDLPK-S-----------
A0A8J8GC32_9BACI/1-693  AKAKTIER-----------------YLGR-K-YKVKASMGHVRDLPK-S-----------
A0ABV3Q1W1_9BACL/1-693  AKAKTIER-----------------YLGK-K-YKVRASMGHVRDLPK-S-----------
A0ABU6MZ02_9BACI/1-692  SKAKTIEK-----------------YLGK-K-YKVVASMGHVRDLPK-S-----------
A0A3D8GVT5_9BACI/1-691  AKAKTIER-----------------YLGK-K-YKVKASMGHVRDLPK-S-----------
A0A1I0SHV9_9BACL/1-689  AKAKTIER-----------------YLGK-K-YKVKASMGHVRDLPK-S-----------
A0AAW5B4B5_9BACI/1-692  AKAKTIER-----------------YLGK-K-YKVKASMGHIRDLPK-S-----------
A0A2X4Z7H1_LEDLE/1-691  AKAKTIER-----------------YLGK-K-YKVKASMGHVRDLPK-S-----------
A0A3L7JYA0_9BACI/1-691  AKAKTIER-----------------YLGK-K-YKVKASMGHVRDLPK-S-----------
A0A511WXS9_9BACI/1-692  AKAKTIER-----------------YLGK-K-YKVKASMGHVIDLPK-S-----------
A0A7W8JD54_9BACL/1-689  AKAKTIER-----------------YLGK-K-YKVKASMGHVRDLPK-S-----------
A0ABV2GAH0_9BACL/1-690  AKAKTIEK-----------------YLGK-K-YKVKASVGHVIDLPR-S-----------
A0A1G6N6H5_9BACI/1-693  AKAKTIER-----------------YLGK-K-YKVKASMGHIRDLPK-S-----------
A0A0D7X7D6_9BACL/1-700  SKAKTIGK-----------------YLGS-K-YIVKASMGHIRDLPK-S-----------
A0A178TFP0_9BACL/1-689  AKAKTIER-----------------YLGK-K-YKVKASMGHVRDLPK-S-----------
A0A094WQI5_ALKAL/1-690  AKAKTIGK-----------------YLGK-K-YIVKASMGHVRDLPK-S-----------
A0A398BDL1_9BACI/1-691  AKAKTIER-----------------YLGK-K-YKVKASMGHVRDLPK-S-----------
A0AB94ITP1_9BACI/1-692  AKAKTIER-----------------YLGN-K-YKVKASMGHVRDLPR-S-----------
A0A0M2T0R6_9BACI/1-691  AKAKTIER-----------------YLGK-K-YKVKASMGHVRDLPK-S-----------
A0A5Q2TIK8_9BACI/1-692  AKAKTIER-----------------YLGK-K-YKVKASMGHVRDLPK-S-----------
A0A8J2ZPN3_9BACI/1-692  AKAKTIER-----------------YLGK-K-YEVKASMGHVRDLPK-S-----------
A0A511UUZ9_9BACI/1-692  AKAKTIER-----------------YLGK-K-YTVKASMGHVRDLPK-S-----------
F2F625_SOLSS/1-694      AKAKTIER-----------------YLGK-K-YKVKASIGHVRDLPR-S-----------
A0A3A1R2X0_9BACI/1-691  AKAKTIER-----------------YLGK-K-YKVRASMGHVRDLPK-S-----------
A0ABU9K5H7_9BACI/1-691  AKAKTIER-----------------YLGK-K-YKVRASMGHVRDLPK-S-----------
A0ABR5B1Q6_BACBA/1-692  AKAKTIER-----------------YLGK-K-YKVKASMGHVRDLPK-S-----------
A0ABW4HPX1_9BACI/1-692  AKAKTIER-----------------YLGK-K-YEVKASMGHVRDLPK-S-----------
A0A6I1FI11_9BACI/1-693  AKAKTIER-----------------YLGK-K-YKVKASMGHVRDLPK-S-----------
A0A7T6Z413_9BACI/1-690  AKAKTIGK-----------------YLGK-K-YTVKASMGHVRDLPK-S-----------
A0A549YKH5_9BACI/1-692  AKAKTIER-----------------YLGK-K-YKVKASMGHVRDLPK-S-----------
A0A511Z3M6_9BACL/1-691  AKAKTIER-----------------YLGK-K-YKVRASIGHLRDLPR-S-----------
A0A3A9KM75_9BACI/1-691  AKAKTIGK-----------------YLGK-K-YSVKASMGHVIDLPK-S-----------
A0ABM6LJY6_9BACI/1-691  AKAKTIER-----------------YLGK-K-YKVKASMGHVRDLPK-S-----------
A0ABR8XU24_9BACL/1-694  AKAKTIER-----------------YLGK-K-YKVKASIGHVRDLPR-S-----------
A0A6A8D9I4_9BACI/1-693  AKAKTIER-----------------YLGK-K-YKVKASMGHLRDLPK-S-----------
A0A840Q4E2_URETH/1-692  AKAKTIER-----------------YLGK-K-YKVKASIGHVIDLPK-S-----------
A0ABN4YR50_SPOUR/1-691  AKAKTIER-----------------YLGK-K-YKVSASLGHLRDLPR-S-----------
A0A1H0A3U0_9BACI/1-691  AKAKTIGK-----------------YLGK-K-YVVKASMGHVIDLPK-S-----------
A0ABU4FX08_9BACL/1-692  AKAKTIER-----------------YLGK-K-YKVRASLGHLRDLPR-S-----------
A0A1C7DG65_9BACL/1-689  AKAKTIER-----------------YLGK-K-YKVRASLGHLRDLPR-S-----------
A0ABS8QDH7_9BACI/1-692  AKAKTIER-----------------YLGR-K-YKVKASMGHVIDLPR-S-----------
A0A420VBI4_9BACI/1-691  AKAKTIEK-----------------YLGK-K-YTVKASMGHIRDLPK-S-----------
A0A553ZY76_9BACI/1-691  AKAKTIGK-----------------YLGK-K-YIVKASMGHVRDLPK-S-----------
A0A511W1J9_9BACI/1-692  AKAKTIER-----------------YLGK-K-YKVKASMGHVIDLPK-S-----------
A0A969PLF5_9BACI/1-689  AKAKTIGK-----------------YLGK-K-YVVKASMGHVIDLPK-S-----------
A0A1I0Z8C5_9BACI/1-692  AKAKTIER-----------------YLGK-K-YKVKASMGHVRDLPK-S-----------
A0ABW3ZQJ4_9BACI/1-692  AKAKTIER-----------------YLGK-K-YKVKASMGHVRDLPK-S-----------
A0ABY9WCJ7_9BACI/1-692  AKAKTIEK-----------------YLGK-K-YTVKASMGHVRDLPK-S-----------
A0A3M8PBP2_9BACL/1-689  AKAKTIER-----------------YLGK-K-YKVRASLGHLRDLPR-S-----------
A0A2W7NBP5_9BACI/1-691  AKAKTIER-----------------YLGK-K-YKVKASVGHVRDLPR-S-----------
A0A7H8Q5K5_9BACL/1-689  AKAKTIER-----------------YLGK-K-YKVRASLGHLRDLPR-S-----------
A0ABT8MM55_9BACL/1-689  AKAKTIER-----------------YLGK-K-YKVRASLGHLRDLPR-S-----------
A0ABV9M9E8_9BACL/1-689  AKAKTIER-----------------YLGK-K-YKVKASLGHLRDLPR-S-----------
A0A8J7KRV5_9BACL/1-696  AKAKTIEK-----------------YLGK-R-YTVKASLGHLRDLPR-S-----------
A0ABR8WA55_9BACL/1-689  AKAKTIER-----------------YLGK-K-YKVRASLGHLRDLPR-S-----------
A0A317KZZ1_9BACI/1-692  AKAKTIER-----------------YLGK-R-YKVKASMGHIRDLPK-S-----------
A0A365KBE2_9BACL/1-689  AKAKTIER-----------------YLGK-K-YKVKASLGHLRDLPR-S-----------
A0A8J2YE85_9BACL/1-690  AKAKTIKR-----------------YLGK-K-FEVKASMGHVRDLPK-S-----------
A0A2I0QWY0_9BACI/1-691  AKAKTIER-----------------YLGK-K-YTVKASMGHVIDLPK-S-----------
A0A1I4PI21_9BACI/1-690  AKAKTISK-----------------YLGK-K-YTVKASMGHIRDLPK-S-----------
A0A1D8JHU5_9BACL/1-690  AKAKTIER-----------------YLGK-K-YIVRASLGHLRDLPK-S-----------
A0A2N5M6U8_9BACI/1-691  AKAKTIEK-----------------YLGK-K-YKVKASMGHVRDLPR-S-----------
A0A5R9F934_9BACL/1-689  AKAKTIEK-----------------YLGK-K-YKVKASMGHVRDLPR-S-----------
A0A0A8WXW9_MESS1/1-691  AKAKTIER-----------------YLGK-K-YKVKASMGHLIDLPK-S-----------
A0ABY8J2K1_9BACI/1-691  AKAKTIER-----------------YLGK-K-YKVKASLGHVRDLPR-S-----------
A0ABS4S559_9BACI/1-693  AKAKTIER-----------------YLGK-K-YKVKASMGHVRDLPK-S-----------
A0A1I2NFW5_9BACL/1-694  AKAKTIKR-----------------YLGP-K-FDVKASMGHVRDLPK-S-----------
A0ABV8X2B3_9BACI/1-692  AKAKTIER-----------------YLGK-K-FKVRASMGHVRDLPK-S-----------
A0ABT4HRJ2_9BACL/1-692  AKAKTIGK-----------------YLGS-K-YVVKASMGHVRDLPK-S-----------
A0A0P6W4B3_9BACI/1-691  AKAKTIER-----------------YLGK-K-YKVRASMGHVRDLPK-S-----------
A0A2S5GGB5_9BACL/1-693  AKAKTIER-----------------YLGK-K-YKVRASMGHVRDLPK-S-----------
A0ABU1IHD8_9BACL/1-691  AKAKTIGK-----------------YLGK-K-YIVKASMGHVRDLPK-S-----------
A0ABY4WPX2_9BACL/1-692  AKAKTIGK-----------------YLGS-K-YIVKASMGHVRDLPK-S-----------
A0ABW5ZER2_9BACL/1-692  AKAKTIER-----------------YLGK-K-YKVKASMGHVRDLPK-S-----------
A0ABV1ESV1_9BACI/1-691  AKAKTIER-----------------YLGK-K-FKVKASMGHIRDLPK-S-----------
A0ABW5Q9I1_9BACI/1-690  AKAKTIER-----------------YLGK-K-YSVKASMGHVIDLPK-S-----------
A0A7X0LTF0_9BACI/1-692  AKAKTIEK-----------------YLGK-K-YKVKASMGHIRDLPK-S-----------
A0A919WGF3_9BACI/1-692  AKAKTIEK-----------------YLGK-K-YKVKASMGHIRDLPK-S-----------
W4QPF8_HALA3/1-691      AKAKTIGK-----------------YLGK-K-YIVKASMGHVRDLPK-S-----------
A0A4V2NUV2_9BACI/1-691  AKAKTIER-----------------YLGK-K-YKVRASMGHVRDLPK-S-----------
V6Q6P4_9ENTE/1-692      AKAKTIEK-----------------YLGR-N-YKVVASVGHLRDLPK-S-----------
A0ABW5PDI7_9BACL/1-695  AKAKTIGK-----------------YLGS-K-YIVKASMGHVRDLPK-S-----------
A0A265NET0_9BACI/1-692  AKAKTIER-----------------YLGK-K-YKVKASMGHVRDLPK-S-----------
W4PX21_9BACI/1-691      AKAKTIGK-----------------YLGK-K-FIVKASMGHVRDLPK-S-----------
A0ABU9XDW8_9BACI/1-692  AKAKTIER-----------------YLGK-K-YKVKASMGHVRDLPK-S-----------
A0A4R3L0W6_9BACL/1-690  AKAKTISK-----------------YLGK-K-FIVKASMGHVRDLPK-S-----------
A0ABW0K661_9BACL/1-700  AKAKTIGK-----------------YLGS-K-YIVKASMGHIRDLPK-S-----------
A0ABX9BQQ7_9BACL/1-696  SKAKTIGK-----------------YLGS-K-FIVKASMGHVRDLPK-S-----------
A0A0A5G8U0_9BACI/1-693  AKAKTIEK-----------------YLGK-R-YSVKASMGHVIDLPK-S-----------
A0A9X2A0G1_9BACI/1-691  AKAKTIGK-----------------YLGK-K-FIVKASMGHVRDLPK-S-----------
A0ABX8G6Y8_EXIAC/1-698  AKAKTIKR-----------------YLGS-N-YTVKASMGHVIDLPK-S-----------
A0ABX2MJF4_9BACL/1-696  SKAKTIGK-----------------YLGS-K-FIVKASMGHVRDLPK-S-----------
A0A430AY08_9ENTE/1-694  AKAKTIEK-----------------YLGK-Q-YKVVASVGHVRDLPK-S-----------
A0A4R2BGW3_9BACI/1-691  AKAKTIER-----------------YLGK-K-YKVKASMGHVIDLPK-S-----------
A0ABW5QXL5_9BACL/1-696  AKAKTIGK-----------------YLGS-K-YIVKASMGHIRDLPK-S-----------
A0A1H8JEK5_9BACL/1-690  AKAKTISK-----------------YLGK-Q-YIVKASMGHVRDLPK-S-----------
A0AAN2PG75_9BACI/1-691  AKAKTIER-----------------YLGK-K-YKVKASMGHVRDLPK-S-----------
A0ABT2DU54_9BACI/1-692  AKAKTIER-----------------YLGK-K-YKVKASVGHVRDLPR-S-----------
A0A419V5X4_9BACL/1-692  AKAKTIGK-----------------YLGK-K-YTVKASMGHVRDLPK-S-----------
A0A846MFI2_9BACL/1-691  AKAKTIER-----------------YLGK-K-YKVKASMGHVRDLPK-S-----------
A0ABV1MV45_9BACI/1-692  AKAKTIER-----------------YLGK-K-YKVKASIGHVRDLPR-S-----------
A0A2U1K7W7_9BACI/1-688  AKAKTIKK-----------------YLGK-K-YEVKASMGHVRDLPR-S-----------
A0A7X0ZBE7_9LIST/1-692  AKAKTIEK-----------------YLGK-K-FKVKASMGHVRDLPK-S-----------
A0A916WE36_9BACI/1-692  AKAKTIER-----------------YLGK-K-YKVKASMGHVIDLPK-S-----------
A0ABR5E456_LISSE/1-692  AKAKTIEK-----------------YLGK-K-FKVKASMGHVRDLPK-S-----------
A0A841PKP3_9BACL/1-690  AKAKTIGK-----------------YLGK-K-YMVKASMGHVRDLPK-S-----------
A0ABN0BXR0_9LIST/1-692  AKAKTIEK-----------------YLGK-K-FKVKASMGHVRDLPK-S-----------
A0A0U1NR29_9BACI/1-692  AKAKTIER-----------------YLGN-K-YKVKASMGHVRDLPR-S-----------
A0A3S0QRH5_9BACI/1-693  AKAKTIER-----------------YLGK-K-YKVKASIGHVRDLPR-S-----------
A0ABQ5NGL6_9BACI/1-692  AKAKTIER-----------------YLGK-K-YKVKASIGHVRDLPR-S-----------
A0A285RGX9_9BACL/1-692  AKAKTIER-----------------YLGK-K-YKVKASIGHVRDLPR-S-----------
A0ABM6ACK1_9BACL/1-691  TKAKTIER-----------------YLGK-K-YTVKASMGHVRDLPK-S-----------
K6BYU5_9BACI/1-693      AKAKTIER-----------------YLGN-K-YKVKASMGHVRDLPR-S-----------
A0A3Q9QTU8_9BACI/1-692  AKAKTIER-----------------YLGK-K-YKVKASMGHVIDLPR-S-----------
A0A920C4Y8_9BACI/1-692  AKAKTIER-----------------YLGK-K-YKVKASMGHVIDLPK-S-----------
A0A1H2QCL4_9BACI/1-691  AKAKTIEK-----------------YLGK-K-YAVKASMGHVRDLPK-S-----------
A0A1Q2KZW7_9BACL/1-690  AKAKTIER-----------------YLGK-K-YKVKASLGHLIDLPK-S-----------
A0ABT9YEV1_9BACI/1-691  AKAKTIGK-----------------YLGK-K-YIVKASMGHVRDLPK-S-----------
A0ABW0R996_9BACL/1-691  AKAKTIER-----------------YLGK-K-YKVKASIGHVIDLPK-S-----------
A0A3N5BE73_9BACI/1-706  AKAKTIER-----------------YLGK-N-YTVKASMGHVIDLPK-S-----------
A0ABW4SIA6_9BACL/1-690  AKAKTIER-----------------YLGK-K-YIVRASLGHLRDLPK-S-----------
S5Z3F7_GEOG3/1-691      TKAKTIER-----------------YLGK-K-YTVKASMGHVRDLPK-S-----------
A0ABU4G4A9_9BACL/1-691  AKAKTIER-----------------YLGK-K-YKVRASIGHLRDLPR-S-----------
A0A1B1S452_9BACL/1-689  AKAKTIER-----------------YLGK-K-YKVRASLGHLRDLPR-S-----------
A0ABR8U737_9BACL/1-691  AKAKTIER-----------------YLGK-K-YKVRASIGHLRDLPR-S-----------
A0ABP7VBU5_9BACI/1-692  AKAKTIER-----------------YLGK-K-YTVKASMGHVRDLPK-S-----------
A0A2P8H7C3_9BACL/1-689  AKAKTIER-----------------YLGK-K-YKVRASLGHLRDLPR-S-----------
A0ABT9VUJ3_9BACI/1-690  AKAKTIGK-----------------YLGK-K-FVVKASMGHVRDLPK-S-----------
A0A075LI66_9BACI/1-692  AKAKTIER-----------------YLGK-K-YKVKASMGHIRDLPK-S-----------
A0A268HCW4_9BACI/1-692  AKAKTIER-----------------YLGK-K-YKVKASMGHIRDLPK-S-----------
A0ABX7HEH0_9STAP/1-690  AKAKTIEK-----------------YLGK-K-YKVVASMGHVRDLPR-S-----------
A0A3R9WSU4_9BACI/1-683  AKAKTISK-----------------YLGK-K-YTVKASMGHVRDLPK-S-----------
A0A430A1Y4_9ENTE/1-693  AKAKTIEK-----------------YLGR-N-YKVVASVGHIRDLPK-S-----------
A0A364K7P3_9BACL/1-691  AKAKTIGK-----------------YLGK-K-YIVKASMGHVRDLPK-S-----------
A0ABU0FRH9_9BACI/1-691  AKAKTIER-----------------YLGK-K-YKVKASMGHLIDLPK-S-----------
A0A1L8RHP4_9ENTE/1-699  AKAKTIEK-----------------YLGR-N-YKVMASVGHIRDLPK-S-----------
A0A0M9DL67_9BACI/1-692  AKAKTIER-----------------YLGK-K-YKVKASIGHVRDLPR-S-----------
A0ABZ2SM72_9ENTE/1-692  AKAKTIEK-----------------YLGR-N-YKVVASVGHIRDLPK-S-----------
A0A1W7AAR6_9STAP/1-687  AKAKTIEK-----------------YLGK-K-FKVVASMGHVRDLPR-S-----------
A0ABT2L0X4_9BACL/1-698  AKAKTIKR-----------------YLGS-N-YTVKASMGHVIDLPK-S-----------
A0A662Z2S4_9STAP/1-687  AKAKTIEK-----------------YLGK-R-YKVLASNGHVRDLPR-S-----------
A0ABP2V1G9_9ENTE/1-692  AKAKTIEK-----------------YLGR-N-YKVMASVGHIRDLPK-S-----------
A0ABY2SZY1_9BACI/1-692  AKAKTIER-----------------YLGK-K-YKVKASVGHVRDLPR-S-----------
A0ABY2TCC2_9BACI/1-692  AKAKTIER-----------------YLGK-K-YKVKASVGHVRDLPR-S-----------
A0A4U2ZEQ0_9BACI/1-692  AKAKTIER-----------------YLGK-K-YKVKASVGHVRDLPR-S-----------
A0ABV2PE24_9BACI/1-692  AKAKTIER-----------------YLGK-K-YKVKASVGHVRDLPR-S-----------
A0ABQ1G0H1_9BACL/1-691  AKAKTIGK-----------------YLGR-K-YIVKASMGHVRDLPK-S-----------
A0A9Q4HNV8_9BACI/1-691  AKAKTIER-----------------YLGK-K-YKVKASMGHVRDLPK-S-----------
A0ABY9SXJ6_BREBE/1-692  AKAKTIGK-----------------YLGS-K-YIVKASMGHVRDLPK-S-----------
A0ABR8QMI2_9BACI/1-691  AKAKTIER-----------------YLGK-K-YKVKASMGHVRDLPK-S-----------
A0ABS7UPG6_9BACI/1-691  AKAKTIER-----------------YLGK-K-YKVKASMGHIRDLPK-S-----------
A0ABX0A603_9BACI/1-695  AKAKTIER-----------------YLGK-K-YKVKASMGHVRDLPK-S-----------
A0ABX7VYH9_9BACI/1-691  AKAKTIER-----------------YLGK-K-YQVKASMGHVRDLPK-S-----------
A8FD76_BACP2/1-691      AKAKTIER-----------------YLGK-K-YKVKASMGHIRDLPK-S-----------
A0A9Q8CJR6_9STAP/1-689  AKAKTIEK-----------------YLGK-K-FKVIASMGHVRDLPR-S-----------
A0A081LF36_9BACI/1-691  AKAKTIER-----------------YLGK-K-YKVKASMGHIRDLPK-S-----------
A0ABS2DIX6_9BACI/1-691  AKAKTIER-----------------YLGK-K-YQVKASMGHVRDLPK-S-----------
A0ABY4HFR6_9BACI/1-691  AKAKTIER-----------------YLGK-K-YKVKASLGHVRDLPR-S-----------
A0ABS3HSX6_9ENTE/1-693  AKAKTIEK-----------------YLGK-N-YKVVASVGHIRDLPK-S-----------
A0ABR6B0B1_9BACI/1-691  AKAKTIER-----------------YLGK-K-YKVKASMGHVRDLPK-S-----------
A0A1X7D609_9BACI/1-692  AKAKTIEK-----------------YLGK-K-YKVKASMGHVRDLPK-S-----------
A0A2G6QI89_9BACI/1-692  SKAKTIEK-----------------YLGK-K-YKVVASMGHVRDLPK-S-----------
A0A2N5GP02_9BACI/1-691  AKAKTIEK-----------------YLGK-K-YKVRASMGHVRDLPK-S-----------
A0A4S3PX45_9BACI/1-691  AKAKTIER-----------------YLGK-K-YKVKASMGHIRDLPR-S-----------
A0A926N9K9_9BACI/1-691  AKAKTIER-----------------YLGK-K-YKVKASMGHVRDLPK-S-----------
W4QC15_9BACI/1-690      AKAKTIGK-----------------YLGK-K-YIVKASMGHVRDLPK-S-----------
A0A329MTH9_9BACL/1-692  AKAKTIGK-----------------YLGS-K-FIVKASMGHIRDLPK-S-----------
A0A3D8TU54_9LIST/1-692  AKAKTIEK-----------------YLGK-K-YQVKASMGHVRDLPK-S-----------
A0A1H8YZJ6_9BACI/1-691  AKAKTIER-----------------YLGK-K-YSVKASMGHVIDLPK-S-----------
A0A838CQH6_9BACI/1-691  AKAKTIER-----------------YLGK-K-YKVKASLGHVRDLPK-S-----------
A0ABW6JTL8_9BACI/1-691  AKAKTIER-----------------YLGK-K-YKVRASMGHIRDLPK-S-----------
A0A2W0HA48_9BACI/1-690  AKAKTIGK-----------------YLGK-R-YAVKASMGHVIDLPK-S-----------
A0ABV9GG93_9BACL/1-690  AKAKTIKR-----------------YLGN-K-YQVKASMGHVRDLPK-S-----------
A0A011AME3_9BACL/1-699  AKAKTIGK-----------------YLGS-K-FIVKASMGHIRDLPK-S-----------
A0ABV3I803_9BACI/1-692  SKAKTIEK-----------------YLGK-K-YKVVASMGHVRDLPK-S-----------
A0A514LFG7_9BACI/1-690  AKAKTIGK-----------------YLGK-K-YTVKASMGHVRDLPK-S-----------
A0ABX4XPC5_9LIST/1-692  AKAKTIEK-----------------YLGK-K-YKVKASMGHLRDLPK-S-----------
A0A2T4ZAS0_9BACL/1-691  AKAKTIGK-----------------YLGK-K-YIVKASMGHVRDLPK-S-----------
A0A4R1QIJ2_9BACL/1-690  AKAKTIER-----------------YLGK-K-YKVKASMGHVRDLPK-S-----------
I8J004_9BACL/1-691      AKAKTIEK-----------------YLGK-K-YVVKASMGHVRDLPR-S-----------
A0A841U9X1_9BACL/1-698  AKAKTIGK-----------------YLGS-K-FIVKASMGHIRDLPK-S-----------
A0ABW2URB0_9BACI/1-694  AKAKTIER-----------------YLGK-K-YTVKASMGHVRDLPK-S-----------
A0ABX3I816_9BACI/1-691  AKAKTIER-----------------YLGK-K-YKVKASMGHVRDLPK-S-----------
A0ABS4HFB1_9BACI/1-692  AKAKTIER-----------------YLGK-K-YKVKASMGHVRDLPK-S-----------
A0ABN8A7X1_9BACI/1-692  AKAKTIER-----------------YLGK-K-YKVKASMGHVRDLPK-S-----------
A0ABU6NE68_9BACI/1-692  AKAKTIER-----------------YLGN-K-YKVKASMGHVRDLPR-S-----------
A0A5J4JFI9_9BACI/1-691  AKAKTIEK-----------------YLGK-K-YRVKASMGHVRDLPK-S-----------
A0ABY3SMQ2_9BACL/1-700  AKAKTIGK-----------------YLGS-K-YIVKASMGHIRDLPK-S-----------
K6CUE8_SCHAZ/1-693      AKAKTIER-----------------YLGR-K-YKVKASMGHVRDLPK-S-----------
W9AHU6_9BACI/1-692      AKAKTIER-----------------YLGK-K-YKVKASMGHIRDLPK-S-----------
A0A941HSD9_9BACI/1-690  AKAKTIER-----------------YLGK-K-YKVKASMGHVIDLPK-S-----------
A0A0U2VQ26_9BACL/1-699  AKAKTISK-----------------YLGS-K-YIVKASMGHIRDLPK-S-----------
A0ABR6CIY1_9BACI/1-691  AKAKTIER-----------------YLGK-K-YKVRASMGHVRDLPK-S-----------
A0ABY7XED6_9BACL/1-699  SKAKTIGK-----------------YLGS-K-YIVKASMGHVRDLPK-S-----------
A0ABT4X0Q0_9BACI/1-691  AKAKTIER-----------------YLGK-K-YKVKASMGHVRDLPK-S-----------
A0ABV6KJM8_9BACI/1-691  AKAKTIGK-----------------YLGK-K-FIVKASMGHVRDLPK-S-----------
A0ABT8N8J0_9BACL/1-689  AKAKTIER-----------------YLGK-K-YKVRASLGHLRDLPR-S-----------
A0A4Z1BM71_9STAP/1-689  AKAKTIEK-----------------YLGK-K-YKVIASMGHVRDLPR-S-----------
A0A1M7PG75_9BACI/1-692  AKAKTIER-----------------YLGK-R-YKVKASMGHVRDLPK-S-----------
A0A084J457_BACMY/1-692  SKAKTIEK-----------------YLGK-K-YKVVASMGHVRDLPK-S-----------
A0ABU0DQ96_9BACI/1-692  AKAKTIER-----------------YLGK-K-YKVKASMGHVIDLPK-S-----------
A0ABR8R4K5_9BACI/1-691  AKAKTIER-----------------YLGK-K-YKVKASIGHVRDLPR-S-----------
A0A2K4DPG6_9STAP/1-689  AKAKTIEK-----------------YLGK-K-YKVIASMGHVRDLPR-S-----------
A0A221MDL8_9BACI/1-692  AKAKTIER-----------------YLGK-K-YKVKASMGHVRDLPK-S-----------
A0A1G6H2Y9_9BACI/1-692  AKAKTIER-----------------YLGK-K-YKVKASMGHVRDLPK-S-----------
A0A0A1MG18_9BACI/1-692  AKAKTIER-----------------YLGK-K-YTVKASMGHLRDLPK-S-----------
A0ABR8SLH6_9BACL/1-691  AKAKTIKK-----------------YLGS-K-YDVKASMGHIRDLPR-S-----------
A0A1H7YP48_9BACI/1-691  AKAKTIER-----------------YLGK-K-YKVKASMGHVIDLPK-S-----------
A0A7W8FQX0_9BACL/1-689  AKAKTIER-----------------YLGK-K-YKVRASLGHLRDLPR-S-----------
A0ABV7KPE6_PLAOK/1-689  AKAKTIER-----------------YLGK-K-YKVRASLGHLRDLPR-S-----------
A0ABM6ITA9_9BACL/1-689  AKAKTIER-----------------YLGK-K-YKVRASLGHLRDLPR-S-----------
A0ABM6QKA5_BACCL/1-691  TKAKTIER-----------------YLGK-K-YTVKASMGHVRDLPK-S-----------
A0ABW4MIP6_9BACI/1-710  AKAKTIER-----------------YLGK-K-YKVKASMGHVRDLPR-S-----------
A0A177KK51_9BACI/1-692  AKAKTIER-----------------YLGK-N-YKVRASMGHVRDLPK-S-----------
A0A411A648_BACVE/1-691  AKAKTIER-----------------YLGK-K-YKVKASMGHVRDLPK-S-----------
A2RKQ1_LACLM/1-708      AKAKTIEK-----------------YLGR-N-YKVVASVGHIRDLKK-S-----------
T0VAZ6_LACLC/1-708      AKAKTIEK-----------------YLGR-N-YKVVASVGHIRDLKK-S-----------
A0ABR5EG67_LACLC/1-708  AKAKTIEK-----------------YLGR-N-YKVVASVGHIRDLKK-S-----------
Q02YZ2_LACLS/1-708      AKAKTIEK-----------------YLGR-N-YKVVASVGHIRDLKK-S-----------
A0A1N7FJ79_9ACTN/1-891  AKAKTIAG-----------------YLGR-G-YIVESSIGHIRDLPE-K-----------
A0ABT9XJT2_9BACL/1-713  AKAKTIEK-----------------YLGK-R-YSVKASMGHVRDLPK-S-----------
A0A832MVB5_FERPE/1-449  AKAKTIER-----------------ILGS-D-YQVISSKGHIRDLPQ-K-----------
A0A841D5H8_PLAVE/1-914  SKAKTIAG-----------------YLGR-G-YVVESSIGHIRDLPQ-K-----------
A0A8J3VZ71_9ACTN/1-902  AKAKTIAG-----------------YLGR-G-YIVESSIGHIRDLPE-K-----------
A0A160M9I7_9BACI/1-691  AKAKTIER-----------------YLGK-K-YKVKASMGHVRDLPK-S-----------
A0A9Q4EVK7_9BACI/1-691  AKAKTIER-----------------YLGK-K-YKVKASMGHVRDLPK-S-----------
K9B6M7_9STAP/1-689      AKAKTIEK-----------------YLGK-K-YKVVASMGHVRDLPR-S-----------
A0A367F6N6_9ACTN/1-885  AKAKTIAG-----------------YLGR-G-YIVESSIGHIRDLPE-K-----------
A0A9Q4HDI9_BACSC/1-691  AKAKTIER-----------------YLGK-K-YKVKASMGHVRDLPK-S-----------
A0AAP3FVS8_BACVA/1-691  AKAKTIER-----------------YLGK-K-YKVKASMGHVRDLPK-S-----------
A0AAP3FZK1_BACMO/1-691  AKAKTIER-----------------YLGK-K-YKVKASMGHVRDLPK-S-----------
A0ABU5ZHM9_9BACL/1-696  AKAKTISK-----------------YLGN-K-FIVKASMGHIRDLPK-S-----------
A0A553SP40_NIACI/1-692  AKAKTIER-----------------YLGK-K-YKVKASMGHIRDLPR-S-----------
A0A078MI83_9BACL/1-694  AKAKTIER-----------------YLGK-K-YKVKASVGHVRDLPR-S-----------
A0A0R1EXF5_9LACO/1-685  SKAKTIEK-----------------YLGR-N-YKVVASLGHIRDLPK-S-----------
A0A1G7F2G0_9BACL/1-699  AKAKTIGK-----------------YLGS-K-FIVKASMGHIRDLPK-S-----------
A0AAX2CIV6_9BACI/1-692  SKAKTIEK-----------------YLGK-K-YKVVASMGHVRDLPK-S-----------
A0A365H8K2_9ACTN/1-882  AKAKTIAG-----------------YLGR-G-YVVESSIGHIRDLPG-S-----------
A0A5C5XED0_9PLAN/1-885  AKAKKIGG-----------------FLGS-D-YMVRASVGHVRDLPA-K-----------
A0A4S4C2C4_9BACL/1-700  AKAKTIGK-----------------YLGS-K-FIVKASMGHIRDLPK-S-----------
A0A4U3MF64_9ACTN/1-910  AKAKTIAG-----------------YLGR-G-YVVESSIGHIRDLPG-K-----------
A0AAX1QBD5_9BACI/1-692  AKAKTIEK-----------------YLGK-K-YKVKASMGHVRDLPK-S-----------
A0A0B5NN79_BACTU/1-692  SKAKTIEK-----------------YLGK-K-YKVVASMGHVRDLPK-S-----------
A0A0G8DIE4_BACCE/1-692  SKAKTIEK-----------------YLGK-K-YKVVASMGHVRDLPK-S-----------
A0A1T3V543_BACAN/1-692  SKAKTIEK-----------------YLGK-K-YKVVASMGHVRDLPK-S-----------
A0A7V7S9N7_9BACI/1-692  SKAKTIEK-----------------YLGK-K-YKVVASMGHVRDLPK-S-----------
A0A841T3Q0_9BACL/1-698  AKAKTIGK-----------------YLGS-K-YIVKASMGHIRDLPK-S-----------
A0ABV8SLU4_9BACL/1-698  AKAKTIGK-----------------YLGS-K-FIVKASMGHIRDLPK-S-----------
A0ABC8A600_LACLL/1-710  AKAKTIEK-----------------YLGR-N-YKVVASVGHIRDLKK-S-----------
TOP1_LACLA/1-710        AKAKTIEK-----------------YLGR-N-YKVVASVGHIRDLKK-S-----------
A5IKG3_THEP1/1-633      AKAKTIKS-----------------ILGN-E-YEVFASMGHIIDLPK-S-----------
D2C7P3_THEP2/1-629      AKAKTIKS-----------------ILGN-E-YEVFASMGHIIDLPK-N-----------
TOP1_THEMA/1-633        AKAKTIKS-----------------ILGN-E-YEVFASMGHIIDLPK-S-----------
TOP1_CAMJE/1-700        AKAKTIGN-----------------FLGK-D-YEVIASKGHIRDLPK-S-----------
S6F3I0_LACLL/1-660      -----------------------------------MASVGHIRDLKK-S-----------
A0A150LAT5_9BACI/1-691  AKAKTIEK-----------------YLGK-K-YTVKASMGHIRDLPK-S-----------
A0A410Z4Q1_BACLI/1-691  AKAKTIER-----------------YLGK-K-YKVKASMGHVRDLPK-S-----------
A0ABV9FFG1_9BACL/1-697  AKAKTIGK-----------------YLGS-K-FIVKASMGHIRDLPK-S-----------
A0A1I4EU51_9ACTN/1-883  SKAKTIAG-----------------YLGR-G-YVVESSIGHIRDLPE-K-----------
A0AA46TDW4_9ACTN/1-906  AKARTIAG-----------------YLGK-D-YVVESSIGHIRDLPH-N-----------
A0A031WEV6_CLODI/1-695  AKAKTIEK-----------------FLGK-SHYTVKASVGHVRDLPK-S-----------
A0A0A8HQF9_STAHY/1-689  AKAKTIEK-----------------YLGK-K-YKVVASMGHVRDLPR-S-----------
A0A1Y3MK21_9BACI/1-692  SKAKTIEK-----------------YLGK-K-YKVVASMGHVRDLPK-S-----------
A0AA44R694_9BACI/1-692  SKAKTIEK-----------------YLGK-K-YKVVASMGHVRDLPK-S-----------
A0A8J3RX51_PLARO/1-923  SKAKTIAG-----------------YLGR-G-YVVESSIGHIRDLPQ-K-----------
A0A917BN83_9ACTN/1-912  AKARTIGG-----------------YLGD-D-YVVESSIGHIRDLPQ-G-----------
A0A4Y6PT82_PERCE/1-845  AKAKTIEK-----------------YLPG-D-FRVLASLGHVRDLPD-K-----------
A0A0C7GC68_PARSO/1-697  AKAKTIEK-----------------FLGK-SHYTVKASVGHIRDLPK-S-----------
A0A089HRL8_PAEDU/1-699  AKAKTIGK-----------------YLGS-K-YIVKASMGHVRDLPK-S-----------
A0A1J9UTI5_9BACI/1-692  SKAKTIEK-----------------YLGK-K-YKVVASMGHVRDLPK-S-----------
A0A242A7B5_9ENTE/1-692  AKAKTIEK-----------------YLGR-N-YKVVASVGHIRDLPK-S-----------
A0A4Y8LWP5_9BACL/1-698  AKAKTIGK-----------------YLGS-K-FIVKASMGHIRDLPK-S-----------
A0ABW1IMI5_9BACL/1-694  AKAKTIGK-----------------YLGK-Q-FIVKASMGHIRDLPK-S-----------
A0A147KMY4_THECS/1-914  AKAKTIAG-----------------YLGS-G-YVVESSIGHIRDLPT-K-----------
A0A1T4SRN1_9ACTN/1-913  AKAKTIAG-----------------YLGR-G-YVVESSIGHIRDLPT-K-----------
A0A0R2DI17_9LACO/1-690  AKAKTIEK-----------------YLGR-N-YKVIASLGHIRDLPK-S-----------
A0A6H1P1K1_PRIMG/1-692  AKAKTIER-----------------YLGN-K-YKVKASMGHIRDLPR-S-----------
A0A7X0SPV2_9BACL/1-698  AKAKTIGK-----------------YLGS-K-FIVKASMGHIRDLPK-S-----------
A0A8I1SK22_9BACI/1-691  AKAKTIER-----------------YLGK-K-YKVKASMGHVRDLPK-S-----------
A0ABV1KV75_9BACL/1-698  AKAKTIGK-----------------YLGS-K-FIVKASMGHIRDLPK-S-----------
A0A2W2GAT7_9ACTN/1-885  AKAKTIAG-----------------YLGR-G-YVVESSIGHIRDLPE-K-----------
A0A0R1RWU1_9LACO/1-694  AKAKTIEK-----------------YLGR-N-YKVVASKGHIRDLPK-S-----------
A0AAV4LIY4_9BACL/1-697  AKAKTIAK-----------------YLGK-K-YMVKASMGHVRDLPK-S-----------
K8ZL90_9ENTE/1-689      AKAKTIEK-----------------YLGK-N-YKVIASKGHVRDLPK-S-----------
A0A559JCY6_9BACL/1-699  AKAKTIGK-----------------YLGS-K-FIVKASMGHIRDLPK-S-----------
A0A841TGD4_9BACL/1-699  AKAKTIGK-----------------YLGS-K-FIVKASMGHIRDLPK-S-----------
L0EGE4_THECK/1-697      AKAKTISK-----------------YLGS-K-YIVKASMGHIRDLPK-S-----------
A0ABT6THC6_9BACL/1-698  AKAKTIGK-----------------YLGS-K-YIVKASMGHIRDLPK-S-----------
A0A518D3R3_9BACT/1-896  TKAKTIKG-----------------FLPD-G-FVVEASVGHIRDLPT-S-----------
A0A1G8XVJ6_9ACTN/1-894  AKAKTIAG-----------------YLGR-G-YIVESSIGHIRDLPE-K-----------
A0A840PRS2_9ACTN/1-934  AKAKTIAG-----------------YLGR-G-YIVESSIGHIRDLPE-R-----------
A0ABT3L0C1_9CYAN/1-881  TKARTIRN-----------------YLPS-G-YRVEASMGHIRDLPS-S-----------
A0A089LCK7_PAEBO/1-698  AKAKTIGK-----------------YLGS-K-YIVKASMGHIRDLPK-S-----------
A0A0R2GB67_9LACO/1-694  AKAKTIER-----------------YLGR-N-YKVVASLGHIRDLPK-S-----------
A0A841ZL07_9LIST/1-692  AKAKTIEK-----------------YLGK-K-YQVKASMGHVRDLPK-S-----------
A0A3D9IY47_9BACL/1-700  AKAKTIGK-----------------YLGS-K-FIVKASMGHIRDLPK-S-----------
A0A3T1D8N4_9BACL/1-700  AKAKTIGK-----------------YLGS-K-FIVKASMGHIRDLPK-S-----------
A0A9X4KWZ2_9BACL/1-698  AKAKTIGK-----------------YLGS-K-YIVKASMGHIRDLPK-S-----------
A0ABW0M1G6_9BACL/1-698  AKAKTIGK-----------------YLGS-K-FIVKASMGHIRDLPK-S-----------
A0ABW2FGL6_9BACL/1-699  AKAKTIGK-----------------YLGS-K-FIVKASMGHIRDLPK-S-----------
A0A7Y2E9X2_UNCEI/1-898  AKARTISR-----------------YLGA-G-YIVDSSIGHIRDLPQ-S-----------
A0A3N1DD26_9ACTN/1-904  AKAKKIAG-----------------YLGN-G-YVVESSIGHIRDLPE-N-----------
A0A091CCP3_9ENTE/1-667  AKAKTIEK-----------------YLGR-N-YKVVASVGHIRDLPK-S-----------
A0A0R2G812_9LACO/1-694  SKAKTIEK-----------------YLGS-T-YKVVASIGHIRDLPK-S-----------
A0A2K8N6S5_9BACL/1-709  AKAKTIGK-----------------YLGK-R-YMVKASMGHIRDLPK-S-----------
A0A841YTI6_9LIST/1-692  AKAKTIEK-----------------YLGK-K-YKVKASMGHLRDLPK-S-----------
D5WPD9_KYRT2/1-709      AKAKTIGK-----------------YLGK-G-YMVKASMGHIRDLPK-S-----------
A0ABW1UPJ7_9LACO/1-692  AKAKTIEK-----------------YLGR-N-YHVVASLGHIRDLPK-S-----------
A0A072NRK6_SCHAZ/1-717  AKAKTIER-----------------YLGR-K-YKVKASMGHVRDLPK-S-----------
A0A3D9KJQ9_9BACL/1-700  AKAKTIGK-----------------YLGS-K-FIVKASMGHIRDLPK-S-----------
A0A494XYL3_9BACL/1-698  AKAKTIGK-----------------YLGS-K-FIVKASMGHIRDLPK-S-----------
A0ABW0HN64_9BACL/1-698  AKAKTIGK-----------------YLGS-K-FIVKASMGHIRDLPK-S-----------
A0A4R6V414_9ACTN/1-916  AKAKTIAG-----------------YLGR-G-YVVESSIGHIRDLPT-K-----------
A0A1H2U8N2_9BACL/1-691  AKAKTIGK-----------------YLGK-K-YIVKASMGHVRDLPK-S-----------
A0A125W1A5_ENTFL/1-692  AKAKTIEK-----------------YLGR-N-YKVVASVGHIRDLPK-S-----------
A0A0W8E4N3_9ZZZZ/1-692  AKAKTLGK-----------------FLGK-N-YKIKASVGHVKDLPK-S-----------
X5GJZ3_9RICK/1-820      SKAKTIGK-----------------YLGS-K-YKVVASFGHIRDFPA-K-----------
A0A517MF87_9BACT/1-904  AKARTISK-----------------FLGK-N-YQVEASIGHVRDLPG-G-----------
A0A5B9QUD7_9BACT/1-910  AKARTISK-----------------FLGK-N-YQVEASIGHVRDLPG-G-----------
A0A5Q2MAS3_9ACTN/1-901  NKVRSIAG-----------------YLGD-G-YVVDASVGHIRDLPR-G-----------
A0A8J3Q0Y4_9ACTN/1-924  AKAKTIAG-----------------YLGR-G-YIVESSIGHIRDLPE-K-----------
A0A1N7IW27_9BACL/1-691  AKAKTIGK-----------------YLGR-K-YIVKASMGHVRDLPK-S-----------
A0A3G3K5P4_9BACL/1-698  AKAKTIGK-----------------YLGS-K-FIVKASMGHIRDLPK-S-----------
H8K806_RICAC/1-776      AKAKTINK-----------------YLGD-E-FKVIASFGHIRDLPS-K-----------
S6GAX7_ANAPH/1-811      SKAKTISK-----------------YLGK-K-FNVIASFGHIRDFPA-K-----------
A0AA41Q0U8_9ACTN/1-951  AKAKTIKG-----------------YLGP-G-YVVEASVGHIRDLPN-G-----------
A0A0R1GWW3_9LACO/1-691  AKAKTIEK-----------------YLGR-N-YHVVASLGHIRDLPK-S-----------
A0A200JF31_9ENTE/1-692  AKAKTIEK-----------------YLGK-N-YKVVASVGHIRDLPK-S-----------
A0A150L4E1_9BACL/1-691  AKAKTIER-----------------YLGK-K-YKVKASMGHVRDLPK-S-----------
A0A6G8AWE9_9ENTE/1-693  AKAKTIEK-----------------YLGR-N-YKVVASVGHIRDLPK-S-----------
B9KIC6_ANAMF/1-813      SKAKTISK-----------------YLGG-K-YKVVASFGHVRDFPA-K-----------
H6QJQ9_RICMA/1-776      AKAKTINK-----------------YLGD-E-FKVIASFGHIRDLPS-K-----------
H8KD92_RICMS/1-776      AKAKTINK-----------------YLGD-E-FKVIASFGHIRDLPS-K-----------
Q2GKB4_ANAPZ/1-811      SKAKTISK-----------------YLGK-K-FNVIASFGHIRDFPA-K-----------
A0A3P1T9T0_9ACTN/1-883  TKATKIAG-----------------YLGD-G-YIVESSRGHIRDLPT-G-----------
A0A1H7PVB4_STRJI/1-928  AKAKTIKG-----------------YLGP-G-YVVEASVGHIRDLPG-T-----------
A0A1M4VWY1_STRHI/1-907  AKARKIAS-----------------YLGK-D-FLVESSRGHIRDLPR-G-----------
A0A2P8D140_9ACTN/1-942  TKVETLAG-----------------YLGR-G-YVVASSIGHIRDLPT-K-----------
A0A852U189_9ACTN/1-909  AKAKTIAG-----------------YLGR-G-YVVESSIGHIRDLPT-K-----------
A0A081BI97_9LACO/1-698  AKAKTIEK-----------------YLGR-T-YKVMASLGHIRDLPK-S-----------
A0A089QBM6_9LACO/1-703  SKAKTIEK-----------------YLGS-N-YKVMASLGHIRDLPK-S-----------
A0A0S3K8U5_9ENTE/1-692  AKAKTIEK-----------------YLGK-N-YKVVASVGHIRDLPK-S-----------
A0A377FUJ1_9BACL/1-698  AKAKTIKR-----------------YLGS-N-YTVKASMGHVIDLPK-S-----------
C4K2S3_RICPU/1-776      AKAKTINK-----------------YLGD-E-FKVIASFGHIRDLPS-K-----------
D5AWQ5_RICPP/1-776      AKAKTINK-----------------YLGD-E-FKVIASFGHIRDLPS-K-----------
H6PT82_RICP3/1-776      AKAKTINK-----------------YLGD-E-FKVIASFGHIRDLPS-K-----------
H8LLS8_RICSL/1-776      AKAKTINK-----------------YLGD-E-FKVIASFGHIRDLPS-K-----------
Q7PBH0_RICS2/1-776      AKAKTINK-----------------YLGD-E-FKVIASFGHIRDLPS-K-----------
A0A271J106_9BACT/1-851  TKARTIRK-----------------FLPP-G-YQVEASMGHVRDLPS-S-----------
A0A371PBZ9_9ACTN/1-922  NKVRSIAG-----------------YLGD-G-YVVDSSVGHIRDLPR-G-----------
A0A5M4FDY6_9ACTN/1-893  NKVRSIAG-----------------YLGD-G-YVVDSSVGHIRDLPR-G-----------
A0A930YGR7_9ACTN/1-888  KKAQMLGD-----------------FLGD-D-YVVESSIGHIRDLPQ-S-----------
TOP1_STRCO/1-952        AKAKTIKG-----------------YLGP-G-YVVEASVGHIRDLPS-G-----------
A0A368SYW0_9ACTN/1-912  AKAKTIAG-----------------YLGR-G-YVVESSIGHIRDLPT-K-----------
A0A542ZTP8_RARFA/1-903  AKARTIAG-----------------YLGD-D-FEVEASVGHIRDLPQ-------------
A0A853A4K1_9ACTN/1-976  AKAKTIKG-----------------YLGP-G-YVVEASVGHIRDLPN-G-----------
A0A2P2CF10_9ZZZZ/1-898  AKARTIGG-----------------YLGS-G-YVVESSIGHIRDLPN-N-----------
B7KFB6_GLOC7/1-872      TKARTIRN-----------------YLPS-D-YRVEASMGHVRDLPA-S-----------
A0ABT2MU13_9CYAN/1-888  TKARTIRN-----------------FLPN-D-YRVEASMGHVRDLPS-S-----------
A0A976RRT2_9LACO/1-701  AKAKTIEK-----------------YLGR-T-YRVIASKGHIRDLPK-S-----------
A0ABX8RCY3_9CLOT/1-691  AKAKTIGK-----------------FLGK-N-YKVVASVGHVRDLPK-S-----------
A0A9D1M580_9PROT/1-817  AKAKTINK-----------------YLGS-D-YKVLASFGHIRDLPS-K-----------
C3PN41_RICAE/1-776      AKAKTINK-----------------YLGD-E-FKVIASFGHIRDLPS-K-----------
A0A5C4MXY8_9ACTN/1-902  KKIAQIAG-----------------YLGK-G-YVVEASFGHVRDLPN-G-----------
A0A921JQF2_9ACTN/1-869  TKATKIAG-----------------YLGR-D-YVVESSRGHVRDLPT-S-----------
A0A0A1DGR5_NOCSI/1-902  AKARTIGG-----------------YLGD-G-FVVESSIGHIRDLPN-N-----------
A0A895XHD9_9ACTN/1-926  AKAKTIAS-----------------YLGA-G-YTVDSSLGHIRDLPR-S-----------
A0AA90H2H2_9ACTN/1-946  AKAKTIKS-----------------YLGP-G-YVVEASVGHIRDLPN-G-----------
A0A1U7HR29_9CYAN/1-877  TKARTIGN-----------------YLPK-D-YLVEASMGHVRDLPA-S-----------
A0A0D8BRI5_GEOKU/1-691  TKAKTIER-----------------YLGK-K-YTVKASMGHVRDLPK-S-----------
A0A1X6WNB7_9ENTE/1-693  AKAKTIEK-----------------YLGR-N-YKVVASVGHIRDLPK-S-----------
A0A1M6VB01_9BACT/1-858  TKARTIRN-----------------FLPKDG-FRVEASMGHIRDLPA-S-----------
A0A5C5Y0S8_9PLAN/1-920  AKARTISK-----------------FLGK-G-YQVEASVGHIRDLPG-G-----------
A0A066YTD7_9ACTN/1-958  AKAKTIKG-----------------YLGP-G-YIVEASVGHIRDLPG-T-----------
A0A0U4BDD3_9ACTN/1-935  NKVRSIQS-----------------YLGD-G-YVVDSSVGHIRDLPK-G-----------
A0A1H0P0F6_9ACTN/1-939  AKAKTIKG-----------------YLGP-G-YVVEASVGHIRDLPN-G-----------
A0A3A4AUB4_9ACTN/1-913  SKAKTIAG-----------------YLGR-G-YVVESSIGHIRDLPE-K-----------
A0A0R1M8E1_9LACO/1-699  SKAKTIEK-----------------YLGS-R-YKVMASLGHIRDLPK-S-----------
A0A1D2YXK0_9BACI/1-691  AKAKTIGK-----------------YLGK-K-FIVKASMGHVIDLPK-S-----------
A0ABN8HCL4_9LACO/1-697  SKAKTIEK-----------------YLGS-G-YKVVASIGHVRDLPK-S-----------
H8K4W8_RICAG/1-779      AKAKTINK-----------------YLGD-E-FKVIASFGHIRDLPS-K-----------
A0A1W1V7W4_9DEIO/1-973  AKAKTIEK-----------------YLGK-G-YAVESSIGHIRDLPR-S-----------
A0A518K6C3_9BACT/1-899  AKAKTIGK-----------------YLGK-G-YTVEASVGHVRDLPQ-G-----------
A0A641AS62_9ACTN/1-937  NKVRSIAG-----------------YLGD-G-YVVDSSVGHIRDLPR-G-----------
A0ABP6A7C3_9ACTN/1-944  AKAKTISG-----------------YLGP-G-YVVEASLGHIRDLPR-N-----------
A0A1T3NZW1_9ACTN/1-961  AKAKTIKG-----------------YLGP-G-YVVEASVGHIRDLPN-G-----------
A0A345SYM5_9ACTN/1-965  AKAKTIKG-----------------YLGP-G-YVVEASVGHIRDLPS-G-----------
A0A521DC44_9BACT/1-848  TKTKTIKK-----------------YLPK-G-YTVDSSMGHIRDLPS-S-----------
A0A8J7DV44_9CYAN/1-901  TKARTIRN-----------------YLPS-N-YRVEASMGHIRDLPS-S-----------
A0A951QGY0_9CYAN/1-911  TKAKTIRN-----------------YLPK-G-YRVEASMGHVRDLPQ-S-----------
A0A0B8R1T6_LISMN/1-692  AKAKTIEK-----------------YLGK-K-FKVKASMGHVRDLPK-S-----------
A0A316IEK3_9PSEU/1-902  TKARKIAS-----------------YLGS-N-FVVESSRGHIRDLPR-G-----------
A0ABP7A0X3_9PSEU/1-902  TKARKIAS-----------------YLGS-N-FVVESSRGHIRDLPR-G-----------
A0A1I5EUU7_9ACTN/1-896  AKAKTIAG-----------------YLGR-G-YIVESSIGHIRDLPG-S-----------
A0A060RK68_9STRE/1-713  AKAKTIEK-----------------YLGR-N-YKVVASVGHIRDLKK-S-----------
A0A069CZ54_WEIOS/1-702  SKAKTIEK-----------------YLGS-N-YKVVASIGHIRDLPK-S-----------
A0A0R2HA64_PEDPE/1-690  SKAKTIEK-----------------YLGR-T-YKVVASLGHIRDLPK-S-----------
A0A7X0ZG54_9LIST/1-692  AKAKTIEK-----------------YLGK-K-FKVKASMGHVRDLPK-S-----------
A0A7X0ZZT6_9LIST/1-692  AKAKTIEK-----------------YLGK-K-FKVKASMGHVRDLPK-S-----------
A0A842CLU3_9LIST/1-692  AKAKTIEK-----------------YLGK-K-FKVKASMGHVRDLPK-S-----------
A0AAX2DN75_LISIV/1-692  AKAKTIEK-----------------YLGK-K-FKVKASMGHVRDLPK-S-----------
A0A259TV27_9BACT/1-896  TKARTIRK-----------------FLPA-G-YQVEASMGHVRDLPS-S-----------
A0A168FDX4_9MICO/1-923  TKARKIQG-----------------YLGD-D-YVVEASVGHIRDLPQ-------------
A0A1J7C9I5_9ACTN/1-964  AKAKTIKG-----------------YLGP-G-YTVEASVGHIRDLPS-S-----------
A0A7W7RMH0_9ACTN/1-954  AKVKTIAG-----------------YLGR-G-YIVESSIGHIRDLPT-K-----------
A0A9W6STI4_9ACTN/1-922  AKAKTISG-----------------YLGP-E-YIVEASLGHIRDLPR-K-----------
TOP1_SYNE7/1-883        TKARTIRN-----------------YLPK-D-YRVEASMGHVRDLPQ-S-----------
A0A1M4VVU8_9BACT/1-850  TKIKTLQK-----------------YLPK-D-YVIDSSMGHIRDLPA-N-----------
A0A7X1C5D5_LISSE/1-692  AKAKTIEK-----------------YLGK-K-FKVKASMGHVRDLPK-S-----------
A0ABQ2URJ4_9PSEU/1-898  TKARKIAS-----------------YLGS-N-FVVESSRGHIRDLPR-G-----------
A0A1Q2CSG9_9ACTN/1-887  TKATKIAG-----------------YLGR-D-YIVESSRGHVRDLPT-S-----------
A0A6H1U3S7_9CYAN/1-884  TKARTIRN-----------------YLPS-D-YRVEASMGHVRDLPQ-S-----------
A0A0K8MKK2_9LACO/1-704  SKAKTIEK-----------------YLGS-T-YQVVASIGHVRDLPK-S-----------
A0A288QAW5_9LACO/1-699  SKAKTIEK-----------------YLGT-N-YKVVASIGHIRDLPK-S-----------
A0A7X1NXW4_9DEIO/1-978  AKARTIEK-----------------YLGK-G-YAVESSIGHIRDLPK-S-----------
A0A073AVB1_9PSEU/1-918  AKARKIAS-----------------FLGP-G-YVVESSRGHIRDLPR-G-----------
A0A4R7UYQ9_9PSEU/1-922  AKAKKIAS-----------------YLGR-N-FVVESSRGHIRDLPR-K-----------
A0A8J3C6X8_9PSEU/1-880  AKARKIAS-----------------YLGR-D-FVVESSRGHIRDLPR-G-----------
A0A844GMD3_9CHRO/1-874  TKAKTIRN-----------------YLPK-D-YIVEASMGHVRDLPS-S-----------
A0A1B2HYA0_9PSEU/1-902  TKARKIAS-----------------YLGS-N-FVVESSRGHIRDLPR-G-----------
A0A7W7C661_9PSEU/1-937  AKARKIAS-----------------YLGR-N-FVVESSKGHIRDLPK-N-----------
Q1IWT9_DEIGD/1-964      AKAKTIEK-----------------YLGK-G-YAVESSIGHIRDLPR-S-----------
A0A6P2BPA4_9ACTN/1-954  AKARTIAG-----------------YLGK-G-YVVESSIGHIRDMPD-K-----------
A0A073JMA1_LIMRT/1-706  SKAKTIGK-----------------FLGR-S-YKVVASLGHIRDLPK-S-----------
A0A1W1UTJ9_PEPAS/1-705  TKAKTIKK-----------------MLGK-N-YKVMASVGHIRDLPK-S-----------
A0A5B2XG11_9PSEU/1-922  TKAKKIAS-----------------YLGS-N-FVVESSRGHIRDLPR-G-----------
A0A0R2NXZ4_9ACTN/1-907  AKARKIGG-----------------YLGD-D-YIVEASIGHIRDLPQ-R-----------
A0A420XQ31_9ACTN/1-920  TKARKIAG-----------------YLGD-G-YDVEASVGHIRDLPT-------------
A0A941GRM2_9CHRO/1-864  TKARTIRN-----------------YLPQ-G-YRVEASMGHVRDLPS-K-----------
TOP1_HELPY/1-736        AKAKTIKN-----------------FLDK-N-YEVIASKGHVRDLSK-F-----------
TOP1_RICFE/1-776        AKAKTINK-----------------YLGD-E-FKVIASFGHIRDLPS-K-----------
F7XSK6_TREPU/1-731      AKAQTIEK-----------------YLGT-Q-YVVRASMGHVIDLPK-S-----------
TOP1_HELPJ/1-736        AKAKTIKN-----------------FLDK-N-YEVVASKGHVRDLSK-F-----------
A0A0R1HR85_9LACO/1-699  AKAKTIEK-----------------YLGR-T-YKVVASKGHVRDLPK-S-----------
A0A0F3MQJ6_RICFI/1-776  AKAKTINK-----------------YLGD-E-FKVIASFGHIRDLPS-K-----------
A0A1H0NF98_9PSEU/1-900  TKARKIAS-----------------YLGS-N-FVVESSRGHIRDLPR-G-----------
A0A5B9M6I5_9BACT/1-912  AKARTISK-----------------FLGA-A-YQVEASIGHVRDLPE-G-----------
A0ABP9W7C1_9DEIO/1-965  AKARTIEK-----------------YLGK-G-YAVESSIGHIRDLPR-S-----------
A0A1N6VNM3_9SPIO/1-847  TKARTIKR-----------------FLPP-E-YVVEASIGHVRDLPQ-S-----------
A0A8K2A141_9CYAN/1-886  TKARTIRN-----------------YLPA-G-YRVEASMGHVRDLPR-D-----------
A0ABM9UL45_SARVE/1-695  AKAKTIEK-----------------YLGK-N-YIVEASMGHIRDLPK-S-----------
G4KMQ9_RICJY/1-776      AKAKTINK-----------------YLGD-E-FKVIASFGHIRDLPS-K-----------
A0A5C6ACB0_9BACT/1-907  AKAKTIGK-----------------YLGA-G-FTVEASVGHVRDLPQ-G-----------
A0ABP9PFR7_9PSEU/1-899  AKARKIAS-----------------YLGS-N-YVVESSRGHIRDLPR-G-----------
A0A1G6GD18_9ACTN/1-932  TKATKIQG-----------------YLGP-G-YVVESSRGHIRDLPT-G-----------
A0A5B8NPC2_9CHRO/1-933  TKARTIRK-----------------YLPN-D-YRVEASMGHVRDLPS-S-----------
K9WA39_9CYAN/1-890      TKARTIRN-----------------YLPS-D-YRVEASMGHVRDLPQ-S-----------
A0ABV0JTS1_9CYAN/1-883  TKARTISK-----------------FLPS-T-YRVEASMGHVRDLPQ-S-----------
A0A4P6YX07_9LACO/1-698  SKAKTIEK-----------------YLGS-T-YKVVASLGHVRDLPK-S-----------
A8F198_RICM5/1-776      AKAKTINK-----------------YLGD-E-FKVIASFGHIRDLPS-K-----------
A0A1H9X2X6_9PSEU/1-900  TKARKIAS-----------------YLGA-N-FVVESSRGHIRDLPR-G-----------
A0ABP9XIG6_9DEIO/1-972  AKARTIEK-----------------YLGK-G-YAVESSIGHIRDLPR-S-----------
A0ABV8CAN7_9PSEU/1-919  TKARKIAS-----------------YLGS-N-FVVESSRGHIRDLPR-G-----------
A0A1H1LHI2_9ACTN/1-946  TKVKTIAG-----------------YLGD-G-YVVESSRGHVRDLPT-G-----------
A0ABD6FGG5_9PSEU/1-904  AKARKIAS-----------------YLGR-N-YVVESSKGHIRDLPR-G-----------
A0A7D6J4R3_9CYAN/1-887  TKARTIRK-----------------FLPP-D-YRVEASMGHVRDLPR-S-----------
A0A1U7P4G8_9DEIO/1-963  AKARTIEK-----------------YLGK-G-YAVESSIGHIRDLPK-S-----------
A0A561WS91_ACTTI/1-943  SKAKTIAG-----------------YLGP-D-YLVEASVGHIRDLPK-N-----------
A0A066TWX3_9PSEU/1-951  TKARKIAP-----------------YLGG-G-YVVESSVGHIRDLPR-G-----------
A0A4V2SV47_9PSEU/1-913  AKARKIAS-----------------YLGG-N-FVVESSKGHIRDLPR-G-----------
A0A1E5QQM0_9CYAN/1-875  TKARTIRN-----------------FLPS-D-YRVEASMGHVRDLPQ-S-----------
A0A2Z2L7V6_9RICK/1-812  SKAKTISK-----------------YLGG-K-YKVVASFGHVRDFPA-K-----------
A0A1Q8CNB2_9PSEU/1-939  AKARKIAS-----------------YLGR-N-FVVESSRGHIRDLPR-K-----------
A0A8J3FFJ7_9ACTN/1-949  AKAKTISG-----------------YLGP-G-YVVEASLGHIRDLPR-N-----------
A0A1R4JQH3_9MICC/1-936  AKSKSIAK-----------------YLGD-G-WVVDSSVGHIRDLPK-------------
A0A8J4DJY2_9ACTN/1-937  SKAKTIAG-----------------YLGP-D-YFVEASFGHVRDLPR-N-----------
A0A1Z4UY69_9CYAN/1-880  TKARTIRN-----------------YLPN-D-YVVEASMGHVRDLPQ-S-----------
E1RCE7_SEDSS/1-853      TKARTIKR-----------------FLPK-N-FIVEASVGHVRDLPQ-S-----------
A0AAU8MNL6_9RICK/1-816  AKAKTIGK-----------------YLSK-E-FKVAASFGHVRDLPA-K-----------
A0A8H9L959_9DEIO/1-964  AKARTIEK-----------------YLGK-G-YTVESSIGHIRDLPK-S-----------
A0A1H0AL95_ALLAB/1-938  AKARKIAS-----------------YLGR-N-FVVESSRGHIRDLPR-G-----------
A0A255HA31_9ACTN/1-931  TKASKIAS-----------------YLGA-G-YVVESSRGHVRDLPE-G-----------
A0A0D8ZY07_9CYAN/1-883  TKARTIRN-----------------YLPS-D-YRVEASMGHVRDLPQ-S-----------
A0A947GK70_9CYAN/1-923  TKAKTIRN-----------------YLPK-G-YRVEASMGHVRDLPK-S-----------
A0A0R2JND3_9LACO/1-713  SKAKTIEK-----------------YLGT-G-YKVVASIGHIRDLPK-S-----------
A0A0F3NEF0_ANAPH/1-811  SKAKTISK-----------------YLGK-K-FNVIASFGHIRDFPA-K-----------
A0AAU7BY51_9RICK/1-776  AKAKTINK-----------------YLGD-E-FKVIASFGHIRDLPS-K-----------
A0A249JWD5_9ACTN/1-906  AKARKIGS-----------------FLGD-E-YVVEASVGHIRDLPQ-R-----------
A0A317N1W0_9NOCA/1-961  TKARKIAP-----------------YLGR-N-YTVEASVGHIRDLPR-G-----------
A0A5C5ZTR1_9BACT/1-904  AKAKTIGK-----------------YLGP-G-FTVEASVGHVRDLPK-G-----------
A0ABQ2I2D5_9PSEU/1-901  TKARKIAS-----------------YLGA-N-FVVESSRGHIRDLPR-G-----------
A0ABW1DIX7_9DEIO/1-978  AKARTIEK-----------------YLGK-G-YTVESSIGHIRDLPK-S-----------
A0A6M1KU50_9ACTN/1-937  AKAKTISG-----------------YLGP-G-YVVEASFGHVRDLPR-N-----------
A0A1J1LIY5_9CYAN/1-896  TKARTIRN-----------------FLPS-S-YRVEASMGHVRDLPP-S-----------
A0A517R3S6_9PLAN/1-882  AKAKKIQS-----------------FLGP-G-YEVLASYGHVRDLPS-K-----------
A3ILD7_9CHRO/1-881      TKARTIRN-----------------YLPQ-G-YQVEASMGHVRDLPA-S-----------
A0A3B0J0S2_9RICK/1-816  AKAKTIGK-----------------YLSK-E-FKVAASFGHVRDLPA-K-----------
A0A418VAR7_9DEIO/1-1002 AKARTIEK-----------------YLGK-G-YTVESSIGHIRDLPK-S-----------
A0A7C9VUL3_9PSEU/1-922  TKARKIAS-----------------YLGS-N-FVVESSRGHIRDLPR-G-----------
A0ABQ2S505_9DEIO/1-970  AKARTIEK-----------------YLGK-G-YTVESSIGHIRDLPK-S-----------
A0ABU4UYF2_9PSEU/1-921  TKARKIAS-----------------YLGA-N-FVVESSRGHIRDLPR-G-----------
A0A367YTU9_9ACTN/1-928  TKATKIAS-----------------FLGD-G-YVVESSRGHVRDLPT-G-----------
A0A839DZV2_9PSEU/1-971  AKARKIGS-----------------FLGS-D-FVVESSRGHIRDLPR-G-----------
A0A0A1ZK99_PROMR/1-868  TKAKTIRK-----------------FLPS-N-YEVLASMGHVRDLPK-G-----------
A0A480A1A8_9CYAN/1-883  TKARTIRN-----------------YLPK-D-YQVEASMGHVRDLPQ-S-----------
A0A926VI53_9CYAN/1-902  TKARTIRN-----------------FLPS-T-YRVEASMGHVRDLPS-S-----------
A0AAE4JXJ6_9CYAN/1-888  TKARTIRK-----------------YLPK-D-YRVEASMGHVRDLPR-S-----------
A0A100HKJ1_9DEIO/1-970  AKARTIEK-----------------YLGK-G-YTVESSIGHIRDLPK-S-----------
H8GW33_DEIGI/1-981      AKARTIEK-----------------YLGK-G-YTVESSIGHIRDLPK-S-----------
A0ABQ2IW84_9DEIO/1-970  AKARTIEK-----------------YLGK-G-YTVESSIGHIRDLPK-S-----------
A0A0D0X1F8_9ACTN/1-942  AKAKTISG-----------------YLGP-G-YVVEASFGHVRDLPR-N-----------
A0A7W3JE27_9MICO/1-933  TKARKIQS-----------------YLGD-G-YEVEASVGHIRDLPQ-P-----------
A0A1Z4KHQ5_ANAVA/1-881  TKARTIRN-----------------YLPK-D-YRVEASMGHVRDLPQ-S-----------
A0AAV3XP67_9CYAN/1-896  TKARTIRN-----------------YLPS-D-YRVEASMGHVRDLPS-S-----------
A0AAD1CB58_RICJA/1-776  AKAKTINK-----------------YLGD-E-FKVIASFGHIRDLPS-K-----------
A0A927JEZ3_9ACTN/1-964  TKAKKIAS-----------------YLGP-N-YVVESSRGHIRDLPK-G-----------
A0A0K1JN34_9MICO/1-935  AKAKKIGE-----------------YLGS-D-YVVDASVGHIRDLPTP------------
A0A4Q7WVG3_9ACTN/1-918  KKARMIAG-----------------FLGS-G-YVVESSFGHIRDLPS-G-----------
A0A0C1YJP1_9CYAN/1-927  TKAKTIRN-----------------YLPS-G-YRVEASMGHVRDLPR-S-----------
A0A2W4WJ36_9CYAN/1-915  TKAKTIRN-----------------YLPA-G-YRVEASMGHVRDLPR-S-----------
TOP1_RICPR/1-776        AKAKTINK-----------------YLGD-E-FKVIASFGHIRDLPS-K-----------
A0A098EFI4_ANAPH/1-811  SKAKTISK-----------------YLGK-K-FNVIASFGHIRDFPA-K-----------
A0A3B0JJE3_9RICK/1-816  AKAKTIGK-----------------YLSK-E-FKVAASFGHVRDLPA-K-----------
A0AAU7YKM0_9RICK/1-816  AKAKTIGK-----------------YLSK-E-FKVAASFGHVRDLPA-K-----------
L0A4B2_DEIPD/1-970      AKAKTIGK-----------------YLGK-G-YVVESSIGHIRDLPR-S-----------
A0A1G7UQZ8_PSEOR/1-954  TKAKKIQP-----------------YLGN-D-YVVESSVGHIRDLPR-G-----------
A0A438BCA7_9NOCA/1-965  TKAKKIAP-----------------YLGK-N-YVVEASVGHIRDLPR-G-----------
A0A8J3K8T5_9ACTN/1-950  AKAKTISG-----------------YLGP-G-YVVEASLGHIRDLPA-G-----------
A0A0V7ZC73_9CYAN/1-895  TKARTIRN-----------------YLPS-E-YLVEASMGHVRDLPQ-S-----------
A0A2T1M150_9CHRO/1-880  TKARTISN-----------------YLPS-D-YRVQASMGHVRDLPA-S-----------
A0A6J4N970_9CYAN/1-918  TKARTIRN-----------------YLPA-G-YRVEASMGHVRDLPQ-S-----------
A0A9P1P1K7_9CYAN/1-899  TKARTIRN-----------------FLPK-D-YQVEASMGHIRDLPP-S-----------
A0A1H6SNG0_9DEIO/1-982  AKARTIEK-----------------YLGQ-G-YAVESSIGHIRDLPR-S-----------
A0ABP9U7F1_9DEIO/1-981  AKARTIEK-----------------YLGK-G-YAVESSIGHIRDLPK-S-----------
A0A368VMD9_9ACTN/1-983  AKARKIAS-----------------FLGS-E-FVVESSRGHIRDLPR-G-----------
A0A166JPY6_NODSP/1-890  TKARTIRN-----------------YLPK-D-YRVEASMGHVRDLPQ-S-----------
A0AAW9PX43_9CYAN/1-899  TKARTIRN-----------------FLPK-S-FQVEASMGHVRDLPQ-S-----------
A0A918CM57_9DEIO/1-991  AKARTIEK-----------------YLGK-G-YTVESSIGHIRDLPK-S-----------
TOP1_MYCLE/1-947        TKARKLSG-----------------YLGS-A-YIVESSRGHIRDLPR-T-----------
A0A239NR86_9ACTN/1-943  AKAKTISG-----------------YLGP-G-YVVEASLGHIRDLPR-N-----------
A0A2A8CZK8_9BACT/1-877  TKARTIRN-----------------FLPRDG-YQIEASMGHIRDLPA-S-----------
A0A8J7Z3U9_9CYAN/1-932  TKAKTIRN-----------------YLPR-G-YRVEASMGHVRDLPQ-S-----------
A0A1L5YCQ9_9EUKA/1-868  TKARTIRS-----------------FLPD-K-YRVEASMGHVRDLPN-N-----------
A0A4V1ALL5_9LACO/1-710  SKAKTVGK-----------------FLGR-T-YRVVASKGHVRDLPK-S-----------
A0A0F3ND22_9RICK/1-826  SKAKTIGK-----------------YLGS-K-YKVVASFGHIRDFPA-K-----------
A0A3G8Y9P8_9DEIO/1-975  AKAKTIAK-----------------YLGK-G-YTVESSIGHIRDLPK-S-----------
A0A3E0HUG8_9PSEU/1-937  AKARKIAS-----------------YLGR-N-FVVESSKGHIRDLPR-K-----------
A0A139X3E1_9CYAN/1-890  TKARTIRN-----------------YLPA-G-YRVEASMGHVRDLPQ-S-----------
A0A6N8G133_9CHRO/1-900  TKARTIRN-----------------YLPN-G-YRVEASMGHIRDLPQ-S-----------
A0A7G9T4W0_9LACO/1-715  SKAKTIEK-----------------YLGT-N-YKVVASIGHIRDLPK-S-----------
A0A2D0A824_9DEIO/1-986  AKARTIEK-----------------YLGK-G-YAVESSIGHIRDLPK-S-----------
A0ABP6KY96_9ACTN/1-1003 TKARKIAG-----------------YLGA-N-YVVESSRGHIRDLPR-G-----------
A0A1R4IBB4_9ACTN/1-932  NKVAKIKS-----------------YLGD-G-YVVDSSVGHVRDLPK-G-----------
A0A1B7W0H2_APHFL/1-869  TKARTIRN-----------------YLPN-D-YRVEASMGHVRDLPQ-S-----------
A0A8J6ZJC9_DESMC/1-883  TKARTIRN-----------------YLPS-G-YRVEASMGHVRDLPQ-S-----------
A0A8J6XRE2_9CYAN/1-888  TKARTIRN-----------------YLPA-G-FRVEASMGHVRDLPQ-S-----------
A0A2K3UW73_9DEIO/1-987  AKARTIEK-----------------YLGK-G-YTVESSIGHIRDLPK-S-----------
A0A7C9LVV1_9DEIO/1-991  AKARTIEK-----------------YLGK-G-YTVESSIGHIRDLPK-S-----------
A0ABV8XR39_9DEIO/1-988  AKARTIEK-----------------YLGK-G-YAVESSIGHIRDLPK-S-----------
A0A076ETH3_RHOOP/1-972  TKARKIAP-----------------YLGK-N-YVVEASVGHIRDLPR-G-----------
A0A1G6LKK5_9ACTN/1-958  TKAGKIAG-----------------YLGS-G-YVVEASVGHIRDLPR-N-----------
A0A2A2WQS5_9ACTN/1-988  TKARKIQP-----------------YLGS-D-YVVEASVGHIRDLPK-G-----------
A0A516X032_9ACTN/1-990  AKARTIAN-----------------YLGA-G-YVVESSRGHIRDLPR-G-----------
A0A2K8SP28_9NOSO/1-853  --------------------------------------MGHVRDLPQ-S-----------
A0A3S1AFF6_CHLFR/1-864  --------------------------------------MGHVRDLPQ-S-----------
A0A9E3HCJ3_9NOST/1-890  TKARTIRN-----------------YLPK-S-YRVEASMGHVRDLPQ-S-----------
A0AA43GU24_9CYAN/1-862  TKARTIRE-----------------YLPK-D-YRVEASMGHVRDLPQ-S-----------
A0AA43KE96_9CYAN/1-893  TKARTIRN-----------------YLPK-D-YRVEASMGHVRDLPQ-S-----------
A0A5M3T8W2_ARTPT/1-923  TKARTIRN-----------------FLPK-D-YQVEASMGHIRDLPP-S-----------
A0ABU8YKX1_9CYAN/1-950  TKARTIRN-----------------FLPS-N-YRVEASMGHVRDLPS-S-----------
A0A7L7YSB4_9RICK/1-816  AKAKTISK-----------------YLSK-E-FKVAASFGHVRDLPV-K-----------
A0AAU7Q1F5_9RICK/1-816  AKAKTIGK-----------------YLSK-E-FKVAASFGHVRDLPV-K-----------
D1AS91_ANACI/1-813      SKAKTISK-----------------YLGG-K-YKVVASFGHVRDFPA-K-----------
A0A318S9H9_9DEIO/1-1000 AKAKTIGK-----------------YLGR-G-YVVESSIGHIRDLPK-S-----------
A0ABV5LTZ8_9ACTN/1-963  SKIAKIAS-----------------YLGE-G-YRVEASAGHIRDLPQ-------------
A0A076NNY7_9CORY/1-974  TKAKKIQK-----------------YLGE-D-YIVEASVGHIRDLPG-R-----------
A0A1G7MHM1_9ACTN/1-946  TKATKIAG-----------------YLGS-G-YVVEASVGHIRDLPR-N-----------
A0A1H9RXZ6_9ACTN/1-941  TKATKIAG-----------------YLGA-G-YTVESSRGHVRDLPT-S-----------
A0A895YKE7_9ACTN/1-982  AKARTISG-----------------YLGP-G-WVVEASLGHIRDLPA-G-----------
A0A1X4G3D7_9CYAN/1-875  TKARTIRN-----------------YLPK-D-YQVEASMGHVRDLPQ-S-----------
A0A433VSI2_9CYAN/1-859  --------------------------------------MGHVRDLPQ-S-----------
A0ABR5TN12_9BACL/1-684  SKAKTIEK-----------------YLGK-K-YKVISSKGHIKDLPK-S-----------
A0A6N3DIK9_VEIPA/1-790  AKSKTIEK-----------------FLGP-N-YVVKASMGHLRDLPK-S-----------
F7XTV4_MIDMI/1-791      AKAKTIGK-----------------YLGP-S-YKVISSYGHVRALPS-E-----------
A0A6G9Y5G4_9NOCA/1-1001 TKARKIAP-----------------YLGR-N-YTVEASVGHIRDLPA-N-----------
A0A1M4TH52_9ACTN/1-892  AKARTIAR-----------------FLGG-N-YSVESSIGHIRDLPK-N-----------
D6ZC67_SEGRD/1-943      TKARKLAS-----------------FLGG-E-YVVESSRGHIRDLPR-G-----------
A0A0C1NEQ2_9CYAN/1-890  TKARTIRN-----------------YLPA-G-YRVEASMGHVRDLPQ-S-----------
A0A1Z3HR06_9CYAN/1-881  --------------------------------------MGHVRDLPK-S-----------
A0A2G4F0Y0_9CYAN/1-952  TKARTIRN-----------------FLPS-T-YRVEASMGHVRDLPS-S-----------
A0A8J7HIT3_9CYAN/1-882  TKARTIRN-----------------YLPK-G-YRVEASMGHVRDLPQ-S-----------
A0A8J7LD42_9NOST/1-883  TKARTIRN-----------------YLPK-D-YRVEASMGHVRDLPQ-S-----------
Q11AC4_TRIEI/1-874      TKARTIRN-----------------YLPS-D-YRVEASMGHVRDLPP-S-----------
A0A7G5CA84_WOLPI/1-816  AKAKTIGK-----------------YLSK-E-FKVAASFGHVRDLPV-K-----------
A0A0S4QSC7_9ACTN/1-1030 AKAKTIAG-----------------YLGP-G-WQVESSIGHIRDLPR-S-----------
A0A1H2KHN4_9ACTN/1-1021 TKARKIAG-----------------YLGP-N-YVVESSRGHIRDLPR-G-----------
A0A086CIU7_9CHRO/1-871  TKARTIRN-----------------FLPN-E-YQVEASMGHVRDLPA-S-----------
A0A1Z4GQ84_9CYAN/1-884  TKARTIRN-----------------YLPK-D-YRVEASMGHVRDLPQ-S-----------
A0A2W4VXJ7_9CYAN/1-910  TKARTIRN-----------------FLPS-E-YRVEASMGHVRDLPQ-S-----------
A0A856MAX4_9CYAN/1-887  TKARTIRN-----------------YLPR-D-YRVEASMGHVRDLPQ-S-----------
A0A975T7M8_9NOST/1-851  --------------------------------------MGHVRDLPQ-S-----------
A0AB37UD07_9CYAN/1-869  --------------------------------------MGHVRDLPQ-S-----------
B8HP12_CYAP4/1-910      TKARTIRN-----------------YLPP-E-YRVEASMGHVRDLPK-A-----------
D7CT23_TRURR/1-979      TKAKTIRR-----------------FLPP-S-YRVEASMGHVRDLPA-S-----------
A0A1M7SLY9_FERGO/1-683  AKAKTIEG-----------------ILGK-D-YQVISSKGHIRDLPQ-K-----------
A0A7C5T025_9AQUI/1-536  TKAKTISK-----------------YLGK-D-YLVKATGGHIKDLPE-D-----------
W0DDV7_9AQUI/1-536      TKAKTISK-----------------YLGK-D-YLVKATGGHIKDLPE-D-----------
T0TNZ7_LACLC/1-487      ------------------------------------------------T-----------
A0AAI8CLT2_FERIS/1-699  AKAKTIER-----------------ILGN-D-YQVISSKGHIRDLPQ-K-----------
A0A172T4V2_FERPE/1-690  AKAKTIER-----------------ILGS-D-YQVISSKGHIRDLPQ-K-----------
A0AAE5XAJ6_9BACT/1-699  AKAKTIER-----------------ILGN-D-YQVISSKGHIRDLPQ-K-----------
D3DGK1_HYDTT/1-532      TKAKSIAK-----------------YLGN-G-WVVRATLGHIKDLPE-R-----------
TOP1_FERIS/1-699        AKAKTIER-----------------ILGN-D-YQVISSKGHIRDLPQ-K-----------
D3SM80_THEAH/1-539      TKAKTIQK-----------------YLGK-D-WKVLASMGHIKDLPE-D-----------
A0A7V4KF09_FERPE/1-699  AKAKTIER-----------------ILGS-D-YQVISSKGHIRDLPQ-K-----------
A0A0H5SW76_HERHM/1-693  AKAKTIKK-----------------FLGS-N-YEVVASNGHVMDLPK-S-----------
A0A2S0M9Z9_MEGEL/1-756  AKAKTIER-----------------FLGS-G-YKVMASRGHLRDLPR-N-----------
A0A6I4YE38_9DEIO/1-1020 AKARTIEK-----------------YLGK-G-YTVESSIGHIRDLPK-S-----------
A0ABV9IBI1_9DEIO/1-996  AKARTIEK-----------------YLGK-G-YAVESSIGHIRDLPK-S-----------
A0A1V2I5B5_9ACTN/1-1006 AKAKTIAG-----------------YLGP-G-WQVESSIGHIRDLPR-S-----------
A0AA96F760_9MICO/1-893  TKSRTIGG-----------------YLGD-D-YDVVSSVGHIRDLAE-K-----------
A0A0M4TVM0_9NOSO/1-883  TKARTIRN-----------------YLPK-D-YRVEASMGHVRDLPQ-S-----------
A0A846H9Z3_9CYAN/1-893  TKARTIRN-----------------YLPK-D-YRVEASMGHVRDLPQ-S-----------
D3EP33_ATETH/1-873      TKARTIRN-----------------FLPS-E-YQVEASMGHIRDLPA-S-----------
A0A0F6Z456_9CORY/1-1004 TKAKKIQP-----------------YLGN-D-YIVEASVGHIRDLPR-G-----------
A0A6I6CKV8_WOLPI/1-816  AKAKTIGK-----------------YLSK-E-FKVAASFGHVRDLPA-K-----------
A0A7G5CBM0_WOLPI/1-816  AKAKTIGK-----------------YLSK-E-FKVAASFGHVRDLPA-K-----------
B3CTT6_ORITI/1-788      AKAKTINK-----------------YLGS-D-FQVVASYGHVRDLLA-K-----------
A0A1H8WJV8_9ACTN/1-962  KKAEMIGK-----------------FLGA-G-YMVEASVGHIRDLPR-N-----------
A0A2U1FB68_9PSEU/1-1008 AKARKIAD-----------------YLGS-R-YIVESSRGHIRDLPR-G-----------
A0A853CJA4_9ACTN/1-946  TKAGKIAG-----------------YLGN-G-YVVEASVGHIRDLPR-N-----------
A0A9X4M4X5_9ACTN/1-964  TKARKIAS-----------------YLGP-N-YVVESSRGHIRDLPR-G-----------
A0A429XSF5_9RICK/1-773  AKAKTLEK-----------------YLGK-D-FKVISSYGHIRSLPS-V-----------
A0A1G6Q0C8_9PSEU/1-992  TKARKIAP-----------------YLGR-D-YVVESSRGHIRDLPR-G-----------
A0A518CK26_9PLAN/1-943  AKAKKISG-----------------YLGP-D-YIVKASMGHVRDLPA-S-----------
A0AAJ6P966_9CYAN/1-883  TKARTIRN-----------------YLPK-G-YRVEASMGHVRDLPQ-S-----------
A0A0G3H7W7_9CORY/1-985  TKAKKIAP-----------------YLGG-D-YIVEASVGHIRDLPR-G-----------
A0A0F3RMY2_ORITS/1-788  AKAKTINK-----------------YLGS-D-FQVVASYGHVRDLLA-K-----------
A0A1G4XE17_9ACTN/1-986  SKAKTIAG-----------------YLGD-Q-YVVEASVGHIRDLPR-N-----------
A0A563VNX4_9CYAN/1-940  TKARTIRN-----------------YLPN-S-YQVEASMGHVRDLPS-G-----------
F0RMD4_DEIPM/1-1060     AKAKTIAK-----------------YLGK-G-YAVESSIGHIRDLPR-S-----------
A0A2U3QSG7_ORITS/1-788  AKAKTINK-----------------YLGS-D-FQVVASYGHVRDLLA-K-----------
A0A2P1P6X7_9RICK/1-774  AKAKSINQ-----------------YLGK-D-YTVLASYGHIRDLPS-K-----------
A0A2U3QV32_ORITS/1-788  AKAKTINK-----------------YLGS-D-FQVVASYGHVRDLLA-K-----------
A0A7K3WJ03_9ACTN/1-986  AKAKKIGA-----------------YLGS-S-YVVESSVGHIRDLPR-N-----------
A0A0F3M643_ORITS/1-788  AKAKTINK-----------------YLGS-D-FQVVASYGHVRDLLA-K-----------
A0ABQ3K122_9DEIO/1-1046 AKAKTIAK-----------------YLGK-G-YAVESSIGHIRDLPR-S-----------
A0A2H6LL79_9NOSO/1-855  --------------------------------------MGHVRDLPQ-S-----------
A0A6B0YVY0_9CHLR/1-966  TKARTIRS-----------------FLPR-G-YEVKASMGHVRDLPA-S-----------
A7HLU3_FERNB/1-702      AKAKTIEN-----------------ILGK-E-YKVISSKGHIRDLPQ-R-----------
H9UCV5_FERPD/1-706      AKAKTIER-----------------ILGS-D-YQVISSKGHIRDLPQ-K-----------
A0AAE7CMJ4_STRAT/1-947  AKAKTIKG-----------------YLGP-G-YIVEASVGHIRDLPN-G-----------
A0A6B3QRR6_STRTE/1-952  AKAKTIKG-----------------YLGP-G-YVVEASVGHIRDLPS-G-----------
A0ABN3SC71_9ACTN/1-952  AKAKTIKG-----------------YLGP-G-YVVEASVGHIRDLPS-G-----------
A0ABN4DXA7_STRLI/1-952  AKAKTIKG-----------------YLGP-G-YVVEASVGHIRDLPS-G-----------
TOP1_MYCPN/1-711        NKVKTLQK-----------------YLPN-D-FEIVSTIGHIREMVH-K-----------
A0A9Q4MHL7_XYLFS/1-815  AKAKTINK-----------------YLGK-D-FTVLASYGHVRDLVP-K-----------
B2I8S8_XYLF2/1-815      AKAKTINK-----------------YLGK-D-FTVLASYGHVRDLVP-K-----------
TOP1_XYLFT/1-815        AKAKTINK-----------------YLGK-D-FTVLASYGHVRDLVP-K-----------
A0A2R8F1L6_ORITS/1-788  AKAKTINK-----------------YLGS-D-FQVVASYGHVRDLLA-K-----------
A0A2U3RMV5_ORITS/1-788  AKAKTINK-----------------YLGS-D-FQVVASYGHVRDLLA-K-----------
A0A917US36_9DEIO/1-1019 AKARTIEK-----------------YLGK-G-YTVESSIGHIRDLPK-S-----------
A0A1G9AY32_ACTMZ/1-1044 AKARKIAS-----------------FLGS-D-YQVESSRGHIRDLPR-G-----------
A5CF60_ORITB/1-788      AKAKTINK-----------------YLGS-D-FQVVASYGHVRDLLA-K-----------
A0A0F3MKD1_9RICK/1-794  AKAKTINK-----------------YLGS-D-FQVVASYGHVRDLLA-K-----------
A0A2U3QQ23_ORITS/1-788  AKAKTINK-----------------YLGS-D-FQVVASYGHVRDLLA-K-----------
A0A1N7F3H2_9NOCA/1-1040 TKARKIAG-----------------YLGS-N-YMVESSRGHVRDLPR-G-----------
A0A0F3PC45_ORITS/1-788  AKAKTINK-----------------YLGS-D-FQVVASYGHVRDLLA-K-----------
A0A0J9EX95_9CYAN/1-619  ------------------------------------------------------------
A0A497XXV8_9AQUI/1-535  TKAKTIQR-----------------YLGK-E-FIVRATFGHVKDLPQ-R-----------
A0A4S5EUA6_9ACTN/1-1084 AKAKTIAG-----------------YLGP-G-WQVESSIGHIRDLPR-S-----------
A0A4R7HVX9_9ACTN/1-917  AKAKTISK-----------------FLGD-Q-FDVRASVGHVADLPS-K-----------
A0A381QWM9_9ZZZZ/1-1024 AKAKTIAG-----------------YLGD-G-FVVESSIGHVRDLPQ-R-----------
A0A9X5CR35_9ACTN/1-943  AKAKTIKG-----------------YLGP-G-YIVEASVGHIRDLPN-G-----------
A0ABP9I3F8_9ACTN/1-952  AKAKTIKG-----------------YLGP-G-YVVEASVGHIRDLPS-G-----------
A0ABW7S2L1_STRTE/1-954  AKAKTIKG-----------------YLGP-G-YVVEASVGHIRDLPS-G-----------
A0ABW8BJN2_9ACTN/1-948  AKAKTIKG-----------------YLGP-G-YVVEASVGHIRDLPS-G-----------
A0ABW8H6X0_9ACTN/1-952  AKAKTIKG-----------------YLGP-G-YVVEASVGHIRDLPS-G-----------
A0AAW8FFD8_9ACTN/1-940  AKAKTIKG-----------------YLGP-G-YVVEASVGHIRDLPN-G-----------
A0ABX5ZJ81_STRTE/1-942  AKAKTIKG-----------------YLGP-G-YIVEASVGHIRDLPN-G-----------
A0ABC8AFL9_XYLFS/1-815  AKAKTINK-----------------YLGK-D-FTVLASYGHVRDLVP-K-----------
A0A3Q9KWD4_STRGD/1-944  AKAKTIKG-----------------YLGP-G-YVVEASVGHIRDLPN-G-----------
A0ABR4T0A3_9ACTN/1-944  AKAKTIKG-----------------YLGP-G-YIVEASVGHIRDLPN-G-----------
A0A100JR39_STRSC/1-949  AKAKTIKG-----------------YLGP-G-YIVEASVGHIRDLPN-G-----------
A0A494V2Z1_9ACTN/1-942  AKAKTIKG-----------------YLGP-G-YIVEASVGHIRDLPN-G-----------
TOP1_XYLFA/1-815        AKAKTINK-----------------YLGK-D-FTVLASYGHVRDLVP-K-----------
A0A060H920_XYLFS/1-815  AKAKTINK-----------------YLGK-D-FTVLASYGHVRDLVP-K-----------
A0AAJ5QZN1_XYLFS/1-815  AKAKTINK-----------------YLGK-D-FTVLASYGHVRDLVP-K-----------
A0ABS8TW01_9GAMM/1-811  AKAKTINK-----------------YLGK-D-FTVLASYGHVRDLVP-K-----------
A0AA89Q1L4_STRCU/1-942  AKAKTIKG-----------------YLGP-G-YIVEASVGHIRDLPN-G-----------
A0A4Z1CZR6_9ACTN/1-943  AKAKTIKG-----------------YLGP-G-YVVEASVGHIRDLPS-G-----------
A0A4Z1DM88_STRGP/1-943  AKAKTIKG-----------------YLGP-G-YVVEASVGHIRDLPS-G-----------
A0ABW9I3F0_9ACTN/1-942  AKAKTIKG-----------------YLGP-G-YIVEASVGHIRDLPS-G-----------
A0ABW9IU27_STRGJ/1-955  AKAKTIKG-----------------YLGP-G-YVVEASVGHIRDLPN-G-----------
A0AAP6EJ82_9ACTN/1-946  AKAKTIKG-----------------YLGP-G-YIVEASVGHIRDLPS-G-----------
A0A0D8BJY0_9ACTN/1-1089 AKAKTIAG-----------------YLGP-G-WQVESSIGHIRDLPR-S-----------
A0ABS7W2N2_STROV/1-959  NKVKTIKG-----------------YLGP-G-YVVEASVGHIRDLPS-G-----------
A0A101EP83_9THEM/1-529  ------------------------------------------------------------
TOP1_MYCS2/1-936        TKARKIAG-----------------YLGS-N-YVVESSRGHIRDLPR-N-----------
TOP1_MYCTA/1-934        TKARKLAS-----------------YLGS-G-YIVESSRGHIRDLPR-A-----------
TOP1_MYCBO/1-934        TKARKLAS-----------------YLGS-G-YIVESSRGHIRDLPR-A-----------
TOP1_MYCTO/1-934        TKARKLAS-----------------YLGS-G-YIVESSRGHIRDLPR-A-----------
A0A285NWT3_9AQUI/1-534  TKAKSISK-----------------YLGK-D-WIVKATLGHIKDLPE-R-----------
A0A7C2VHL2_9AQUI/1-535  TKAKTIAK-----------------YLGK-D-WIVKATLGHIKDLPP-D-----------
TOP1_MYCTU/1-934        TKARKLAS-----------------YLGS-G-YIVESSRGHIRDLPR-A-----------
A0ABR9VTA2_9SYNC/1-903  TKARTIRN-----------------YLPQ-D-YRVEASMGHVRDLPA-S-----------
TOP1_MYCGE/1-709        NKVKTLKQ-----------------YLPS-DEFEIVSTVGHIREMVY-K-----------
TOP1_SYNY3/1-898        TKARTIRN-----------------YLPQ-D-YRVEASMGHVRDLPA-S-----------
A0A1M6RQ26_9AQUI/1-527  TKARTIKK-----------------FLGE-G-WWVFATKGHVKDLPE-N-----------
TOP1_ZYMMO/1-1212       AKAKTIEK-----------------YLGS-G-YQVLASYGHIRDLPS-K-----------
TOP1_ALKPO/1-707        SAAKAYAQALNGKRQGRIYVAPPSSLLPE-G-ALICAAVGHILEFLE-------------

TOP1_ECOLI/1-865        AAKKSADSTSTKTAKKPKKDERGALVNRMGVDPWH-N--WEAHYE---------------
A0A812NIX5_SYMPI/1-1025 EAAKTKALTPAKREAYKKKRARDQLVKRMGVNPDK-N--WAAEYE---------------
TOP1_BUCAP/1-853        NKKNI-------KKSNIKHNEKTALIQQMGINPYK-N--WKAEYH---------------
A0A4D6XJI4_9GAMM/1-860  NKKNLKKPIKKIKNTILQSDKKNIFFKTMGINPYQ-N--WKAEYY---------------
A0A4D6XKR5_9GAMM/1-855  ----QSKKRKKKKNSFSEYYQKQFIVQKMGINPYK-N--WNVEYH---------------
A0A4D6XLM4_9GAMM/1-855  KIKKT-------KNSFFEHHEKKLLIQQMGINPYE-N--WNVEYH---------------
A0A4D6YAX7_9GAMM/1-858  NKKKTNKSIKKCQNSASNADEINCLMKTIGINPYK-N--WQAEYH---------------
A0A5J6ZCN6_9GAMM/1-854  KRKKT-------KSSFLEHHEKKLLIQQMGIDPYK-N--WNVEYH---------------
A0AAJ4GBR4_9GAMM/1-855  ----QAKKRKNTKYSFSEYYETKILIQQMGINPYK-D--WNVEYH---------------
A0AAT9G586_9ENTR/1-867  RTKKTTHLNKTNT--LINSNEYNYFINKIGIDPYH-G--WEANYQ---------------
TOP1_BACSU/1-691        ---------------------------QMGVDIEQ-N--FEPKYI---------------
A0ABS4GKJ5_9BACL/1-691  ---------------------------QMGVDFKD-H--FSPKYI---------------
K0AXS9_GOTA9/1-691      ---------------------------KLGIDIDE-K--FEPQYI---------------
A0A431WJ72_9BACI/1-691  ---------------------------QTGVDVEH-N--YEPKYI---------------
A0A498DII4_9BACI/1-691  ---------------------------QMGVDTEN-N--YNPKYI---------------
A0A0L0WBD3_GOTPU/1-690  ---------------------------KLGINIDE-Y--FEPEYI---------------
A0A8E2ICQ7_9BACI/1-691  ---------------------------QMGVDTEH-N--FQPKYI---------------
A0A4U1D976_9BACI/1-691  ---------------------------QTGVDVEH-N--YEPKYI---------------
A0A4Y3P912_BREPA/1-692  ---------------------------QMGVDVNH-D--FEPKYI---------------
A0A9P1JGX8_BACAS/1-691  ---------------------------QMGVDIEQ-N--FEPKYI---------------
A0A9X3TPD7_9BACL/1-692  ---------------------------QMGVDVSK-G--FEPKYI---------------
A0A3M8DIZ7_9BACL/1-692  ---------------------------QTGVDVSN-G--FEPKYI---------------
G4NSM1_BACS4/1-691      ---------------------------QMGVDIEQ-N--FEPKYI---------------
A0A9X0YUP6_9BACI/1-692  ---------------------------QMGVDVDE-N--YQPKYI---------------
A0A1E7DKV1_9BACI/1-692  ---------------------------QMGVDTEN-S--YDPKYI---------------
A0ABT5WZB4_9ENTE/1-692  ---------------------------KMGVDTEN-N--YEPHYI---------------
A0ABX5EQR3_9BACL/1-691  ---------------------------QMGVNVED-K--FTPKYI---------------
A0ABX5FLI6_9BACL/1-692  ---------------------------QMGVDVTR-N--FEPKYI---------------
A0A150FA86_9BACI/1-691  ---------------------------QMGVDIEQ-N--FEPKYI---------------
A0A223KRP8_9BACI/1-692  ---------------------------QMGVDVEQ-N--FEPKYI---------------
A0ABY5TYR8_LACSH/1-691  ---------------------------QMGVNVED-K--FTPKYI---------------
A0A942TCW6_9BACI/1-691  ---------------------------QMGVNVEE-N--YEPKYI---------------
A0ABT9DJV7_9BACI/1-691  ---------------------------QMGVDIEQ-N--FEPKYI---------------
A0ABU0V900_9BACI/1-691  ---------------------------QMGVDIEQ-N--FEPKYI---------------
A0A430AC93_9ENTE/1-692  ---------------------------KMGVDTEN-N--YEPHYI---------------
A0ABR5N1J5_BRECH/1-692  ---------------------------QTGVDVTR-G--FEPKYI---------------
A0A917VYB2_9BACL/1-695  ---------------------------QMGVDIED-H--YKPRYI---------------
A0A2P7V0N1_9BACL/1-692  ---------------------------QMGVDVTR-N--FEPKYI---------------
A0A177L9Y1_9BACI/1-692  ---------------------------QMGVDTGN-N--YEPKYI---------------
A0ABW2PSZ7_9BACL/1-690  ---------------------------QMGVDIDN-Q--FKPKYI---------------
A0A511V5A8_9BACL/1-693  ---------------------------QMGVDVTE-G--FQPKYI---------------
A7Z4N2_BACVZ/1-691      ---------------------------QMGVDIEQ-N--FEPKYI---------------
A0ABT6GZU2_9BACI/1-691  ---------------------------QMGIEIQN-R--FTPKYI---------------
A0ABX6LW87_BACMO/1-691  ---------------------------QMGVDIEQ-N--FEPKYI---------------
A0A1Q8Q638_9BACI/1-692  ---------------------------QMGVDVKN-S--YDPKYI---------------
A0AAI8HPC4_9BACI/1-691  ---------------------------QMGVDIEQ-N--FEPKYI---------------
A0A9W5LIZ5_9BACI/1-691  ---------------------------QMGVDIEQ-N--FEPKYI---------------
A0A6H0WKK4_9BACI/1-691  ---------------------------QMGVDIEQ-N--FEPKYI---------------
A0A4U2Y3B3_9BACL/1-692  ---------------------------QMGVDVTR-N--FEPKYI---------------
A0ABS0QHP0_THEVU/1-691  ---------------------------QMGVNVEK-Q--FEPKYI---------------
A0A3M8BAZ1_9BACL/1-692  ---------------------------QMGVDVNH-G--FEPKYI---------------
A0AA96RH71_9BACL/1-696  ---------------------------QIGVEVTN-N--FEPKYI---------------
A0ABW2RLX8_9BACL/1-691  ---------------------------QLGVNVEE-K--FTPKYI---------------
A0A1V2AC85_9BACI/1-692  ---------------------------QMGVDTEN-G--YDPKYI---------------
A0A1N6UIR0_9BACI/1-692  ---------------------------QMGVDTDN-S--YDPKYI---------------
A0A8I1A7R4_THEIN/1-691  ---------------------------QMGVNVEN-R--FEPKYI---------------
A0ABW0LFW7_9BACI/1-691  ---------------------------QTGVDVEN-N--YEPKYI---------------
A0A5B8Z3M9_CYTDA/1-691  ---------------------------QMGVDVEN-H--FEPKYI---------------
A0A9Q4FW79_SALAG/1-690  ---------------------------QMGVDVEE-N--YSPKYI---------------
A0ABS2NWC6_9BACI/1-692  ---------------------------QMGVDVEH-E--FEPKYI---------------
A0ABS5NP83_9BACI/1-691  ---------------------------QMGVDVEN-H--FEPKYI---------------
A0A0M0GRL7_9BACI/1-692  ---------------------------QMGVDVEN-E--FEPKYI---------------
A0ABW4VYB4_9BACI/1-691  ---------------------------QMGVDVEE-Q--FKPKYI---------------
A0ABW8VNR9_9BACI/1-691  ---------------------------QMGVDVEK-E--FEPKYI---------------
A0A150L7I1_9BACI/1-691  ---------------------------QMGVDTEH-N--FEPKYI---------------
A0ABT2WBR2_9BACI/1-695  ---------------------------QTGVDIDN-N--YEPKYI---------------
A0ABS2PWF5_9BACL/1-691  ---------------------------QMGVDIDN-H--FKPKYI---------------
A0A1I1VDN8_9BACI/1-692  ---------------------------QTGVDPDD-S--FKPKYI---------------
A0A0Q3QNA8_9BACI/1-691  ---------------------------QMGVDVEK-Q--FEPKYI---------------
A0A429XBQ1_9BACI/1-691  ---------------------------QMGVDVEN-N--YEPKYI---------------
A0ABU8HAC7_9BACI/1-690  ---------------------------QMGVDTEH-G--FEPKYI---------------
A0A0D1VVU7_ANEMI/1-693  ---------------------------QMGVDPKE-G--FQPKYI---------------
A0A4R2P340_9BACL/1-690  ---------------------------QMGVDVDN-H--FEPRYI---------------
A0A1D7QW45_9BACI/1-689  ---------------------------QMGVDVEH-N--YQPKYI---------------
A0A3M7TVF9_9BACI/1-690  ---------------------------QMGVDVED-N--FNPKYI---------------
A0ABQ5TN63_9BACI/1-692  ---------------------------QTGVDVEN-N--FTPKYI---------------
A0A3M8CN98_9BACL/1-692  ---------------------------QTAVDVTR-G--FEPKYI---------------
A0A940SSA5_9ENTE/1-692  ---------------------------KMGVDVEN-N--YEPHYI---------------
A0A235FC18_9BACL/1-691  ---------------------------QIGVDVEE-N--YEPKYI---------------
A0ABR8VGU5_9BACI/1-691  ---------------------------QMGVDVEN-N--YEPKYI---------------
A0ABT9ZR60_9BACI/1-690  ---------------------------QMGVDVEQ-G--YTPKYI---------------
A0ABT8HRR2_9BACL/1-691  ---------------------------QMGVEISD-N--FNPKYI---------------
A0ABY4EHE9_9BACI/1-691  ---------------------------QMGVDVEH-E--FEPKYI---------------
A0ABZ2CWD6_9BACI/1-690  ---------------------------QMGVSVED-N--YEPRYI---------------
A0ABQ1QIP1_9BACI/1-693  ---------------------------QMGVNVEE-G--YTPKYI---------------
A0ABU0K0K4_9BACL/1-690  ---------------------------QMGVDVEN-N--YAPKYI---------------
A0A084H3S6_METID/1-691  ---------------------------QIGVDTEG-N--FEPKYI---------------
A0A5C7FRL4_9BACI/1-689  ---------------------------QMGVDVEN-D--YSPKYI---------------
A0AAJ1SWT5_9BACI/1-691  ---------------------------QMGVNVEE-N--YEPKYI---------------
A0A8J2VCB8_9BACL/1-690  ---------------------------QLGVDTEN-N--FEPKYI---------------
A0A4Z0GTF2_9BACL/1-695  ---------------------------QMGIDVSD-H--YKPRYI---------------
A0ABW5R5X3_9BACL/1-693  ---------------------------QIGVEVEK-D--FEPKYI---------------
A0ABU0CLG7_9BACI/1-690  ---------------------------QMGVDIDN-G--FSPKYI---------------
A0A1B9AJ58_9BACI/1-694  ---------------------------QMGVDIEN-N--YEPKYI---------------
A0A562JVX7_9BACI/1-691  ---------------------------QMGIDVEN-N--FEPKYI---------------
A0ABU8FJ38_9BACI/1-692  ---------------------------QMGIEVKN-N--FTPKYI---------------
A0ABU6MC43_9BACI/1-691  ---------------------------QMGVDPEQ-N--FEPKYI---------------
A0A4Y8IRJ2_9BACI/1-691  ---------------------------QMGVDVKN-N--FEPRYI---------------
A0ABZ2CLE4_9BACI/1-692  ---------------------------QMGIDYDK-Q--FEPKYI---------------
A0ABT0M8B5_9BACL/1-693  ---------------------------QMGIDINN-H--FQPRYI---------------
A0A9X2IN92_9BACI/1-691  ---------------------------QMGVDVEK-G--FEPRYI---------------
A0A1X7IM40_9BACL/1-696  ---------------------------QIGVDVEQ-N--FEPKYI---------------
A0A0C2RSZ5_9BACL/1-692  ---------------------------QMGVDVKD-N--YEPKYI---------------
A0ABZ2NAL2_9BACI/1-692  ---------------------------QMGVDVNH-Q--YEPKYI---------------
U5LAV6_9BACI/1-691      ---------------------------QMGVDVEN-R--FEPKYI---------------
A0A840DMB1_9BACL/1-691  ---------------------------QMGVDINN-D--YEPKYI---------------
A0A2T0LI23_9BACL/1-690  ---------------------------QMGIDIEH-R--FEPKYI---------------
A0ABV6GC81_9BACI/1-691  ---------------------------QIGVDVDH-N--FEPKYI---------------
A0ABX7FH81_BRECH/1-692  ---------------------------QTGVDVTR-G--FEPKYI---------------
A0A429ZNW7_9ENTE/1-692  ---------------------------KMGVDTEN-N--YDPHYI---------------
A0A1G8GF52_9BACI/1-690  ---------------------------QMGVDTEH-N--YDLKYI---------------
A0A3M8B8B1_9BACL/1-692  ---------------------------QMGVDVNR-G--FEPKYI---------------
A0ABQ2A428_9BACL/1-699  ---------------------------QIGVDVEN-E--FNPKYI---------------
A0A1J9U848_9BACI/1-692  ---------------------------QMGIEVKN-N--FTPKYI---------------
A0ABS4CQY9_9BACI/1-691  ---------------------------QMGVDIEK-N--FEPRYI---------------
A0ABV3NJ74_9BACI/1-691  ---------------------------QMGVDVDD-H--FKPKYI---------------
A0A285D1R9_9BACI/1-691  ---------------------------QMGVDTKN-N--FELKYI---------------
A0ABM8Y660_9BACI/1-692  ---------------------------QMGIEVKN-N--FTPKYI---------------
A0A372LUN1_9BACI/1-691  ---------------------------QMGVDIEH-E--FEPRYI---------------
A0ABS4H1M7_9BACL/1-700  ---------------------------QIGVEVEN-D--FNPKYI---------------
A0ABV2KRB0_9BACI/1-691  ---------------------------KMGVDVEN-D--YEPKYI---------------
A0A931MU83_9BACI/1-690  ---------------------------QMGVDVEN-E--FEPKYI---------------
A0ABM5LW71_BACA1/1-691  ---------------------------QMGVDIEQ-N--FEPKYI---------------
A0A1Y0CMM5_9BACI/1-692  ---------------------------QMGVNVDH-E--FEPKYI---------------
A0A0G8CJY7_9BACI/1-692  ---------------------------QMGIEVKN-N--FTPKYI---------------
A0A1G7YNT9_9BACI/1-690  ---------------------------QTGVDVEH-N--YAPKYI---------------
A0A1B1LAM3_BACTU/1-692  ---------------------------QMGIEVKN-N--FTPKYI---------------
A0A6B3VRG9_9BACI/1-691  ---------------------------QMGIDIEN-Q--YAPKYI---------------
A0ABS2Q5D9_9BACL/1-694  ---------------------------QMGIDVTH-D--YQPRYI---------------
A0A1I3PMP0_9BACL/1-692  ---------------------------QLGVDVDN-Q--FEPKYI---------------
A0A1M5N945_9BACI/1-692  ---------------------------QMGVDAEN-N--FTPKYI---------------
A0ABW3D766_9BACL/1-692  ---------------------------QIGVEVKR-N--FEPKYI---------------
C0ZFB0_BREBN/1-692      ---------------------------QMGVDVTH-N--FEPKYI---------------
A0A4R6BZ81_9STAP/1-689  ---------------------------QMGIDVDN-N--FEPRYI---------------
A0A229UMG1_9BACL/1-694  ---------------------------QIGVEIKK-N--FEPKYI---------------
A0AAN0WC26_HEYCO/1-691  ---------------------------QMGVDVDD-H--FKPKYI---------------
A0A6M0P4G2_9BACI/1-691  ---------------------------QMGVDIEH-N--YEPKYI---------------
A0A0L0QNF9_VIRPA/1-692  ---------------------------QMGVDAEN-D--YAPKYI---------------
A0ABS2ZET3_9BACL/1-691  ---------------------------QIGVDVEE-N--YDPKYI---------------
D6XTV5_BACIE/1-689      ---------------------------QMGVDVEN-N--YEPKYI---------------
A0ABY4GZ59_9BACI/1-691  ---------------------------QMGVNVEE-E--FEPKYI---------------
A0ABW0U3U5_9BACI/1-690  ---------------------------QTGVDVKN-N--YEPKYI---------------
A0ABS5LE22_9BACI/1-690  ---------------------------QIGVDVTQ-N--FAPKYI---------------
A0A0U4WG43_9BACL/1-693  ---------------------------QMGVDVTS-G--FEPKYI---------------
V6MB58_9BACL/1-692      ---------------------------QTGVDVTR-S--FEPKYI---------------
A0A5C0WLY4_BACIA/1-691  ---------------------------QLGVDTEH-D--FEPRYI---------------
A0ABS7KQ94_9BACL/1-699  ---------------------------QIGVEVEN-D--FNPKYI---------------
A0ABW4KDJ6_9BACI/1-691  ---------------------------QTGVDVEN-N--FKPKYI---------------
A0A7X2S4N6_9BACI/1-690  ---------------------------QIGVDVEQ-N--FAPKYI---------------
A0ABM9FX46_9BACL/1-696  ---------------------------QIGVEIEQ-D--FAPKYI---------------
A0ABU5JSQ8_9BACI/1-692  ---------------------------QMGIEVKN-N--FTPKYI---------------
A0ABU8FYF9_9BACI/1-692  ---------------------------QMGIEVKN-N--FTPKYI---------------
I3E4U0_BACMT/1-690      ---------------------------QMGVDIEH-N--YEPKYI---------------
A0A0J6D038_9BACL/1-690  ---------------------------QMGVDVEN-N--YAPKYI---------------
A7GRG3_BACCN/1-692      ---------------------------QMGIEVKN-N--FTPKYI---------------
A0A1H9QM31_9BACI/1-690  ---------------------------QMGVDVEQ-N--YTPKYI---------------
A0ABQ4LU66_9BACL/1-698  ---------------------------QIGVEIEN-E--FNPKYI---------------
A0A1G9UX47_9BACL/1-691  ---------------------------QMGVEISD-N--FNPKYI---------------
A0AAX0S670_9BACI/1-691  ---------------------------QMGVDVEN-E--YEPKYI---------------
A0ABT9VL72_9BACI/1-691  ---------------------------QMGVDVKQ-N--YKPKYI---------------
A0A8J8GC32_9BACI/1-693  ---------------------------QTAIDIEN-Q--YEPKYI---------------
A0ABV3Q1W1_9BACL/1-693  ---------------------------QMGVDVKG-S--FEPKYI---------------
A0ABU6MZ02_9BACI/1-692  ---------------------------QMGIEVKN-N--FTPKYI---------------
A0A3D8GVT5_9BACI/1-691  ---------------------------QMGVDIEN-G--FDPKYI---------------
A0A1I0SHV9_9BACL/1-689  ---------------------------QMGVDIQN-D--YEPKYI---------------
A0AAW5B4B5_9BACI/1-692  ---------------------------QMGVDTED-E--YKPKYI---------------
A0A2X4Z7H1_LEDLE/1-691  ---------------------------QMGVDVEQ-N--FEPKYI---------------
A0A3L7JYA0_9BACI/1-691  ---------------------------QMGVDTQH-N--FEPKYI---------------
A0A511WXS9_9BACI/1-692  ---------------------------QMGIDYEN-D--YKPKYI---------------
A0A7W8JD54_9BACL/1-689  ---------------------------QMGVDIQN-D--YEPKYI---------------
A0ABV2GAH0_9BACL/1-690  ---------------------------QMGVDVEH-G--YQPKYI---------------
A0A1G6N6H5_9BACI/1-693  ---------------------------QMGINVEE-S--FEPRYI---------------
A0A0D7X7D6_9BACL/1-700  ---------------------------QIGVEVEN-D--FNPKYI---------------
A0A178TFP0_9BACL/1-689  ---------------------------QMGVDIQN-D--YEPKYI---------------
A0A094WQI5_ALKAL/1-690  ---------------------------QMGVDVKE-D--FEPRYI---------------
A0A398BDL1_9BACI/1-691  ---------------------------QMGVDVEH-H--FEPKYI---------------
A0AB94ITP1_9BACI/1-692  ---------------------------QMGVDVEN-N--FEPKYI---------------
A0A0M2T0R6_9BACI/1-691  ---------------------------QMGVDIEH-Q--FEPKYI---------------
A0A5Q2TIK8_9BACI/1-692  ---------------------------QTGVDVEN-D--YEPKYI---------------
A0A8J2ZPN3_9BACI/1-692  ---------------------------QIGVDIAD-N--FKPKYI---------------
A0A511UUZ9_9BACI/1-692  ---------------------------QMAVDTEN-N--YQPKYI---------------
F2F625_SOLSS/1-694      ---------------------------QMGIDTEN-N--YDPKYI---------------
A0A3A1R2X0_9BACI/1-691  ---------------------------QMGVDVED-N--FNPKYI---------------
A0ABU9K5H7_9BACI/1-691  ---------------------------QMGVDVEK-E--FEPKYI---------------
A0ABR5B1Q6_BACBA/1-692  ---------------------------QMGVDIEN-S--YEPKYI---------------
A0ABW4HPX1_9BACI/1-692  ---------------------------QMGVDIEN-G--YEPKYI---------------
A0A6I1FI11_9BACI/1-693  ---------------------------QMGVDIEN-R--YEPKYI---------------
A0A7T6Z413_9BACI/1-690  ---------------------------QMGVDVDQ-Q--YNPKYI---------------
A0A549YKH5_9BACI/1-692  ---------------------------QMGVDPDN-Q--YKPKYI---------------
A0A511Z3M6_9BACL/1-691  ---------------------------QMGVDTEN-N--YEPKYI---------------
A0A3A9KM75_9BACI/1-691  ---------------------------QMGVDVEE-N--YTPKYI---------------
A0ABM6LJY6_9BACI/1-691  ---------------------------QMGVDIER-N--FEPKYI---------------
A0ABR8XU24_9BACL/1-694  ---------------------------QMGIDTEN-N--YEPKYI---------------
A0A6A8D9I4_9BACI/1-693  ---------------------------QMGVNVEE-K--FEPKYI---------------
A0A840Q4E2_URETH/1-692  ---------------------------QMGIDTED-N--YKPKYI---------------
A0ABN4YR50_SPOUR/1-691  ---------------------------QMGVDTEN-N--YEPKYI---------------
A0A1H0A3U0_9BACI/1-691  ---------------------------QMGVDVEN-E--FSPKYI---------------
A0ABU4FX08_9BACL/1-692  ---------------------------QMGVDVEN-N--YEPKYI---------------
A0A1C7DG65_9BACL/1-689  ---------------------------QMGVDVEN-N--YEPRYI---------------
A0ABS8QDH7_9BACI/1-692  ---------------------------QTGVDVEN-G--FQPKYI---------------
A0A420VBI4_9BACI/1-691  ---------------------------QIGVDINN-G--FQPKYI---------------
A0A553ZY76_9BACI/1-691  ---------------------------QMGVDVSN-Q--FEPRYI---------------
A0A511W1J9_9BACI/1-692  ---------------------------QMGVDVEN-N--FEPRYI---------------
A0A969PLF5_9BACI/1-689  ---------------------------QMGVDVED-N--YSPKYI---------------
A0A1I0Z8C5_9BACI/1-692  ---------------------------YTGVDPDD-Q--FKPKYI---------------
A0ABW3ZQJ4_9BACI/1-692  ---------------------------QTGVDPDN-Q--FKPKYI---------------
A0ABY9WCJ7_9BACI/1-692  ---------------------------QMGVDIEH-N--FQPKYI---------------
A0A3M8PBP2_9BACL/1-689  ---------------------------QMGIDFEN-N--YEPRYI---------------
A0A2W7NBP5_9BACI/1-691  ---------------------------QMGVDVEN-N--YEPKYI---------------
A0A7H8Q5K5_9BACL/1-689  ---------------------------QMGVDVEN-N--YEPRYI---------------
A0ABT8MM55_9BACL/1-689  ---------------------------QMGVDVEN-N--YEPRYI---------------
A0ABV9M9E8_9BACL/1-689  ---------------------------QMGVDVEN-N--YEPRYI---------------
A0A8J7KRV5_9BACL/1-696  ---------------------------QMGVDTEN-N--YEPKYI---------------
A0ABR8WA55_9BACL/1-689  ---------------------------QMAVDVEN-N--YEPRYI---------------
A0A317KZZ1_9BACI/1-692  ---------------------------QTGVDVEN-N--FEPKYI---------------
A0A365KBE2_9BACL/1-689  ---------------------------QMGVDVEN-N--YEPRYI---------------
A0A8J2YE85_9BACL/1-690  ---------------------------KMGVDVEN-E--FNPSYI---------------
A0A2I0QWY0_9BACI/1-691  ---------------------------QMGVDVEN-D--FEPRYI---------------
A0A1I4PI21_9BACI/1-690  ---------------------------QMGVDSEN-N--FDPKYI---------------
A0A1D8JHU5_9BACL/1-690  ---------------------------QMGVDTEN-E--YEPKYI---------------
A0A2N5M6U8_9BACI/1-691  ---------------------------QMGVDVEN-E--FNPKYI---------------
A0A5R9F934_9BACL/1-689  ---------------------------QMGVDVED-S--YNPKYI---------------
A0A0A8WXW9_MESS1/1-691  ---------------------------QMGIDTKN-N--YNPKYI---------------
A0ABY8J2K1_9BACI/1-691  ---------------------------QMGVNVEE-E--FEPKYI---------------
A0ABS4S559_9BACI/1-693  ---------------------------QMGVNVEE-S--YKPKYI---------------
A0A1I2NFW5_9BACL/1-694  ---------------------------QMGIDVDD-H--YKPRYI---------------
A0ABV8X2B3_9BACI/1-692  ---------------------------QMGVDVKN-Q--FEPKYI---------------
A0ABT4HRJ2_9BACL/1-692  ---------------------------QMGVDVGN-H--FEPKYI---------------
A0A0P6W4B3_9BACI/1-691  ---------------------------QMGVDVEN-E--FEPKYI---------------
A0A2S5GGB5_9BACL/1-693  ---------------------------QMGVDVKE-K--FEPRYI---------------
A0ABU1IHD8_9BACL/1-691  ---------------------------QLGVDTEN-R--FEPKYI---------------
A0ABY4WPX2_9BACL/1-692  ---------------------------QMGVDVTQ-Q--FQPKYI---------------
A0ABW5ZER2_9BACL/1-692  ---------------------------QMGVDVEK-E--FEPKYI---------------
A0ABV1ESV1_9BACI/1-691  ---------------------------QMGVDIEK-Q--FEPKYI---------------
A0ABW5Q9I1_9BACI/1-690  ---------------------------QTGVDVNN-N--FEPRYI---------------
A0A7X0LTF0_9BACI/1-692  ---------------------------QMGVDVEN-H--FEPKYI---------------
A0A919WGF3_9BACI/1-692  ---------------------------QTGVDVEH-N--YEPKYI---------------
W4QPF8_HALA3/1-691      ---------------------------QMGVDVEK-S--FEPKYI---------------
A0A4V2NUV2_9BACI/1-691  ---------------------------QMGVYKEN-N--FEPKYI---------------
V6Q6P4_9ENTE/1-692      ---------------------------RMGIDIEN-N--YEPDYI---------------
A0ABW5PDI7_9BACL/1-695  ---------------------------QIGVEVEN-G--FTPKYI---------------
A0A265NET0_9BACI/1-692  ---------------------------QMGVDTED-N--YKLKYI---------------
W4PX21_9BACI/1-691      ---------------------------QMGVDVEK-S--YEPKYI---------------
A0ABU9XDW8_9BACI/1-692  ---------------------------QTGVDVED-S--YKPKYI---------------
A0A4R3L0W6_9BACL/1-690  ---------------------------QLGVNVDN-H--FEPKYI---------------
A0ABW0K661_9BACL/1-700  ---------------------------QIGVEVER-N--FEPKYI---------------
A0ABX9BQQ7_9BACL/1-696  ---------------------------QIGVEVEN-D--FNPKYI---------------
A0A0A5G8U0_9BACI/1-693  ---------------------------QMGVNVEN-N--YEPKYI---------------
A0A9X2A0G1_9BACI/1-691  ---------------------------QMGVDVEK-S--YEPKYI---------------
A0ABX8G6Y8_EXIAC/1-698  ---------------------------QMGVDVEH-D--YEPKYI---------------
A0ABX2MJF4_9BACL/1-696  ---------------------------QIGVEVEN-D--FNPKYI---------------
A0A430AY08_9ENTE/1-694  ---------------------------TMSIDIEN-N--YEPRYI---------------
A0A4R2BGW3_9BACI/1-691  ---------------------------QMGVDIER-Q--FEPKYI---------------
A0ABW5QXL5_9BACL/1-696  ---------------------------QTGVEIEK-G--FQPKYI---------------
A0A1H8JEK5_9BACL/1-690  ---------------------------QLGVNVED-D--FAPKYI---------------
A0AAN2PG75_9BACI/1-691  ---------------------------QMGVDVEH-E--YEPKYI---------------
A0ABT2DU54_9BACI/1-692  ---------------------------QMGVSAEN-N--FEPKYI---------------
A0A419V5X4_9BACL/1-692  ---------------------------QMGVDTEN-R--YEPKYI---------------
A0A846MFI2_9BACL/1-691  ---------------------------QMGVDINN-G--YEPKYI---------------
A0ABV1MV45_9BACI/1-692  ---------------------------QMGVSPEN-N--YEPKYI---------------
A0A2U1K7W7_9BACI/1-688  ---------------------------QIGVDVEQ-H--FQPKYI---------------
A0A7X0ZBE7_9LIST/1-692  ---------------------------QMGVDTEH-D--YEPRYI---------------
A0A916WE36_9BACI/1-692  ---------------------------QMGVNVEE-G--YKPKYI---------------
A0ABR5E456_LISSE/1-692  ---------------------------QMGVDTEN-D--YEPRYI---------------
A0A841PKP3_9BACL/1-690  ---------------------------QMGVNVDQ-D--YDPKYI---------------
A0ABN0BXR0_9LIST/1-692  ---------------------------QMGVDTEH-D--YEPRYI---------------
A0A0U1NR29_9BACI/1-692  ---------------------------QTGVDVEH-G--FEPKYI---------------
A0A3S0QRH5_9BACI/1-693  ---------------------------QTGIDTEN-N--YEPKYI---------------
A0ABQ5NGL6_9BACI/1-692  ---------------------------QMGVNTEN-N--YEPKYI---------------
A0A285RGX9_9BACL/1-692  ---------------------------QTGIDTEN-N--YQPKYI---------------
A0ABM6ACK1_9BACL/1-691  ---------------------------QMGVDIDH-G--YAPKYI---------------
K6BYU5_9BACI/1-693      ---------------------------QMGVNVEN-S--FEPKYI---------------
A0A3Q9QTU8_9BACI/1-692  ---------------------------QMGVDVTE-N--FKPKYI---------------
A0A920C4Y8_9BACI/1-692  ---------------------------QMGVDVED-G--YKIKYI---------------
A0A1H2QCL4_9BACI/1-691  ---------------------------QMGVDTEN-N--YDPKYI---------------
A0A1Q2KZW7_9BACL/1-690  ---------------------------QMGVDVEH-D--YEPKYI---------------
A0ABT9YEV1_9BACI/1-691  ---------------------------QMGVDVTN-D--FEPRYI---------------
A0ABW0R996_9BACL/1-691  ---------------------------QMGIDTEN-N--YQPKYI---------------
A0A3N5BE73_9BACI/1-706  ---------------------------QIAVDVEN-N--FEPKYI---------------
A0ABW4SIA6_9BACL/1-690  ---------------------------QMGVDTEN-N--YEPRYI---------------
S5Z3F7_GEOG3/1-691      ---------------------------QMGVDIDR-G--YALKYI---------------
A0ABU4G4A9_9BACL/1-691  ---------------------------QMGVDTEN-N--YEPKYI---------------
A0A1B1S452_9BACL/1-689  ---------------------------QMGVDVEN-N--YEPRYI---------------
A0ABR8U737_9BACL/1-691  ---------------------------QMGVDTEN-N--YEPKYI---------------
A0ABP7VBU5_9BACI/1-692  ---------------------------KMGIDFEN-D--YQPNYI---------------
A0A2P8H7C3_9BACL/1-689  ---------------------------QMAVDVEN-N--YEPRYI---------------
A0ABT9VUJ3_9BACI/1-690  ---------------------------QMGVDPKD-N--FAPKYI---------------
A0A075LI66_9BACI/1-692  ---------------------------QMGINVEE-D--FEPRYI---------------
A0A268HCW4_9BACI/1-692  ---------------------------QMGINVEE-D--FEPRYI---------------
A0ABX7HEH0_9STAP/1-690  ---------------------------QMGVDVEN-N--YEPRYI---------------
A0A3R9WSU4_9BACI/1-683  ---------------------------QMGVDAEN-N--YDPKYI---------------
A0A430A1Y4_9ENTE/1-693  ---------------------------KMGIDFEN-N--YDPQYI---------------
A0A364K7P3_9BACL/1-691  ---------------------------QLGVDIEN-H--FVPKYI---------------
A0ABU0FRH9_9BACI/1-691  ---------------------------QMGIDTEN-N--YNPKYI---------------
A0A1L8RHP4_9ENTE/1-699  ---------------------------KMGIDIEN-D--YEPHYI---------------
A0A0M9DL67_9BACI/1-692  ---------------------------QMGVNTEN-N--YEPKYI---------------
A0ABZ2SM72_9ENTE/1-692  ---------------------------KMGIDVEN-N--YEPHYI---------------
A0A1W7AAR6_9STAP/1-687  ---------------------------QMGVDTEN-D--FDPRYI---------------
A0ABT2L0X4_9BACL/1-698  ---------------------------QLGVDVEH-D--FEPKYI---------------
A0A662Z2S4_9STAP/1-687  ---------------------------QTGIDVEN-N--YEPKYI---------------
A0ABP2V1G9_9ENTE/1-692  ---------------------------KMGIDVEN-N--YEPHYI---------------
A0ABY2SZY1_9BACI/1-692  ---------------------------QMGVDTEN-N--YEPKYI---------------
A0ABY2TCC2_9BACI/1-692  ---------------------------QMGVDTEN-N--YEPKYI---------------
A0A4U2ZEQ0_9BACI/1-692  ---------------------------QMGVDTEN-N--YEPKYI---------------
A0ABV2PE24_9BACI/1-692  ---------------------------QMGIDTEN-N--YEPKYI---------------
A0ABQ1G0H1_9BACL/1-691  ---------------------------QLGVDTEN-G--FQPKYI---------------
A0A9Q4HNV8_9BACI/1-691  ---------------------------QMGVDIEQ-N--FEPKYI---------------
A0ABY9SXJ6_BREBE/1-692  ---------------------------QTGVDVTR-G--FEPKYI---------------
A0ABR8QMI2_9BACI/1-691  ---------------------------QTGVDVEN-N--YEPKYI---------------
A0ABS7UPG6_9BACI/1-691  ---------------------------QIGVDVEH-N--FEPKYI---------------
A0ABX0A603_9BACI/1-695  ---------------------------QIGVDTEH-N--FEPKYI---------------
A0ABX7VYH9_9BACI/1-691  ---------------------------QMGVDVEK-A--FEPKYI---------------
A8FD76_BACP2/1-691      ---------------------------QLGVDTEH-D--FEPRYI---------------
A0A9Q8CJR6_9STAP/1-689  ---------------------------QMGIDVDN-D--FEPRYI---------------
A0A081LF36_9BACI/1-691  ---------------------------QLGVDTEH-D--FEPRYI---------------
A0ABS2DIX6_9BACI/1-691  ---------------------------QMGVEVTD-H--FTPKYI---------------
A0ABY4HFR6_9BACI/1-691  ---------------------------QMGVNVEE-E--FEPKYI---------------
A0ABS3HSX6_9ENTE/1-693  ---------------------------KMGIDIEN-N--YEPGYI---------------
A0ABR6B0B1_9BACI/1-691  ---------------------------QLGVDTEH-D--FEPRYI---------------
A0A1X7D609_9BACI/1-692  ---------------------------QMGIDTEH-D--YDPKYI---------------
A0A2G6QI89_9BACI/1-692  ---------------------------QMGIEVKN-N--FTPKYI---------------
A0A2N5GP02_9BACI/1-691  ---------------------------QMGVNIEN-Q--FEPKYI---------------
A0A4S3PX45_9BACI/1-691  ---------------------------QMGVDPKN-H--FEVKYI---------------
A0A926N9K9_9BACI/1-691  ---------------------------QIGVDVEH-G--FDPKYI---------------
W4QC15_9BACI/1-690      ---------------------------QMGVNVEQ-N--YEPRYI---------------
A0A329MTH9_9BACL/1-692  ---------------------------QIGVEIED-N--FEPKYI---------------
A0A3D8TU54_9LIST/1-692  ---------------------------QMGVDFEH-D--FEPKYI---------------
A0A1H8YZJ6_9BACI/1-691  ---------------------------QTGIDVEN-N--FEPRYI---------------
A0A838CQH6_9BACI/1-691  ---------------------------QMGVDVEN-E--FEPKYI---------------
A0ABW6JTL8_9BACI/1-691  ---------------------------QMGVYKEN-H--FEPKYI---------------
A0A2W0HA48_9BACI/1-690  ---------------------------QMGVDVEE-N--FTPKYI---------------
A0ABV9GG93_9BACL/1-690  ---------------------------KMGVDIKH-N--FEPSYI---------------
A0A011AME3_9BACL/1-699  ---------------------------QIGVDVEN-E--FNPKYI---------------
A0ABV3I803_9BACI/1-692  ---------------------------QMGIEVKN-N--FTPKYI---------------
A0A514LFG7_9BACI/1-690  ---------------------------QMGVDVDK-R--YDPKYI---------------
A0ABX4XPC5_9LIST/1-692  ---------------------------QMGVDTEN-N--FEPRYI---------------
A0A2T4ZAS0_9BACL/1-691  ---------------------------QLGVDTEN-R--FEPKYI---------------
A0A4R1QIJ2_9BACL/1-690  ---------------------------QMGVDIEN-G--YEPKYI---------------
I8J004_9BACL/1-691      ---------------------------QMGVEIED-N--FQPKYI---------------
A0A841U9X1_9BACL/1-698  ---------------------------QMGVEIQN-D--FEPKYI---------------
A0ABW2URB0_9BACI/1-694  ---------------------------YIGVDPDN-Q--FDPKYI---------------
A0ABX3I816_9BACI/1-691  ---------------------------QMGVDIEQ-N--FEPKYI---------------
A0ABS4HFB1_9BACI/1-692  ---------------------------QMAVDVDD-K--FKPKYI---------------
A0ABN8A7X1_9BACI/1-692  ---------------------------QMGVDVEQ-N--FDPKYI---------------
A0ABU6NE68_9BACI/1-692  ---------------------------QMGVDVEK-S--YEPKYI---------------
A0A5J4JFI9_9BACI/1-691  ---------------------------QMGVNIEN-H--FEPKYI---------------
A0ABY3SMQ2_9BACL/1-700  ---------------------------QIGVEVER-N--FEPKYI---------------
K6CUE8_SCHAZ/1-693      ---------------------------QTGVDIEN-Q--YEPKYI---------------
W9AHU6_9BACI/1-692      ---------------------------QMGVDTED-E--YKPKYI---------------
A0A941HSD9_9BACI/1-690  ---------------------------QIGVDVDN-D--FEPRYI---------------
A0A0U2VQ26_9BACL/1-699  ---------------------------QIGVEVKK-N--FEPKYI---------------
A0ABR6CIY1_9BACI/1-691  ---------------------------QMGVDVEH-E--YNPKYI---------------
A0ABY7XED6_9BACL/1-699  ---------------------------QTGVEVEN-D--FNPKYI---------------
A0ABT4X0Q0_9BACI/1-691  ---------------------------QMGVDFEQ-N--FEPRYI---------------
A0ABV6KJM8_9BACI/1-691  ---------------------------QMGVDVEK-N--YEPKYI---------------
A0ABT8N8J0_9BACL/1-689  ---------------------------TMGVDVEN-N--YEPRYI---------------
A0A4Z1BM71_9STAP/1-689  ---------------------------QMGVDVED-N--YEPKYI---------------
A0A1M7PG75_9BACI/1-692  ---------------------------QTGVDVKN-D--YEPKYI---------------
A0A084J457_BACMY/1-692  ---------------------------QMGIEVKN-N--FTPKYI---------------
A0ABU0DQ96_9BACI/1-692  ---------------------------QMGVDVEN-N--FEPRYI---------------
A0ABR8R4K5_9BACI/1-691  ---------------------------QMGVDVEN-N--YEPKYI---------------
A0A2K4DPG6_9STAP/1-689  ---------------------------QMGVDVED-N--YEPKYI---------------
A0A221MDL8_9BACI/1-692  ---------------------------QMGVDTED-E--FKPKYI---------------
A0A1G6H2Y9_9BACI/1-692  ---------------------------QMGVDVEN-D--YQPRYI---------------
A0A0A1MG18_9BACI/1-692  ---------------------------QMGVDVEE-N--YKLKYI---------------
A0ABR8SLH6_9BACL/1-691  ---------------------------QTGVDVEA-N--YEPKYI---------------
A0A1H7YP48_9BACI/1-691  ---------------------------QTAIDVEH-G--YEPKYI---------------
A0A7W8FQX0_9BACL/1-689  ---------------------------QMGVDVEN-N--YEPRYI---------------
A0ABV7KPE6_PLAOK/1-689  ---------------------------QMAVDVEN-N--FEPRYI---------------
A0ABM6ITA9_9BACL/1-689  ---------------------------QMGVDVEN-N--YEPRYI---------------
A0ABM6QKA5_BACCL/1-691  ---------------------------QMGVDIDH-G--YEPKYI---------------
A0ABW4MIP6_9BACI/1-710  ---------------------------QMGVDAKN-D--FEVKYI---------------
A0A177KK51_9BACI/1-692  ---------------------------QMGVDTGN-N--YEPKYI---------------
A0A411A648_BACVE/1-691  ---------------------------QMGVDIEQ-N--FEPKYI---------------
A2RKQ1_LACLM/1-708      ---------------------------TMSVDIEN-D--YEPQYI---------------
T0VAZ6_LACLC/1-708      ---------------------------TMSVDIEN-D--YEPQYI---------------
A0ABR5EG67_LACLC/1-708  ---------------------------TMSVDIEN-D--YEPQYI---------------
Q02YZ2_LACLS/1-708      ---------------------------TMSVDIEN-D--YEPQYI---------------
A0A1N7FJ79_9ACTN/1-891  -------------ADDIPEKYKSEAWARLGVNVDH-E--FEPLYV---------------
A0ABT9XJT2_9BACL/1-713  ---------------------------KLGVDVEH-G--FQPHYI---------------
A0A832MVB5_FERPE/1-449  ---------------------------QFGVDLDS----LKLDFE---------------
A0A841D5H8_PLAVE/1-914  -------------ADDIPDKDKTKPWARLGVNVDS-D--FEPLYV---------------
A0A8J3VZ71_9ACTN/1-902  -------------ADDIPEKYKGQTWARLGVNVDH-E--FEPLYI---------------
A0A160M9I7_9BACI/1-691  ---------------------------QMGIDVEN-N--FEPKYI---------------
A0A9Q4EVK7_9BACI/1-691  ---------------------------QMGVDIEQ-N--FEPKYI---------------
K9B6M7_9STAP/1-689      ---------------------------RMGIDVED-N--CEPKYI---------------
A0A367F6N6_9ACTN/1-885  -------------AEDIPEKFKGEAWARLGVNVDH-E--FEPLYV---------------
A0A9Q4HDI9_BACSC/1-691  ---------------------------QMGVDIEQ-N--FEPKYI---------------
A0AAP3FVS8_BACVA/1-691  ---------------------------QMGVDIEQ-N--FEPKYI---------------
A0AAP3FZK1_BACMO/1-691  ---------------------------QMGVDIEQ-N--FEPKYI---------------
A0ABU5ZHM9_9BACL/1-696  ---------------------------QIGVEVER-N--FEPKYI---------------
A0A553SP40_NIACI/1-692  ---------------------------QMGVDVEK-E--YEPKYI---------------
A0A078MI83_9BACL/1-694  ---------------------------QMGIDTEN-N--YTPKYI---------------
A0A0R1EXF5_9LACO/1-685  ---------------------------KMGVDFEN-N--YEPHYI---------------
A0A1G7F2G0_9BACL/1-699  ---------------------------QIGVEVEN-D--FNPKYI---------------
A0AAX2CIV6_9BACI/1-692  ---------------------------QMGIEVKN-N--FTPKYI---------------
A0A365H8K2_9ACTN/1-882  -------------ASEVPAKFKGEAWAKLGVNVDR-G--FEPLYV---------------
A0A5C5XED0_9PLAN/1-885  -------------AADIPAKFKKESWATLGVNTEK-N--FEPLYV---------------
A0A4S4C2C4_9BACL/1-700  ---------------------------QIGVEIGN-E--FQLKYI---------------
A0A4U3MF64_9ACTN/1-910  -------------GDTIPEEYASQAWAKLGVNVDD-D--FEPLYI---------------
A0AAX1QBD5_9BACI/1-692  ---------------------------QMGIDTEH-D--YDPKYI---------------
A0A0B5NN79_BACTU/1-692  ---------------------------QMGIEVKN-N--FTPKYI---------------
A0A0G8DIE4_BACCE/1-692  ---------------------------QMGIEVKN-N--FTPKYI---------------
A0A1T3V543_BACAN/1-692  ---------------------------QMGIEVKN-N--FTPKYI---------------
A0A7V7S9N7_9BACI/1-692  ---------------------------QMGIEVKN-N--FTPKYI---------------
A0A841T3Q0_9BACL/1-698  ---------------------------QIGVEIGN-D--FQLKYI---------------
A0ABV8SLU4_9BACL/1-698  ---------------------------QIGVEVEN-D--FQPKYI---------------
A0ABC8A600_LACLL/1-710  ---------------------------TMSVDIEN-D--YEPQYI---------------
TOP1_LACLA/1-710        ---------------------------TMSVDIEN-D--YEPQYI---------------
A5IKG3_THEP1/1-633      ---------------------------KFGIDLEK-D--FEPEFV---------------
D2C7P3_THEP2/1-629      ---------------------------KFGVDLEK-D--FEPEFV---------------
TOP1_THEMA/1-633        ---------------------------KFGVDLEK-D--FEPEFA---------------
TOP1_CAMJE/1-700        ---------------------------SFGIKIEDDE--FIPEYR---------------
S6F3I0_LACLL/1-660      ---------------------------TMSVDIGN-D--YEPQYI---------------
A0A150LAT5_9BACI/1-691  ---------------------------QIGVDINN-G--FQPKYI---------------
A0A410Z4Q1_BACLI/1-691  ---------------------------QMGVDIEQ-N--FEPKYI---------------
A0ABV9FFG1_9BACL/1-697  ---------------------------QIGVEVEN-G--FQPKYI---------------
A0A1I4EU51_9ACTN/1-883  -------------ADDIPEKFKGESWARLGVNVDS-E--FEPLYV---------------
A0AA46TDW4_9ACTN/1-906  -------------AAEVPAKYKGLSWARLGVDVDS-G--FEPIYV---------------
A0A031WEV6_CLODI/1-695  ---------------------------KLGVDIEN-N--FEPQYI---------------
A0A0A8HQF9_STAHY/1-689  ---------------------------QMGVDVED-N--YEPKYI---------------
A0A1Y3MK21_9BACI/1-692  ---------------------------QMGIEVKN-N--FTPKYI---------------
A0AA44R694_9BACI/1-692  ---------------------------QMGIEVKN-N--FTPKYI---------------
A0A8J3RX51_PLARO/1-923  -------------ADDIPDEDRDKPWARLGVNVDG-N--FEPLYI---------------
A0A917BN83_9ACTN/1-912  -------------AADTPAKIKDKPWGRMAIDVDN-G--FQPYYV---------------
A0A4Y6PT82_PERCE/1-845  -------------KSQLPKKYQKEDWASLGVDIEH-E--FEPIYV---------------
A0A0C7GC68_PARSO/1-697  ---------------------------KLGVDIEN-N--FEPQYI---------------
A0A089HRL8_PAEDU/1-699  ---------------------------QIGVEVEN-D--FNPKYI---------------
A0A1J9UTI5_9BACI/1-692  ---------------------------QMGIEVKN-N--FTPKYI---------------
A0A242A7B5_9ENTE/1-692  ---------------------------KMGIDVEN-D--YEPHYI---------------
A0A4Y8LWP5_9BACL/1-698  ---------------------------QIGVEVDN-D--FQPKYI---------------
A0ABW1IMI5_9BACL/1-694  ---------------------------QIGIELESGD--FEPKYI---------------
A0A147KMY4_THECS/1-914  -------------AAEIPARYKDESWARLGVNVDH-D--FEPLYV---------------
A0A1T4SRN1_9ACTN/1-913  -------------AAEIPARYKGEPWARLGVDVDH-D--FEPLYV---------------
A0A0R2DI17_9LACO/1-690  ---------------------------QMGIDVDN-N--YEPKYI---------------
A0A6H1P1K1_PRIMG/1-692  ---------------------------QMGVNVEN-S--YEPKYI---------------
A0A7X0SPV2_9BACL/1-698  ---------------------------QIGVEIQN-D--FEPKYI---------------
A0A8I1SK22_9BACI/1-691  ---------------------------QMGIDTEH-N--YDPRYI---------------
A0ABV1KV75_9BACL/1-698  ---------------------------QIGVEVEN-D--FQPKYI---------------
A0A2W2GAT7_9ACTN/1-885  -------------ADDIPEKYKGETWARLGVNVEH-E--FEPLYV---------------
A0A0R1RWU1_9LACO/1-694  ---------------------------QMGVDFEN-N--YEPKYI---------------
A0AAV4LIY4_9BACL/1-697  ---------------------------QLGVEIKD-G--FSPKYI---------------
K8ZL90_9ENTE/1-689      ---------------------------KMGIEIEN-DEHFIPQYI---------------
A0A559JCY6_9BACL/1-699  ---------------------------QIGVEVEN-D--FQPKYI---------------
A0A841TGD4_9BACL/1-699  ---------------------------QIGVEIQN-G--FEPKYI---------------
L0EGE4_THECK/1-697      ---------------------------QTGVEIEN-G--FQPKYI---------------
A0ABT6THC6_9BACL/1-698  ---------------------------QIGVEVEN-D--FQPKYI---------------
A0A518D3R3_9BACT/1-896  -------------AKEIPAAMKDQKWTRLGIDIEN-D--FAPLYI---------------
A0A1G8XVJ6_9ACTN/1-894  -------------ADDIPEKFKEFPWARLGVNVEH-E--FEPLYV---------------
A0A840PRS2_9ACTN/1-934  -------------ADDIPERYKAQPWARLGVNVDH-E--FEPLYV---------------
A0ABT3L0C1_9CYAN/1-881  -------------ADEIPASYKGEDWAQLGVNVQA-Q--FDPLYV---------------
A0A089LCK7_PAEBO/1-698  ---------------------------QIGVEVEN-D--FNPKYI---------------
A0A0R2GB67_9LACO/1-694  ---------------------------QMGVDIEH-D--YQPKYI---------------
A0A841ZL07_9LIST/1-692  ---------------------------QMGIDFEH-N--FEPKYI---------------
A0A3D9IY47_9BACL/1-700  ---------------------------QIGVEVDN-D--FLPKYI---------------
A0A3T1D8N4_9BACL/1-700  ---------------------------QIGVEVDN-D--FEPKYI---------------
A0A9X4KWZ2_9BACL/1-698  ---------------------------QIGVEVEN-D--FQPKYI---------------
A0ABW0M1G6_9BACL/1-698  ---------------------------QIGVEVEN-D--FQPKYI---------------
A0ABW2FGL6_9BACL/1-699  ---------------------------QIGVEVEN-G--FQPKYI---------------
A0A7Y2E9X2_UNCEI/1-898  -------------ASEIPETIKKEAWSRLGVNVNN-E--FEPLYI---------------
A0A3N1DD26_9ACTN/1-904  -------------AAEVPAKYKAEPWGRLGVNVDH-E--FEPVYI---------------
A0A091CCP3_9ENTE/1-667  ---------------------------KMGIDVEN-N--YEPYYI---------------
A0A0R2G812_9LACO/1-694  ---------------------------RMGVDIED-D--YQPEYI---------------
A0A2K8N6S5_9BACL/1-709  ---------------------------KLGVDVAR-D--FEPHYI---------------
A0A841YTI6_9LIST/1-692  ---------------------------QMGVDTEN-N--FEPRYI---------------
D5WPD9_KYRT2/1-709      ---------------------------KLGVDIAH-D--FEPHYI---------------
A0ABW1UPJ7_9LACO/1-692  ---------------------------QMGIDFDH-D--YQPKYI---------------
A0A072NRK6_SCHAZ/1-717  ---------------------------QTGVDIEN-Q--YEPKYI---------------
A0A3D9KJQ9_9BACL/1-700  ---------------------------QIGVEVEN-G--FQPKYI---------------
A0A494XYL3_9BACL/1-698  ---------------------------QIGVEVEN-D--FQPKYI---------------
A0ABW0HN64_9BACL/1-698  ---------------------------QIGVEVEN-D--FQPKYI---------------
A0A4R6V414_9ACTN/1-916  -------------AAEIPARYKEESWARLGVNVDH-D--FEPLYV---------------
A0A1H2U8N2_9BACL/1-691  ---------------------------QLGVDTKN-R--FEPKYI---------------
A0A125W1A5_ENTFL/1-692  ---------------------------KMGIDIEN-N--YEPHYI---------------
A0A0W8E4N3_9ZZZZ/1-692  ---------------------------KLGIDVEN-D--FEPRYI---------------
X5GJZ3_9RICK/1-820      ---------------------------SGSVDPDR-D--FAMTYE---------------
A0A517MF87_9BACT/1-904  -------------KKEIPEKYKSEEWAYLGVNVND-G--FEPVYI---------------
A0A5B9QUD7_9BACT/1-910  -------------KKDMPEKYKSEDWAYLGVNVDE-G--FEPVYI---------------
A0A5Q2MAS3_9ACTN/1-901  -------------ADEVPAAFKGESWARLGVNIDS-A--FEPIYV---------------
A0A8J3Q0Y4_9ACTN/1-924  -------------ADDIPEKFKGEAWARLGVNVDH-E--FEPLYV---------------
A0A1N7IW27_9BACL/1-691  ---------------------------QLGVDTEN-G--FQPKYI---------------
A0A3G3K5P4_9BACL/1-698  ---------------------------QIGVEIEN-E--FQPKYI---------------
H8K806_RICAC/1-776      ---------------------------KGSVLPDE-N--FAMKYG---------------
S6GAX7_ANAPH/1-811      ---------------------------SGSVDPSN-D--FKMIYE---------------
A0AA41Q0U8_9ACTN/1-951  -------------AAEVPAAYEGQSWARLGVNVDA-D--FEPIYV---------------
A0A0R1GWW3_9LACO/1-691  ---------------------------QMGIDFEH-N--YEPKYI---------------
A0A200JF31_9ENTE/1-692  ---------------------------KMGIDIEN-N--YEPHYI---------------
A0A150L4E1_9BACL/1-691  ---------------------------QMGVDINN-G--YEPKYI---------------
A0A6G8AWE9_9ENTE/1-693  ---------------------------KMGIDIED-N--YDPKYI---------------
B9KIC6_ANAMF/1-813      ---------------------------SGSVDPDD-D--FRMIYE---------------
H6QJQ9_RICMA/1-776      ---------------------------KGSVLPDE-N--FAMKYD---------------
H8KD92_RICMS/1-776      ---------------------------KGSVLPDE-N--FAMKYD---------------
Q2GKB4_ANAPZ/1-811      ---------------------------SGSVDPSN-D--FKMIYE---------------
A0A3P1T9T0_9ACTN/1-883  -------------AAEVPEKYKGAKWARTGVNIAD-D--FAPLYV---------------
A0A1H7PVB4_STRJI/1-928  -------------AAEVPEGYTGDVR-RLGIDVDH-D--FEPIYV---------------
A0A1M4VWY1_STRHI/1-907  -------------AADVPTKFKGQPWARLGVDVDH-D--FEPLYV---------------
A0A2P8D140_9ACTN/1-942  -------------AAEIPAKYKGESWARLGVDVEH-G--FEPLYV---------------
A0A852U189_9ACTN/1-909  -------------AAEIPARYKGEPWARLGVNVEH-E--FEPIYV---------------
A0A081BI97_9LACO/1-698  ---------------------------KMGIDFDN-D--FEPHYI---------------
A0A089QBM6_9LACO/1-703  ---------------------------KMGIDVEN-G--YEPHYI---------------
A0A0S3K8U5_9ENTE/1-692  ---------------------------KMGVDTEN-N--YEPHYI---------------
A0A377FUJ1_9BACL/1-698  ---------------------------QLGVDVEH-D--FEPKYI---------------
C4K2S3_RICPU/1-776      ---------------------------KGSVLPDE-N--FAMKYD---------------
D5AWQ5_RICPP/1-776      ---------------------------KGSVLPDK-N--FLMEYD---------------
H6PT82_RICP3/1-776      ---------------------------KGSVLPDE-N--FAMKYD---------------
H8LLS8_RICSL/1-776      ---------------------------KGSVLPDE-N--FAMKYD---------------
Q7PBH0_RICS2/1-776      ---------------------------KGSVLPDE-N--FAMKYD---------------
A0A271J106_9BACT/1-851  -------------ASEIPKAVKKEKWARLGVNVEE-G--FEPLYV---------------
A0A371PBZ9_9ACTN/1-922  -------------ADEVPAAFKGESWARLGVNIDS-E--FEPIYV---------------
A0A5M4FDY6_9ACTN/1-893  -------------ADEVPAAFKGETWARLGVNIDS-E--FEPIYV---------------
A0A930YGR7_9ACTN/1-888  -------------AADTPAKIKDKPWGRLAVDVEN-G--FEPYYV---------------
TOP1_STRCO/1-952        -------------AAEVPEKYTGEV-RRLGVDVEH-D--FQPIYV---------------
A0A368SYW0_9ACTN/1-912  -------------AAEIPARFKGEPWARLGVNVDR-D--FEPLYV---------------
A0A542ZTP8_RARFA/1-903  -------------PSELPTEMKKGPFGRFAVDVDN-G--FEPYYE---------------
A0A853A4K1_9ACTN/1-976  -------------AAEVPAAYKGQPWARLGVNVDA-D--FEPVYV---------------
A0A2P2CF10_9ZZZZ/1-898  -------------AADTPAKIKDKPWGRLAVDVDN-D--FTPYYV---------------
B7KFB6_GLOC7/1-872      -------------ADEVPPTYKDKTWANLGVNVEE-N--FEPLYV---------------
A0ABT2MU13_9CYAN/1-888  -------------ADEIPEQVKGEKWAQLGVNVEA-D--FEPLYV---------------
A0A976RRT2_9LACO/1-701  ---------------------------KMGVDIEN-H--FEPHYI---------------
A0ABX8RCY3_9CLOT/1-691  ---------------------------KMGIDIEN-D--YEPHYI---------------
A0A9D1M580_9PROT/1-817  ---------------------------DGSVNPDE-D--FAMTWE---------------
C3PN41_RICAE/1-776      ---------------------------KGSVLPDE-N--FAMKYD---------------
A0A5C4MXY8_9ACTN/1-902  -------------AAEVPAKFKGQPWARLGVDVDG-D--FDPVYV---------------
A0A921JQF2_9ACTN/1-869  -------------AAEVPAKYKGQSWARTGVNVED-N--FQPIYV---------------
A0A0A1DGR5_NOCSI/1-902  -------------AADTPAKIKDKPWGRLAIDVDH-D--FTPYYI---------------
A0A895XHD9_9ACTN/1-926  -------------AKEIPPKYKDKAWSRLGVNVDD-N--FEPLYI---------------
A0AA90H2H2_9ACTN/1-946  -------------AAEVPEKYTGEV-RRLGVDVEH-D--FQPVYV---------------
A0A1U7HR29_9CYAN/1-877  -------------AEEIPPEYKDKKWATLGVNVEN-N--FEPLYV---------------
A0A0D8BRI5_GEOKU/1-691  ---------------------------QMGVDIDH-G--YEPKYI---------------
A0A1X6WNB7_9ENTE/1-693  ---------------------------KMGIDIED-N--YDPKYI---------------
A0A1M6VB01_9BACT/1-858  -------------AAEVPEQLKQEEWARLGVRIDH-D--FEPLYV---------------
A0A5C5Y0S8_9PLAN/1-920  -------------AKEMPKKYKKEPWAYLGVNTEQ-D--FTPIYI---------------
A0A066YTD7_9ACTN/1-958  -------------AAEVPDEYTGEVR-RLGVDVDH-D--FAPIYV---------------
A0A0U4BDD3_9ACTN/1-935  -------------ADQVPAKYKGLPWARLGVDIEN-G--FDPVYV---------------
A0A1H0P0F6_9ACTN/1-939  -------------AAEVPAEYKGQPWARLGVNVDS-D--FQPIYV---------------
A0A3A4AUB4_9ACTN/1-913  -------------ADDIPERYKKMPWARLGVNVDH-E--FEPLYI---------------
A0A0R1M8E1_9LACO/1-699  ---------------------------TMGVDVEN-D--YAPHYI---------------
A0A1D2YXK0_9BACI/1-691  ---------------------------QLGVDIDN-D--FSPKYI---------------
A0ABN8HCL4_9LACO/1-697  ---------------------------TLGVDVDN-D--YEPRYI---------------
H8K4W8_RICAG/1-779      ---------------------------KGSVLPDE-N--FAMKYD---------------
A0A1W1V7W4_9DEIO/1-973  -------------AADIPEKYKGKAWARLGLDIED-G--FKPLYV---------------
A0A518K6C3_9BACT/1-899  -------------AAQIPAKYKGEKWASLGVNVEK-D--FEPIYV---------------
A0A641AS62_9ACTN/1-937  -------------ADEVPAAFKGESWARLGVNIDS-E--FEPIYV---------------
A0ABP6A7C3_9ACTN/1-944  -------------AADVPAKHKGEAWARLGVDVDN-G--FAALYV---------------
A0A1T3NZW1_9ACTN/1-961  -------------AAEVPAEYAGKPWARLGVDVDA-D--FEPIYV---------------
A0A345SYM5_9ACTN/1-965  -------------AAEVPAKYTGEV-RRLGVDVEH-D--FEPIYV---------------
A0A521DC44_9BACT/1-848  -------------AKEIPAKYKKESWSNLGINVDD-R--FDPLYV---------------
A0A8J7DV44_9CYAN/1-901  -------------ADEIPATYKKEDWSQLGVNVRS-N--FEPLYV---------------
A0A951QGY0_9CYAN/1-911  -------------ASEIPASVKGEEWAKIGVNVGA-N--FEPLYV---------------
A0A0B8R1T6_LISMN/1-692  ---------------------------QMGVDTEH-D--YEPRYI---------------
A0A316IEK3_9PSEU/1-902  -------------AADVPAKFKGQAWARLGVDVDH-D--FEPLYV---------------
A0ABP7A0X3_9PSEU/1-902  -------------AADVPAKFKGQAWARLGVDVDH-D--FEPLYV---------------
A0A1I5EUU7_9ACTN/1-896  -------------ASEVPAKYKGEPWAKLGVNVEQ-D--FEPLYV---------------
A0A060RK68_9STRE/1-713  ---------------------------SMSIDFEN-N--YEPQYI---------------
A0A069CZ54_WEIOS/1-702  ---------------------------QMGVDIEN-D--YKPKYI---------------
A0A0R2HA64_PEDPE/1-690  ---------------------------KMGVDLEN-D--YEPHYI---------------
A0A7X0ZG54_9LIST/1-692  ---------------------------QMGVDTEH-D--YEPRYI---------------
A0A7X0ZZT6_9LIST/1-692  ---------------------------QMGVDTEH-D--YEPRYI---------------
A0A842CLU3_9LIST/1-692  ---------------------------QMGVDTEH-D--YEPRYI---------------
A0AAX2DN75_LISIV/1-692  ---------------------------QMGVDTEH-D--YEPRYI---------------
A0A259TV27_9BACT/1-896  -------------AAEIPAAVKKEKWARLGVNVKD-G--FEPLYV---------------
A0A168FDX4_9MICO/1-923  -------------PSDLPAEMKKGAFGKFAVDVDN-G--FEPYYE---------------
A0A1J7C9I5_9ACTN/1-964  -------------AAEVPEAYKGKPWARLGVNVDE-G--FQPVYV---------------
A0A7W7RMH0_9ACTN/1-954  -------------AAEIPARYKGEPWARLGVNVER-D--FEPLYV---------------
A0A9W6STI4_9ACTN/1-922  -------------AAEISDDLKAKGWNSLGVDVNN-D--FEPLYL---------------
TOP1_SYNE7/1-883        -------------ASDIPTELKGEKWSNLGVDVEN-N--FAPLYI---------------
A0A1M4VVU8_9BACT/1-850  -------------AKEVPKRFKGEDWANLGVNTDD-D--FDPLYV---------------
A0A7X1C5D5_LISSE/1-692  ---------------------------QMGVDTEN-D--YEPRYI---------------
A0ABQ2URJ4_9PSEU/1-898  -------------AADVPAKYKGQAWARLGVDVDH-D--FEPLYV---------------
A0A1Q2CSG9_9ACTN/1-887  -------------ASEVPAKYKGEKWARTGVNVDD-D--FQAIYV---------------
A0A6H1U3S7_9CYAN/1-884  -------------ASEIPASVKGEPWAQLGVNVEA-D--FEPIYV---------------
A0A0K8MKK2_9LACO/1-704  ---------------------------TLGVDVDQ-D--YQPKYI---------------
A0A288QAW5_9LACO/1-699  ---------------------------QMGVDIEN-D--YEPRYI---------------
A0A7X1NXW4_9DEIO/1-978  -------------AADIPEKYKGKAWARLGLDVED-D--FRPLYV---------------
A0A073AVB1_9PSEU/1-918  -------------AADVPAKYKGQAWARLGVDVNN-N--FEPLYL---------------
A0A4R7UYQ9_9PSEU/1-922  -------------AAEVPAKYKGESWSNLGVNVDN-G--FEPIYI---------------
A0A8J3C6X8_9PSEU/1-880  -------------AADVPAKYKGQSWARLGVDVDH-D--FEPLYV---------------
A0A844GMD3_9CHRO/1-874  -------------SAEVPAEYKQYPWSRLGVNVEQ-N--FEPIYV---------------
A0A1B2HYA0_9PSEU/1-902  -------------AADVPAKFKGQAWARLGVDVDH-D--FEPLYV---------------
A0A7W7C661_9PSEU/1-937  -------------AADVPEKYKSESWARLGVDVDN-D--FEPLYV---------------
Q1IWT9_DEIGD/1-964      -------------AADIPEKYRGKAWARLGLDVED-D--FRPLYI---------------
A0A6P2BPA4_9ACTN/1-954  -------------AAEIPEKYRAQPWARLGVDVDN-D--FQALYV---------------
A0A073JMA1_LIMRT/1-706  ---------------------------RMGVDIEN-D--YTPDYI---------------
A0A1W1UTJ9_PEPAS/1-705  ---------------------------RLGIDIEN-N--FDPEYI---------------
A0A5B2XG11_9PSEU/1-922  -------------AADVPAKYKGQAWARLGVDVDH-D--FEPLYV---------------
A0A0R2NXZ4_9ACTN/1-907  -------------AADIPKEVKKFAWSREGVDIEN-G--FAPLYV---------------
A0A420XQ31_9ACTN/1-920  -------------PSELPADMKKGPYGKFAVDVDA-G--FAPYYV---------------
A0A941GRM2_9CHRO/1-864  -------------ADEIPAAYKDLEWASLGVNVED-N--FKPLYV---------------
TOP1_HELPY/1-736        ---------------------------ALGIKIDETG--FTPNYV---------------
TOP1_RICFE/1-776        ---------------------------KGSVLPDE-N--FAMKYD---------------
F7XSK6_TREPU/1-731      ---------------------------RLAIDIEH-D--FQPEYI---------------
TOP1_HELPJ/1-736        ---------------------------ALGIKIDETG--FTPNYV---------------
A0A0R1HR85_9LACO/1-699  ---------------------------RMGVDVDN-D--YEPNYI---------------
A0A0F3MQJ6_RICFI/1-776  ---------------------------KGSVLPDE-N--FAMKYD---------------
A0A1H0NF98_9PSEU/1-900  -------------AADVPAKYKGQAWARLGVDVDH-D--FEPLYV---------------
A0A5B9M6I5_9BACT/1-912  -------------KKDVPEKYRDQPWAYLGVNVDE-G--FEPLYI---------------
A0ABP9W7C1_9DEIO/1-965  -------------AADIPEKYKGKAWARLGLDIED-D--FRPLYV---------------
A0A1N6VNM3_9SPIO/1-847  -------------AAEIPARVKKEPWARVGINVED-N--FAPLYV---------------
A0A8K2A141_9CYAN/1-886  -------------ATEIPAKVKGEKWSSLGVNVES-S--FEPLYV---------------
A0ABM9UL45_SARVE/1-695  ---------------------------QLGVDIEG-G--YIPKYI---------------
G4KMQ9_RICJY/1-776      ---------------------------KGSVLPNE-N--FAMKYD---------------
A0A5C6ACB0_9BACT/1-907  -------------AAQIPAKYKGEKWASLGVNVDK-D--FEPIYV---------------
A0ABP9PFR7_9PSEU/1-899  -------------AADVPAKFKGEAWARLGVNVDN-E--FEPLYV---------------
A0A1G6GD18_9ACTN/1-932  -------------AAEVPAKYKGEKWARTGVDVEH-D--FSPLYV---------------
A0A5B8NPC2_9CHRO/1-933  -------------AKEVPAKIKGESWARLGVNVEN-G--FEPVYV---------------
K9WA39_9CYAN/1-890      -------------ATEIPAAMKEEKWAQLGVNVEA-N--FEPIYV---------------
A0ABV0JTS1_9CYAN/1-883  -------------GKEIPEAYKGEKWAQLGVNVDA-D--FEPLYV---------------
A0A4P6YX07_9LACO/1-698  ---------------------------QMGVDVEN-H--FEPKYI---------------
A8F198_RICM5/1-776      ---------------------------KGSVLPDE-N--FAMKYD---------------
A0A1H9X2X6_9PSEU/1-900  -------------AADVPAKYKGQAWARLGVDVDH-D--FEPLYV---------------
A0ABP9XIG6_9DEIO/1-972  -------------AADIPEKYKGKAWARLGLDIED-D--FRPLYV---------------
A0ABV8CAN7_9PSEU/1-919  -------------AADVPAKFKGQAWARLGVDVDH-D--FEPLYV---------------
A0A1H1LHI2_9ACTN/1-946  -------------AAEVPAKYKGEKWARTGIDVEH-G--FEPIYV---------------
A0ABD6FGG5_9PSEU/1-904  -------------AADVPAEYKGQPWARLGVDVDN-G--FEPLYI---------------
A0A7D6J4R3_9CYAN/1-887  -------------AADVPPELKGEEWATLGVNVAA-G--FEPLYI---------------
A0A1U7P4G8_9DEIO/1-963  -------------AADIPEKYKGLAWARLGLDIEN-D--FQPLYV---------------
A0A561WS91_ACTTI/1-943  -------------ADEVPAKYKGESWARLGVDVDN-G--FHALYV---------------
A0A066TWX3_9PSEU/1-951  -------------AADVPAQYKGEAWARLGVDVDN-G--FKALYV---------------
A0A4V2SV47_9PSEU/1-913  -------------AADVPAKYKGESWARLGVDVDN-D--FEPLYI---------------
A0A1E5QQM0_9CYAN/1-875  -------------ADEIPADVKSEKWANLGVNVEA-N--FEPLYV---------------
A0A2Z2L7V6_9RICK/1-812  ---------------------------SGSVDPDD-D--FRMIYE---------------
A0A1Q8CNB2_9PSEU/1-939  -------------AAEVPARYKGESWSNLGVNVDN-G--FEPIYI---------------
A0A8J3FFJ7_9ACTN/1-949  -------------AADVPAKYKGESWARLGVDVDN-G--FAALYV---------------
A0A1R4JQH3_9MICC/1-936  -------------PSDLPADMKKGPFGKFAVDTEH-G--FEPYYV---------------
A0A8J4DJY2_9ACTN/1-937  -------------AADVPAKYKGEAWARLGVDVDN-G--FHALYV---------------
A0A1Z4UY69_9CYAN/1-880  -------------ASEIPAAVKGEKWAQLGVNVEA-D--FEPIYV---------------
E1RCE7_SEDSS/1-853      -------------ASDIPKELKKEEWGRLGIDIDN-Q--FRPLYV---------------
A0AAU8MNL6_9RICK/1-816  ---------------------------NGSVDPDN-D--FAMKYE---------------
A0A8H9L959_9DEIO/1-964  -------------AADIPEKYKGKAWARLGLDIEN-D--FQPLYV---------------
A0A1H0AL95_ALLAB/1-938  -------------AADVPAKYKGEAWARLGVDVEN-D--FEPLYI---------------
A0A255HA31_9ACTN/1-931  -------------SADVPAKYKGQPWARTGVDIDN-D--FEPLYV---------------
A0A0D8ZY07_9CYAN/1-883  -------------ASDIPAAVKSEKWANLGVNVDA-D--FEPLYI---------------
A0A947GK70_9CYAN/1-923  -------------ASEIPASVKGEKWAQLGVNVES-D--FEPLYL---------------
A0A0R2JND3_9LACO/1-713  ---------------------------QMGVDTEH-N--YEPKYI---------------
A0A0F3NEF0_ANAPH/1-811  ---------------------------SGSVDPSN-D--FKMIYE---------------
A0AAU7BY51_9RICK/1-776  ---------------------------KGSVLPDE-N--FAMKYD---------------
A0A249JWD5_9ACTN/1-906  -------------AADIPKEYKKFAWAKEGVNIEE-E--FAPLYV---------------
A0A317N1W0_9NOCA/1-961  -------------AADVPAKYKGQSWARLGVDVDH-D--FEPIYV---------------
A0A5C5ZTR1_9BACT/1-904  -------------AAQIPAKYKKEPWSNLGVNVND-N--FTPIYV---------------
A0ABQ2I2D5_9PSEU/1-901  -------------AADVPAKFKGQAWARLGVDVDH-D--FEPLYV---------------
A0ABW1DIX7_9DEIO/1-978  -------------AADIPEKYKGQAWARLGLDVEN-D--FQPLYV---------------
A0A6M1KU50_9ACTN/1-937  -------------AADVPAKYKGEAWARLGVDVDN-G--FHALYV---------------
A0A1J1LIY5_9CYAN/1-896  -------------AEEIPEEYKTEKWAQLGVNVES-N--FEPIYV---------------
A0A517R3S6_9PLAN/1-882  -------------AAEIPEKFKKEAWSNLGVNVEQ-D--YEPLYV---------------
A3ILD7_9CHRO/1-881      -------------ADEIPASYKDKDWANLGVNVEN-G--FEPIYV---------------
A0A3B0J0S2_9RICK/1-816  ---------------------------NGSVDPDN-D--FAMKYE---------------
A0A418VAR7_9DEIO/1-1002 -------------AADIPEKYKGKAWARLGLDVEN-D--FQPLYV---------------
A0A7C9VUL3_9PSEU/1-922  -------------AADVPAKFKGQAWARLGVDVDH-D--FEPLYV---------------
A0ABQ2S505_9DEIO/1-970  -------------AADIPEKYKGKAWARLGLDVEN-D--FQPLYV---------------
A0ABU4UYF2_9PSEU/1-921  -------------AADVPAKFKGQAWARLGVDVDH-D--FEPLYV---------------
A0A367YTU9_9ACTN/1-928  -------------AADVPARYKGEKWARTGVNVES-G--FEPLYV---------------
A0A839DZV2_9PSEU/1-971  -------------AADVPAEYKGQSWARLGVDVDN-D--FEPLYL---------------
A0A0A1ZK99_PROMR/1-868  -------------AAEIPAAVKKEKWSRIGVNTTE-D--FEPLYI---------------
A0A480A1A8_9CYAN/1-883  -------------ASEIPAAVKGEKWAQLGVNIEA-D--FEPVYV---------------
A0A926VI53_9CYAN/1-902  -------------AEEIPEAVKGEKWAQLGVNVEA-D--FEPLYV---------------
A0AAE4JXJ6_9CYAN/1-888  -------------AADIPTDLKGLDWATLGVNVEE-G--FEPLYI---------------
A0A100HKJ1_9DEIO/1-970  -------------ASDIPEKYKGKAWARLGLDIEN-D--FQPLYV---------------
H8GW33_DEIGI/1-981      -------------AADIPEKYKGQAWARLGLDIEN-D--FQPLYV---------------
A0ABQ2IW84_9DEIO/1-970  -------------AADIPEKYKGKAWARLGLDIEN-D--FQPLYV---------------
A0A0D0X1F8_9ACTN/1-942  -------------AADVPAKYKGEPWARLGVDVDN-G--FHALYV---------------
A0A7W3JE27_9MICO/1-933  --------------KDLPAEMKKGPYGKFSVDVDN-G--FDPYYV---------------
A0A1Z4KHQ5_ANAVA/1-881  -------------ASEIPASVKGEAWAQLGVNVDA-D--FEPVYV---------------
A0AAV3XP67_9CYAN/1-896  -------------ADEIPPEVKGEKWAQLGVNVEA-D--FEPLYI---------------
A0AAD1CB58_RICJA/1-776  ---------------------------KGSVLPNE-N--FAMKYD---------------
A0A927JEZ3_9ACTN/1-964  -------------AADVPARYKGESWARLGVNVDA-D--FEPLYV---------------
A0A0K1JN34_9MICO/1-935  --------------SEMPADMKKGPYGKFAVDVDN-G--FDAYYV---------------
A0A4Q7WVG3_9ACTN/1-918  -------------ADEIPAKYKGLPWARLGVNVDE-H--FDPLYV---------------
A0A0C1YJP1_9CYAN/1-927  -------------ASEIPASVKGEKWAQLGVNPDA-D--FEPLYV---------------
A0A2W4WJ36_9CYAN/1-915  -------------ASEIPASVKGEKWAQLGVNPED-D--FAPLYI---------------
TOP1_RICPR/1-776        ---------------------------KGSVLPDK-N--FLMEYD---------------
A0A098EFI4_ANAPH/1-811  ---------------------------SGSVDPSN-D--FKMIYE---------------
A0A3B0JJE3_9RICK/1-816  ---------------------------NGSVDPDN-D--FAMKYE---------------
A0AAU7YKM0_9RICK/1-816  ---------------------------NGSVDPDN-D--FAMKYE---------------
L0A4B2_DEIPD/1-970      -------------ASEIPERYKGEAWARLGINVEE-D--FRPLYI---------------
A0A1G7UQZ8_PSEOR/1-954  -------------AADVPAKYKGEPWARLGVDVDN-E--FHPLYI---------------
A0A438BCA7_9NOCA/1-965  -------------AADVPAKYKGEPWARLGVNVDH-D--FEPLYV---------------
A0A8J3K8T5_9ACTN/1-950  -------------AKQMPEKYKKEPWAYLGVDVDN-G--FAPVYI---------------
A0A0V7ZC73_9CYAN/1-895  -------------AKEIPEAVKAEKWAQLGVNIHA-D--FEPLYV---------------
A0A2T1M150_9CHRO/1-880  -------------AEEVPPAYKDKPWANLGVNVND-D--FDPLYV---------------
A0A6J4N970_9CYAN/1-918  -------------ASEIPASVKGEKWAPLGVNVEA-N--FEPLYV---------------
A0A9P1P1K7_9CYAN/1-899  -------------ADEIPEEYKGKTWAGLGVNVEG-N--FEPIYV---------------
A0A1H6SNG0_9DEIO/1-982  -------------AADIPEKYKGQAWARLGLDVEN-D--FKPLYV---------------
A0ABP9U7F1_9DEIO/1-981  -------------AADIPEKYKGKAWARLGLDVEH-D--FQPLYV---------------
A0A368VMD9_9ACTN/1-983  -------------AADVPAKYKGQSWARLGVDVEN-D--FQPLYL---------------
A0A166JPY6_NODSP/1-890  -------------ASEIPAAVKAERWAQLGVNVDA-D--FEPVYV---------------
A0AAW9PX43_9CYAN/1-899  -------------ASDIPASVKSEEWAKLGVNVDA-D--FEPLYI---------------
A0A918CM57_9DEIO/1-991  -------------AAEIPERYKSESWARLGLNVDD-D--FKALYV---------------
TOP1_MYCLE/1-947        -------------AADVPAKFKSEPWARLGVNVDA-D--FEPLYI---------------
A0A239NR86_9ACTN/1-943  -------------AADVPAKYKDLPWARLGVDVDN-G--FAALYV---------------
A0A2A8CZK8_9BACT/1-877  -------------AKEIPKDVKGEDWARLGVKIED-G--FEPLYI---------------
A0A8J7Z3U9_9CYAN/1-932  -------------TGDVPASITDKKVRELGVNVEA-N--FEPIYL---------------
A0A1L5YCQ9_9EUKA/1-868  -------------ASEIPAAYKQEKWANLGVNTDG-D--FEPLYV---------------
A0A4V1ALL5_9LACO/1-710  ---------------------------KMGVDIKH-N--YKPHYI---------------
A0A0F3ND22_9RICK/1-826  ---------------------------SGSVDPDR-D--FAMTYE---------------
A0A3G8Y9P8_9DEIO/1-975  -------------AAEIPEKYKGQAWARLGLDIED-D--FRPLYI---------------
A0A3E0HUG8_9PSEU/1-937  -------------AAEIPAKYKGEPWANLAVDIEH-G--FEPVYI---------------
A0A139X3E1_9CYAN/1-890  -------------ASDIPANVKGEAWAQLGVNVDA-D--FEPLYI---------------
A0A6N8G133_9CHRO/1-900  -------------ASDIPAAVKGEKWAQLGVNVDA-D--FEPLYI---------------
A0A7G9T4W0_9LACO/1-715  ---------------------------QMGVDTEH-D--YDPKYI---------------
A0A2D0A824_9DEIO/1-986  -------------AADIPEKYKGKAWARLGLDVEH-D--FQPLYV---------------
A0ABP6KY96_9ACTN/1-1003 -------------AADVPAKYKGQPWARLGVNVDD-N--FEPLYV---------------
A0A1R4IBB4_9ACTN/1-932  -------------ASDVPAKYKGEKWARTGINVDN-D--FEPIYV---------------
A0A1B7W0H2_APHFL/1-869  -------------ASEIPAAVKGEKWAQLGVNVEA-D--FEPIYV---------------
A0A8J6ZJC9_DESMC/1-883  -------------ASEIPAAVKGEKWAQLGVTVDA-D--FEPVYV---------------
A0A8J6XRE2_9CYAN/1-888  -------------ASEIPAAVKGEKWAQLGVNVDA-D--FEPLYV---------------
A0A2K3UW73_9DEIO/1-987  -------------AADIPEKYKGKAWARLGLDIEN-D--FQPLYV---------------
A0A7C9LVV1_9DEIO/1-991  -------------AADIPEKYKGKAWARLGLDIEN-D--FQPLYV---------------
A0ABV8XR39_9DEIO/1-988  -------------ASDIPEKYKGKAWARLGLDVDN-D--FQPLYV---------------
A0A076ETH3_RHOOP/1-972  -------------AADVPAKYKGESWARLGVNVDH-D--FEPLYV---------------
A0A1G6LKK5_9ACTN/1-958  -------------AADVPAEHKGASWARLGVDVDN-A--FEPLYV---------------
A0A2A2WQS5_9ACTN/1-988  -------------AADIPAKYKKEPWARLGVDPEH-N--FEPIYV---------------
A0A516X032_9ACTN/1-990  -------------AADVPAKYKGEKWARLGVDVDH-D--FNPLYV---------------
A0A2K8SP28_9NOSO/1-853  -------------ASEIPAAVKGESWAQLGVNVDA-D--FEPIYV---------------
A0A3S1AFF6_CHLFR/1-864  -------------ASEIPTNVKGEKWAQLGVNVDA-D--FEPLYV---------------
A0A9E3HCJ3_9NOST/1-890  -------------ASEIPANVKGEKWAQLGVNVDA-D--FEPLYV---------------
A0AA43GU24_9CYAN/1-862  -------------SSEIPASVKGERWAQLGVNVDA-D--FEPVYV---------------
A0AA43KE96_9CYAN/1-893  -------------ASEIPVSVKAEPWAQLGVNVDA-D--FEPVYV---------------
A0A5M3T8W2_ARTPT/1-923  -------------ADEIPEEYKGKTWAGLGVNVEG-N--FEPIYV---------------
A0ABU8YKX1_9CYAN/1-950  -------------AEEIPEAVKGEKWAQLGVNVEA-D--FEPLYV---------------
A0A7L7YSB4_9RICK/1-816  ---------------------------NGSVDPDN-D--FAIKYE---------------
A0AAU7Q1F5_9RICK/1-816  ---------------------------NGSVDPDN-D--FAIKYE---------------
D1AS91_ANACI/1-813      ---------------------------SGSVDPDD-D--FRMIYE---------------
A0A318S9H9_9DEIO/1-1000 -------------AAEIPEKYRGQAWARLGIDPDD-D--FKALYV---------------
A0ABV5LTZ8_9ACTN/1-963  -------------PSQLPEDVKKGPYGKFAVDVEN-G--FQPYYV---------------
A0A076NNY7_9CORY/1-974  -------------AADIPAKYKKEPWAKLGVNPDA-G--FSPIYV---------------
A0A1G7MHM1_9ACTN/1-946  -------------AADVPAEHKGSSWARLGVDVDN-S--FEPLYV---------------
A0A1H9RXZ6_9ACTN/1-941  -------------ASEIPAKYKGQGWARTGIDVDA-D--FSPIYV---------------
A0A895YKE7_9ACTN/1-982  -------------AKQMPEKFKKEPWAYLGVNVDH-D--FEPVYI---------------
A0A1X4G3D7_9CYAN/1-875  -------------ASEIPPNVKGEKWARFGVNIEA-D--FEPVYV---------------
A0A433VSI2_9CYAN/1-859  -------------ATEIPPAVKAEKWAQLGVNVDA-D--FEPLYV---------------
A0ABR5TN12_9BACL/1-684  ---------------------------RMGVQITE-DGKVKADYI---------------
A0A6N3DIK9_VEIPA/1-790  ---------------------------QMGIDIEH-G--FTPRYS---------------
F7XTV4_MIDMI/1-791      ---------------------------EGAVDPEH-D--FAMRYE---------------
A0A6G9Y5G4_9NOCA/1-1001 -------------AADVPAKYKGQPWARLGVDVDH-D--FEPIYV---------------
A0A1M4TH52_9ACTN/1-892  -------------AAEIPAKVKKEPWSRLGVDIEH-G--FKPLYI---------------
D6ZC67_SEGRD/1-943      -------------TADIPAKYKSEPWARLGVNVEA-D--FDPLYV---------------
A0A0C1NEQ2_9CYAN/1-890  -------------ASDIPANVKGEAWAQLGVNVDA-D--FEPLYI---------------
A0A1Z3HR06_9CYAN/1-881  -------------ASEIPPAVKGEKWAQLGVNPDA-D--FEPLYV---------------
A0A2G4F0Y0_9CYAN/1-952  -------------AEEIPEAVKGEKWAQLGVNVEA-D--FEPLYV---------------
A0A8J7HIT3_9CYAN/1-882  -------------ASEIPAAVKAEKWAQLGVNVDA-D--FEPVYV---------------
A0A8J7LD42_9NOST/1-883  -------------ASEIPTAIKAEKWAQLGVNVDA-D--FEPVYV---------------
Q11AC4_TRIEI/1-874      -------------AEEIPEKFKGEKWAQLGVNVES-D--FEPIYV---------------
A0A7G5CA84_WOLPI/1-816  ---------------------------NGSVDPDN-D--FAIKYE---------------
A0A0S4QSC7_9ACTN/1-1030 -------------AADVPTAHKGKPWARLGVDVDN-G--FEPLYV---------------
A0A1H2KHN4_9ACTN/1-1021 -------------AADVPAKYKGQPWARLGVNVDD-N--FEPLYV---------------
A0A086CIU7_9CHRO/1-871  -------------ASEIPASYKGKNWANLGVNIEN-N--FDPIYV---------------
A0A1Z4GQ84_9CYAN/1-884  -------------ASEIPTTIKGEKWAQLGVNVDA-D--FEPVYV---------------
A0A2W4VXJ7_9CYAN/1-910  -------------ASDIPAELKSSEWAKLGVNVDA-D--FEPLYI---------------
A0A856MAX4_9CYAN/1-887  -------------ATEIPANVKGEKWAQLGVNVDA-D--FEPLYV---------------
A0A975T7M8_9NOST/1-851  -------------SSEIPAAVKGEKWAQLGVNIDS-D--FEPVYV---------------
A0AB37UD07_9CYAN/1-869  -------------ATDIPANVKGEKWAQLGVNVES-D--FEPLYV---------------
B8HP12_CYAP4/1-910      -------------ASEIPAEVKQEKWANLGVNVEA-D--FEPLYV---------------
D7CT23_TRURR/1-979      -------------AAEIPAEYKNQPWARLGIEVER-D--FRPLYI---------------
A0A1M7SLY9_FERGO/1-683  ---------------------------QFGVDLNS----LKLDFE---------------
A0A7C5T025_9AQUI/1-536  ---------------------------KLGVDLET----LNPTFL---------------
W0DDV7_9AQUI/1-536      ---------------------------RLGVDLET----LNPTFL---------------
T0TNZ7_LACLC/1-487      ------------------------------------------------------------
A0AAI8CLT2_FERIS/1-699  ---------------------------QFGVDLNS----LKLDFE---------------
A0A172T4V2_FERPE/1-690  ---------------------------QFGVDLDS----LKLDFE---------------
A0AAE5XAJ6_9BACT/1-699  ---------------------------QFGVDLNS----LKLDFE---------------
D3DGK1_HYDTT/1-532      ---------------------------ELGVDIKT----LEPKYV---------------
TOP1_FERIS/1-699        ---------------------------QFGVDLNS----LKLDFE---------------
D3SM80_THEAH/1-539      ---------------------------ELGVDLKT----LEPRYV---------------
A0A7V4KF09_FERPE/1-699  ---------------------------QFGVDLDS----LKLDFE---------------
A0A0H5SW76_HERHM/1-693  ---------------------------QMGIDIEN-D--FEPKYI---------------
A0A2S0M9Z9_MEGEL/1-756  ---------------------------QFGVNIED-G--FVPTYT---------------
A0A6I4YE38_9DEIO/1-1020 -------------ASDIPEKYKGKAWARLGLDVEN-D--FQPLYV---------------
A0ABV9IBI1_9DEIO/1-996  -------------ASDIPEKYKGKAWARLGLDVEN-D--FQPLYV---------------
A0A1V2I5B5_9ACTN/1-1006 -------------AADVPAAHKGKPWARLGVDVDN-G--FEPLYI---------------
A0AA96F760_9MICO/1-893  --------------SELPDDVKKSPAGEFSIDIDG-G--FTPFYR---------------
A0A0M4TVM0_9NOSO/1-883  -------------ASEIPTTIKGEKWAQLGVNVDA-D--FEPVYV---------------
A0A846H9Z3_9CYAN/1-893  -------------ATDIPATVKGEKWAQLGVNVDA-D--FEPLYI---------------
D3EP33_ATETH/1-873      -------------ASEIPASYKGKSWANLGVDVEN-N--FDPIYV---------------
A0A0F6Z456_9CORY/1-1004 -------------AADIPAKYKKEPWARLGVDTDR-G--FAPLYV---------------
A0A6I6CKV8_WOLPI/1-816  ---------------------------NGSVDPDN-D--FAIKYE---------------
A0A7G5CBM0_WOLPI/1-816  ---------------------------NGSVDPDN-D--FAIKYE---------------
B3CTT6_ORITI/1-788      ---------------------------AGSVLPEQ-D--FLIKYE---------------
A0A1H8WJV8_9ACTN/1-962  -------------AADVPAEHKGAAWARLGVDVDN-G--FEPLYV---------------
A0A2U1FB68_9PSEU/1-1008 -------------AADVPAKYKGQSWARLGVDVDN-S--FEPLYV---------------
A0A853CJA4_9ACTN/1-946  -------------AADVPAEHKGASWARLGVDVDN-A--FEPLYV---------------
A0A9X4M4X5_9ACTN/1-964  -------------AADVPTKYKGEPWARLGVNVDQ-D--FEPLYV---------------
A0A429XSF5_9RICK/1-773  ---------------------------RDAVEPEN-N--FKITYK---------------
A0A1G6Q0C8_9PSEU/1-992  -------------AADVPAKYKGQPWARLGVDVDN-D--FEPLYV---------------
A0A518CK26_9PLAN/1-943  -------------ASEIPKAVKKEDWATLSVNVNN-N--FEPLYV---------------
A0AAJ6P966_9CYAN/1-883  -------------ASEIPAAVKAEKWAQLGVNVDA-D--FEPVYV---------------
A0A0G3H7W7_9CORY/1-985  -------------AADVPPKFKKEPWARLGVNVDD-D--FAPLYV---------------
A0A0F3RMY2_ORITS/1-788  ---------------------------AGSVLPEQ-D--FLIKYE---------------
A0A1G4XE17_9ACTN/1-986  -------------AADVPAAHKGESWARLGVDVDN-G--FAPLYV---------------
A0A563VNX4_9CYAN/1-940  -------------AKEVPEKYKDKPWKNLAINVEN-N--FEPIYV---------------
F0RMD4_DEIPM/1-1060     -------------AADIPEKYKKESWARLGLNVED-D--FRPLYV---------------
A0A2U3QSG7_ORITS/1-788  ---------------------------AGSVLPEQ-D--FLIKYE---------------
A0A2P1P6X7_9RICK/1-774  ---------------------------KGSVVPEE-N--FLMKYE---------------
A0A2U3QV32_ORITS/1-788  ---------------------------AGSVLPEQ-D--FLIKYE---------------
A0A7K3WJ03_9ACTN/1-986  -------------AADVPAAHKGESWARLGVDVDN-G--FSPLYV---------------
A0A0F3M643_ORITS/1-788  ---------------------------AGSVLPEQ-D--FLIKYE---------------
A0ABQ3K122_9DEIO/1-1046 -------------AADIPEKYKKESWARLGLNVDD-D--FRPLYV---------------
A0A2H6LL79_9NOSO/1-855  -------------ASEIPTTIKGEKWAQLGVNVDA-D--FEPVYV---------------
A0A6B0YVY0_9CHLR/1-966  -------------AAEIPAKVKGEPWARLGVKVQD-E--FEPLYV---------------
A7HLU3_FERNB/1-702      ---------------------------DFGVDLKS----LDVVFE---------------
H9UCV5_FERPD/1-706      ---------------------------QFGVDLDS----LKLDFE---------------
A0AAE7CMJ4_STRAT/1-947  -------------AAEVPEKYTGEV-RRLGVDVEH-D--FQPIYV---------------
A0A6B3QRR6_STRTE/1-952  -------------AAEVPEKYTGEV-RRLGVDVEH-D--FQPIYV---------------
A0ABN3SC71_9ACTN/1-952  -------------AAEVPEKYTGEV-RRLGVDVEH-D--FQPIYV---------------
A0ABN4DXA7_STRLI/1-952  -------------AAEVPEKYTGEV-RRLGVDVEH-D--FQPIYV---------------
TOP1_MYCPN/1-711        ---------------------------NFGFNEAD----YSPVWEDWTKSKKKFSSLSFK
A0A9Q4MHL7_XYLFS/1-815  ---------------------------EGAVDPEN-G--FAMRYD---------------
B2I8S8_XYLF2/1-815      ---------------------------EGAVDPEN-G--FAMRYD---------------
TOP1_XYLFT/1-815        ---------------------------EGAVDPEN-G--FAMRYD---------------
A0A2R8F1L6_ORITS/1-788  ---------------------------AGSVLPEQ-D--FLIKYE---------------
A0A2U3RMV5_ORITS/1-788  ---------------------------AGSVLPEQ-D--FLIKYE---------------
A0A917US36_9DEIO/1-1019 -------------AAEIPEKYRNEAWARLGLNVEE-D--FRPLYV---------------
A0A1G9AY32_ACTMZ/1-1044 -------------AADVPADYKGQSWARFGVNVDN-D--FEPLYL---------------
A5CF60_ORITB/1-788      ---------------------------AGSVLPEQ-D--FLIKYE---------------
A0A0F3MKD1_9RICK/1-794  ---------------------------AGSVLPEK-D--FFIKYE---------------
A0A2U3QQ23_ORITS/1-788  ---------------------------AGSVLPEQ-D--FLIKYE---------------
A0A1N7F3H2_9NOCA/1-1040 -------------AADVPAKYKGQPWARLGVNVDD-E--FEALYV---------------
A0A0F3PC45_ORITS/1-788  ---------------------------AGSVLPEQ-D--FLIKYE---------------
A0A0J9EX95_9CYAN/1-619  ------------------------------------------------------------
A0A497XXV8_9AQUI/1-535  ---------------------------ELGVDEET----LEAKYV---------------
A0A4S5EUA6_9ACTN/1-1084 -------------AADVPAAHKGKPWARLGVDVDN-D--FEPLYV---------------
A0A4R7HVX9_9ACTN/1-917  ---------------------------GLNIDVDN-G--FKPTYE---------------
A0A381QWM9_9ZZZZ/1-1024 -------------ASDVPDAYKGESWAKTGVDIHN-D--FKPLYV---------------
A0A9X5CR35_9ACTN/1-943  -------------AAEVPDKYTGEV-RRLGVDVDH-D--FQPIYV---------------
A0ABP9I3F8_9ACTN/1-952  -------------AAEVPEKYTGEV-RRLGVDVEH-D--FQPIYV---------------
A0ABW7S2L1_STRTE/1-954  -------------AAEVPEKYTGEV-RRLGVDVEH-D--FQPIYV---------------
A0ABW8BJN2_9ACTN/1-948  -------------AAEVPEKYTGEV-RRLGVDVEH-D--FQPIYV---------------
A0ABW8H6X0_9ACTN/1-952  -------------AAEVPEKYTGEV-RRLGVDVEH-D--FQPIYV---------------
A0AAW8FFD8_9ACTN/1-940  -------------AAEVPEKYTGEV-RRLGVDVEH-D--FEPIYV---------------
A0ABX5ZJ81_STRTE/1-942  -------------AAEVPEKYTGEV-RRLGVDVDH-D--FQPIYV---------------
A0ABC8AFL9_XYLFS/1-815  ---------------------------EGAVDPEN-G--FAMRYD---------------
A0A3Q9KWD4_STRGD/1-944  -------------AAEVPEKYTGEV-RRLGVDVEH-D--FQPIYV---------------
A0ABR4T0A3_9ACTN/1-944  -------------AAEVPDKYTGEV-RRLGVDVDH-D--FQPIYV---------------
A0A100JR39_STRSC/1-949  -------------AAEVPEQYTGEV-RRLGVDVEH-D--FAPVYV---------------
A0A494V2Z1_9ACTN/1-942  -------------AAEVPEKYTGEV-RRLGVDVEH-D--FQPIYV---------------
TOP1_XYLFA/1-815        ---------------------------EGAVDPEN-G--FAMRYD---------------
A0A060H920_XYLFS/1-815  ---------------------------EGAVDPEN-G--FAMRYD---------------
A0AAJ5QZN1_XYLFS/1-815  ---------------------------EGAVDPEN-G--FAMRYD---------------
A0ABS8TW01_9GAMM/1-811  ---------------------------EGAVDPEN-D--FAMRYD---------------
A0AA89Q1L4_STRCU/1-942  -------------AAEVPEKYTGEV-RRLGVDVEH-D--FAPIYV---------------
A0A4Z1CZR6_9ACTN/1-943  -------------AAEVPEKYTGEV-RRLGVDVEH-D--FAPIYV---------------
A0A4Z1DM88_STRGP/1-943  -------------AAEVPEKYTGEV-RRLGVDVEH-D--FAPIYV---------------
A0ABW9I3F0_9ACTN/1-942  -------------AAEVPEKYTGEV-RRLGVDVEH-D--FQPIYV---------------
A0ABW9IU27_STRGJ/1-955  -------------AAEVPEKYTGEV-RRLGVDVDN-D--FQPVYV---------------
A0AAP6EJ82_9ACTN/1-946  -------------AAEVPEKYTGEV-RRLGVDVEN-D--FQPIYV---------------
A0A0D8BJY0_9ACTN/1-1089 -------------AADVPAAHKGKPWARLGVDVDN-D--FEPLYV---------------
A0ABS7W2N2_STROV/1-959  -------------AAEVPEKYTGEV-RRLGVDVDH-D--FQPIYV---------------
A0A101EP83_9THEM/1-529  ------------------------------------------------------------
TOP1_MYCS2/1-936        -------------AADVPAKFKSEPWARLGVNVDQ-N--FEPLYI---------------
TOP1_MYCTA/1-934        -------------ASDVPAKYKSQPWARLGVNVDA-D--FEPLYI---------------
TOP1_MYCBO/1-934        -------------ASDVPAKYKSQPWARLGVNVDA-D--FEPLYI---------------
TOP1_MYCTO/1-934        -------------ASDVPAKYKSQPWARLGVNVDA-D--FEPLYI---------------
A0A285NWT3_9AQUI/1-534  ---------------------------SLGVDPKT----LEPKYV---------------
A0A7C2VHL2_9AQUI/1-535  ---------------------------SLGVDEET----LKPTFT---------------
TOP1_MYCTU/1-934        -------------ASDVPAKYKSQPWARLGVNVDA-D--FEPLYI---------------
A0ABR9VTA2_9SYNC/1-903  -------------ADEVPAAYKDKNWANLGVNVED-H--FSPLYV---------------
TOP1_MYCGE/1-709        ---------------------------NFGFDENT----YTPIWEDWTKNKQK-------
TOP1_SYNY3/1-898        -------------AEEVPAAYKDKSWANLGVNVED-H--FSPLYV---------------
A0A1M6RQ26_9AQUI/1-527  ---------------------------ELGVDLNTLE--FRVVFV---------------
TOP1_ZYMMO/1-1212       ---------------------------DGSVNPDN-G--FSMVWQ---------------
TOP1_ALKPO/1-707        -------------PGELNEKYKSYSLDSLPIIIDL----FQ--YK---------------

TOP1_ECOLI/1-865        -VLPGKE-----KVVSELKQLA--EK-ADHIYLATDLDREGEAIAWHLREVIG----GD-
A0A812NIX5_SYMPI/1-1025 -VLPGKE-----KVVDELSKLA--AK-ADMIYLATDLDREGEAIAWHLRETIG----GD-
TOP1_BUCAP/1-853        -ILPGKE-----KIISELKNIA--NK-VHYIYLATDLDREGEAIAWHLKEVIG----GN-
A0A4D6XJI4_9GAMM/1-860  -ILPGKE-----KIISELKNIA--KK-VDHIYLATDLDREGEAIAWHLKEVIG----GD-
A0A4D6XKR5_9GAMM/1-855  -ILPGKE-----KIVNELKNIA--KN-VDRIYLATDLDREGEAIAWHLKEVIG----GD-
A0A4D6XLM4_9GAMM/1-855  -ILPGKE-----KIINELKNIA--NK-VDHIYLATDLDREGEAIAWHLKEVIG----GD-
A0A4D6YAX7_9GAMM/1-858  -ILPEKE-----KIISELKTIS--NQ-VDYIYLATDLDREGEAIAWHLKEVIG----GD-
A0A5J6ZCN6_9GAMM/1-854  -ILPGKE-----KIINELKNIA--NK-VDRIYLATDLDREGEAIAWHLKEVIG----GD-
A0AAJ4GBR4_9GAMM/1-855  -ILPGKE-----QIIEELKKIA--NT-VDYIYLATDLDREGEAIAWHLKEVIG----GD-
A0AAT9G586_9ENTR/1-867  -ILPGKE-----KIISELKSLA--DN-VKHIFLATDLDREGEAIAWHLREVIG----GD-
TOP1_BACSU/1-691        -TIRGKG-----PVLKELKTAA--KK-AKKVYLAADPDREGEAIAWHLAHSLD----LD-
A0ABS4GKJ5_9BACL/1-691  -TIRGKG-----DVLKELRDAA--KK-VKKIYLAADPDREGEAIAWHLSHSLN----MD-
K0AXS9_GOTA9/1-691      -TIRGKG-----PVIKELKNEA--KK-ADKIFLATDPDREGEAISWHLANILN----MD-
A0A431WJ72_9BACI/1-691  -TIRGKG-----PVLKELKTAA--KK-AKKIYLAADPDREGEAIAWHLAHSLD----ID-
A0A498DII4_9BACI/1-691  -TIRGKG-----DVLKELRKSA--KK-AKKIYLAADPDREGEAIAWHLAHILN----VD-
A0A0L0WBD3_GOTPU/1-690  -TIRGKG-----PVIKELKSEA--KK-VDKVFLATDPDREGEAISWHLANILQ----ID-
A0A8E2ICQ7_9BACI/1-691  -TIRGKG-----PVLKELKTAA--KK-AKKIYLAADPDREGEAIAWHLAHSLD----LD-
A0A4U1D976_9BACI/1-691  -TIRGKG-----PVLKELKTAA--KK-AKKIYLAADPDREGEAIAWHLAHSLD----ID-
A0A4Y3P912_BREPA/1-692  -TIRGKG-----DVLKSLKDAA--KK-VKKVYLAADPDREGEAIAWHLAQYLN----LD-
A0A9P1JGX8_BACAS/1-691  -TIRGKG-----PVLKELKTAA--KK-AKKVYLAADPDREGEAIAWHLAHSLD----LD-
A0A9X3TPD7_9BACL/1-692  -TIRGKG-----DVLKTLKDAA--KK-VKKVYLAADPDREGEAIAWHLAQYLG----LD-
A0A3M8DIZ7_9BACL/1-692  -TIRGKG-----DVLKALKDAA--KK-VKKVYLAADPDREGEAIAWHLAQYLG----LD-
G4NSM1_BACS4/1-691      -TIRGKG-----PVLKELKTAA--KK-AKKVYLAADPDREGEAIAWHLAHSLD----LD-
A0A9X0YUP6_9BACI/1-692  -TIRGKG-----DVLKELRKSA--KK-AKKIYLAADPDREGEAIAWHLAHILS----VD-
A0A1E7DKV1_9BACI/1-692  -TIRGKG-----PVLKELKTAA--KK-AKKIYLAADPDREGEAIAWHLAHSLN----ID-
A0ABT5WZB4_9ENTE/1-692  -SIRGKG-----PVIKELKRLA--KK-AEKVYLASDPDREGEAIAWHLAYLLG----LD-
A0ABX5EQR3_9BACL/1-691  -TVRGKG-----DVLKELRQAK--KK-VKRVYLAADPDREGEAIAWHLAHILD----VP-
A0ABX5FLI6_9BACL/1-692  -TIRGKG-----DVLKGLKDAA--KK-VKKVYLAADPDREGEAIAWHLAQYLG----LD-
A0A150FA86_9BACI/1-691  -TIRGKG-----PVLKELKTAA--KK-AKKVYLAADPDREGEAIAWHLAHSLD----LD-
A0A223KRP8_9BACI/1-692  -TIRGKG-----PVLKELKTAA--KK-AKKIYLAADPDREGEAIAWHLANSLD----ID-
A0ABY5TYR8_LACSH/1-691  -TVRGKG-----DVLKELRQAK--KK-VKRVYLAADPDREGEAIAWHLAHILD----VP-
A0A942TCW6_9BACI/1-691  -TIRGKG-----PVLKDLKTAA--KK-AKKVFLAADPDREGEAIAWHLAHSLD----VD-
A0ABT9DJV7_9BACI/1-691  -TIRGKG-----PVLKELKTAA--KK-AKKVYLAADPDREGEAIAWHLAHSLD----LD-
A0ABU0V900_9BACI/1-691  -TIRGKG-----PVLKELKTAA--KK-AKKVYLAADPDREGEAIAWHLAHSLD----LD-
A0A430AC93_9ENTE/1-692  -SIRGKG-----PVIKELKRLA--KK-ADKVYLASDPDREGEAIAWHLAYLLG----LD-
A0ABR5N1J5_BRECH/1-692  -TIRGKG-----DVLKALKDAA--KK-VKKVYLAADPDREGEAIAWHLAQYLG----LD-
A0A917VYB2_9BACL/1-695  -TIRGKG-----PVIKDLKSAA--RK-AKKVYLAADPDREGEAIAWHLAHSLD----ID-
A0A2P7V0N1_9BACL/1-692  -TIRGKG-----DVLKGLKDAA--KK-VKKVYLAADPDREGEAIAWHLAQYLG----LD-
A0A177L9Y1_9BACI/1-692  -TIRGKG-----PVLKELKSAA--KK-AKKIYLAADPDREGEAIAWHLAHSLN----IE-
A0ABW2PSZ7_9BACL/1-690  -TIRGKG-----PVLKELKSAA--KK-VKKVYLAADPDREGEAIAWHLAHSLD----ID-
A0A511V5A8_9BACL/1-693  -TIRGKG-----DVLKELRDAS--KK-VKNIYLAADPDREGEAIAWHLAHSLN----IN-
A7Z4N2_BACVZ/1-691      -TIRGKG-----PVLKELKTAA--KK-AKKVYLAADPDREGEAIAWHLAHSLD----LD-
A0ABT6GZU2_9BACI/1-691  -TIRGKG-----PVLKDLKTAA--KK-AKKIYLAADPDREGEAIAWHLAHTLH----VD-
A0ABX6LW87_BACMO/1-691  -TIRGKG-----PVLKELKTAA--KK-AKKVYLAADPDREGEAIAWHLAHSLD----LD-
A0A1Q8Q638_9BACI/1-692  -TIRGKG-----PVLKELKAAA--KK-AKKIYLAADPDREGEAIAWHLAHSLN----ID-
A0AAI8HPC4_9BACI/1-691  -TIRGKG-----PVLKELKTAA--KK-AKKVYLAADPDREGEAIAWHLAHSLD----LD-
A0A9W5LIZ5_9BACI/1-691  -TIRGKG-----PVLKELKTAA--KK-AKKVYLAADPDREGEAIAWHLAHSLD----LD-
A0A6H0WKK4_9BACI/1-691  -TIRGKG-----PVLKELKTAA--KK-AKKVYLAADPDREGEAIAWHLAHSLD----LD-
A0A4U2Y3B3_9BACL/1-692  -TIRGKG-----DVLKGLKDAA--KK-VKKVYLAADPDREGEAIAWHLAQYLG----LD-
A0ABS0QHP0_THEVU/1-691  -TVRGKG-----DILKELRDAK--KK-VEKVYLAADPDREGEAIAWHLAHSLN----VP-
A0A3M8BAZ1_9BACL/1-692  -TIRGKG-----DVLKGLKDAA--KK-VKKVYLAADPDREGEAIAWHLAQYLG----LD-
A0AA96RH71_9BACL/1-696  -TIRGKG-----SVLKELKDAS--KK-VKKIYLAADPDREGEAIAWHLAHYLE----VQ-
A0ABW2RLX8_9BACL/1-691  -TVRGKG-----DVLKELRDAK--KK-VKRVYLAADPDREGEAIAWHLAHILD----VP-
A0A1V2AC85_9BACI/1-692  -TIRGKG-----PVLKELKTAA--KK-AKKIYLAADPDREGEAIAWHLAHSLN----ID-
A0A1N6UIR0_9BACI/1-692  -TIRGKG-----PVLKELKTAA--KK-AKKIYLAADPDREGEAIAWHLAHSLN----ID-
A0A8I1A7R4_THEIN/1-691  -TVRGKG-----DILKELRDAK--KK-VKNVYLAADPDREGEAIAWHLAHSLN----VP-
A0ABW0LFW7_9BACI/1-691  -TIRGKG-----PVLKELKTAA--KK-AKKVYLAADPDREGEAIAWHLAHSLG----VN-
A0A5B8Z3M9_CYTDA/1-691  -TIRGKG-----PVLKELKTAA--KK-AKKIYLAADPDREGEAIAWHLAHSLN----MD-
A0A9Q4FW79_SALAG/1-690  -TIRGKG-----PILKELKQAA--KK-AKRIYLAADPDREGEAIAWHLADSLN----ID-
A0ABS2NWC6_9BACI/1-692  -TIRGKG-----PVLKELKTAA--KK-AKKIYLAADPDREGEAIAWHLAHSLD----ID-
A0ABS5NP83_9BACI/1-691  -TIRGKG-----PVLKELKTAA--KK-AKKIYLAADPDREGEAIAWHLAHSLN----MD-
A0A0M0GRL7_9BACI/1-692  -TIRGKG-----PVLKELKTAA--KK-VKKIYLAADPDREGEAIAWHLAHSLD----LD-
A0ABW4VYB4_9BACI/1-691  -TIRGKG-----DVLKDLKKAA--KK-AKKIYLAADPDREGEAIAWHLAHILN----VD-
A0ABW8VNR9_9BACI/1-691  -TIRGKG-----PVLKELKTAA--KK-AKKIFLAADPDREGEAIAWHLAHSLD----MD-
A0A150L7I1_9BACI/1-691  -TIRGKG-----PILKELKTAA--KK-AKKVYLAADPDREGEAIAWHLAHSLD----VD-
A0ABT2WBR2_9BACI/1-695  -TIRGKG-----PVLKELKSAA--KK-AKKVYLAADPDREGEAIAWHLAHSLN----LD-
A0ABS2PWF5_9BACL/1-691  -TIRGKG-----PVLKELKSAA--KK-VKKVYLAADPDREGEAIAWHLAHSLD----ID-
A0A1I1VDN8_9BACI/1-692  -TVRGKG-----DVLKDLRSSA--KK-AKKVYLAADPDREGEAIAWHLAHALN----ID-
A0A0Q3QNA8_9BACI/1-691  -TIRGKG-----PILKELKTAA--KK-AKKIYLAADPDREGEAIAWHLAHSLN----MD-
A0A429XBQ1_9BACI/1-691  -TIRGKG-----PVLKELRTAA--KK-AKKVYLAADPDREGEAIAWHLAHSLD----VD-
A0ABU8HAC7_9BACI/1-690  -TIRGKG-----PVLKELKTAA--KK-AKKIYLAADPDREGEAIAWHLAHSLD----IE-
A0A0D1VVU7_ANEMI/1-693  -TIRGKG-----DVLKELRDAS--KK-VKNIYLAADPDREGEAIAWHLAHSLN----IN-
A0A4R2P340_9BACL/1-690  -TIRGKG-----PVLKELKSAA--KK-AKKVYLAADPDREGEAIAWHLAHSLD----ID-
A0A1D7QW45_9BACI/1-689  -TIRGKG-----PVLKELKQAA--KK-AKRIYLAADPDREGEAIAWHLADSLN----ID-
A0A3M7TVF9_9BACI/1-690  -TIRGKG-----PVLKELKTAA--KK-AKKIYLAADPDREGEAIAWHLAHSLN----ID-
A0ABQ5TN63_9BACI/1-692  -TIRGKG-----DILKELRKAA--KK-AKKIYLAADPDREGEAIAWHLAYILG----VD-
A0A3M8CN98_9BACL/1-692  -TIRGKG-----DVLKALKDAA--KK-VKKVYLAADPDREGEAIAWHLAQYLG----LD-
A0A940SSA5_9ENTE/1-692  -SIRGKG-----PVIKELKKYA--KK-AEKVYLASDPDREGEAIAWHLAHLLD----LD-
A0A235FC18_9BACL/1-691  -TIRGKG-----PVLKELKTAA--KK-ADKIYLAADPDREGEAIAWHLAHSLD----VE-
A0ABR8VGU5_9BACI/1-691  -TIRGKG-----PVLKELRTAA--KK-AKKVYLAADPDREGEAIAWHLAHSLD----VD-
A0ABT9ZR60_9BACI/1-690  -TIRGKG-----PILKDLKAAA--KK-AKRVYLAADPDREGEAIAWHLAHSLN----ID-
A0ABT8HRR2_9BACL/1-691  -TIRGKG-----PVLKELKTAA--KK-VKKIFLASDPDREGEAIAWHLAHSLD----ID-
A0ABY4EHE9_9BACI/1-691  -TIRGKG-----PVLKELKTAA--KK-AKRVYLAADPDREGEAIAWHLAHSLD----ID-
A0ABZ2CWD6_9BACI/1-690  -TIRGKG-----PVLKELKTAA--KK-AKRVYLAADPDREGEAIAWHLAHSLN----ID-
A0ABQ1QIP1_9BACI/1-693  -TIRGKG-----PVLKEIKTAA--KK-AKKVYLAADPDREGEAIAWHLAHSLN----MD-
A0ABU0K0K4_9BACL/1-690  -TIRGKG-----PVLKEIKDAA--KK-AKKVYLAADPDREGEAIAWHLAHSLK----ID-
A0A084H3S6_METID/1-691  -TIRGKG-----PVLKELKTAA--KK-AKKVYLAADPDREGEAIAWHLAHSLD----VD-
A0A5C7FRL4_9BACI/1-689  -TIRGKG-----PILKELKQAA--KK-AKRVYLAADPDREGEAIAWHLADSLN----ID-
A0AAJ1SWT5_9BACI/1-691  -TIRGKG-----PVLKELKTAA--KK-AKKIYLAADPDREGEAIAWHLAHSLG----LD-
A0A8J2VCB8_9BACL/1-690  -TIRGKG-----DVLKELRDAR--KK-VKRVYLAADPDREGEAIAFHLAHSLN----LE-
A0A4Z0GTF2_9BACL/1-695  -TIRGKG-----QVLKDLKSAA--KK-AKKVYLAADPDREGEAIAWHLAHSLD----ID-
A0ABW5R5X3_9BACL/1-693  -TIRGKG-----SVLKELKDAR--KK-VKHVYLAADPDREGEAIAWHLAHYLD----ID-
A0ABU0CLG7_9BACI/1-690  -TIRGKG-----KVLKELRDAA--KR-VKHVYLAADPDREGEAIAWHLAHSLE----ID-
A0A1B9AJ58_9BACI/1-694  -TIRGKG-----PVLKELKTAA--KK-AKKIYLAADPDREGEAIAWHLAHSLD----LD-
A0A562JVX7_9BACI/1-691  -TIRGKG-----PVLKELKSAA--KK-AKKIYLAADPDREGEAIAWHLAHSLD----MD-
A0ABU8FJ38_9BACI/1-692  -TIRGKG-----PVLKDLKTAA--KK-AKKVYLAADPDREGEAIAWHLANTLN----VD-
A0ABU6MC43_9BACI/1-691  -TIRGKG-----PVLKDLKTAA--KK-AKKIYLAADPDREGEAIAWHLAHTLD----VD-
A0A4Y8IRJ2_9BACI/1-691  -TIRGKG-----PVLNDLKKAA--KK-AKQVYLAADPDREGEAIAWHLAHSLG----IQ-
A0ABZ2CLE4_9BACI/1-692  -TIRGKG-----PILKDLKTAA--KK-AKKVYLAADPDREGEAIAWHLANSLN----VD-
A0ABT0M8B5_9BACL/1-693  -TIRGKG-----PVLKDLKSAA--KK-AKKVYLAADPDREGEAIAWHLAHSLD----ID-
A0A9X2IN92_9BACI/1-691  -TIRGKG-----PVLKELKSAA--KK-VKRIYLAADPDREGEAIAWHLAHSLN----ID-
A0A1X7IM40_9BACL/1-696  -TIRGKG-----SVLKELKDAS--KK-VKKIYLAADPDREGEAIAWHLAHVLD----IK-
A0A0C2RSZ5_9BACL/1-692  -TIRGKG-----PVLKELKTAA--KK-AKKVYLAADPDREGEAIAWHLAHSLD----LD-
A0ABZ2NAL2_9BACI/1-692  -TIRGKG-----PVLKELKTAA--KK-AKKIYLAADPDREGEAIAWHLAHSLN----LD-
U5LAV6_9BACI/1-691      -TIRGKG-----PVLKELKTAA--KK-AKKIYLAADPDREGEAIAWHLAHSLD----MD-
A0A840DMB1_9BACL/1-691  -TIRGKG-----PVIKELKTAA--KK-AKKVFLAADPDREGEAIAWHLAHMLD----LD-
A0A2T0LI23_9BACL/1-690  -TIRGKG-----NVLKELREAK--KK-VKRVFLAADPDREGEAIAWHLAHSLD----LS-
A0ABV6GC81_9BACI/1-691  -TIRGKG-----SVLKELKTAA--KK-AKKIFLAADPDREGEAIAWHLAHSLD----ID-
A0ABX7FH81_BRECH/1-692  -TIRGKG-----DVLKALKDAA--KK-VKKVYLAADPDREGEAIAWHLAQYLG----LD-
A0A429ZNW7_9ENTE/1-692  -SIRGKG-----PVIKELKKYA--KK-AQKVYLASDPDREGEAIAWHLAFLLG----LD-
A0A1G8GF52_9BACI/1-690  -TIRGKG-----PVLKELKAAA--KK-VKKIYLAADPDREGEAIAWHLAYSLG----ID-
A0A3M8B8B1_9BACL/1-692  -TIRGKG-----DVLKGLKDAA--KK-VKKVYLAADPDREGEAIAWHLAQYLG----LD-
A0ABQ2A428_9BACL/1-699  -TIRGKG-----SILKELKDAS--KK-VKKVYLAADPDREGEAIAWHLAHALD----ID-
A0A1J9U848_9BACI/1-692  -TIRGKG-----PVLKDLKSAA--KK-AKKVYLAADPDREGEAIAWHLANTLN----VD-
A0ABS4CQY9_9BACI/1-691  -TIRGKG-----PVLKDLKSAA--KK-AKKIFLAADPDREGEAIAWHLAQSLD----ID-
A0ABV3NJ74_9BACI/1-691  -TIRGKG-----PVLKDLKNAA--KK-AKKVYLAADPDREGEAIAWHLANSLN----LD-
A0A285D1R9_9BACI/1-691  -TIRGKG-----PVLKELKAAA--KK-AKKVYLAADPDREGEAIAWHLAQSLD----VD-
A0ABM8Y660_9BACI/1-692  -TIRGKG-----PVLKDLKTAA--KK-AKKVYLAADPDREGEAIAWHLANTLN----VD-
A0A372LUN1_9BACI/1-691  -TIRGKG-----PILKELKTAA--KK-AKKIYLAADPDREGEAIAWHLAHSLD----ID-
A0ABS4H1M7_9BACL/1-700  -TIRGKG-----SVLKELKDAS--KK-VKKVYLAADPDREGEAIAWHLAHALE----LD-
A0ABV2KRB0_9BACI/1-691  -TIRGKG-----PVLNDLKKSA--KK-AKKVYLAADPDREGEAIAWHLSHSLG----IE-
A0A931MU83_9BACI/1-690  -TIRGKG-----PVLKELKTAA--KK-AKRVYLAADPDREGEAIAWHLAHSLD----ID-
A0ABM5LW71_BACA1/1-691  -TIRGKG-----PVLKELKTAA--KK-AKKVYLAADPDREGEAIAWHLAHSLD----LD-
A0A1Y0CMM5_9BACI/1-692  -TIRGKG-----PVLKELKTAA--KK-AKKIFLAADPDREGEAIAWHLAHSLD----ID-
A0A0G8CJY7_9BACI/1-692  -TIRGKG-----PVLKDLKSAA--KK-AKKVYLAADPDREGEAIAWHLANTLN----VD-
A0A1G7YNT9_9BACI/1-690  -TIRGKG-----PVLKELKTAA--KK-VKKIYLAADPDREGEAIAWHLAYSLG----ID-
A0A1B1LAM3_BACTU/1-692  -TIRGKG-----PVLKDLKSAA--KK-AKKVYLAADPDREGEAIAWHLANTLN----VD-
A0A6B3VRG9_9BACI/1-691  -TIRGKG-----PVLKEIKTAA--KK-AKKIFLAADPDREGEAIAWHLANSLN----LD-
A0ABS2Q5D9_9BACL/1-694  -TIRGKG-----PVLKDLKSAA--KK-AKKVYLAADPDREGEAIAWHLAHSLD----ID-
A0A1I3PMP0_9BACL/1-692  -TVRGKG-----DVLKELRDAK--KK-VKRVYLAADPDREGEAIAWHLAHSLD----LP-
A0A1M5N945_9BACI/1-692  -TIRGKG-----DVVKDLKSAA--KK-AKKIYLAADPDREGEAIAWHLAHILN----ID-
A0ABW3D766_9BACL/1-692  -TIRGKG-----SVLKELKDAS--KK-VKKIYLAADPDREGEAIAWHLAHYLE----LT-
C0ZFB0_BREBN/1-692      -TIRGKG-----DVLKGLKDAA--KK-VKKVYLAADPDREGEAIAWHLAQYLG----LD-
A0A4R6BZ81_9STAP/1-689  -TIRGKG-----PVVQDLKKHA--KK-AKHVYLASDPDREGEAIAWHLAHILD----ID-
A0A229UMG1_9BACL/1-694  -TIRGKG-----SVLKELKDAR--KK-VKKVYLAADPDREGEAIAWHLAHYLE----LE-
A0AAN0WC26_HEYCO/1-691  -TIRGKG-----PVLKDLKNAA--KK-AKKVYLAADPDREGEAIAWHLANSLN----LD-
A0A6M0P4G2_9BACI/1-691  -TIRGKG-----PVLKDLKTAA--KK-AKKVYLAADPDREGEAIAWHLANSLE----LD-
A0A0L0QNF9_VIRPA/1-692  -TIRGKG-----DVVKDLKAAA--KK-AKKIYLAADPDREGEAIAWHLAHILN----ID-
A0ABS2ZET3_9BACL/1-691  -TIRGKG-----PILKDLKTAA--KK-AKQIFLAADPDREGEAIAWHLAHSLD----MD-
D6XTV5_BACIE/1-689      -TIRGKG-----PILKDLKQAA--KK-AKRIYLAADPDREGEAIAWHLADSLK----IE-
A0ABY4GZ59_9BACI/1-691  -TIRGKG-----PVLKDLKAAA--KK-AKRVYLAADPDREGEAIAWHLAHSLD----ID-
A0ABW0U3U5_9BACI/1-690  -TIRGKG-----PVLKELKSAA--KK-VKKIYLAADPDREGEAIAWHLAHSLG----ID-
A0ABS5LE22_9BACI/1-690  -TIRGKG-----DVLKELKSAA--KK-AKKVYLAADPDREGEAIAWHLAHSLD----LD-
A0A0U4WG43_9BACL/1-693  -TIRGKG-----DVLKELRDAA--KK-VKRVYLAADPDREGEAIAWHLAHSLN----ID-
V6MB58_9BACL/1-692      -TIRGKG-----DVLKSLKDAA--KK-VKKVYLAADPDREGEAIAWHLAQYLG----LD-
A0A5C0WLY4_BACIA/1-691  -TIRGKG-----PVLKELKTAA--KK-AKKVYLAADPDREGEAIAWHLAHSLD----LD-
A0ABS7KQ94_9BACL/1-699  -TIRGKG-----SVLKELKDAR--KK-VKKVYLAADPDREGEAIAWHLAHALE----LD-
A0ABW4KDJ6_9BACI/1-691  -TIRGKG-----PVLKELKTAA--KK-AKKVYLAADPDREGEAIAWHLANSLD----ID-
A0A7X2S4N6_9BACI/1-690  -TIRGKG-----DVLKELKSAA--KK-AKKVYLAADPDREGEAIAWHLAHSLD----LD-
A0ABM9FX46_9BACL/1-696  -TIRGKG-----GVLKELKDAR--KK-VKKVYLAADPDREGEAIAWHLAHALE----LD-
A0ABU5JSQ8_9BACI/1-692  -TIRGKG-----PVLKDLKSAA--KK-AKKVYLAADPDREGEAIAWHLANTLN----VD-
A0ABU8FYF9_9BACI/1-692  -TIRGKG-----PVLKDLKTAA--KK-AKKVYLAADPDREGEAIAWHLANTLN----VD-
I3E4U0_BACMT/1-690      -TIRGKG-----PVLKELKTAA--KK-AKKIFLAADPDREGEAIAWHLANSLD----ID-
A0A0J6D038_9BACL/1-690  -TIRGKG-----PVLKEIKDAA--KK-AKKVYLAADPDREGEAIAWHLAHSLK----ID-
A7GRG3_BACCN/1-692      -TIRGKG-----PVLKELKSAA--KK-AKKVYLAADPDREGEAIAWHLANTLN----VD-
A0A1H9QM31_9BACI/1-690  -TIRGKG-----PILKELKQAA--KK-AKRVYLAADPDREGEAIAWHLADSLN----ID-
A0ABQ4LU66_9BACL/1-698  -TIRGKG-----SVLKELKDAS--KK-VKKVYLAADPDREGEAIAWHLAHALE----LD-
A0A1G9UX47_9BACL/1-691  -TIRGKG-----PVLKELKTAA--KK-VKKIFLASDPDREGEAIAWHLAHSLD----ID-
A0AAX0S670_9BACI/1-691  -TIRGKG-----PVLKELKTAA--KK-AKKIYLAADPDREGEAIAWHLAHSLD----VD-
A0ABT9VL72_9BACI/1-691  -TIRGKG-----SVLKELKSAA--KK-AKKVFLAADPDREGEAIAWHLAHSLD----ID-
A0A8J8GC32_9BACI/1-693  -TIRGKG-----PILKELKNAA--KK-AKKIYLAADPDREGEAIAWHLAHVLN----ID-
A0ABV3Q1W1_9BACL/1-693  -TIRGKG-----PVLKELKTAA--KK-AKKVYLAADPDREGEAIAWHLAHSLD----ID-
A0ABU6MZ02_9BACI/1-692  -TIRGKG-----PVLKDLKSAA--KK-AKKVYLAADPDREGEAIAWHLANTLN----VD-
A0A3D8GVT5_9BACI/1-691  -TIRGKG-----PVMKELKAAA--KK-AKKVYLAADPDREGEAIAWHLAHTLD----VD-
A0A1I0SHV9_9BACL/1-689  -TIRGKG-----SVIKELKTAA--KK-AKKVFLAADPDREGEAIAWHLAHLLD----LN-
A0AAW5B4B5_9BACI/1-692  -TIRGKG-----DVLKELRSAA--KK-AKKIYLAADPDREGEAIAWHLAHILN----VD-
A0A2X4Z7H1_LEDLE/1-691  -TIRGKG-----PVMKELRTAA--KK-AKKIFLAADPDREGEAIAWHLANSLD----VD-
A0A3L7JYA0_9BACI/1-691  -TIRGKG-----PVLKELKTAA--KK-AKKIYLAADPDREGEAIAWHLAHSLD----ID-
A0A511WXS9_9BACI/1-692  -TIRGKG-----PVLKELKTAA--KK-AKKVYLAADPDREGEAIAWHLAHALN----ID-
A0A7W8JD54_9BACL/1-689  -TIRGKG-----SVIKELKAAA--KK-AKKVFLAADPDREGEAIAWHLAHLLD----LN-
A0ABV2GAH0_9BACL/1-690  -TIRGKG-----PVLQELKTAA--KK-AKKVFLASDPDREGEAIAWHLAQALG----ID-
A0A1G6N6H5_9BACI/1-693  -TIRGKG-----PVLKELKSAA--KK-VKKVYLAADPDREGEAIAWHLAHSLN----ID-
A0A0D7X7D6_9BACL/1-700  -TIRGKG-----SILKELKDAR--KK-VKKVYLAADPDREGEAIAWHLAHALD----LD-
A0A178TFP0_9BACL/1-689  -TIRGKG-----SVIKELKAAA--KK-AKKVFLAADPDREGEAIAWHLAHVLD----LN-
A0A094WQI5_ALKAL/1-690  -TIRGKG-----PVLKELKTAA--KK-VKKIYLAADPDREGEAIAWHLAHSLG----ID-
A0A398BDL1_9BACI/1-691  -TIRGKG-----PVLKELKTAA--KK-AKKVYLAADPDREGEAIAWHLAHSLG----VD-
A0AB94ITP1_9BACI/1-692  -TIRGKG-----PVLKELKTAA--KK-AKKIYLAADPDREGEAIAWHLAHSLD----VD-
A0A0M2T0R6_9BACI/1-691  -TIRGKG-----PVLKELKSAA--RK-AKKIFLAADPDREGEAIAWHLAHSLD----VD-
A0A5Q2TIK8_9BACI/1-692  -TIRGKG-----PVLKELKTAA--KK-ADKIFLAADPDREGEAIAWHLAHSLN----ID-
A0A8J2ZPN3_9BACI/1-692  -TIRGKG-----EVLKDLRKSA--KK-AKKIFLAADPDREGEAIAWHLAHILN----VD-
A0A511UUZ9_9BACI/1-692  -TIRGKG-----SILKDLKSSA--KK-AKKVYLAADPDREGEAIAWHLAHALK----ID-
F2F625_SOLSS/1-694      -TIRGKG-----PVLQELKTAA--KK-VKKIYLAADPDREGEAIAWHLATALN----ID-
A0A3A1R2X0_9BACI/1-691  -TIRGKG-----PVLKELKTAA--KK-AKRIYLAADPDREGEAIAWHLAHSLD----MD-
A0ABU9K5H7_9BACI/1-691  -TIRGKG-----PVLKELKTAA--KK-AKKIFLAADPDREGEAIAWHLAHSLD----MD-
A0ABR5B1Q6_BACBA/1-692  -TIRGKG-----PVLKELKTAA--KK-AKKIYLAADPDREGEAIAWHLAHSLD----LD-
A0ABW4HPX1_9BACI/1-692  -TIRGKG-----EVLKELRKSA--KK-AKKIYLAADPDREGEAIAWHLAHALN----VD-
A0A6I1FI11_9BACI/1-693  -TIRGKG-----PVLKEIKTAA--KK-AKKIYLAADPDREGEAIAWHLAHSLD----LD-
A0A7T6Z413_9BACI/1-690  -TIRGKG-----PVLQELKQAA--KK-AKKVYLAADPDREGEAIAWHLAFSLG----ID-
A0A549YKH5_9BACI/1-692  -TIRGKG-----DVLKDLKSAA--KK-AKKVFLAADPDREGEAIAWHLAYALN----VD-
A0A511Z3M6_9BACL/1-691  -TIRGKG-----PILQELKKDA--KK-AKKIFLAADPDREGEAIAWHLAHQLG----VD-
A0A3A9KM75_9BACI/1-691  -TIRGKG-----PILKELKQAA--KK-AKRIYLAADPDREGEAIAWHLAESLN----ID-
A0ABM6LJY6_9BACI/1-691  -TIRGKG-----PVLKELKTAA--KK-AKKVYLAADPDREGEAIAWHLAHSLD----LD-
A0ABR8XU24_9BACL/1-694  -TIRGKG-----PVLQDLKSAA--KK-VKKIYLAADPDREGEAIAWHLATALN----VD-
A0A6A8D9I4_9BACI/1-693  -TIRGKG-----PVLKELKTAA--KK-AKKVFLAADPDREGEAIAWHLAHSLD----ID-
A0A840Q4E2_URETH/1-692  -TIRGKG-----PILQELKTAA--KK-AKKVYLAADPDREGEAIAYHLAKALN----ID-
A0ABN4YR50_SPOUR/1-691  -TIRGKG-----PILQDLKKEA--KK-AKKIFLAADPDREGEAIAWHLSHQLG----VD-
A0A1H0A3U0_9BACI/1-691  -TIRGKG-----PILKELKQAA--KK-AKKVYLAADPDREGEAIAWHLADSLN----IE-
A0ABU4FX08_9BACL/1-692  -TIRGKG-----PILQELKKEA--KK-AKKIFLAADPDREGEAIAWHLAHQLG----VD-
A0A1C7DG65_9BACL/1-689  -TIRGKG-----PILQDLKKEA--KK-AKKVFLAADPDREGEAIAWHLATALG----ID-
A0ABS8QDH7_9BACI/1-692  -TIRGKG-----PILKELKTAA--KK-AKKVFLAADPDREGEAIAWHLAQSLG----VD-
A0A420VBI4_9BACI/1-691  -TIRGKG-----GIIKELKNAA--KK-AKKVYLAADPDREGEAIAWHLAHTLE----LD-
A0A553ZY76_9BACI/1-691  -TIRGKG-----PVLKELKTAA--KK-VKRIYLAADPDREGEAIAWHLAHSLD----ID-
A0A511W1J9_9BACI/1-692  -TIRGKG-----PVLNDLKKSA--KK-AKKVYLAADPDREGEAIAWHLAHSLG----IE-
A0A969PLF5_9BACI/1-689  -TIRGKG-----PILKELKQAA--KK-AKKIYLAADPDREGEAIAWHLADSLN----ID-
A0A1I0Z8C5_9BACI/1-692  -TIRGKG-----DVLKELKTAA--KK-AKKVYLAADPDREGEAIAWHLAYALN----ID-
A0ABW3ZQJ4_9BACI/1-692  -TIRGKG-----DVLKELRTAA--KK-AKKVYLAADPDREGEAIAWHLAYALN----VE-
A0ABY9WCJ7_9BACI/1-692  -TIRGKG-----PVLKELKNAA--KK-AKKVFLAADPDREGEAIAWHLAQSLD----ID-
A0A3M8PBP2_9BACL/1-689  -TIRGKG-----PILQELKKEA--KK-AKKVFLAADPDREGEAIAWHLANALG----ID-
A0A2W7NBP5_9BACI/1-691  -TIRGKG-----PVLQDLKNAA--KK-AKKVYLAADPDREGEAIAWHLATALK----VD-
A0A7H8Q5K5_9BACL/1-689  -TIRGKG-----PILQDLKKEA--KK-AKKVFLAADPDREGEAIAWHLANALG----VD-
A0ABT8MM55_9BACL/1-689  -TIRGKG-----PILQDLKKEA--KK-AKKVFLAADPDREGEAIAWHLANALG----VD-
A0ABV9M9E8_9BACL/1-689  -TIRGKG-----PILQELKKEA--KK-AKKVFLAADPDREGEAIAWHLANALG----VD-
A0A8J7KRV5_9BACL/1-696  -TIRGKG-----PILQDLRKEA--KK-AKKIYLAADPDREGEAIAWHLANQLG----VD-
A0ABR8WA55_9BACL/1-689  -TIRGKG-----PILQDLKKEA--KK-AKKVFLAADPDREGEAIAWHLATALG----ID-
A0A317KZZ1_9BACI/1-692  -TIRGKG-----PVLKELKTAA--KK-ADKVFLAADPDREGEAIAWHLAHSLD----ID-
A0A365KBE2_9BACL/1-689  -TIRGKG-----PILQDLKKEA--KK-AKKVFLAADPDREGEAIAWHLAHALG----VD-
A0A8J2YE85_9BACL/1-690  -TIRGKG-----PVLKELKAAA--KK-VKKVYLAADPDREGEAIAWHLAHSLE----ID-
A0A2I0QWY0_9BACI/1-691  -TIRGKG-----PVLNDLKKAA--KK-SKKVFLAADPDREGEAIAWHLAHSLG----VD-
A0A1I4PI21_9BACI/1-690  -TIRGKG-----PILKELKAAA--KK-VKKVYLAADPDREGEAIAWHLAYSLN----ID-
A0A1D8JHU5_9BACL/1-690  -TIRGKG-----PILQELRKDA--KK-VKKIYLAADPDREGEAIAWHLAFQLG----VD-
A0A2N5M6U8_9BACI/1-691  -TIRGKG-----PVLKELKTAA--KK-AKKIYLAADPDREGEAIAWHLAHTLD----VD-
A0A5R9F934_9BACL/1-689  -TIRGKG-----PVLKELKDAA--KK-AKKVYLAADPDREGEAIAWHLAHSLN----ID-
A0A0A8WXW9_MESS1/1-691  -TIRGKG-----PVLKELKSAA--KK-AKKVYLAADPDREGEAIAWHLAQSLN----VD-
A0ABY8J2K1_9BACI/1-691  -TIRGKG-----PVLKELKAAA--KK-AKRVYLAADPDREGEAIAWHLAHSLD----ID-
A0ABS4S559_9BACI/1-693  -TIRGKG-----DVLKDLKKAA--KK-AKKIYLAADPDREGEAIAWHLAYALN----VD-
A0A1I2NFW5_9BACL/1-694  -TIRGKG-----PVLKELKSAA--KK-AKKVYLAADPDREGEAIAWHLAHSLD----ID-
A0ABV8X2B3_9BACI/1-692  -TIRGKG-----PVLKDLKTAA--KK-ADKIYLAADPDREGEAIAWHLAHSLN----ID-
A0ABT4HRJ2_9BACL/1-692  -TIRGKG-----DILKGLKDAA--KK-ATKVYLAADPDREGEAIAWHLATYLG----LD-
A0A0P6W4B3_9BACI/1-691  -TIRGKG-----PVLKELKTAA--KK-VKRIFLAADPDREGEAIAWHLAHSLD----MD-
A0A2S5GGB5_9BACL/1-693  -TIRGKG-----PVLKELKSAA--KK-AKKVYLAADPDREGEAIAWHLAHSLD----LD-
A0ABU1IHD8_9BACL/1-691  -TIRGKG-----DVLKELRDAR--KK-VKRVYLAADPDREGEAIAYHLAHSLN----LE-
A0ABY4WPX2_9BACL/1-692  -TIRGKG-----DVLKSLKDAA--KK-VKKVYLAADPDREGEAIAWHLAQYLG----LD-
A0ABW5ZER2_9BACL/1-692  -TIRGKG-----PVLKELKTAA--KK-AKRVFLAADPDREGEAIAWHLAHSLD----LD-
A0ABV1ESV1_9BACI/1-691  -TIRGKG-----PILKDLKTAA--KK-AKKIYLAADPDREGEAIAWHLANSLN----VD-
A0ABW5Q9I1_9BACI/1-690  -TIRGKG-----PVLNDLKKAA--KK-AKKVYLAADPDREGEAIAWHLAHALN----VD-
A0A7X0LTF0_9BACI/1-692  -TIRGKG-----PILKDLKTAA--KR-AKKIYLAADPDREGEAIAWHLANSLD----LD-
A0A919WGF3_9BACI/1-692  -TIRGKG-----PVLKELKTAA--KR-AKKVFLAADPDREGEAIAWHLAHSLD----MD-
W4QPF8_HALA3/1-691      -TIRGKG-----PVLKDLKTAA--KK-VKKIYLAADPDREGEAIAWHLAHSLD----ID-
A0A4V2NUV2_9BACI/1-691  -TIRGKG-----PVLKELKTAA--KK-AKKIYLAADPDREGEAIAWHLAHSLN----MD-
V6Q6P4_9ENTE/1-692      -SIRGKG-----PIIKDLKKHA--KK-AEKVYLASDPDREGEAIAWHLAHLLD----LD-
A0ABW5PDI7_9BACL/1-695  -TIRGKG-----DVLKELKDAR--KK-VKKVYLAADPDREGEAIAWHLAHYLD----VS-
A0A265NET0_9BACI/1-692  -TIRGKG-----DVLKELRSAA--KK-AKKIYLAADPDREGEAIAWHLAHILN----ID-
W4PX21_9BACI/1-691      -TIRGKG-----PVLKELKTAA--KK-VKKIYLAADPDREGEAIAWHLAHSLD----ID-
A0ABU9XDW8_9BACI/1-692  -TIRGKG-----DVLKDLKKSA--KK-AKKIYLAADPDREGEAIAWHLAHVLN----VD-
A0A4R3L0W6_9BACL/1-690  -TVRGKG-----DVLKQLRDAK--KK-VKRVYLAADPDREGEAIAWHLANSLD----ID-
A0ABW0K661_9BACL/1-700  -TIRGKG-----SILKELKDAS--KK-VKKIYLAADPDREGEAIAWHLAHYLD----VG-
A0ABX9BQQ7_9BACL/1-696  -TIRGKG-----SILKELKDAR--KK-VKKVYLAADPDREGEAIAWHLAHALE----LD-
A0A0A5G8U0_9BACI/1-693  -TIRGKG-----PILKDLKSAA--KK-AKKVYLAADPDREGEAIAWHLANSLD----MD-
A0A9X2A0G1_9BACI/1-691  -TIRGKG-----PVLKELKTAA--KK-VKRIYLAADPDREGEAIAWHLAHSLD----ID-
A0ABX8G6Y8_EXIAC/1-698  -TIRGKG-----PVLKELKTAA--KK-AQKIYLAADPDREGEAIAWHLAKALG----VD-
A0ABX2MJF4_9BACL/1-696  -TIRGKG-----SILKELKDAR--KK-VKKVYLAADPDREGEAIAWHLAHALE----LD-
A0A430AY08_9ENTE/1-694  -NIRGKG-----PIIKELKKLA--GK-AQKVFLAADPDREGEAIAWHLAHVLS----LD-
A0A4R2BGW3_9BACI/1-691  -TIRGKG-----PVLKELKTAA--KK-AKKIFLAADPDREGEAIAWHLAHSLD----VD-
A0ABW5QXL5_9BACL/1-696  -TIRGKG-----SVLKELKDAS--KK-VKHVYLAADPDREGEAIAWHLAHYLD----LD-
A0A1H8JEK5_9BACL/1-690  -TVRGKG-----DVLKQLRDAK--KK-VKRVYLAADPDREGEAIAWHLAHSLE----LS-
A0AAN2PG75_9BACI/1-691  -TIRGKG-----PVLKELKTAA--KK-AKKIYLAADPDREGEAIAWHLAHSLD----VD-
A0ABT2DU54_9BACI/1-692  -TIRGKG-----PVLQELKSAA--KK-VKKVYLAADPDREGEAIAWHLATALN----ID-
A0A419V5X4_9BACL/1-692  -TIRGKG-----PVLKELKTAA--KK-VKKVYLAADPDREGEAIAWHLAHSLN----ID-
A0A846MFI2_9BACL/1-691  -TIRGKG-----QIIKELKTAA--KK-AKKVFLAADPDREGEAIAWHLANMLD----LD-
A0ABV1MV45_9BACI/1-692  -TIRGKG-----PVLQDLKSAA--KK-VKKVFLAADPDREGEAIAWHLATALN----ID-
A0A2U1K7W7_9BACI/1-688  -TIRGKG-----PILKELKDAA--KK-VKKVYLAADPDREGEAIAWHLAHSLN----ID-
A0A7X0ZBE7_9LIST/1-692  -TIRGKG-----PVLKELKQAA--KK-AKKVYLAADPDREGEAIAWHLANSLE----LD-
A0A916WE36_9BACI/1-692  -TIRGKG-----DILKDLKKAA--KK-AKKVYLAADPDREGEAIAWHLAHALK----VD-
A0ABR5E456_LISSE/1-692  -TIRGKG-----PVLKELKQAA--KK-AKKVYLAADPDREGEAIAWHLANSLD----LD-
A0A841PKP3_9BACL/1-690  -TIRGKG-----PVLKELKQAA--KK-VKKVYLAADPDREGEAIAWHLAFSLD----ID-
A0ABN0BXR0_9LIST/1-692  -TIRGKG-----PVLKELKQAA--KK-AKKVYLAADPDREGEAIAWHLANSLE----LD-
A0A0U1NR29_9BACI/1-692  -TIRGKG-----PVLKELKTAA--KK-AKKVFLAADPDREGEAIAWHLAHSLD----VD-
A0A3S0QRH5_9BACI/1-693  -TIRGKG-----PVLQDLKSAA--KK-AKKIYLAADPDREGEAIAWHLATALN----ID-
A0ABQ5NGL6_9BACI/1-692  -TIRGKG-----PVLQELKTAA--KK-VKKVFLAADPDREGEAIAWHLATALN----ID-
A0A285RGX9_9BACL/1-692  -TIRGKG-----PVLQDLKSAA--KK-AKKIYLAADPDREGEAIAWHLATALN----ID-
A0ABM6ACK1_9BACL/1-691  -TIRGKG-----QVIKELKTAA--KK-AKKVFLAADPDREGEAIAWHLANMLD----LD-
K6BYU5_9BACI/1-693      -TIRGKG-----PVLKELKTAA--KK-VKKIYLAADPDREGEAIAWHLAHSLD----VD-
A0A3Q9QTU8_9BACI/1-692  -TIRGKG-----PVLKELKTAA--KK-AKKVFLAADPDREGEAIAWHLAQSLG----VD-
A0A920C4Y8_9BACI/1-692  -TIRGKG-----DILKDLKKSA--KK-AKKVFLAADPDREGEAIAWHLAHALN----VD-
A0A1H2QCL4_9BACI/1-691  -TIRGKG-----PVLKELKTAA--KK-AKKVYLAADPDREGEAIAWHLAHSLN----ID-
A0A1Q2KZW7_9BACL/1-690  -TVRGKG-----PILQELKTQA--KK-AKKVYLAADPDREGEAIAWHLAHALN----ID-
A0ABT9YEV1_9BACI/1-691  -TIRGKG-----PVLKELKTAA--KK-VKKIYLAADPDREGEAIAWHLAHSLD----ID-
A0ABW0R996_9BACL/1-691  -TIRGKG-----PILQELKTAA--KK-AKKVFLAADPDREGEAIAYHLAKALN----ID-
A0A3N5BE73_9BACI/1-706  -TIRGKG-----PVLNDLKKSA--KK-AKKVYLAADPDREGEAIAWHLAHSLD----VN-
A0ABW4SIA6_9BACL/1-690  -TIRGKG-----PILQELKKEA--KK-VKKIYLAADPDREGEAIAWHLAHQLG----VD-
S5Z3F7_GEOG3/1-691      -TIRGKG-----QVIKELKTAA--KK-AKKVFLAADPDREGEAIAWHLANMLN----LD-
A0ABU4G4A9_9BACL/1-691  -TIRGKG-----PILQELKKDA--KK-AKKIFLAADPDREGEAIAWHLAHQLG----VD-
A0A1B1S452_9BACL/1-689  -TIRGKG-----PILQDLKKEA--KK-AKKVFLAADPDREGEAIAWHLATALG----ID-
A0ABR8U737_9BACL/1-691  -TIRGKG-----PILQELKKDA--KK-AKKIFLAADPDREGEAIAWHLAHQLG----VD-
A0ABP7VBU5_9BACI/1-692  -TIRGKG-----PVLKELKTAA--KK-AKKIYLAADPDREGEAIAWHLAHNLN----VD-
A0A2P8H7C3_9BACL/1-689  -TIRGKG-----PILQDLKKEA--KK-AKKVFLAADPDREGEAIAWHLATALG----ID-
A0ABT9VUJ3_9BACI/1-690  -TIRGKG-----NVLKDLKDAA--KK-VKNIYLAADPDREGEAIAWHLANSLN----ID-
A0A075LI66_9BACI/1-692  -TIRGKG-----PVLKELKSAA--KK-VKKVYLAADPDREGEAIAWHLAHSLN----ID-
A0A268HCW4_9BACI/1-692  -TIRGKG-----PVLKELKSAA--KK-VKKVYLAADPDREGEAIAWHLAHSLN----ID-
A0ABX7HEH0_9STAP/1-690  -TIRGKG-----PVVKDLKRYA--KK-ATNVYLASDPDREGEAIAWHLAHILD----ID-
A0A3R9WSU4_9BACI/1-683  -TIRGKG-----PVLKELKAAA--KK-VKKVYLAADPDREGEAIAWHLAYSLN----ID-
A0A430A1Y4_9ENTE/1-693  -NIRGKG-----PVIKELKKYA--KK-ADKVYLAADPDREGEAIAWHLAHILD----LD-
A0A364K7P3_9BACL/1-691  -TVRGKG-----DVLKELRDAK--KK-VKRVYLAADPDREGEAIAWHLAHSLD----LP-
A0ABU0FRH9_9BACI/1-691  -TIRGKG-----PVLKELKSAA--KK-AKKVYLAADPDREGEAIAWHLAQSLN----VD-
A0A1L8RHP4_9ENTE/1-699  -SIRGKG-----DVIKSLKTAA--KK-ADKVFLAADPDREGEAIAWHLAYLLG----LD-
A0A0M9DL67_9BACI/1-692  -TIRGKG-----PVLQELKTAA--KK-VKKVFLAADPDREGEAIAWHLATALN----ID-
A0ABZ2SM72_9ENTE/1-692  -SIRGKG-----DVIKSLRSAA--KK-AQKVYLASDPDREGEAIAWHLAHLLN----LD-
A0A1W7AAR6_9STAP/1-687  -TIRGKG-----PIVQDLKKHA--KR-AKHVYLASDPDREGEAIAWHLAHILN----ID-
A0ABT2L0X4_9BACL/1-698  -TIRGKG-----PVLKELKTAA--KK-ATKIFLAADPDREGEAIAWHLARALG----VD-
A0A662Z2S4_9STAP/1-687  -TIRGKG-----PLLKELKKEA--KK-ADKIFLASDPDREGEAIAWHLSHALG-----E-
A0ABP2V1G9_9ENTE/1-692  -SIRGKG-----DVIKSLKSAA--KK-AQKVYLASDPDREGEAIAWHLAYLLG----LD-
A0ABY2SZY1_9BACI/1-692  -TIRGKG-----PVLQELKSAA--KK-VKKVYLAADPDREGEAIAWHLATALN----ID-
A0ABY2TCC2_9BACI/1-692  -TIRGKG-----PVLQELKSAA--KK-VKKVYLAADPDREGEAIAWHLATALN----ID-
A0A4U2ZEQ0_9BACI/1-692  -TIRGKG-----PVLQELKSAA--KK-VKKVYLAADPDREGEAIAWHLATALN----ID-
A0ABV2PE24_9BACI/1-692  -TIRGKG-----PVLQELKSAA--KK-VKKVYLAADPDREGEAIAWHLATALN----ID-
A0ABQ1G0H1_9BACL/1-691  -TIRGKG-----DVLKELRDAK--KK-VKRVYLAADPDREGEAIAYHLAHSLN----ME-
A0A9Q4HNV8_9BACI/1-691  -TIRGKG-----PVLKELKTAA--KK-AKKVYLAADPDREGEAIAWHLAHSLD----LD-
A0ABY9SXJ6_BREBE/1-692  -TIRGKG-----DVLKTLKDSA--KK-VKKVYLAADPDREGEAIAWHLAQYLG----LD-
A0ABR8QMI2_9BACI/1-691  -TIRGKG-----PVLKELKTAA--KK-AKKIYLAADPDREGEAIAWHLAHSLD----MD-
A0ABS7UPG6_9BACI/1-691  -TIRGKG-----SVLKELKTAA--KK-AKKIYLAADPDREGEAIAWHLAHSLD----VD-
A0ABX0A603_9BACI/1-695  -TIRGKG-----PVLKELKSAA--KK-AKKVYLAADPDREGEAIAWHLAHSLN----LD-
A0ABX7VYH9_9BACI/1-691  -TIRGKG-----PVLKELKSAA--KK-AKKVYLAADPDREGEAIAWHLAHSLD----ID-
A8FD76_BACP2/1-691      -TIRGKG-----PVLKELKTAA--KK-AKKVYLAADPDREGEAIAWHLAHSLD----LD-
A0A9Q8CJR6_9STAP/1-689  -TIRGKG-----PVVQELKKYA--KK-AKHVYLASDPDREGEAIAWHLAHILD----ID-
A0A081LF36_9BACI/1-691  -TIRGKG-----PVLKELKTAA--KK-AKKVYLAADPDREGEAIAWHLAHSLD----LD-
A0ABS2DIX6_9BACI/1-691  -TIRGKG-----PVLKDLKSAA--KK-AKKIYLAADPDREGEAIAWHLAHTLD----VD-
A0ABY4HFR6_9BACI/1-691  -TIRGKG-----PVLKDLKAAA--KK-AKRVYLAADPDREGEAIAWHLAHSLD----ID-
A0ABS3HSX6_9ENTE/1-693  -NIRGKG-----PVIKELKKYA--KK-ADKVYLAADPDREGEAIAWHLAHILD----LD-
A0ABR6B0B1_9BACI/1-691  -TIRGKG-----PVLKELKTAA--KK-AKKVYLAADPDREGEAIAWHLAHSLD----LD-
A0A1X7D609_9BACI/1-692  -TIRGKG-----PVLKELKTAA--KK-AKKIFLAADPDREGEAIAWHLAHSLG----VD-
A0A2G6QI89_9BACI/1-692  -TIRGKG-----PVLKDLKSAA--KK-AKKVYLAADPDREGEAIAWHLANTLN----VD-
A0A2N5GP02_9BACI/1-691  -TIRGKG-----PVLKELKSAA--KK-AKKIYLAADPDREGEAIAWHLAHSLD----VD-
A0A4S3PX45_9BACI/1-691  -TIRGKG-----PVLKDLKTAA--KK-AKKVYLAADPDREGEAIAWHLAHSLD----LD-
A0A926N9K9_9BACI/1-691  -TIRGKG-----PVLKELKTAA--KK-AKKVYLAADPDREGEAIAWHLAHSLE----LD-
W4QC15_9BACI/1-690      -TIRGKG-----PVLKELKTAA--KK-VKRIYLAADPDREGEAIAWHLAHSLN----MD-
A0A329MTH9_9BACL/1-692  -TIRGKG-----SILKELKDAR--KK-VKTVYLAADPDREGEAIAWHLAHYLE----LN-
A0A3D8TU54_9LIST/1-692  -TIRGKG-----PVLKELKQAA--KK-AKKVYLAADPDREGEAIAWHLANSLE----LD-
A0A1H8YZJ6_9BACI/1-691  -TVRGKG-----PILNELKKAA--KK-AKKVYLAADPDREGEAIAWHLAHTLN----IE-
A0A838CQH6_9BACI/1-691  -TIRGKG-----PVLKELKTAA--KK-AKKVYLAADPDREGEAIAWHLAHSLD----ID-
A0ABW6JTL8_9BACI/1-691  -TIRGKG-----PVLKELKTAA--KK-AKKIYLAADPDREGEAIAWHLAHSLN----MD-
A0A2W0HA48_9BACI/1-690  -TIRGKG-----PILKELKTAA--KK-AKKIYLAADPDREGEAIAWHLAHSLN----ID-
A0ABV9GG93_9BACL/1-690  -TIRGKG-----PVLKELKAAA--KK-AKKVFLAADPDREGEAIAWHLAHSLD----ID-
A0A011AME3_9BACL/1-699  -TIRGKG-----SILKELKDAS--KK-VKKVYLAADPDREGEAIAWHLAHALD----ID-
A0ABV3I803_9BACI/1-692  -TIRGKG-----PVLKDLKSAA--KK-AKKVYLAADPDREGEAIAWHLANTLN----VD-
A0A514LFG7_9BACI/1-690  -TIRGKG-----PVLKELKQAA--KK-AKKVYLAADPDREGEAIAWHLAFSLG----ID-
A0ABX4XPC5_9LIST/1-692  -TIRGKG-----PILKELKQAA--KK-AKKVYLAADPDREGEAIAWHLATSLG----LD-
A0A2T4ZAS0_9BACL/1-691  -TIRGKG-----DVLKELRDAR--KK-VKRVYLAADPDREGEAIAYHLAHSLN----LE-
A0A4R1QIJ2_9BACL/1-690  -TIRGKG-----PVIKELKAAA--KK-AKKVFLAADPDREGEAIAWHLAHLLE----LD-
I8J004_9BACL/1-691      -TIRGKG-----PVLKELKTAA--KK-AKKIFLASDPDREGEAIAWHLAHSLD----ID-
A0A841U9X1_9BACL/1-698  -TIRGKG-----NVLKDLKEAS--KK-VKKVYLAADPDREGEAIAWHLAHYLD----LD-
A0ABW2URB0_9BACI/1-694  -TIRGKG-----DVLKELKSAA--KK-AKKVYLAADPDREGEAIAWHLAYALN----ID-
A0ABX3I816_9BACI/1-691  -TIRGKG-----PVLKELKTAA--KK-AKKVYLAADPDREGEAIAWHLAHSLD----LD-
A0ABS4HFB1_9BACI/1-692  -TIRGKG-----DVLKELKSAA--KK-AKKVYLAADPDREGEAIAWHLAHSLN----VD-
A0ABN8A7X1_9BACI/1-692  -TIRGKG-----PVLKELKTAA--KK-AKKIFLAADPDREGEAIAWHLAHSLD----ID-
A0ABU6NE68_9BACI/1-692  -TIRGKG-----PVLKELKSAA--KK-AKKVYLAADPDREGEAIAWHLAHSLD----VD-
A0A5J4JFI9_9BACI/1-691  -TIRGKG-----PVLKELKSAA--KK-AKKVYLAADPDREGEAIAWHLANSLD----LD-
A0ABY3SMQ2_9BACL/1-700  -TIRGKG-----SVLKELKDAS--KK-VKKIYLAADPDREGEAIAWHLAHYLD----VG-
K6CUE8_SCHAZ/1-693      -TIRGKG-----PVLKELKTAA--KK-AKKIYLAADPDREGEAIAWHLAHTLN----ID-
W9AHU6_9BACI/1-692      -TIRGKG-----DVLKELRSAA--KK-AKKIYLAADPDREGEAIAWHLAHILN----VD-
A0A941HSD9_9BACI/1-690  -TIRGKG-----PILNDLKKSA--KK-AKKVYLAADPDREGEAIAWHLANSLG----IG-
A0A0U2VQ26_9BACL/1-699  -TIRGKG-----SVLKELKDAR--KK-VKKVYLAADPDREGEAIAWHLAHYLE----LS-
A0ABR6CIY1_9BACI/1-691  -TIRGKG-----PVLKELKTAA--KK-AKKIYLAADPDREGEAIAWHLAHSLG----VD-
A0ABY7XED6_9BACL/1-699  -TIRGKG-----SVLKELKDAS--KK-VKKVYLAADPDREGEAIAWHLAHALE----LD-
A0ABT4X0Q0_9BACI/1-691  -TIRGKG-----PVLKELKTAA--KK-AKKVYLAADPDREGEAIAWHLAHSLD----LD-
A0ABV6KJM8_9BACI/1-691  -TIRGKG-----PVLKELKTAA--KK-VKKIYLAADPDREGEAIAWHLAHSLD----ID-
A0ABT8N8J0_9BACL/1-689  -TIRGKG-----PILQDLKKEA--KK-AKKVFLAADPDREGEAIAWHLANALG----VD-
A0A4Z1BM71_9STAP/1-689  -TIRGKG-----PVVKDLKKYA--KK-AKKVFLASDPDREGEAIAWHLSKILE----LD-
A0A1M7PG75_9BACI/1-692  -TIRGKG-----PVLKELKTAA--KK-ADKIFLAADPDREGEAIAWHLAHSLN----ID-
A0A084J457_BACMY/1-692  -TIRGKG-----PVLKDLKSAA--KK-AKKVYLAADPDREGEAIAWHLANTLN----VD-
A0ABU0DQ96_9BACI/1-692  -TIRGKG-----PVLNDLKKSA--KK-AKKVYLAADPDREGEAIAWHLAHSLG----IE-
A0ABR8R4K5_9BACI/1-691  -TIRGKG-----PVLQDLKNAA--KK-AKKVYLAADPDREGEAIAWHLANSLN----VD-
A0A2K4DPG6_9STAP/1-689  -TIRGKG-----PVVKDLKKYA--KK-AKKVFLASDPDREGEAIAWHLSKILE----LD-
A0A221MDL8_9BACI/1-692  -TIRGKG-----DVLKSLKTAA--KK-AKKVYLAADPDREGEAIAWHLAHSLG----ID-
A0A1G6H2Y9_9BACI/1-692  -TIRGKG-----PVLKELKSAA--KK-VKKVYLAADPDREGEAIAWHLAHSLN----ID-
A0A0A1MG18_9BACI/1-692  -TIRGKG-----DILKDLRKSA--KK-AKKIYLAADPDREGEAIAWHLAHVLN----VD-
A0ABR8SLH6_9BACL/1-691  -TIRGKG-----PILKDLKTAA--KK-AKRIFLAADPDREGEAIAWHLAHSLD----MD-
A0A1H7YP48_9BACI/1-691  -TIRGKG-----PILKELKTAA--KK-AKKIYLAADPDREGEAIAWHLARSLN----VD-
A0A7W8FQX0_9BACL/1-689  -TIRGKG-----PILQDLKKEA--KK-AKKVFLAADPDREGEAIAWHLATALG----VD-
A0ABV7KPE6_PLAOK/1-689  -TIRGKG-----PILQDLKKEA--KK-AKKVFLAADPDREGEAIAWHLANALG----VD-
A0ABM6ITA9_9BACL/1-689  -TIRGKG-----PILQDLKKEA--KK-AKKVFLAADPDREGEAIAWHLATALG----ID-
A0ABM6QKA5_BACCL/1-691  -TIRGKG-----QVIKELKTAA--KK-AKKVFLAADPDREGEAIAWHLAHMLD----LD-
A0ABW4MIP6_9BACI/1-710  -TIRGKG-----PVLKELKTAA--KK-AKKVYLAADPDREGEAIAWHLAHSLD----LD-
A0A177KK51_9BACI/1-692  -TIRGKG-----PVLKELKSAA--KK-AKKIYLAADPDREGEAIAWHLAHSLN----IE-
A0A411A648_BACVE/1-691  -TIRGKG-----PVLKELKTAA--KK-AKKVYLAADPDREGEAIAWHLAHSLD----LD-
A2RKQ1_LACLM/1-708      -NIRGKA-----PLINSLKKEA--KA-AKAVYLASDPDREGEAISWHLAHILN----LP-
T0VAZ6_LACLC/1-708      -NIRGKA-----PLINSLKKEA--KA-AKAVYLASDPDREGEAISWHLAHILN----LP-
A0ABR5EG67_LACLC/1-708  -NIRGKA-----PLINSLKKEA--KA-AKAVYLASDPDREGEAISWHLAHILN----LP-
Q02YZ2_LACLS/1-708      -NIRGKA-----PLINSLKKEA--KA-AKAVYLASDPDREGEAISWHLAHILN----LP-
A0A1N7FJ79_9ACTN/1-891  -VNPDKK-----SQVSKLKQLL--KE-ADELYLATDEDREGEAIAWHLREVLK----PK-
A0ABT9XJT2_9BACL/1-713  -TIRGKG-----DVIKALRSAS--KK-AKRVYLAADPDREGEAIAWHLAQLLE----LD-
A0A832MVB5_FERPE/1-449  -IIPGKE-----SVVEQIKKIT--SG--KEVLLASDQDREGEAIAWHLSTILG----VK-
A0A841D5H8_PLAVE/1-914  -INADKR-----AQVQKLRQLL--KD-ADELYLATDEDREGEAIAWHLREVLK----PK-
A0A8J3VZ71_9ACTN/1-902  -VNPDKK-----SQVSKLKQLL--KE-ADELYLATDEDREGEAIAWHLREVLK----PK-
A0A160M9I7_9BACI/1-691  -TIRGKG-----PVLKELKSAA--KK-AKKIYLAADPDREGEAIAWHLAHSLD----MD-
A0A9Q4EVK7_9BACI/1-691  -TIRGKG-----PVLKELKTAA--KK-AKKVYLAADPDREGEAIAWHLAHSLD----LD-
K9B6M7_9STAP/1-689      -TIRGKG-----PVVKELKRHA--KK-AKKVYLASDPDREGEAIAWHLANILE----LE-
A0A367F6N6_9ACTN/1-885  -VNPDKK-----SQVSKLKQLL--KD-ADELYLATDEDREGEAIAWHLQEVLK----PK-
A0A9Q4HDI9_BACSC/1-691  -TIRGKG-----PVLKELKTAA--KK-AKKVYLAADPDREGEAIAWHLAHSLE----LD-
A0AAP3FVS8_BACVA/1-691  -TIRGKG-----PVLKELKTAA--KK-AKKVYLAADPDREGEAIAWHLAHSLD----LD-
A0AAP3FZK1_BACMO/1-691  -TIRGKG-----PVLKELKTAA--KK-AKKVYLAADPDREGEAIAWHLAHSLD----LD-
A0ABU5ZHM9_9BACL/1-696  -TIRGKG-----SILKELKDAS--KK-VKNIYLAADPDREGEAIAWHLAHYLE----VE-
A0A553SP40_NIACI/1-692  -TIRGKG-----PVLKELKTAA--KK-AKKIYLAADPDREGEAIAWHLANSLQ----VD-
A0A078MI83_9BACL/1-694  -TIRGKG-----PVLQELKTAA--KK-AKKIYLAADPDREGEAIAWHLATALN----ID-
A0A0R1EXF5_9LACO/1-685  -SIRGKG-----DVIKDLKKYA--KK-AEHVYLASDPDREGEAIAWHVSHILG----LD-
A0A1G7F2G0_9BACL/1-699  -TIRGKG-----SVLKELKDAS--KK-VKNIYLAADPDREGEAIAWHLAHVLD----LD-
A0AAX2CIV6_9BACI/1-692  -TIRGKG-----PVLKELKSAA--KK-AKKVYLAADPDREGEAIAWHLANTLN----VD-
A0A365H8K2_9ACTN/1-882  -VNSDKK-----QQVAKLKKLL--AE-ADELYLATDEDREGEAIAWHLREVLK----PQ-
A0A5C5XED0_9PLAN/1-885  -VHPDKK-----KLVKELKDLL--SD-AQELIIATDEDREGESIGWHLVQLLE----PK-
A0A4S4C2C4_9BACL/1-700  -TIRGKG-----SVLKELKDAS--KK-VKKVYLAADPDREGEAIAWHLAHYLE----LD-
A0A4U3MF64_9ACTN/1-910  -VNSDKK-----SQVSKLKQLL--KE-ADELYLATDEDREGEAIAWHLREVLK----PK-
A0AAX1QBD5_9BACI/1-692  -TIRGKG-----PVLKELKTAA--KK-AKKIFLAADPDREGEAIAWHLAHSLG----VD-
A0A0B5NN79_BACTU/1-692  -TIRGKG-----PVLKDLKSAA--KK-AKKVYLAADPDREGEAIAWHLANTLN----VD-
A0A0G8DIE4_BACCE/1-692  -TIRGKG-----PVLKDLKSAA--KK-AKKVYLAADPDREGEAIAWHLANTLN----VD-
A0A1T3V543_BACAN/1-692  -TIRGKG-----PVLKDLKSAA--KK-AKKVYLAADPDREGEAIAWHLANTLN----VD-
A0A7V7S9N7_9BACI/1-692  -TIRGKG-----PVLKDLKSAA--KK-AKKVYLAADPDREGEAIAWHLANTLN----VD-
[truncated: 2,702,994 more chars]
