# Supplementary material for: Networked salt-bridges mediate magnesium-dependent conformational dynamics and functional regulation in type IA topoisomerases
Source: Nat Commun. 2026 Apr 30;17:5907. doi: 10.1038/s41467-026-72556-9 (PMC13338365; doi:10.1038/s41467-026-72556-9)
Supplement: Supplementary file 10 — Source Data 7 [file 41467_2026_72556_MOESM10_ESM.zip › Source data supplementary figure 15 sequence/PI100to60_ectop1.aln]

CLUSTAL

TOP1_ECOLI/1-865       ----------------------------------------MGKALVIVESPAKAKTINKY
A7ZL92_ECO24/1-865     ----------------------------------------MGKALVIVESPAKAKTINKY
B7UR80_ECO27/1-865     ----------------------------------------MGKALVIVESPAKAKTINKY
A0A0H3EGG4_ECO8N/1-865 ----------------------------------------MGKALVIVESPAKAKTINKY
A0ABR8TBM4_9ESCH/1-865 ----------------------------------------MGKALVIVESPAKAKTINKY
A0A0H2UYY3_SHIFL/1-865 ----------------------------------------MGKALVIVESPAKAKTINKY
B7L4A7_ECO55/1-865     ----------------------------------------MGKALVIVESPAKAKTINKY
A0ABU1DNC2_9ESCH/1-865 ----------------------------------------MGKALVIVESPAKAKTINKY
A0A2B7MQI0_9ESCH/1-865 ----------------------------------------MGKALVIVESPAKAKTINKY
B7LS07_ESCF3/1-865     ----------------------------------------MGKALVIVESPAKAKTINKY
A0A0H2YYE9_ECOK1/1-879 --------------------------MRRIPGRIKLGKVNMGKALVIVESPAKAKTINKY
A0A0H2V865_ECOL6/1-879 --------------------------MRRIPGRIKLGKVNMGKALVIVESPAKAKTINKY
D2TL39_CITRI/1-865     ----------------------------------------MGKALVIVESPAKAKTINKY
A0A6L5E4H2_9ENTR/1-865 ----------------------------------------MGKALVIVESPAKAKTINKY
TOP1_SALTI/1-865       ----------------------------------------MGKALVIVESPAKAKTINKY
A0ABY0HZ64_CITAM/1-865 ----------------------------------------MGKALVIVESPAKAKTINKY
A8AG75_CITK8/1-865     ----------------------------------------MGKALVIVESPAKAKTINKY
A0ABS0ZM44_9ENTR/1-865 ----------------------------------------MGKALVIVESPAKAKTINKY
A0A248K915_SALBN/1-865 ----------------------------------------MGKALVIVESPAKAKTINKY
A9MQ04_SALAR/1-865     ----------------------------------------MGKALVIVESPAKAKTINKY
A0ABY0JXF1_9ENTR/1-865 ----------------------------------------MGKALVIVESPAKAKTINKY
A0ABY2PQE1_9ENTR/1-865 ----------------------------------------MGKALVIVESPAKAKTINKY
A0ABS1A3Z1_9ENTR/1-865 ----------------------------------------MGKALVIVESPAKAKTINKY
A0A4P6WN87_9ENTR/1-865 ----------------------------------------MGKALVIVESPAKAKTINKY
A0ABX8K1X1_9ENTR/1-865 ----------------------------------------MGKALVIVESPAKAKTINKY
A0A2X4TDW2_SALER/1-795 ------------------------------------------------------------
TOP1_SALTY/1-865       ----------------------------------------MGKALVIVESPAKAKTINKY
A0A0F6B205_SALT1/1-865 ----------------------------------------MGKALVIVESPAKAKTINKY
A0A0H3NDG3_SALTS/1-865 ----------------------------------------MGKALVIVESPAKAKTINKY
A0A7I6XBQ4_9ENTR/1-865 ----------------------------------------MGKALVIVESPAKAKTINKY
A0ABT8PSQ1_9ENTR/1-865 ----------------------------------------MGKALVIVESPAKAKTINKY
A0ABT1BDP9_9ENTR/1-865 ----------------------------------------MGKALVIVESPAKAKTINKY
A0A6L6IK50_9ENTR/1-865 ----------------------------------------MGKALVIVESPAKAKTINKY
A0ABD6M2V1_9ENTR/1-865 ----------------------------------------MGKALVIVESPAKAKTINKY
A0A0F5PI84_CITFR/1-865 ----------------------------------------MGKALVIVESPAKAKTINKY
A0ABX5T0I7_9ENTR/1-865 ----------------------------------------MGKALVIVESPAKAKTINKY
A0A5P2MID5_9ENTR/1-865 ----------------------------------------MGKALVIVESPAKAKTINKY
A0A4R0LPE0_CITBR/1-865 ----------------------------------------MGKALVIVESPAKAKTINKY
A0ABN7GJ14_9ENTR/1-865 ----------------------------------------MGKALVIVESPAKAKTINKY
A0A0H3CJ11_ENTCC/1-865 ----------------------------------------MGKALVIVESPAKAKTINKY
A0A2T2XZ80_9ENTR/1-865 ----------------------------------------MGKALVIVESPAKAKTINKY
A0A6G9RN77_9ENTR/1-865 ----------------------------------------MGKALVIVESPAKAKTINKY
A0AAW8H5X5_9ENTR/1-865 ----------------------------------------MGKALVIVESPAKAKTINKY
A0A144VFE8_9ENTR/1-865 ----------------------------------------MGKALVIVESPAKAKTINKY
A0AAX3L4H3_9ENTR/1-865 ----------------------------------------MGKALVIVESPAKAKTINKY
A0AAW3HKZ2_9ENTR/1-865 ----------------------------------------MGKALVIVESPAKAKTINKY
A0A1I7A4Q2_9ENTR/1-865 ----------------------------------------MGKALVIVESPAKAKTINKY
A0ABZ1DAU6_9ENTR/1-865 ----------------------------------------MGKALVIVESPAKAKTINKY
A0ABT3XB70_9ENTR/1-865 ----------------------------------------MGKALVIVESPAKAKTINKY
A0AB36FI46_ENTAS/1-865 ----------------------------------------MGKALVIVESPAKAKTINKY
A0A0X4EX79_9ENTR/1-865 ----------------------------------------MGKALVIVESPAKAKTINKY
A0ABX4VQ26_9ENTR/1-865 ----------------------------------------MGKALVIVESPAKAKTINKY
A0A1B7JWP4_9ENTR/1-865 ----------------------------------------MGKALVIVESPAKAKTINKY
A0A855EJ67_9ENTR/1-864 ----------------------------------------MGKALVIVESPAKAKTINKY
A0AA94KPL5_9ENTR/1-865 ----------------------------------------MGKALVIVESPAKAKTINKY
A0AAX2ES36_9ENTR/1-865 ----------------------------------------MGKALVIVESPAKAKTINKY
A0ABY0APD7_9ENTR/1-865 ----------------------------------------MGKALVIVESPAKAKTINKY
A0ABX8KLQ6_9ENTR/1-865 ----------------------------------------MGKALVIVESPAKAKTINKY
A0ABU5CZ72_9ENTR/1-865 ----------------------------------------MGKALVIVESPAKAKTINKY
A0ABU6DZ71_9ENTR/1-865 ----------------------------------------MGKALVIVESPAKAKTINKY
A0A447MHU6_KLUIN/1-865 ----------------------------------------MGKALVIVESPAKAKTINKY
A0ABR9QAL3_9ENTR/1-865 ----------------------------------------MGKALVIVESPAKAKTINKY
A0A0H3G1X4_KLEAK/1-865 ----------------------------------------MGKALVIVESPAKAKTINKY
A0ABR6RM58_9ENTR/1-865 ----------------------------------------MGKALVIVESPAKAKTINKY
A0A089PP49_PLUGE/1-865 ----------------------------------------MGKALVIVESPAKAKTINKY
A0AAE4IU35_9ENTR/1-865 ----------------------------------------MGKALVIVESPAKAKTINKY
A0ABU6EJD7_9ENTR/1-865 ----------------------------------------MGKALVIVESPAKAKTINKY
A0ABX9FX62_9ENTR/1-865 ----------------------------------------MGKALVIVESPAKAKTINKY
A0ABV1ZAQ5_9ENTR/1-865 ----------------------------------------MGKALVIVESPAKAKTINKY
A0A1C4FVP0_9ENTR/1-865 ----------------------------------------MGKALVIVESPAKAKTINKY
A0ABT3VS32_9ENTR/1-865 ----------------------------------------MGKALVIVESPAKAKTINKY
A0AAE8QXH8_9ENTR/1-865 ----------------------------------------MGKALVIVESPAKAKTINKY
A0ABX4ING9_9ENTR/1-865 ----------------------------------------MGKALVIVESPAKAKTINKY
A0ABY6VK12_9ENTR/1-865 ----------------------------------------MGKALVIVESPAKAKTINKY
A0A9Q9SBM1_9ENTR/1-865 ----------------------------------------MGKALVIVESPAKAKTINKY
A0ABX8JYG0_9ENTR/1-865 ----------------------------------------MGKALVIVESPAKAKTINKY
A0AB35X626_9ENTR/1-865 ----------------------------------------MGKALVIVESPAKAKTINKY
A0ABY3S295_9ENTR/1-865 ----------------------------------------MGKALVIVESPAKAKTINKY
A0ABY8DZ16_9ENTR/1-865 ----------------------------------------MGKALVIVESPAKAKTINKY
A0ABV4JG06_9ENTR/1-865 ----------------------------------------MGKALVIVESPAKAKTINKY
A0AAU7IW67_9ENTR/1-865 ----------------------------------------MGKALVIVESPAKAKTINKY
A0A807LFX3_9ENTR/1-865 ----------------------------------------MGKALVIVESPAKAKTINKY
A0ABP2ZWQ8_ENTCL/1-865 ----------------------------------------MGKALVIVESPAKAKTINKY
A0A4R0GKV3_9ENTR/1-865 ----------------------------------------MGKALVIVESPAKAKTINKY
A0ABT6EBT2_9ENTR/1-865 ----------------------------------------MGKALVIVESPAKAKTINKY
A0A0J2L8J4_9ENTR/1-865 ----------------------------------------MGKALVIVESPAKAKTINKY
A0ABV0HFV2_9ENTR/1-865 ----------------------------------------MGKALVIVESPAKAKTINKY
A0ABS6G8N0_9ENTR/1-865 ----------------------------------------MGKALVIVESPAKAKTINKY
A0ABD7KJ56_9ENTR/1-865 ----------------------------------------MGKALVIVESPAKAKTINKY
A0AA96M8U3_9ENTR/1-865 ----------------------------------------MGKALVIVESPAKAKTINKY
A0A0B7G7C1_KLEVA/1-865 ----------------------------------------MGKALVIVESPAKAKTINKY
A0A1C4BJ74_9ENTR/1-865 ----------------------------------------MGKALVIVESPAKAKTINKY
A0A0H3GND2_KLEPH/1-865 ----------------------------------------MGKALVIVESPAKAKTINKY
A0A5R9LBY9_9ENTR/1-865 ----------------------------------------MGKALVIVESPAKAKTINKY
A0A1Y6GIK9_RAOOR/1-865 ----------------------------------------MGKALVIVESPAKAKTINKY
A0ABX9S2R5_9ENTR/1-865 ----------------------------------------MGKALVIVESPAKAKTINKY
A0ABT2R8P0_9ENTR/1-864 ----------------------------------------MGKALVIVESPAKAKTINKY
A0A0L0H1Z7_9ENTR/1-865 ----------------------------------------MGKALVIVESPAKAKTINKY
A0A223UCE9_9ENTR/1-865 ----------------------------------------MGKALVIVESPAKAKTINKY
A0A1V2BVB4_RAOTE/1-865 ----------------------------------------MGKALVIVESPAKAKTINKY
A0ABU7UCJ1_LELAM/1-865 ----------------------------------------MGKALVIVESPAKAKTINKY
A0AAP4D8R1_9ENTR/1-865 ----------------------------------------MGKALVIVESPAKAKTINKY
A0A9J6Q6G9_9ENTR/1-865 ----------------------------------------MGKALVIVESPAKAKTINKY
A0ABM9F5Q9_9ENTR/1-865 ----------------------------------------MGKALVIVESPAKAKTINKY
A0ABR5YHE3_9ENTR/1-865 ----------------------------------------MGKALVIVESPAKAKTINKY
A0ABN6LQ96_9ENTR/1-865 ----------------------------------------MGKALVIVESPAKAKTINKY
H5V575_ATLHE/1-868     ----------------------------------------MGKALVIVESPAKAKTINKY
E3G9R2_ENTLS/1-865     ----------------------------------------MGKALVIVESPAKAKTINKY
A0A181Y665_KLEOX/1-865 ----------------------------------------MGKALVIVESPAKAKTINKY
A0ABU9F9E9_9ENTR/1-865 ----------------------------------------MGKALVIVESPAKAKTINKY
A0ABX5AA59_9ENTR/1-865 ----------------------------------------MGKALVIVESPAKAKTINKY
A0ABZ0MVG6_9ENTR/1-865 ----------------------------------------MGKALVIVESPAKAKTINKY
A0A285B2S6_9ENTR/1-865 ----------------------------------------MGKALVIVESPAKAKTINKY
A0AAI8J189_9ENTR/1-865 ----------------------------------------MGKALVIVESPAKAKTINKY
A0AAJ5UD07_9ENTR/1-865 ----------------------------------------MGKALVIVESPAKAKTINKY
A0AB35RSV5_9ENTR/1-865 ----------------------------------------MGKALVIVESPAKAKTINKY
A0ABZ3BBJ2_9ENTR/1-865 ----------------------------------------MGKALVIVESPAKAKTINKY
A0A2X2GMT8_RAOPL/1-865 ----------------------------------------MGKALVIVESPAKAKTINKY
A0ABU8Z9U5_9ENTR/1-865 ----------------------------------------MGKALVIVESPAKAKTINKY
A0A085AI57_9ENTR/1-865 ----------------------------------------MGKALVIVESPAKAKTINKY
A0A9J9KZV7_ENT38/1-865 ----------------------------------------MGKALVIVESPAKAKTINKY
A0ABY3P6G2_9ENTR/1-865 ----------------------------------------MGKALVIVESPAKAKTINKY
A0A9J6QKW8_9ENTR/1-865 ----------------------------------------MGKALVIVESPAKAKTINKY
A0A090V4X0_PSEVU/1-865 ----------------------------------------MGKALVIVESPAKAKTINKY
A0ABW1PW11_9ENTR/1-865 ----------------------------------------MGKALVIVESPAKAKTINKY
A0ABU9V2H0_9ENTR/1-865 ----------------------------------------MGKALVIVESPAKAKTINKY
A0ABX0VJB3_9ENTR/1-865 ----------------------------------------MGKALVIVESPAKAKTINKY
A0ABY6JD32_9ENTR/1-865 ----------------------------------------MGKALVIVESPAKAKTINKY
A0A427UTD6_9ENTR/1-868 ----------------------------------------MGKALVIVESPAKAKTINKY
A0A9X3AR12_9ENTR/1-865 ----------------------------------------MGKALVIVESPAKAKTINKY
A0A0J8VQU2_9ENTR/1-866 ----------------------------------------MGKALVIVESPAKAKTINKY
A0ABV1PM46_9ENTR/1-866 ----------------------------------------MGKALVIVESPAKAKTINKY
A7MMF9_CROS8/1-865     ----------------------------------------MGKALVIVESPAKAKTINKY
A0ABU4QWE7_9ENTR/1-866 ----------------------------------------MGKALVIVESPAKAKTINKY
A0A1B7HTR1_9ENTR/1-865 ----------------------------------------MGKALVIVESPAKAKTINKY
A0A447V1B7_9ENTR/1-865 ----------------------------------------MGKALVIVESPAKAKTINKY
A0A089PVY5_9ENTR/1-865 ----------------------------------------MGKALVIVESPAKAKTINKY
A0ABX5K7P6_9ENTR/1-865 ----------------------------------------MGKALVIVESPAKAKTINKY
A0A2P8VL52_9ENTR/1-865 ----------------------------------------MGKALVIVESPAKAKTINKY
A0ABV3NZA9_9ENTR/1-865 ----------------------------------------MGKALVIVESPAKAKTINKY
A0AAC8VQH1_9ENTR/1-865 ----------------------------------------MGKALVIVESPAKAKTINKY
A0A2T7ATR3_9ENTR/1-865 ----------------------------------------MGKALVIVESPAKAKTINKY
A0A085GDS5_9ENTR/1-865 ----------------------------------------MGKALVIVESPAKAKTINKY
A0A2P5GV53_9ENTR/1-865 ----------------------------------------MGKALVIVESPAKAKTINKY
A0ABM5VHW7_9ENTR/1-865 ----------------------------------------MGKALVIVESPAKAKTINKY
A0ABS6DDH1_9ENTR/1-865 ----------------------------------------MGKALVIVESPAKAKTINKY
A0ABY9SGN8_9ENTR/1-865 ----------------------------------------MGKALVIVESPAKAKTINKY
A0A3N5E0U3_9ENTR/1-865 ----------------------------------------MGKALVIVESPAKAKTINKY
A0ABX2W645_9ENTR/1-865 ----------------------------------------MGKALVIVESPAKAKTINKY
A0ABT2DYE9_9ENTR/1-866 ----------------------------------------MGKALVIVESPAKAKTINKY
A0A3A5K0K1_9ENTR/1-865 ----------------------------------------MGKALVIVESPAKAKTINKY
C9XTN3_CROTZ/1-865     ----------------------------------------MGKALVIVESPAKAKTINKY
A0A4P8YLB4_9ENTR/1-866 ----------------------------------------MGKALVIVESPAKAKTINKY
A0A1B7L7N4_9ENTR/1-865 ----------------------------------------MGKALVIVESPAKAKTINKY
A0A317Q601_9ENTR/1-865 ----------------------------------------MGKALVIVESPAKAKTINKY
A0A4R6EZK3_SCAGO/1-866 ----------------------------------------MGKALVIVESPAKAKTINKY
A0A1B7IPX7_9ENTR/1-865 ----------------------------------------MGKALVIVESPAKAKTINKY
A0A8K0XXX8_9ENTR/1-865 ----------------------------------------MGKALVIVESPAKAKTINKY
A0A949Q657_9ENTR/1-865 ----------------------------------------MGKALVIVESPAKAKTINKY
A0ABM9Q8L3_9ENTR/1-879 --------------------------MRRILEESNQVKVNMGKALVIVESPAKAKTINKY
I2B862_SHIBC/1-868     ----------------------------------------MGKALVIVESPAKAKTINKY
A0A0U5L0G6_9GAMM/1-865 ----------------------------------------MGKALVIVESPAKAKTINKY
A0A1X1DBF8_9GAMM/1-865 ----------------------------------------MGKALVIVESPAKAKTINKY
A0A518XCY2_9GAMM/1-865 ----------------------------------------MGKALVIVESPAKAKTINKY
A0A1X1EVD7_PANCY/1-866 ----------------------------------------MGKALVIVESPAKAKTINKY
A0A6P1PX32_9GAMM/1-862 ----------------------------------------MGKALVIVESPAKAKTINKY
A0AAP9H577_9GAMM/1-866 ----------------------------------------MGKALVIVESPAKAKTINKY
A0ABY3A3C8_9GAMM/1-865 ----------------------------------------MGKALVIVESPAKAKTINKY
A0AAJ5UBC6_9GAMM/1-865 ----------------------------------------MGKALVIVESPAKAKTINKY
A0A506VC89_9GAMM/1-862 ----------------------------------------MGKALVIVESPAKAKTINKY
A0A370R542_9GAMM/1-864 ----------------------------------------MGKALVIVESPAKAKTINKY
A0A286BZ36_9GAMM/1-865 ----------------------------------------MGKALVIVESPAKAKTINKY
A0A6M8UEC1_9GAMM/1-866 ----------------------------------------MGKALVIVESPAKAKTINKY
A0ABX3UUI9_9GAMM/1-865 ----------------------------------------MGKALVIVESPAKAKTINKY
A0ABX4SKY0_9GAMM/1-865 ----------------------------------------MGKSLVIVESPAKAKTINKY
A0ABS1Z0V2_9GAMM/1-865 ----------------------------------------MGKALVIVESPAKAKTINKY
A0ABT1VK32_9GAMM/1-865 ----------------------------------------MGKSLVIVESPAKAKTINKY
A0ABV2DW96_9GAMM/1-865 ----------------------------------------MGKSLVIVESPAKAKTINKY
A0A1I3TLX1_9GAMM/1-865 ----------------------------------------MGKSLVIVESPAKAKTINKY
A0ABX5N4J7_SERMA/1-865 ----------------------------------------MGKALVIVESPAKAKTINKY
A0ABT8LSP4_9GAMM/1-865 ----------------------------------------MGKALVIVESPAKAKTINKY
A0ABU0VHL5_9GAMM/1-865 ----------------------------------------MGKALVIVESPAKAKTINKY
A0A1G5LRH8_9GAMM/1-865 ----------------------------------------MGKALVIVESPAKAKTINKY
A0AAW6X3I9_9GAMM/1-865 ----------------------------------------MGKALVIVESPAKAKTINKY
A0A240C2K5_SERFI/1-865 ----------------------------------------MGKALVIVESPAKAKTINKY
A0A3N4PFA6_9GAMM/1-865 ----------------------------------------MGKALVIVESPAKAKTINKY
A0A2N5DZH5_9GAMM/1-865 ----------------------------------------MGKALVIVESPAKAKTINKY
A0ABN5HCS7_9GAMM/1-862 ----------------------------------------MGKALVIVESPAKAKTINKY
A0A2L0IGE7_9GAMM/1-862 ----------------------------------------MGKALVIVESPAKAKTINKY
D4E5V9_SEROD/1-795     ------------------------------------------------------------
A0ABS0M2G7_9GAMM/1-865 ----------------------------------------MGKALVIVESPAKAKTINKY
A0ABS8JBZ6_9GAMM/1-865 ----------------------------------------MGKALVIVESPAKAKTINKY
A0ABU8PM83_9GAMM/1-865 ----------------------------------------MGKALVIVESPAKAKTINKY
A0ABW8QHG2_9GAMM/1-865 ----------------------------------------MGKALVIVESPAKAKTINKY
H3RD72_PANSE/1-865     ----------------------------------------MGKALVIVESPAKAKTINKY
A0ABX0RSP3_9GAMM/1-865 ----------------------------------------MGKALVIVESPAKAKTINKY
A0A1S8CPW5_9GAMM/1-865 ----------------------------------------MGKALVIVESPAKAKTINKY
A0ABY5CL32_9GAMM/1-865 ----------------------------------------MGKALVIVESPAKAKTINKY
A0A1V9DLL5_9GAMM/1-865 ----------------------------------------MGKALVIVESPAKAKTINKY
A0ABW7PZ84_9GAMM/1-865 ----------------------------------------MGKALVIVESPAKAKTINKY
A0AAX3J5C7_9GAMM/1-865 ----------------------------------------MGKALVIVESPAKAKTINKY
A0A2N5EGJ6_9GAMM/1-865 ----------------------------------------MGKALVIVESPAKAKTINKY
A0ABX0RBM3_9GAMM/1-865 ----------------------------------------MGKALVIVESPAKAKTINKY
A0ABT9T728_9GAMM/1-874 ----------------------------------------MGKALVIVESPAKAKTINKY
A0A1W6B8Z5_9GAMM/1-862 ----------------------------------------MGKALVIVESPAKAKTINKY
A0A1X1C112_9GAMM/1-865 ----------------------------------------MGKALVIVESPAKAKTINKY
D4GFA1_PANAM/1-865     ----------------------------------------MGKALVIVESPAKAKTINKY
A0ABM5RJR9_9GAMM/1-865 ----------------------------------------MGKALVIVESPAKAKTINKY
A0A2X4V828_SERPL/1-865 ----------------------------------------MGKALVIVESPAKAKTINKY
A0AAP7F3C9_SERFO/1-869 ----------------------------------------MGKALVIVESPAKAKTINKY
A0A2N5ESR1_9GAMM/1-865 ----------------------------------------MGKALVIVESPAKAKTINKY
A0ABY3LGP9_9GAMM/1-874 ----------------------------------------MGKALVIVESPAKAKTINKY
A0ABS5JJN9_9GAMM/1-865 ----------------------------------------MGKALVIVESPAKAKTINKY
A0AB34CLF4_9GAMM/1-874 ----------------------------------------MGKALVIVESPAKAKTINKY
A0A1I4XX48_9GAMM/1-874 ----------------------------------------MGKALVIVESPAKAKTINKY
A0A2A2MFJ6_9GAMM/1-865 ----------------------------------------MGKALVIVESPAKAKTINKY
A0AA92X893_9GAMM/1-865 ----------------------------------------MGKALVIVESPAKAKTINKY
A0A9C7V6F3_9GAMM/1-867 ----------------------------------------MGKALVIVESPAKAKTINKY
A0ABS6V9C8_9GAMM/1-865 ----------------------------------------MGKALVIVESPAKAKTINKY
A0ABP7KXK7_9GAMM/1-865 ----------------------------------------MGKALVIVESPAKAKTINKY
A0ABU5LF08_9GAMM/1-865 ----------------------------------------MGKALVIVESPAKAKTINKY
A0A0U3VC86_9GAMM/1-865 ----------------------------------------MGKSLVIVESPAKAKTINKY
A0A0L7SXT9_9GAMM/1-867 ----------------------------------------MGKALVIVESPAKAKTINKY
A0ABY4R706_9GAMM/1-862 ----------------------------------------MGKALVIVESPAKAKTINKY
A0ABY2Z837_9GAMM/1-865 ----------------------------------------MGKALVIVESPAKAKTINKY
A0A2S9I590_9GAMM/1-865 ----------------------------------------MGKALVIVESPAKAKTINKY
A0A379YZU5_SERLI/1-865 ----------------------------------------MGKALVIVESPAKAKTINKY
A0ABT0KGW3_9GAMM/1-869 ----------------------------------------MGKALVIVESPAKAKTINKY
A0A506PZW8_9GAMM/1-874 ----------------------------------------MGKALVIVESPAKAKTINKY
A0ABX0QYY6_9GAMM/1-865 ----------------------------------------MGKALVIVESPAKAKTINKY
A0ABY2ZPC7_9GAMM/1-874 ----------------------------------------MGKALVIVESPAKAKTINKY
A0ABY5UN37_9GAMM/1-871 ----------------------------------------MGKALVIVESPAKAKTINKY
A0A126VK02_SERRU/1-867 ----------------------------------------MGKALVIVESPAKAKTINKY
A0ABU8DEN1_ERWAP/1-866 ----------------------------------------MGKALVIVESPAKAKTINKY
A0A386HEW9_9GAMM/1-871 ----------------------------------------MGKALVIVESPAKAKTINKY
A0A2K1QD73_9GAMM/1-862 ----------------------------------------MGKALVIVESPAKAKTINKY
A0ABS4P2I2_9GAMM/1-867 ----------------------------------------MGKALVIVESPAKAKTINKY
A0ABS0TVJ3_SERPR/1-865 ----------------------------------------MGKALVIVESPAKAKTINKY
W0L8B6_9GAMM/1-865     ----------------------------------------MGKALVIVESPAKAKTINKY
A0ABX6GSV6_9GAMM/1-867 ----------------------------------------MGKALVIVESPAKAKTINKY
A0A857EZ41_9GAMM/1-871 ----------------------------------------MGKALVIVESPAKAKTINKY
A0ABX5QZF2_9GAMM/1-871 ----------------------------------------MGKALVIVESPAKAKTINKY
A0A0T9PUP7_9GAMM/1-871 ----------------------------------------MGKALVIVESPAKAKTINKY
A0ABR4VXK3_YERFR/1-871 ----------------------------------------MGKALVIVESPAKAKTINKY
A0ABW9EUT8_9GAMM/1-871 ----------------------------------------MGKALVIVESPAKAKTINKY
A0ABR4VS91_9GAMM/1-866 ----------------------------------------MGKALVIVESPAKAKTINKY
A0A014Q2F3_9GAMM/1-870 ----------------------------------------MGKALVIVESPAKAKTINKY
A0ABV4E2K8_9GAMM/1-872 ----------------------------------------MGKALVIVESPAKAKTINKY
A0A443II85_9GAMM/1-865 ----------------------------------------MGKALVIVESPAKAKTINKY
A0A250B8F9_9GAMM/1-865 ----------------------------------------MGKALVIVESPAKAKTINKY
A0A2M9WEX5_9GAMM/1-865 ----------------------------------------MGKSLVIVESPAKAKTINKY
A0ABM7N1G0_ERWRD/1-865 ----------------------------------------MGKALVIVESPAKAKTINKY
A0ABS6L0N9_9GAMM/1-865 ----------------------------------------MGKALVIVESPAKAKTINKY
A0ABV6EA36_9GAMM/1-865 ----------------------------------------MGKALVIVESPAKAKTINKY
A0A0T9M3G8_YERIN/1-871 ----------------------------------------MGKALVIVESPAKAKTINKY
A0A6M2AXX4_9GAMM/1-865 ----------------------------------------MGKALVIVESPAKAKTINKY
A0AA91INM0_9GAMM/1-865 ----------------------------------------MGKALVIVESPAKAKTINKY
A0A097R2T1_HAFAL/1-865 ----------------------------------------MGKALVIVESPAKAKTINKY
A0A1S8YQN4_9GAMM/1-862 ----------------------------------------MGKALVIVESPAKAKTINKY
A0A2X2GPI3_9GAMM/1-865 ----------------------------------------MGKALVIVESPAKAKTINKY
A0A0H3FH72_RAHSY/1-865 ----------------------------------------MGKALVIVESPAKAKTINKY
H2IX55_RAHAC/1-865     ----------------------------------------MGKALVIVESPAKAKTINKY
A0ABX9P4B1_9GAMM/1-865 ----------------------------------------MGKALVIVESPAKAKTINKY
A0ABX9PZ56_9GAMM/1-865 ----------------------------------------MGKALVIVESPAKAKTINKY
A0ABS6LKS2_9GAMM/1-865 ----------------------------------------MGKALVIVESPAKAKTINKY
A0AAW5GKW0_9GAMM/1-866 ----------------------------------------MGKALVIVESPAKAKTINKY
A0ABV3N076_9GAMM/1-870 ----------------------------------------MGKALVIVESPAKAKTINKY
A0A6I6ERD0_9GAMM/1-865 ----------------------------------------MGKALVIVESPAKAKTINKY
A0A0T9M4I7_YERKR/1-871 ----------------------------------------MGKALVIVESPAKAKTINKY
A0ABS0DZJ5_9GAMM/1-865 ----------------------------------------MGKALVIVESPAKAKTINKY
A0A421DRT3_9GAMM/1-865 ----------------------------------------MGKALVIVESPAKAKTINKY
A0ABW7CFF1_9GAMM/1-872 ----------------------------------------MGKALVIVESPAKAKTINKY
A0A085GA85_EWIA3/1-865 ----------------------------------------MGKALVIVESPAKAKTINKY
A0A2U1TTD7_9GAMM/1-865 ----------------------------------------MGKALVIVESPAKAKTINKY
A0A848MLW3_9GAMM/1-865 ----------------------------------------MGKALVIVESPAKAKTINKY
A0ABS6M1M1_9GAMM/1-865 ----------------------------------------MGKALVIVESPAKAKTINKY
A0ABM9RYD0_YEREN/1-871 ----------------------------------------MGKALVIVESPAKAKTINKY
A0AAI9PCM5_PECCC/1-866 ----------------------------------------MGKALVIVESPAKAKTINKY
A0A2L1UMF4_9GAMM/1-865 ----------------------------------------MGKALVIVESPAKAKTINKY
A0ABM9THN1_9GAMM/1-871 ----------------------------------------MGKALVIVESPAKAKTINKY
A0A9Q2EQ59_9GAMM/1-865 ----------------------------------------MGKALVIVESPAKAKTINKY
A0A9X8JKD2_9GAMM/1-866 ----------------------------------------MGKALVIVESPAKAKTINKY
A0A0T9NH48_9GAMM/1-871 ----------------------------------------MGKALVIVESPAKAKTINKY
A0AA41BX48_9GAMM/1-865 ----------------------------------------MGKALVIVESPAKAKTINKY
A0A7V8IM38_9GAMM/1-865 ----------------------------------------MGKALVIVESPAKAKTINKY
A0A419NFA9_9GAMM/1-865 ----------------------------------------MGKALVIVESPAKAKTINKY
A0A221TA39_9GAMM/1-866 ----------------------------------------MGKALVIVESPAKAKTINKY
A0ABM7AL85_YERPU/1-871 ----------------------------------------MGKALVIVESPAKAKTINKY
A0A1I4V3M9_9GAMM/1-862 ----------------------------------------MGKALVIVESPAKAKTINKY
A0A9J6PMA4_9GAMM/1-867 ----------------------------------------MGKALVIVESPAKAKTINKY
A0ABV1P5M8_9GAMM/1-866 ----------------------------------------MGKALVIVESPAKAKTINKY
A0ABM9XVB9_YERBE/1-872 ----------------------------------------MGKALVIVESPAKAKTINKY
A0ABR8ZMQ8_9GAMM/1-866 ----------------------------------------MGKALVIVESPAKAKTINKY
A0AA50DFD4_9GAMM/1-869 ----------------------------------------MGKALVIVESPAKAKTINKY
A0A0A3YQ46_9GAMM/1-869 ----------------------------------------MGKALVIVESPAKAKTINKY
A0A1X0WEL3_9GAMM/1-865 ----------------------------------------MGKALVIVESPAKAKTINKY
A0ABY7HTZ1_9GAMM/1-865 ----------------------------------------MGKALVIVESPAKAKTINKY
A0ABS0DQW7_9GAMM/1-865 ----------------------------------------MGKALVIVESPAKAKTINKY
A0ABZ2G529_9GAMM/1-865 ----------------------------------------MGKALVIVESPAKAKTINKY
A0A4R3VN04_9GAMM/1-867 ----------------------------------------MGKALVIVESPAKAKTINKY
A0ABR5Z8X2_9GAMM/1-866 ----------------------------------------MGKALVIVESPAKAKTINKY
A0ABX9Z7N0_9GAMM/1-866 ----------------------------------------MGKALVIVESPAKAKTINKY
A0A1V2R2S2_9GAMM/1-866 ----------------------------------------MGKALVIVESPAKAKTINKY
A0ABW8GR64_9GAMM/1-866 ----------------------------------------MGKALVIVESPAKAKTINKY
A0A0H3I511_PECPM/1-866 ----------------------------------------MGKALVIVESPAKAKTINKY
A0ABM6UU76_9GAMM/1-872 ----------------------------------------MGKALVIVESPAKAKTINKY
A0ABP2EAY6_YERMW/1-872 ----------------------------------------MGKALVIVESPAKAKTINKY
A0AAW7JWH5_9GAMM/1-871 ----------------------------------------MGKALVIVESPAKAKTINKY
A0A0T9Q5L1_9GAMM/1-871 ----------------------------------------MGKALVIVESPAKAKTINKY
A0A433N9Q1_9GAMM/1-866 ----------------------------------------MGKALVIVESPAKAKTINKY
A0A2S9PM60_YERPE/1-871 ----------------------------------------MGKALVIVESPAKAKTINKY
A0A502GJL9_9GAMM/1-865 ----------------------------------------MGKALVIVESPAKAKTINKY
A0A4P8QZ31_9GAMM/1-865 ----------------------------------------MGKALVIVESPAKAKTINKY
A0A2U1TSU3_9GAMM/1-865 ----------------------------------------MGKALVIVESPAKAKTINKY
A0AAP9LDT1_9GAMM/1-866 ----------------------------------------MGKALVIVESPAKAKTINKY
A0ABY5XC65_ERWPY/1-865 ----------------------------------------MGKALVIVESPAKAKTINKY
A0A2I5TKK9_SERS3/1-865 ----------------------------------------MGKALVIVESPAKAKTINKY
A0ABM6BIC7_YERET/1-871 ----------------------------------------MGKALVIVESPAKAKTINKY
A0A0U1HWC6_YERRO/1-871 ----------------------------------------MGKALVIVESPAKAKTINKY
A0A2U1UPK5_9GAMM/1-865 ----------------------------------------MGKALVIVESPAKAKTINKY
A0ABX4SCQ2_9GAMM/1-866 ----------------------------------------MGKALVIVESPAKAKTINKY
Q6D4V4_PECAS/1-866     ----------------------------------------MGKALVIVESPAKAKTINKY
A0ABX6L209_9GAMM/1-866 ----------------------------------------MGKALVIVESPAKAKTINKY
A0A2K8QLR8_9GAMM/1-867 ----------------------------------------MGKALVIVESPAKAKTINKY
A0AAN0KGL9_9GAMM/1-866 ----------------------------------------MGKALVIVESPAKAKTINKY
A0AAW3EKW2_9GAMM/1-866 ----------------------------------------MGKALVIVESPAKAKTINKY
A0A093RX95_9GAMM/1-866 ----------------------------------------MGKALVIVESPAKAKTINKY
A0A0T9T9V4_YERAL/1-875 ----------------------------------------MGKALVIVESPAKAKTINKY
A0A380QLA8_YERRU/1-871 ----------------------------------------MGKALVIVESPAKAKTINKY
A0ABT0N0W7_9GAMM/1-865 ----------------------------------------MGKALVIVESPAKAKTINKY
A0ABX7URI9_9GAMM/1-865 ----------------------------------------MGKALVIVESPAKAKTINKY
A0ABQ1GA94_9GAMM/1-866 ----------------------------------------MGKALVIVESPAKAKTINKY
A0A5J5G5U1_9GAMM/1-865 ----------------------------------------MGKALVIVESPAKAKTINKY
A0AA41XW06_9GAMM/1-865 ----------------------------------------MGKALVIVESPAKAKTINKY
A0ABX7ME83_ERWAM/1-865 ----------------------------------------MGKALVIVESPAKAKTINKY
A0A0G4K0F5_9GAMM/1-865 ----------------------------------------MGKALVIVESPAKAKTINKY
A0A366I1X9_9GAMM/1-865 ----------------------------------------MGKALVIVESPAKAKTINKY
E0SBX6_DICD3/1-867     ----------------------------------------MGKALVIVESPAKAKTINKY
A0A3N0FVA7_9GAMM/1-867 ----------------------------------------MGKALVIVESPAKAKTINKY
C6C5S3_MUSP7/1-868     ----------------------------------------MGKALVIVESPAKAKTINKY
A0ABX9AW31_9ENTR/1-863 ----------------------------------------MGKALVIVESPAKAKTINKY
A0A3N6SIQ5_9GAMM/1-870 ----------------------------------------MGKALVIVESPAKAKTINKY
A0A1H3XTQ4_9GAMM/1-865 ----------------------------------------MGKALVIVESPAKAKTINKY
A0ABX8VUW2_9GAMM/1-873 ----------------------------------------MGKALVIVESPAKAKTINKY
D2C053_DICZ5/1-873     ----------------------------------------MGKALVIVESPAKAKTINKY
B2VKR3_ERWT9/1-866     ----------------------------------------MGKALVIVESPAKAKTINKY
A0A085JEF5_9GAMM/1-865 ----------------------------------------MGKALVIVESPAKAKTINKY
A0A1E7Z2L0_9GAMM/1-866 ----------------------------------------MGKALVIVESPAKAKTINKY
A0ABY8SIJ0_9GAMM/1-866 ----------------------------------------MGKALVIVESPAKAKTINKY
A0A9X1MXK9_9GAMM/1-862 ----------------------------------------MGKALVIVESPAKAKTINKY
A0ABU6JLM0_9GAMM/1-865 ----------------------------------------MGKALVIVESPAKAKTINKY
A0ABU8JPC1_DICCH/1-867 ----------------------------------------MGKALVIVESPAKAKTINKY
A0ABS5BGA0_9GAMM/1-873 ----------------------------------------MGKALVIVESPAKAKTINKY
A0ABW1VZR0_9GAMM/1-865 ----------------------------------------MGKALVIVESPAKAKTINKY
A0AAX4EWE4_9GAMM/1-867 ----------------------------------------MGKALVIVESPAKAKTINKY
D4F4R7_EDWTA/1-866     ----------------------------------------MGKALVIVESPAKAKTINKY
A0A0H3DSY0_EDWTF/1-866 ----------------------------------------MGKALVIVESPAKAKTINKY
A0AAU8P339_EDWPI/1-866 ----------------------------------------MGKALVIVESPAKAKTINKY
A0AAD0SIK0_9GAMM/1-865 ----------------------------------------MGKALVIVESPAKAKTINKY
A0A411WJ16_9GAMM/1-862 ----------------------------------------MGKALVIVESPAKAKTINKY
A0ABS1IK94_9GAMM/1-862 ----------------------------------------MGKALVIVESPAKAKTINKY
A0A0M2KBA9_9GAMM/1-870 ----------------------------------------MGKALVIVESPAKAKTINKY
A0ABX3XIP9_9GAMM/1-865 ----------------------------------------MGKALVIVESPAKAKTINKY
A0A5B8IBE5_9GAMM/1-867 ----------------------------------------MGKALVIVESPAKAKTINKY
A0ABX9NK82_9GAMM/1-867 ----------------------------------------MGKALVIVESPAKAKTINKY
A0A845SHJ2_9GAMM/1-862 ----------------------------------------MGKALVIVESPAKAKTINKY
A0ABQ5LF04_9GAMM/1-860 ----------------------------------------MGKALVIVESPAKAKTINKY
A0ABY2SPY0_9HYPH/1-862 ----------------------------------------MGKALVIVESPAKAKTINKY
A0A9D7FXU4_9GAMM/1-862 ----------------------------------------MGKALVIVESPAKAKTINKY
A0ABX9EVI6_9GAMM/1-865 ----------------------------------------MGKALVIVESPAKAKTINKY
A0AAV5N244_9GAMM/1-861 ----------------------------------------MGKSLVIVESPAKAKTINKY
A0A4R3Z6S4_9GAMM/1-862 ----------------------------------------MGKALVIVESPAKAKTINKY
A0A2C6DRX9_9GAMM/1-867 ----------------------------------------MGKALVIVESPAKAKTINKY
A0A095UFB9_9GAMM/1-865 ----------------------------------------MGKALVIVESPAKAKTINKY
A0A1Y0L7X5_TATCI/1-868 ----------------------------------------MGKALVIVESPAKAKTINKY
A0ABY8GF69_EDWIC/1-866 ----------------------------------------MGKALVIVESPAKAKTINKY
W0HXP2_9GAMM/1-862     ----------------------------------------MGKALVIVESPAKAKTINKY
E9CPT2_9GAMM/1-867     ----------------------------------------MGKALVIVESPAKAKTINKY
A0ABM6EJ67_9GAMM/1-866 ----------------------------------------MGKALVIVESPAKAKTINKY
A0A1I3M9C2_9GAMM/1-865 ----------------------------------------MAKALVIVESPAKAKTINKY
A0A2X4V0V6_9GAMM/1-862 ----------------------------------------MGKSLVIVESPAKAKTINKY
A0ABU4S8T8_9GAMM/1-865 ----------------------------------------MAKALVIVESPAKAKTINKY
D8MSU2_ERWBE/1-894     ----------------------------------------MGKALVIVESPAKAKTINKY
A0A2D0KBN5_9GAMM/1-865 ----------------------------------------MGKALVIVESPAKAKTINKY
A0A375AAP0_9GAMM/1-865 ----------------------------------------MGKALVIVESPAKAKTINKY
A0ABS5YE58_9GAMM/1-862 ----------------------------------------MGKALVIVESPAKAKTINKY
A0A2Y9TU83_9GAMM/1-862 ----------------------------------------MGKALVIVESPAKAKTINKY
A0ABX9SR37_9GAMM/1-866 ----------------------------------------MGKALVIVESPAKAKTINKY
A0A7X5TGW0_9GAMM/1-866 ----------------------------------------MGKALVIVESPAKAKTINKY
A0A1C0U820_9GAMM/1-866 ----------------------------------------MGKALVIVESPAKAKTINKY
A0ABW1VIL6_9GAMM/1-865 ----------------------------------------MGKALVIVESPAKAKTINKY
A0A5B0X5T9_9GAMM/1-866 ----------------------------------------MGKALVIVESPAKAKTINKY
A0A1Q5TSS2_9GAMM/1-865 ----------------------------------------MAKALVIVESPAKAKTINKY
A0A2D0JNP2_9GAMM/1-865 ----------------------------------------MAKALVIVESPAKAKTINKY
W0HPT5_9GAMM/1-862     ----------------------------------------MGKALVIVESPAKAKTINKY
A0ABU4SIA2_9GAMM/1-865 ----------------------------------------MAKALVIVESPAKAKTINKY
A0AAX3RSL7_9GAMM/1-864 ----------------------------------------MGKALVIVESPAKAKTINKY
K8WT25_9GAMM/1-864     ----------------------------------------MGKALVIVESPAKAKTINKY
A0ABY8G877_9GAMM/1-870 ----------------------------------------MGKALVIVESPAKAKTINKY
A0ABY9XMW4_9GAMM/1-865 ----------------------------------------MAKALVIVESPAKAKTINKY
A0ABX7A9U3_9GAMM/1-864 ----------------------------------------MGKALVIVESPAKAKTINKY
A0A2S8Q7T7_9GAMM/1-866 ----------------------------------------MGKALVIVESPAKAKTINKY
A0ABX8LYC4_9GAMM/1-866 ----------------------------------------MGKALVIVESPAKAKTINKY
A0ABS0U953_9GAMM/1-865 ----------------------------------------MAKALVIVESPAKAKTINKY
A0ABN7C3I9_9GAMM/1-865 ----------------------------------------MAKALVIVESPAKAKTINKY
W1IQ62_9GAMM/1-866     ----------------------------------------MAKALVIVESPAKAKTINKY
A0ABX0AW97_9GAMM/1-867 ----------------------------------------MGKALVIVESPAKAKTINKY
U7QYV1_PHOTE/1-865     ----------------------------------------MGKALVIVESPAKAKTINKY
A0A1N6MY07_9GAMM/1-865 ----------------------------------------MGKALVIVESPAKAKTINKY
A0A0J5FQ52_9GAMM/1-865 ----------------------------------------MAKALVIVESPAKAKTINKY
A0A068QTC6_9GAMM/1-865 ----------------------------------------MAKALVIVESPAKAKTINKY
D3VGP2_XENNA/1-865     ----------------------------------------MAKALVIVESPAKAKTINKY
A0ABX7VLA7_XENBU/1-865 ----------------------------------------MGKALVIVESPAKAKTINKY
A0A3D9UJM5_9GAMM/1-865 ----------------------------------------MGKALVIVESPAKAKTINKY
A0A1Y2SMM5_9GAMM/1-865 ----------------------------------------MAKALVIVESPAKAKTINKY
A0A1Q5U7I8_9GAMM/1-865 ----------------------------------------MAKALVIVESPAKAKTINKY
A0A077PBL1_XENBV/1-863 ----------------------------------------MGKALVIVESPAKAKTINKY
W3V6J9_9GAMM/1-866     ----------------------------------------MGKALVIVESPAKAKTINKY
A0A1S1HUC4_PROST/1-864 ----------------------------------------MGKALVIVESPAKAKTINKY
A0ABT5LZH4_9GAMM/1-863 ----------------------------------------MGKALVIVESPAKAKTINKY
A0A7X5QJS3_9GAMM/1-866 ----------------------------------------MGKALVIVESPAKAKTINKY
A0A1B8YNT3_9GAMM/1-866 ----------------------------------------MGKALVIVESPAKAKTINKY
A0A1G5PNY7_PHOLU/1-866 ----------------------------------------MGKALVIVESPAKAKTINKY
D1NYM2_9GAMM/1-871     ----------------------------------------MGKALVIVESPAKAKTINKY
Q2NT42_SODGM/1-862     ----------------------------------------MGKALVIVESPAKAKTINKY
V5Z7Q2_9GAMM/1-840     ----------------------------------------M-------------------
A0ABT5LG67_9GAMM/1-865 ----------------------------------------MAKALVIVESPAKAKTINKY
A0ABY9Z3H5_9GAMM/1-868 ----------------------------------------MGKALVIVESPAKAKTINKY
Q7N4B4_PHOLL/1-866     ----------------------------------------MGKALVIVESPAKAKTINKY
A0A2G0Q4W7_XENHO/1-865 ----------------------------------------MGKALVIVESPAKAKTINKY
A0A1I4ZXS5_9GAMM/1-865 ----------------------------------------MAKALVIVESPAKAKTINKY
A0A345LTH8_9GAMM/1-868 ----------------------------------------MGKALVIVESPAKAKTINKY
A0A1Y2SAW9_9GAMM/1-865 ----------------------------------------MAKALVIVESPAKAKTINKY
A0A329XC89_9GAMM/1-866 ----------------------------------------MGKALVIVESPAKAKTINKY
A0ABX0GCF9_9GAMM/1-866 ----------------------------------------MGKALVIVESPAKAKTINKY
A0A1I7JIP9_9GAMM/1-865 ----------------------------------------MAKALVIVESPAKAKTINKY
A0A068R358_9GAMM/1-865 ----------------------------------------MAKALVIVESPAKAKTINKY
A0A0N0IA55_9GAMM/1-864 ----------------------------------------MGKALVIVESPAKAKTINKY
A0ABY8YC87_9GAMM/1-865 ----------------------------------------MGKALVIVESPAKAKTINKY
K8W6G0_9GAMM/1-867     ----------------------------------------MGKALVIVESPAKAKTINKY
A0A1H9G0H8_9GAMM/1-865 ----------------------------------------MGKALVIVESPAKAKTINKY
A0A1B7K4I9_9GAMM/1-868 ----------------------------------------MGKALVIVESPAKAKTINKY
A0ABS0IUK5_9GAMM/1-865 ----------------------------------------MGKALVIVESPAKAKTINKY
A0ABS5SSK6_9GAMM/1-865 ----------------------------------------MGKALVIVESPAKAKTINKY
A0A4R1NE99_9GAMM/1-896 ------MTVLPQYKIRGMPSQGLAHKKLLFREEIIQVKVKMGKALVIVESPAKAKTINKY
A0A6G6SJL1_PROVU/1-865 ----------------------------------------MGKALVIVESPAKAKTINKY
A0AAJ3HS99_PROHU/1-867 ----------------------------------------MGKALVIVESPAKAKTINKY
A0A6I7D793_9GAMM/1-865 ----------------------------------------MGKALVIVESPAKAKTINKY
A0ABV1L5A2_9GAMM/1-865 ----------------------------------------MGKALVIVESPAKAKTINKY
A0AAW7CW37_9GAMM/1-865 ----------------------------------------MGKALVIVESPAKAKTINKY
A0ABU6EBN7_9GAMM/1-865 ----------------------------------------MGKALVIVESPAKAKTINKY
A0A198F888_9GAMM/1-866 ----------------------------------------MGKALVIVESPAKAKTINKY
M1SN86_MORMO/1-862     ----------------------------------------MGKALVIVESPAKAKTINKY
B4EW25_PROMH/1-865     ----------------------------------------MGKALVIVESPAKAKTINKY
A0A1B8H0T3_9GAMM/1-866 ----------------------------------------MGKALVIVESPAKAKTINKY
A0A2U8I581_9GAMM/1-872 ----------------------------------------MGKALVIVESPAKAKTINKY
R8APK5_PLESH/1-871     ----------------------------------------MGKSLVIVESPAKAKTINKY
E0WSD2_9ENTR/1-874     ----------------------------------------MGKALVIVESPAKAKTINKY
D2TZE1_9GAMM/1-866     ----------------------------------------MGKALVIVESPAKAKTINKY
A0ABY8P0N9_9GAMM/1-866 ----------------------------------------MGKALVIVESPAKAKTINKY
C4K720_HAMD5/1-873     ----------------------------------------MGKSLVIVESPAKAKTINKY
A0A249DYQ7_9ENTR/1-873 ----------------------------------------MGKSLVIVESPAKAKTINKY
A0A143WTE4_9ENTR/1-862 ----------------------------------------MGKVLVIVESPAKAKTINKY
A0A1H9ZPM8_9GAMM/1-873 ----------------------------------------MGKSLVIVESPAKAKTINKY
A0ABN1DWG4_9GAMM/1-861 ----------------------------------------MAKSLVIVESPAKAKTINKY
A0ABS7X3P9_9GAMM/1-861 ----------------------------------------MAKSLVIVESPAKAKTINKY
A0A7Y5AQX9_9GAMM/1-861 ----------------------------------------MAKSLVIVESPAKAKTINKY
C9PQT7_9PAST/1-868     ----------------------------------------MSKSLVIVESPAKAKTINKY
A0A1H6MUQ2_9GAMM/1-860 ----------------------------------------MAKSLVIVESPAKAKTINKY
A0A841GKK6_9GAMM/1-869 ----------------------------------------MGKALVIVESPAKAKTINKY
J3TEZ3_9ENTR/1-862     ----------------------------------------MGKALVIVESPAKAKTINKY
A0ABX3KUZ6_9PAST/1-868 ----------------------------------------MSKSLVIVESPAKAKTINKY
A0A837NIG0_9GAMM/1-871 ----------------------------------------MAKSLVIVESPAKAKTINKY
A0A4V2W284_9PAST/1-868 ----------------------------------------MSKSLVIVESPAKAKTINKY
A0ABX4ZTT9_9PAST/1-868 ----------------------------------------MSKSLVIVESPAKAKTINKY
A0A6G9IBY3_9GAMM/1-869 ----------------------------------------MGKSLVIVESPAKAKTINKY
I1DX18_9GAMM/1-861     ----------------------------------------MAKSLVIVESPAKAKTINKY
A0A379B572_9PAST/1-866 ----------------------------------------MSKSLVIVESPAKAKTINKY
A0ABU7QNJ8_AVIPA/1-868 ----------------------------------------MSKSLVIVESPAKAKTINKY
A0A143WSP1_9ENTR/1-864 ----------------------------------------MGQALVIVESPAKAKTISKY
A0A4R2SW41_9PAST/1-868 ----------------------------------------MSKSLVIVESPAKAKTINKY
A0ABX6K369_SALCS/1-877 ----------------------------------------MGKSLVIVESPAKAKTINKY
A0ABY7LH24_9GAMM/1-877 ----------------------------------------MGKSLVIVESPAKAKTINKY
A0A379ARL3_AVIAV/1-868 ----------------------------------------MSKSLVIVESPAKAKTINKY
A0A379AWJ0_AVIGA/1-868 ----------------------------------------MSKSLVIVESPAKAKTINKY
A0ABT9HTI2_9GAMM/1-861 ----------------------------------------MAKSLVIVESPAKAKTINKY
Q5QWH4_IDILO/1-872     ----------------------------------------MAKSLVIVESPAKAKTINKY
A0AA94EH50_9GAMM/1-872 ----------------------------------------MAKSLVIVESPAKAKTINKY
A0ABQ4VEM3_9PAST/1-868 ----------------------------------------MSKSLVIVESPAKAKTINKY
A0A3S4L034_AVIVO/1-868 ----------------------------------------MSKSLVIVESPAKAKTINKY
A0ABQ6SNH1_9PAST/1-868 ----------------------------------------MSKSLVIVESPAKAKTINKY
A0A502JRC4_HAEHA/1-868 ----------------------------------------MSKSLVIVESPAKAKTINKY
A0A4R6PPV8_9GAMM/1-872 ----------------------------------------MAKSLVIVESPAKAKTINKY
TOP1_PASMU/1-868       ----------------------------------------MSKSLVIVESPAKAKTINKY
A0A2M8RYZ2_9PAST/1-868 ----------------------------------------MSKSLVIVESPAKAKTINKY
A0A9X2G255_9GAMM/1-872 ----------------------------------------MAKSLVIVESPAKAKTINKY
A0ABX3KRF2_SALCS/1-876 ----------------------------------------MGKSLVIVESPAKAKTINKY
A0A432ZH80_9GAMM/1-872 ----------------------------------------MAKSLVIVESPAKAKTINKY
A0ABS5V005_9GAMM/1-875 ----------------------------------------MGKSLVIVESPAKAKTINKY
A0ABX3KDS6_9GAMM/1-876 ----------------------------------------MGKSLVIVESPAKAKTINKY
A0ABX3K605_9GAMM/1-876 ----------------------------------------MGKSLVIVESPAKAKTINKY
A0ABW4NSU2_9PAST/1-868 ----------------------------------------MSKSLVIVESPAKAKTINKY
A0A2M8S3Z5_9PAST/1-868 ----------------------------------------MSKSLVIVESPAKAKTINKY
A0A949T7P1_9PAST/1-870 ----------------------------------------MGKSLVIVESPAKAKTINKY
A0ABN5AQN2_9GAMM/1-871 ----------------------------------------MAKSLVIVESPAKAKTINKY
A0ABP2NZ13_HAEPA/1-868 ----------------------------------------MSKSLVIVESPAKAKTINKY
A0AAE5TIM2_AVIPA/1-868 ----------------------------------------MSKSLVIVESPAKAKTINKY
A0A142FXA4_AGGAC/1-868 ----------------------------------------MSKSLVIVESPAKAKTINKY
C4LEI1_TOLAT/1-869     ----------------------------------------MGKALVIVESPAKAKTINKY
A0A3P3QQN5_9GAMM/1-863 ----------------------------------------MAKSLVIVESPAKAKTINKY
A0A1W1UYV4_9PAST/1-868 ----------------------------------------MSKSLVIVESPAKAKTINKY
A0A0F5VGK3_9GAMM/1-878 ----------------------------------------MGKSLVIVESPAKAKTINKY
I3DI83_9PAST/1-868     ----------------------------------------MTKSLVIVESPAKAKTINKY
A0A1V3JRD6_9PAST/1-868 ----------------------------------------MSKSLVIVESPAKAKTINKY
A0ABR9BJ02_9GAMM/1-878 ----------------------------------------MGKSLVIVESPAKAKTINKY
A0A8I1GA93_9GAMM/1-872 ----------------------------------------MAKSLVIVESPAKAKTINKY
A0A1G7ZA64_9VIBR/1-873 ----------------------------------------MGKSLVIVESPAKAKTINKY
A0A1A7NT15_9PAST/1-868 ----------------------------------------MGKSLVIVESPAKAKTINKY
A0ABT9KGN6_9PAST/1-868 ----------------------------------------MSKSLVIVESPAKAKTINKY
A0ABU7J5H1_9GAMM/1-863 ----------------------------------------MAKSLVIVESPAKAKTINKY
A0A1H4B324_ALKAM/1-863 ----------------------------------------MAKSLVIVESPAKAKTINKY
A0A1V3J9F9_9PAST/1-868 ----------------------------------------MSKSLVIVESPAKAKTINKY
A0A0F4NJ15_9VIBR/1-877 ----------------------------------------MGKSLVIVESPAKAKTINKY
A0A2V4DRY2_9GAMM/1-866 ----------------------------------------MGKSLVIVESPAKAKTINKY
A0A420XIH1_9PAST/1-868 ----------------------------------------MGKSLVIVESPAKAKTINKY
A0A328C312_9PAST/1-870 ----------------------------------------MGKSLVIVESPAKAKTINKY
A0A3N4VX19_9PAST/1-869 ----------------------------------------MGKSLVIVESPAKAKTINKY
A0A1V3JBW3_9PAST/1-868 ----------------------------------------MSKSLVIVESPAKAKTINKY
A0ABY1VWK6_HAEAE/1-868 ----------------------------------------MSKSLVIVESPAKAKTINKY
A0A1V3IG64_9PAST/1-868 ----------------------------------------MSKSLVIVESPAKAKTINKY
A0ABU8CBS4_9GAMM/1-860 ----------------------------------------MAKSLVIVESPAKAKTINKY
A0AB36JVH4_9GAMM/1-876 ----------------------------------------MGKSLVIVESPAKAKTINKY
A0ABS7YNT2_9VIBR/1-875 ----------------------------------------MGKSLVIVESPAKAKTINKY
A0A0M2V2Z7_9GAMM/1-868 ----------------------------------------MAKSLVIVESPAKAKTINKY
A0AAX3XGN0_9PAST/1-868 ----------------------------------------MGKSLVIVESPAKAKTINKY
A0A0A2XJX2_9PAST/1-868 ----------------------------------------MGKSLVIVESPAKAKTINKY
A0ABU7JIV8_9GAMM/1-864 ----------------------------------------MAKSLVIVESPAKAKTINKY
A0ABM6X2Q0_ACTPL/1-869 ----------------------------------------MGKSLVIVESPAKAKTINKY
E6KXP4_9PAST/1-868     ----------------------------------------MTKSLVIVESPAKAKTINKY
A0ABP7DLJ3_9GAMM/1-876 ----------------------------------------MSKSLVIVESPAKAKTINKY
A0ABX6UXB4_9PAST/1-868 ----------------------------------------MSKSLVIVESPAKAKTINKY
A0A263HB88_9PAST/1-865 ----------------------------------------MSKSLVIVESPAKAKTINKY
A0A1V3IKC7_9PAST/1-868 ----------------------------------------MSKSLVIVESPAKAKTINKY
TOP1_HAEIN/1-868       ----------------------------------------MSKSLVIVESPAKAKTINKY
A0ABT9H3M6_9GAMM/1-865 ----------------------------------------MAKSLVIVESPAKAKTINKY
A0ABT6EQZ6_9PAST/1-870 ----------------------------------------MSKSLVIVESPAKAKTINKY
A0ABX9VUC0_AGGAP/1-868 ----------------------------------------MSKSLVIVESPAKAKTINKY
A0A8J6IQD4_9ALTE/1-880 ----------------------------------------MGKSLVIVESPAKAKTINKY
A0A2U3BDM8_9VIBR/1-873 ----------------------------------------MGKSLVIVESPAKAKTINKY
A0A235CF66_9GAMM/1-875 ----------------------------------------MSKSLVIVESPAKAKTINKY
A0A0J1HBM2_9GAMM/1-882 ----------------------------------------MGKSLVIVESPAKAKTINKY
A0A1C4AWK8_9GAMM/1-869 ----------------------------------------MGKSLVIVESPAKAKTINKY
A0ABV5HJ27_9VIBR/1-873 ----------------------------------------MGKSLVIVESPAKAKTINKY
A0ABW7P2F5_9GAMM/1-875 ----------------------------------------MSKSLVIVESPAKAKTINKY
A0ABM9WJI7_9GAMM/1-872 ----------------------------------------MAKSLVIVESPAKAKTINKY
A0A4V3D9W7_9PAST/1-868 ----------------------------------------MTKSLVIVESPAKAKTINKY
A0A5C8LVU1_9GAMM/1-865 ----------------------------------------MAKSLVIVESPAKAKTINKY
I9P5F9_9ALTE/1-861     ----------------------------------------MAKSLVIVESPAKAKTINKY
E8LYP2_9VIBR/1-877     ----------------------------------------MGKSLVIVESPAKAKTINKY
A0A2P7QHQ7_9GAMM/1-875 ----------------------------------------MSKSLVIVESPAKAKTINKY
A0A1A7NWK9_9PAST/1-868 ----------------------------------------MGKSLVIVESPAKAKTINKY
A0ABV6HY72_9PAST/1-868 ----------------------------------------MGKSLVIVESPAKAKTINKY
A0A233RHE6_9GAMM/1-875 ----------------------------------------MSKSLVIVESPAKAKTINKY
A0ABP9N5C2_9GAMM/1-871 ----------------------------------------MGKSLVIVESPAKAKTINKY
A0A2P5TPW0_9GAMM/1-875 ----------------------------------------MSKSLVIVESPAKAKTINKY
A0ABT1WUF0_ACTSU/1-869 ----------------------------------------MGKSLVIVESPAKAKTINKY
A0ABT9GP04_9GAMM/1-864 ----------------------------------------MAKSLVIVESPAKAKTINKY
E8KHD9_9PAST/1-869     ----------------------------------------MGKSLVIVESPAKAKTINKY
A0A5J6WVJ2_9GAMM/1-870 ----------------------------------------MGKSLVIVESPAKAKTINKY
A0AAW5LAC7_9PAST/1-868 ----------------------------------------MSKSLVIVESPAKAKTINKY
A0ABX7G6V9_9GAMM/1-872 ----------------------------------------MGKSLVIVESPAKAKTINKY
A0A4R1KUA2_9PAST/1-868 ----------------------------------------MSKSLVIVESPAKAKTINKY
A0A1V3I6N9_9PAST/1-868 ----------------------------------------MSKSLVIVESPAKAKTINKY
A0A1T0AYE6_9PAST/1-865 ----------------------------------------MSKSLVIVESPAKAKTINKY
A0A974XMZ4_9GAMM/1-877 ----------------------------------------MGKSLVIVESPAKAKTINKY
A0ABS8C6Q0_9ALTE/1-861 ----------------------------------------MAKSLVIVESPAKAKTINKY
A0A3S0N5B3_9VIBR/1-878 ----------------------------------------MGKSLVIVESPAKAKTINKY
A0ABV7C8L0_9VIBR/1-875 ----------------------------------------MGKSLVIVESPAKAKTINKY
F9T4B1_9VIBR/1-877     ----------------------------------------MGKSLVIVESPAKAKTINKY
A0AB36DVB5_9PAST/1-868 ----------------------------------------MGKSLVIVESPAKAKTINKY
A0A377J0N3_9PAST/1-893 ---------------MLDFDNVSLQYSGQFYRSFVDLGNQMSKSLVIVESPAKAKTINKY
A0A2T3N4L2_9GAMM/1-881 ----------------------------------------MGKSLVIVESPAKAKTINKY
A0A0B8NR25_9VIBR/1-875 ----------------------------------------MGKSLVIVESPAKAKTINKY
A0AAE9MUS1_9VIBR/1-876 ----------------------------------------MGKSLVIVESPAKAKTINKY
A0A4Y3HRQ9_9VIBR/1-877 ----------------------------------------MGKSLVIVESPAKAKTINKY
A0ABM8ZRS0_9VIBR/1-888 --------------------------MNEHLVETEQVESRMGKSLVIVESPAKAKTINKY
A0A4R2NB04_9PAST/1-869 ----------------------------------------MGKSLVIVESPAKAKTINKY
A0A1T4LB46_9GAMM/1-883 ----------------------------------------MGKSLVIVESPAKAKTINKY
A0A432XLA6_9GAMM/1-877 ----------------------------------------MAKALVIVESPAKAKTINKY
A0A368LM75_9VIBR/1-875 ----------------------------------------MGKSLVIVESPAKAKTINKY
A0A8I0MWK2_9GAMM/1-881 ----------------------------------------MGKSLVIVESPAKAKTINKY
A0A1E5INQ3_SHECO/1-887 ----------------------------------------MGKSLVIVESPAKAKTINKY
A0A849VD09_9GAMM/1-879 ----------------------------------------MGKSLVIVESPAKAKTINKY
A0A223MY10_9VIBR/1-876 ----------------------------------------MGKSLVIVESPAKAKTINKY
A0A9X3HWQ2_9VIBR/1-875 ----------------------------------------MGKSLVIVESPAKAKTINKY
A0A2T3JY34_PHOPO/1-883 ----------------------------------------MGKSLVIVESPAKAKTINKY
A0A2S7XJU3_9GAMM/1-879 ----------------------------------------MGKSLVIVESPAKAKTINKY
A0A5R9ITU2_9GAMM/1-887 ----------------------------------------MAKSLVIVESPAKAKTINKY
A0A432Y543_9GAMM/1-877 ----------------------------------------MAKSLVIVESPAKAKTINKY
A0A6Z0BWU5_9GAMM/1-877 ----------------------------------------MAKSLVIVESPAKAKTINKY
A0ABW4XKP6_9GAMM/1-876 ----------------------------------------MSKSLVIVESPAKAKTINKY
A0A6L9MQ30_9ALTE/1-891 ----------------------------------------MAKSLVIVESPAKAKTINKY
A0A2N8ZCK2_9VIBR/1-880 ----------------------------------------MGKSLVIVESPAKAKTINKY
A0A8D4LN73_9PAST/1-868 ----------------------------------------MSKSLVIVESPAKAKTINKY
U3CDK3_9VIBR/1-878     ----------------------------------------MGKSLVIVESPAKAKTINKY
Q6LPB7_PHOPR/1-883     ----------------------------------------MGKSLVIVESPAKAKTINKY
A0A2T3JI53_9GAMM/1-883 ----------------------------------------MGKSLVIVESPAKAKTINKY
A0ABT5UZ12_9VIBR/1-875 ----------------------------------------MGKSLVIVESPAKAKTINKY
A0A2A5JR02_PSEO7/1-881 ----------------------------------------MGKSLVIVESPAKAKTINKY
A0A511QCK0_9VIBR/1-876 ----------------------------------------MGKSLVIVESPAKAKTINKY
A0A1E5E3K2_9VIBR/1-877 ----------------------------------------MGKSLVIVESPAKAKTINKY
A0A0D8Q6W4_9GAMM/1-883 ----------------------------------------MGKSLVIVESPAKAKTINKY
A0ABQ6GY86_9GAMM/1-888 ----------------------------------------MAKSLVIVESPAKAKTINKY
A0AAQ2EPH6_PSEO7/1-881 ----------------------------------------MGKSLVIVESPAKAKTINKY
A0ABT5QP15_9GAMM/1-873 ----------------------------------------MGKSLVIVESPAKAKTINKY
A0ABX5PKC2_9GAMM/1-895 ------------------------MVPIFTVLRSFGANHTMGKSLVIVESPAKAKTINKY
A0A2T3L304_9GAMM/1-884 ----------------------------------------MGKSLVIVESPAKAKTINKY
A0ABX4G3Q4_9GAMM/1-883 ----------------------------------------MGKSLVIVESPAKAKTINKY
A0ABR7QWG2_9GAMM/1-874 ----------------------------------------MGKSLVIVESPAKAKTINKY
A0A090KHU7_9GAMM/1-877 ----------------------------------------MGKSLVIVESPAKAKTINKY
A3QF42_SHELP/1-898     ------------------------MEPIYRILRLFGADHSMGKSLVIVESPAKAKTINKY
A0ABT7EEJ8_9GAMM/1-878 ----------------------------------------MGKSLVIVESPAKAKTINKY
A0A8I2H336_9GAMM/1-881 ----------------------------------------MGKSLVIVESPAKAKTINKY
A0A380BGT9_9GAMM/1-895 --------MVPIFTVLRSFGANHT----------------MGKSLVIVESPAKAKTINKY
V5FNX1_9VIBR/1-878     ----------------------------------------MGKSLVIVESPAKAKTINKY
Q5E600_ALIF1/1-876     ----------------------------------------MGKSLVIVESPAKAKTINKY
A0ABV4M7P6_9VIBR/1-878 ----------------------------------------MGKSLVIVESPAKAKTINKY
A0A1E7ZGL4_9ALTE/1-877 ----------------------------------------MAKSLVIVESPAKAKTINKY
A0A4R1KGS3_9GAMM/1-876 ----------------------------------------MSKSLVIVESPAKAKTINKY
A0A289GBQ9_VIBAN/1-876 ----------------------------------------MGKSLVIVESPAKAKTINKY
A0AAN0XUC8_9VIBR/1-877 ----------------------------------------MGKSLVIVESPAKAKTINKY
A0A939ISB0_9ALTE/1-878 ----------------------------------------MAKSLVIVESPAKAKTINKY
A0A5B7YEL3_9ALTE/1-879 ----------------------------------------MAKSLVIVESPAKAKTINKY
A0A7S9DV39_9ALTE/1-879 ----------------------------------------MAKSLVIVESPAKAKTINKY
A0A3E0TQT7_9GAMM/1-895 ----------------------------------------MAKSLVIVESPAKAKTINKY
A0A9X4F0G3_9VIBR/1-875 ----------------------------------------MGKSLVIVESPAKAKTINKY
A0A6V7GSA3_9VIBR/1-876 ----------------------------------------MGKSLVIVESPAKAKTINKY
U3U362_9GAMM/1-864     ----------------------------------------MVKALVIVESPAKAKTINKY
A0A0J8JP18_9ALTE/1-889 ----------------------------------------MGKSLVIVESPAKAKTINKY
A0A6V7GSZ5_9VIBR/1-876 ----------------------------------------MGKSLVIVESPAKAKTINKY
U3C058_9VIBR/1-876     ----------------------------------------MGKSLVIVESPAKAKTINKY
A0A1E5D714_9VIBR/1-878 ----------------------------------------MGKSLVIVESPAKAKTINKY
A0A6G9QKA8_9GAMM/1-886 ----------------------------------------MGKSLVIVESPAKAKTINKY
F5Z907_ALTNA/1-888     ----------------------------------------MAKSLVIVESPAKAKTINKY
A0AAW7Z7N2_9ALTE/1-888 ----------------------------------------MAKSLVIVESPAKAKTINKY
A0A8E4GII6_9ENTR/1-871 ----------------------------------MQVRVIMAKALVIVESPAKAKTVSKY
A0A4U1BTJ7_9GAMM/1-888 ----------------------------------------MAKSLVIVESPAKAKTINKY
A0A378N9P8_MANHA/1-868 ----------------------------------------MGKSLVIVESPAKAKKINQY
W0QB72_9PAST/1-868     ----------------------------------------MGKSLVIVESPAKAKKINQY
A0A330LQL7_9GAMM/1-888 ----------------------------------------MGRSLVIVESPAKAKTINKY
A0A5Q0TDI4_9VIBR/1-880 ----------------------------------------MGKSLVIVESPAKAKTINKY
A0A4V1Z8N2_9GAMM/1-880 ----------------------------------------MGKSLVIVESPAKAKTINKY
A0A2N4UX87_9GAMM/1-883 ----------------------------------------MGKSLVIVESPAKAKTINKY
A0A7Z6ZUB6_9GAMM/1-894 ----------------------------------------MAKALVIVESPAKAKTINKY
B6EJI6_ALISL/1-879     ----------------------------------------MGKSLVIVESPAKAKTINKY
A0ABX3AXU6_ALILO/1-879 ----------------------------------------MGKSLVIVESPAKAKTINKY
A0AAW8NNG1_9GAMM/1-894 ----------------------------------------MGKSLVIVESPAKAKTINKY
A0A510XR19_9GAMM/1-899 ----------------------------------------MGKSLVIVESPAKAKTINKY
A0A552X413_9GAMM/1-893 ----------------------------------------MAKALVIVESPAKAKTINKY
A0ABU2ZWY9_9GAMM/1-890 ----------------------------------------MSKSLVIVESPAKAKTINKY
A0AAE9Z1I8_9GAMM/1-895 ----------------------------------------MAKSLVIVESPAKAKTINKY
A0ABD4ELW5_9GAMM/1-902 ----------------------------------------MGKSLVIVESPAKAKTINKY
A0AA37S3Z1_9GAMM/1-902 ----------------------------------------MGKSLVIVESPAKAKTINKY
A0A432ZJR0_9GAMM/1-893 ----------------------------------------MSKSLVIVESPAKAKTINKY
A0AAW7QWT9_9GAMM/1-895 ----------------------------------------MAKSLVIVESPAKAKTINKY
A0ABR5VV13_9GAMM/1-898 ----------------------------------------MGKSLVIVESPAKAKTINKY
A0ABT9FBZ7_9GAMM/1-902 ----------------------------------------MGKSLVIVESPAKAKTINKY
A0ABR9DXD5_9GAMM/1-900 ----------------------------------------MGKSLVIVESPAKAKTINKY
A0ABU1BA97_PSEHA/1-895 ----------------------------------------MGKSLVIVESPAKAKTINKY
A0A918JHZ5_9ALTE/1-890 ----------------------------------------MAKSLVIVESPAKAKTINKY
A0A368NIV4_9GAMM/1-879 ----------------------------------------MSKSLVIVESPAKAKTINKY
A0AA41W6V5_9GAMM/1-884 ----------------------------------------MGKSLVIVESPAKAKTINKY
A0A7H1C143_9PAST/1-868 ----------------------------------------MGKSLVIVESPAKAKKINQY
A0A1H7ZN21_9PAST/1-883 ----------------------------------------MAKSLVIVESPAKAKTINKY
A0A1H7JS39_9GAMM/1-860 ----------------------------------------MGKSLVIVESPAKAKTINKY
A0AAW8CG87_9PAST/1-881 ----------------------------------------MAKSLVIVESPAKAKTINKY
A0A8J6UPR2_9GAMM/1-884 ----------------------------------------MGKSLVIVESPAKAKTINKY
A0A919BPK7_9GAMM/1-883 ----------------------------------------MSKSLVIVESPAKAKTINKY
A0A3N5Y145_9ALTE/1-875 ----------------------------------------MAKSLVIVESPAKAKTINKY
A0A1M5YQS9_9GAMM/1-886 ----------------------------------------MGKSLVIVESPAKAKTINKY
A0A369YGN7_9PAST/1-868 ----------------------------------------MGKSLVIVESPAKAKTINKY
A0AAQ1G9V9_9GAMM/1-873 ----------------------------------------MGKALVIVESPAKAKTINKY
A0A2A3MHT0_9PSED/1-873 ----------------------------------------MGKALVIVESPAKAKTINKY
A0A1H1SL95_9PSED/1-866 ----------------------------------------MGKSLVIVESPAKAKTINKY
A0A143WQI0_9ENTR/1-870 ----------------------------------------MGKALVIVESPAKAKTINKY
A0A8J2U4F5_9GAMM/1-881 ----------------------------------------MGKSLVIVESPAKAKTINKY
A0A2S0VL70_9ALTE/1-881 ----------------------------------------MGKSLVIVESPAKAKTINKY
A0A8E2QF09_9GAMM/1-866 ----------------------------------------MGKSLVIVESPAKAKTINKY
A0A1K9Z0N4_9GAMM/1-881 -----------------------------------------------MESPAKAKTINKY
A0A8H9IA16_9ALTE/1-879 ----------------------------------------MAKSLVIVESPAKAKTINKY
A0AAD0TZU7_9GAMM/1-898 ----------------------------------------MGKSLVIVESPAKAKTINKY
A0A396S118_9PSED/1-872 ----------------------------------------MGKALVIVESPAKAKTINKY
A0AAX1PL33_AERSA/1-913 MVRAGELICSQDCFFASNLLYSPTKPHTNPVGCNEDNSYSMGKSLVIVESPAKAKTINKY
K6Y9N2_9ALTE/1-878     ----------------------------------------MAKSLVIVESPAKAKTINKY
A0A9X2KT16_9GAMM/1-874 ----------------------------------------MGKSLVIVESPAKAKTINKY
A0A011NBX1_9PAST/1-868 ----------------------------------------MGKSLVIVESPAKAKKINQY
G4QLG6_GLANF/1-884     ----------------------------------------MGKSLVIVESPAKAKTINKY
A0A024HKU2_PSEKB/1-869 ----------------------------------------MGKSLVIVESPAKAKTINKY
C3V9X4_PSENT/1-868     ----------------------------------------MGKSLVIVESPAKAKTINKY
A0A078MGX1_9PSED/1-871 ----------------------------------------MGKALVIVESPAKAKTINKY
A0AA47I0R9_9GAMM/1-867 ----------------------------------------MGKSLVIVESPAKAKTINKY
A0A023WT85_STUST/1-867 ----------------------------------------MGKSLVIVESPAKAKTINKY
A0A7X0NHT0_9GAMM/1-886 ----------------------------------------MAKSLVIVESPAKAKTINKY
A0ABM6N2P7_9GAMM/1-902 ----------------------------------------MGKSLVIVESPAKAKTINKY
A0ABN0NLK5_9GAMM/1-902 ----------------------------------------MGKSLVIVESPAKAKTINKY
A0A9W4QYN6_PSEHA/1-902 ----------------------------------------MGKSLVIVESPAKAKTINKY
A0ABQ0U8F9_PSEAF/1-898 ----------------------------------------MGKSLVIVESPAKAKTINKY
A0A094IUX3_9GAMM/1-894 ----------------------------------------MAKALVIVESPAKAKTINKY
A0A063KR79_9GAMM/1-902 ----------------------------------------MGKSLVIVESPAKAKTINKY
A0A2K4X8V1_PSEVC/1-901 ----------------------------------------MGKSLVIVESPAKAKTINKY
A0ABU9TCT1_9GAMM/1-901 ----------------------------------------MGKSLVIVESPAKAKTINKY
Q3IL29_PSET1/1-905     ----------------------------------------MGKSLVIVESPAKAKTINKY
A0ABM6JJJ5_9GAMM/1-903 ------------------------MEPIYIYQRLFGANKTMGKSLVIVESPAKAKTINKY
A0A432WYB0_9GAMM/1-904 ----------------------------------------MGKALVIVESPAKAKTINKY
TOP1_PSEAE/1-868       ----------------------------------------MGKSLVIVESPAKAKTINKY
K6ZJB6_9ALTE/1-880     ----------------------------------------MGKSLVIVESPAKAKTINKY
A0A1H0AKQ1_9PSED/1-868 ----------------------------------------MGKSLVIVESPAKAKTINKY
A0A482TZU3_9PSED/1-867 ----------------------------------------MGKSLVIVESPAKAKTINKY
A0A9X7V2W4_9GAMM/1-865 ----------------------------------------MGKSLVIVESPAKAKTINKY
A0A1H6UKJ3_9PSED/1-867 ----------------------------------------MGKSLVIVESPAKAKTINKY
A0A6N8F6E1_9GAMM/1-889 ----------------------------------------MGKSLVIVESPAKAKTINKY
A0A9X2AT75_9GAMM/1-870 ----------------------------------------MGKSLVIVESPAKAKTINKY
A0A427DP39_9GAMM/1-867 ----------------------------------------MGKSLVIVESPAKAKTINKY
A0AAW8QZF2_9ALTE/1-880 ----------------------------------------MGKSLVIVESPAKAKTINKY
A0A917USA3_9PSED/1-870 ----------------------------------------MGKSLVIVESPAKAKTINKY
V4S0I3_STUCH/1-867     ----------------------------------------MGKSLVIVESPAKAKTINKY
A0A1H2GZX2_9GAMM/1-867 ----------------------------------------MGKSLVIVESPAKAKTINKY
A0A1A9K9K0_9PSED/1-869 ----------------------------------------MGKSLVIVESPAKAKTINKY
A0A0K1XFW7_9GAMM/1-864 ----------------------------------------MGKSLVIVESPAKAKTINKY
A0A974RXV6_9GAMM/1-869 ----------------------------------------MGKSLVIVESPAKAKTINKY
A0A7H8UW72_9PAST/1-868 ----------------------------------------MGKSLVIVESPAKAKKINQY
A0A1H3EXU8_9PSED/1-873 ----------------------------------------MGKSLVIVESPAKAKTINKY
A0A222G4X5_9GAMM/1-891 ----------------------------------------MAKSLVIVESPAKAKTINKY
A0A1I3GV98_9GAMM/1-868 ----------------------------------------MGKSLVIVESPAKAKTINKY
A0A0D0KBB2_9PSED/1-868 ----------------------------------------MGKSLVIVESPAKAKTINKY
A0AA42BDY6_9GAMM/1-870 ----------------------------------------MGKSLVIVESPAKAKTINKY
R9PPJ5_AGAAL/1-841     ----------------------------------------MEV------QPIKTKAA---
A0A839SXA9_AZOMA/1-867 ----------------------------------------MGKSLVIVESPAKAKTINKY
A0A3S9XED8_9GAMM/1-868 ----------------------------------------MGKSLVIVESPAKAKTINKY
A0A0F9RIJ6_9ZZZZ/1-906 ----------------------------------------MGKSLVIVESPAKAKTINKY
A0A239L132_9PSED/1-869 ----------------------------------------MGKSLVIVESPAKAKTINKY
A0A0B3C442_9PSED/1-867 ----------------------------------------MGKSLVIVESPAKAKTINKY
A0AAE9VPZ8_9GAMM/1-867 ----------------------------------------MSKSLVIVESPAKAKTINKY
A0A2T5P6I4_9PSED/1-869 ----------------------------------------MGKSLVIVESPAKAKTINKY
A0AB37Z2J0_9PSED/1-869 ----------------------------------------MGKSLVIVESPAKAKTINKY
A0A238ZZW0_9PSED/1-870 ----------------------------------------MGKSLVIVESPAKAKTINKY
A0A1I1T6B2_PSEOC/1-868 ----------------------------------------MGKSLVIVESPAKAKTINKY
A0A365PTM0_9GAMM/1-870 ----------------------------------------MGKSLVIVESPAKAKTINKY
A0A432X8X8_9GAMM/1-893 ----------------------------------------MSKSLVIVESPAKAKTINRY
A0A1M6UAC3_9GAMM/1-878 ----------------------------------------MGKSLVIVESPAKAKTINKY
A0A1H3D3H6_9GAMM/1-876 ----------------------------------------MGKSLVIVESPAKAKTINKY
A0A5J6LEA1_9GAMM/1-881 ----------------------------------------MGKTLVIVESPAKARTINKY
A0A3L8Q234_9GAMM/1-881 ----------------------------------------MGKSLVIVESPAKAKTINKY
A0A2I0CSI0_9PSED/1-867 ----------------------------------------MGKSLVIVESPAKAKTINKY
A0A1G8CGX2_9PSED/1-869 ----------------------------------------MGKSLVIVESPAKAKTINKY
A0A432VWP8_9GAMM/1-905 ----------------------------------------MGKALVIVESPAKAKTINKY
A0AAC9UJF9_9GAMM/1-905 ----------------------------------------MGKSLVIVESPAKAKTINKY
A0A327X2J8_9GAMM/1-919 ----------------------------------------MAKSLVIVESPAKAKTINKY
A0A5C6QN51_9GAMM/1-897 ----------------------------------------MAKSLVIVESPAKAKTINKY
A0A1M5BTB5_9GAMM/1-876 ----------------------------------------MGKSLVIVESPAKAKTINKY
A0A5C7W447_AQUAC/1-869 ----------------------------------------MGKSLVIVESPAKAKTINKY
A0A1B8P3L7_HALEL/1-729 ------------------------------------------------------------
A0A5J6WPM0_MORMI/1-908 ----------------------------------------MGRSLVIVESPAKAKTINKY
A0A1T1HE39_OCELI/1-885 ----------------------------------------MGKALVIVESPAKAKTINKY
A0A432WDL8_9GAMM/1-903 ----------------------------------------MAKSLVIVESPAKAKTINKY
A0A4Q9R4U2_9GAMM/1-867 ----------------------------------------MGKSLVIVESPAKAKTINKY
A0A1G8TCT1_9GAMM/1-875 ----------------------------------------MGKSLVIVESPAKAKTINKY
A0A291B7T4_9GAMM/1-873 ----------------------------------------MGKSLVIVESPAKAKTINKY
A0A7X4W7B7_9GAMM/1-876 ----------------------------------------MGKSLVIVESPAKAKTINKY
A0A063XWI0_9GAMM/1-881 ----------------------------------------MGKTLVIVESPAKARTINKY
A0A6I4L052_9PSED/1-869 ----------------------------------------MGKSLVIVESPAKAKTINKY
A0A1E2V7Y3_9GAMM/1-867 ----------------------------------------MGKSLVIVESPAKAKTINKY
A0A4R1EPR9_9GAMM/1-904 ----------------------------------------MGRSLVIVESPAKAKTINKY
A0A431V767_9GAMM/1-881 ----------------------------------------MGKSLVIVESPAKAKTINKY
A0A1K1WYP9_9GAMM/1-871 ----------------------------------------MGKSLVIVESPAKAKTINKY
A0A1X7AKC8_9GAMM/1-879 ----------------------------------------MGKSLVIVESPAKAKTINKY
A0A1H5IMP8_PSEAG/1-869 ----------------------------------------MGKSLVIVESPAKAKTINKY
A0A1H7HMT4_9GAMM/1-878 ----------------------------------------MGKSLVIVESPAKAKTINKY
A0A2N7TQC4_9GAMM/1-875 ----------------------------------------MGKSLVIVESPAKAKTINKY
A0A369WRL2_9GAMM/1-880 ----------------------------------------MGKSLVIVESPAKAKTINKY
A0A510XCT6_9GAMM/1-875 ----------------------------------------MGKSLVIVESPAKAKTINKY
A0A285VPS8_9GAMM/1-877 ----------------------------------------MGKSLVIVESPAKAKTINKY
A0A1J0VIW6_9GAMM/1-878 ----------------------------------------MGKSLVIVESPAKAKTINKY
A0A291P8G7_9GAMM/1-879 ----------------------------------------MGKSLVIVESPAKAKTINKY
A0A5D9DC96_HALER/1-878 ----------------------------------------MGKSLVIVESPAKAKTINKY
A0A4Y4F215_9GAMM/1-878 ----------------------------------------MGKSLVIVESPAKAKTINKY
A0A1I7FDA7_9GAMM/1-876 ----------------------------------------MGKSLVIVESPAKAKTINKY
A0A1H0IPV5_9GAMM/1-876 ----------------------------------------MGKSLVIVESPAKAKTINKY
A0A4R6X7K4_9GAMM/1-875 ----------------------------------------MAKSLVIVESPAKAKTINKY
A0A7U8GT26_NEPCE/1-878 ----------------------------------------MGKSLVIVESPAKAKTINKY
A0A5P1RAX3_9GAMM/1-879 ----------------------------------------MGKSLVIVESPAKAKTINKY
A0A1X9NIK9_9GAMM/1-883 ----------------------------------------MGKSLVIVESPAKAKTINKY
A0A5B8ST47_9GAMM/1-880 ----------------------------------------MGKSLVIVESPAKAKTINKY
A0A853I298_9GAMM/1-887 ----------------------------------------MGKSLVIVESPAKAKTINKY
S2LFL0_LITA3/1-876     ----------------------------------------MGKSLVIVESPAKAKTINKY
A0AAW7XJY6_9GAMM/1-882 ----------------------------------------MGKSLVIVESPAKAKTINKY
A0A1I2T9I1_9GAMM/1-879 ----------------------------------------MGKSLVIVESPAKAKTINKY
A0A8J7FAM6_9GAMM/1-887 ----------------------------------------MGKSLVIVESPAKAKTINKY
A0A562I2W0_9GAMM/1-869 ----------------------------------------MGKSLVIVESPAKAKTINKY
A0A7W5PBY1_9GAMM/1-879 ----------------------------------------MGKSLVIVESPAKAKTINKY
A0A1I7AQL0_9GAMM/1-880 ----------------------------------------MGKSLVIVESPAKAKTINKY
A0A7W5ERL9_9GAMM/1-879 ----------------------------------------MGKSLVIVESPAKAKTINKY
A0A1A8THD1_9GAMM/1-875 ----------------------------------------MAKSLVIVESPAKAKTINKY
A0A2N7U937_9GAMM/1-875 ----------------------------------------MGKSLVIVESPAKAKTINKY
B3PHK9_CELJU/1-873     ----------------------------------------MGKSLVIVESPAKAKTINKY
A0A266Q5B6_9GAMM/1-873 ----------------------------------------MGKSLVIVESPAKAKTINKY
A0A9J6RII7_9GAMM/1-884 ----------------------------------------MAKSLVIVESPAKAKTINKY
A0A5A9W4W8_9GAMM/1-877 ----------------------------------------MGKTLVIVESPAKAKTINKY
A0A0A1YFV2_9PSED/1-869 ----------------------------------------MGKSLVIVESPAKAKTINKY
A0A9W6K8A6_9PSED/1-869 ----------------------------------------MGKSLVIVESPAKAKTINKY
A0A4P9VKM8_9GAMM/1-888 ----------------------------------------MGKSLVIVESPAKAKTINKY
A0A081KCG1_9GAMM/1-880 ----------------------------------------MGKSLVIVESPAKAKTINKY
A0A109ULD1_9GAMM/1-875 ----------------------------------------MGKSLVIVESPAKAKTINKY
A0A7W5G463_9GAMM/1-879 ----------------------------------------MGKSLVIVESPAKAKTINKY
A0A2N7UFN0_9GAMM/1-876 ----------------------------------------MGKSLVIVESPAKAKTINKY
N6WQH8_9GAMM/1-881     ----------------------------------------MGKNLVIVESPAKAKTINKY
A0A0K6IK65_9GAMM/1-875 ----------------------------------------MAKSLVIVESPAKAKTINKY
A0A418XMP2_9PSED/1-868 ----------------------------------------MGKSLVIVESPAKAKTINKY
A0A7X0JSR4_9GAMM/1-883 ----------------------------------------MGKSLVIVESPAKAKTINKY
A0A139SY10_9GAMM/1-868 ----------------------------------------MGKSLVIVESPAKAKTINKY
A0A1G9WUP0_9GAMM/1-878 ----------------------------------------MGKSLVIVESPAKAKTINKY
A0A839V0T6_9GAMM/1-876 ----------------------------------------MGKSLVIVESPAKAKTINKY
A0A1M7HRX1_9GAMM/1-877 ----------------------------------------MGKSLVIVESPAKAKTINKY
A0A2T0VNU8_9GAMM/1-878 ----------------------------------------MGKSLVIVESPAKAKTINKY
A0A1I3CPZ2_9PSED/1-870 ----------------------------------------MGKSLVIVESPAKAKTINKY
A0A368U1Q6_9GAMM/1-875 ----------------------------------------MGKSLVIVESPAKAKTINKY
A0A7W5DHB6_9GAMM/1-882 ----------------------------------------MGKSLVIVESPAKAKTINKY
A0A7X4VWF9_9GAMM/1-876 ----------------------------------------MGKSLVIVESPAKAKTINKY
A0A2A2EPQ9_9GAMM/1-878 ----------------------------------------MGKSLVIVESPAKAKTINKY
A0A5R8M950_9GAMM/1-882 ----------------------------------------MGKSLVIVESPAKAKTINKY
A0A844I270_9GAMM/1-880 ----------------------------------------MGKSLVIVESPAKAKTINKY
A0AAU7MN20_9GAMM/1-880 ----------------------------------------MGKSLVIVESPAKAKTINKY
A0A1A9EZF9_9GAMM/1-879 ----------------------------------------MGKSLVIVESPAKAKTINKY
A0A364NLI5_9GAMM/1-881 ----------------------------------------MGKTLVIVESPAKAKTINKY
A0A4V4R800_9PSED/1-870 ----------------------------------------MGKSLVIVESPAKAKTINKY
A0A1N7KA83_9GAMM/1-879 ----------------------------------------MGKSLVIVESPAKAKTINKY
W1NCD7_9GAMM/1-877     ----------------------------------------MGKSLVIVESPAKAKTINKY
A0AAU7KQ81_9GAMM/1-877 ----------------------------------------MGKSLVIVESPAKAKTINKY
A0A5M3PYL0_9GAMM/1-880 ----------------------------------------MGKSLVIVESPAKAKTINKY
A0A2V3ZLR8_9GAMM/1-878 ----------------------------------------MGKSLVIVESPAKAKTINKY
A0A7R6SVN0_9GAMM/1-880 ----------------------------------------MGKSLVIVESPAKAKTINKY
A0A2S5KPF1_9PROT/1-871 ----------------------------------------MGKVLVIVESPAKAKTINKY
A0A2K9LL09_9GAMM/1-913 ----------------------------------------MGKSLVIVESPAKAKTINKY
A0AAN2BKW9_9GAMM/1-889 ----------------------------------------MGKSLVIVESPAKAKTINKY
A0A545TVW5_9GAMM/1-884 ----------------------------------------MGKSLVIVESPAKAKTINKY
A0A5K1I9S9_9GAMM/1-882 ----------------------------------------MGKSLVIVESPAKAKTINKY
A0A3N2DKI4_9GAMM/1-886 ----------------------------------------MAKSLVIVESPAKAKTINKY
A0A928V598_9GAMM/1-874 ----------------------------------------MGKSLVIVESPAKAKTINKY
Q2SD25_HAHCH/1-884     ---------------------------MTAISTRSKEPSAMGKSLVIVESPAKAKTINKY
A0A7Y0REM8_9GAMM/1-878 ----------------------------------------MGKSLVIVESPAKAKTINKY
A0A1I6GM30_9GAMM/1-877 ----------------------------------------MGKSLVIVESPAKAKTINKY
A0A1G7QMW5_9GAMM/1-880 ----------------------------------------MGKSLVIVESPAKAKTINKY
A0A2K9APN9_9GAMM/1-876 ----------------------------------------MGKSLVIVESPAKAKTINKY
A0A1B3B9C4_9GAMM/1-876 ----------------------------------------MGKSLVIVESPAKAKTINKY
A0AA37SA68_9GAMM/1-896 ----------------------------------------MAKSLVIVESPAKAKTINKY
A0AA37WQH6_9GAMM/1-892 ----------------------------------------MGKSLVIVESPAKAKTINKY
W9UZ72_9GAMM/1-881     ----------------------------------------MGKTLVIVESPAKAKTINKY
A0A348HGC7_9GAMM/1-882 ----------------------------------------MGKSLVIVESPAKAKTINKY
A0A222FNB0_9GAMM/1-884 ----------------------------------------MGKSLVIVESPAKAKTINKY
A0A0K2BKX0_9GAMM/1-861 ----------------------------------------MSKALVIVESPSKAKTINKY
A0AAP8SNZ9_9GAMM/1-883 ----------------------------------------MGKSLVIVESPAKAKTINKY
A0A5C1NGE3_9GAMM/1-881 ----------------------------------------MGKSLVIVESPAKAKTINKY
A0A2N5X4S4_9GAMM/1-882 ----------------------------------------MGKSLVIVESPAKAKTINKY
A0A4P7XFY9_9ALTE/1-889 ----------------------------------------MGKSLVIVESPAKAKTINKY
A0A318D701_9GAMM/1-875 ----------------------------------------MGKSLVIVESPAKAKTINKY
A0A5C0ZWP5_9GAMM/1-879 ----------------------------------------MGKSLVIVESPAKAKTINKY
A0A3L7E099_9GAMM/1-883 ----------------------------------------MGKSLVIVESPAKAKTINKY
A0A9X7YPC4_9GAMM/1-879 ----------------------------------------MGKSLVIVESPAKAKTINKY
A0A5S9QF68_9GAMM/1-890 ----------------------------------------MGKSLVIVESPAKAKTINKY
A0A4U6R0C8_9GAMM/1-878 ----------------------------------------MGKSLVIVESPAKAKTINKY
A0AAW8B5V7_9GAMM/1-879 ----------------------------------------MGKSLVIVESPAKAKTINKY
A0A7T4QXS8_9GAMM/1-892 ----------------------------------------MGKSLVIVESPAKAKTINKY
Q1LTG3_BAUCH/1-857     ----------------------------------------MNKALVIVESPAKAKTINKY
A0A5S9PRH9_9GAMM/1-909 ----------------------------------------MGKSLVIVESPAKAKTINKY
A0A1C3JUY6_9GAMM/1-876 ----------------------------------------MAKSLVIVESPAKAKTINKY
A0A927GW33_9GAMM/1-885 ----------------------------------------MAKSLVIVESPAKAKTINKY
A0A120HPS6_9GAMM/1-863 ----------------------------------------MGKTLVIVESPAKAETINKY
A0A1D2QSS8_9GAMM/1-890 ----------------------------------------MGKSLVIVESPAKAKTINKY
A0A5P9NK87_9GAMM/1-883 ----------------------------------------MGKSLVIVESPAKAKTINKY
A0A2H9T4Q8_9ZZZZ/1-883 ----------------------------------------MGKSLVIVESPAKAKTINKY
A0A0F6TPH2_9GAMM/1-875 ----------------------------------------MGKSLVIVESPAKAKTINKY
A0A9X2EKW5_9GAMM/1-895 ----------------------------------------MGKSLVIVESPAKAKTINKY
C5BL17_TERTT/1-896     ----------------------------------------MGKSLVIVESPAKAKTINKY
A0A1H6RXP4_9GAMM/1-876 ----------------------------------------MGKSLVIVESPAKAKTINKY
A0A918XG43_9GAMM/1-885 ----------------------------------------MGKSLVIVESPAKAKTINKY
C7RA94_KANKD/1-876     ----------------------------------------MGKSLVIVESPAKAKTINKY
K4KHL3_SIMAS/1-896     ----------------------------------------MAKALVIVESPAKAKTINKY
A0A2A2F880_9GAMM/1-897 ----------------------------------------MGKSLVIVESPAKAKTINKY
A0AAU0MYA0_9GAMM/1-913 ----------------------------------------MGKSLVIVESPAKAKTINKY
A0A939ILG6_9GAMM/1-891 ----------------------------------------MGKSLVIVESPAKAKTINKY
A0A3P3VSI5_9GAMM/1-880 ----------------------------------------MGKSLVIVESPAKAKTINKY
A0A4Z1BG62_9GAMM/1-883 ----------------------------------------MGKSLVIVESPAKAKTINKY
A0A5C8ZWT5_9GAMM/1-889 ----------------------------------------MGKSLVIVESPAKAKTINKY
A4BDM0_9GAMM/1-898     ----------------------------------------MGKSLVIVESPAKAKTINKY
A0A3E0H689_9GAMM/1-903 ----------------------------------------MGRSLVIVESPAKAKTINKY
L0WHE6_9GAMM/1-909     ----------------------------------------MGKSLVIVESPAKAKTINRY
A0A7R6PCC5_9GAMM/1-885 ----------------------------------------MGKSLVIVESPAKAKTINKY
A0A5C8ZZF0_9GAMM/1-893 ----------------------------------------MGKSLVIVESPAKAKTINKY
A0A9X3EL67_9GAMM/1-886 ----------------------------------------MGKSLVIVESPAKAKTINKY
A0A095VPH9_9GAMM/1-902 ----------------------------------------MGKSLVIVESPAKAKTINKY
A0A1E8CGD2_9GAMM/1-876 ----------------------------------------MSKSLVIVESPAKAKTINKY
A0A839ULH8_9GAMM/1-902 ----------------------------------------MAKSLVIVESPAKAKTINKY
A0A9X4YGC5_9GAMM/1-897 ----------------------------------------MGKSLVIVESPAKAKTINKY
A0A6P1T845_9GAMM/1-911 ----------------------------------------MGKSLVIVESPAKAKTINKY
A0A1Y0IAE7_9GAMM/1-891 ----------------------------------------MGKSLVIVESPAKAKTINKY
A0A2T5J1W5_9GAMM/1-869 ----------------------------------------MAKALVIVESPAKAKTINKY
A0A7W4W2Z8_9GAMM/1-906 ----------------------------------------MAKSLVIVESPAKAKTINKY
A0A918N8D4_9GAMM/1-882 ----------------------------------------MGKSLVIVESPAKAKTINKY
A0A1L6KQN3_ACIHA/1-879 ---------------------MANTPRSASESTAASASAAKKRALVIVESPAKAKTINKY
A0A6N7LYD9_9GAMM/1-909 ----------------------------------------MGKSLVIVESPAKAKTINRY
A0A9E8KQJ2_9ALTE/1-895 ----------------------------------------MGKSLVIVESPAKAKTINKY
A0A3P1SKG5_9GAMM/1-888 ----------------------------------------MGKSLVIVESPAKAKTINKY
A0AAV3TXX4_9ALTE/1-890 ----------------------------------------MGKSLVIVESPAKAKTINKY
A0A095SPZ5_9GAMM/1-911 ----------------------------------------MGKSLVIVESPAKAKTINRY
A0A418Y299_9GAMM/1-910 ----------------------------------------MGKSLVIVESPAKAKTINRY
A0A2A5BB10_9GAMM/1-899 ----------------------------------------MAKSLVIVESPAKAKTINKY
A0A059ZM26_ACIBA/1-878 ---------------------MANTSRSASQSTASSASAAHKRALVIVESPAKAKTINKY
H5T9E7_9ALTE/1-925     ----------------------------------------MGKSLVIVESPAKAKTINKY
A0A1E7REE0_9GAMM/1-876 -------------------------MATATQKRDNSTQGAKGRSLVIVESPAKAKTINKY
Q0VQT8_ALCBS/1-909     ----------------------------------------MGKSLVIVESPAKAKTINRY
K0CC60_ALCDB/1-908     ----------------------------------------MGKSLVIVESPAKAKTINRY
A0AA51RVN8_9GAMM/1-886 ----------------------------------------MGKSLVIVESPAKAKTINKY
A0AAW7X8F3_9GAMM/1-907 ----------------------------------------MEKSLVIVESPAKAKTINKY
A0A4R7JUL0_9GAMM/1-903 ----------------------------------------MGKSLVIVESPAKAKTINKY
A0A1Q2M4F1_9GAMM/1-918 ----------------------------------------MGKSLVIVESPAKAKTINKY
A0A316F9X4_9GAMM/1-882 ----------------------------------------MGKSLVIVESPAKAKTINKY
A0A160TAB0_9ZZZZ/1-867 ------------------------------------------------------------
A0A151YPX5_9GAMM/1-878 ---------------------MANTSRSASQSTASTAPAAHKRALVIVESPAKAKTINKY
A0A8H2K0S8_ACIRA/1-880 --------------------MANAPRSTSKSTSASSSSAANKRALVIVESPAKAKTINKY
A0A520RU67_9GAMM/1-898 ----------------------------------------MTKSLVIVESPAKAKTINKY
A0A4R3I8K3_9GAMM/1-885 ----------------------------------------MGKSLVIVESPAKAKTINKY
A0A3F3L9L7_9GAMM/1-881 -------------------MANAPRSTSKKSTAASSESAANKRALVIVESPAKAKTINKY
A0A5C8Z807_9GAMM/1-889 ----------------------------------------MGKSLVIVESPAKAKTINKY
A0A7W2YI36_9GAMM/1-900 ----------------------------------------MGKSLVIVESPAKAKTINKY
A0A2S2FGK8_9GAMM/1-880 --------------------MAKAPRSTTKSTTADTPNAGKKRALVIVESPAKAKTINKY
V2TKC0_9GAMM/1-881     --------------------MANAPRSTSKRTTASAESAAKKRALVIVESPAKAKTINKY
A0A9Q3UPB4_9GAMM/1-910 ----------------------------------------MGKSLVIVESPAKAKTINRY
A0A1G6KNS6_9GAMM/1-882 ----------------------MASTAKSTSASKSATSGAKGRSLVIVESPAKAKTINKY
A0A5N4WEW8_9GAMM/1-881 -----------MANAPRSTSK-STTAKASDAG--------NKRALVIVESPAKAKTINKY
A0A1N7J9E1_9GAMM/1-904 ----------------------------------------MGKSLVIVESPAKAKTINKY
A0A1R7QA43_ACIJO/1-880 --------------------MAKAPRSTSKSTTADSPEAGKKRALVIVESPAKAKTINKY
N8RQH5_9GAMM/1-879     ------MANTPRSASKSTAASNSAA---------------TKRALVIVESPAKAKTINKY
A0A6G8RST6_9GAMM/1-880 --------------------MANSPRSTSKSTAAQSPKAGQKRALVIVESPAKAKTINKY
B8KYH4_9GAMM/1-917     ----------------------------------------MGKSLVIVESPAKAKTINKY
A0A1Z9Z4K2_9GAMM/1-878 ---------------------MANAPRSTSKSTTAKSADGAKRALVIVESPAKAKTINKY
A0A0B2UBQ8_9GAMM/1-878 ---------------------MANTSRSASQSTASTAPAAPKRALVIVESPAKAKTINKY
A0A446ZNJ4_ACICA/1-878 ------MANTSRSASQSTASTAPAA---------------PKRALVIVESPAKAKTINKY
A0AB38YJX6_9GAMM/1-896 ----------------------------------------MGKSLVIVESPAKAKTINKY
A0A1G6HM62_9GAMM/1-879 -----------MANAPRSTSK-STPAKSPSAA--------NKRALVIVESPAKAKTINKY
N8VL05_9GAMM/1-880     -----------MANAPRSTSK-SSTAKSSDAG--------SKRALVIVESPAKAKTINKY
A0AAE6WY54_9GAMM/1-880 --------------------MANAPRSTSKSSTAKSSDAGNKRALVIVESPAKAKTINKY
A4A881_9GAMM/1-908     ----------------------------------------MGKSLVIVESPAKAKTINKY
A0A4Y8UL14_9GAMM/1-888 ----------------------------------------MAKALVIVESPAKAKTINRY
A0A6C0UBC2_9GAMM/1-914 ----------------------------------------MGKSLVIVESPAKAKTINKY
A0A1A7R916_9GAMM/1-880 -----------MANAPRSTSK-STTAKSSDAG--------KKRALVIVESPAKAKTINKY
A0A5Q0NZE7_9GAMM/1-879 --------------------MANAPRSTSKSSTAKTSTAGSKRALVIVESPAKAKTINKY
A0A4Y7XDN6_9GAMM/1-899 -----MPTAPRSTTKTTTRSRKAASSTALPDDAQDISTAKKARALVIVESPAKAKTINKY
A0A395JIR4_9GAMM/1-912 ----------------------------------------MGKSLVIVESPAKAKTINKY
A0A0N9VVE2_9GAMM/1-880 -----------MANAPRSTSK-STTAKSSDAG--------NKRALVIVESPAKAKTINKY
A0A6L6GIC1_9GAMM/1-880 -----------MANAPRSTSK-STTAKSSEAG--------KKRALVIVESPAKAKTINKY
A0A1C4GT21_9GAMM/1-879 --------------------MANAPQSTSKSTTAKSSSAAKKRALVIVESPAKAKTINKY
A0A1Y1S022_9SPIO/1-899 ----------------------------------------MAKSLVIVESPAKAKTINKY

TOP1_ECOLI/1-865       LGSDYVVKSSVGHIRDLPT----S-G----S---------A--A----KK-SA-D-----
A7ZL92_ECO24/1-865     LGSDYVVKSSVGHIRDLPT----S-G----S---------A--A----KK-SA-D-----
B7UR80_ECO27/1-865     LGSDYVVKSSVGHIRDLPT----S-G----S---------A--A----KK-SA-D-----
A0A0H3EGG4_ECO8N/1-865 LGSDYVVKSSVGHIRDLPT----S-G----S---------T--A----KK-SA-D-----
A0ABR8TBM4_9ESCH/1-865 LGSDYVVKSSVGHIRDLPT----S-G----S---------T--A----KK-SA-D-----
A0A0H2UYY3_SHIFL/1-865 LGCDYVVKSSVGHIRDLPT----S-G----S---------A--A----KK-SA-D-----
B7L4A7_ECO55/1-865     LGSDYVVKSSVGHIRDLPT----S-G----S---------A--A----KK-SA-D-----
A0ABU1DNC2_9ESCH/1-865 LGSDYVVKSSVGHIRDLPT----S-G----S---------A--A----KK-SA-D-----
A0A2B7MQI0_9ESCH/1-865 LGSDYVVKSSVGHIRDLPT----S-G----S---------T--T----KK-SA-D-----
B7LS07_ESCF3/1-865     LGNDYVVKSSVGHIRDLPT----S-G----S---------T--A----KK-SA-D-----
A0A0H2YYE9_ECOK1/1-879 LGSDYVVKSSVGHIRDLPT----S-G----S---------T--A----KK-SA-D-----
A0A0H2V865_ECOL6/1-879 LGSDYVVKSSVGHIRDLPT----S-G----S---------T--A----KK-SA-D-----
D2TL39_CITRI/1-865     LGSDYVVKSSVGHIRDLPT----S-G----S---------A--A----KK-SA-D-----
A0A6L5E4H2_9ENTR/1-865 LGNDYVVKSSVGHIRDLPT----S-G----S---------A--A----KK-SA-D-----
TOP1_SALTI/1-865       LGNDYVVKSSVGHIRDLPT----S-G----S---------A--A----KK-SA-D-----
A0ABY0HZ64_CITAM/1-865 LGNDYVVKSSVGHIRDLPT----S-G----S---------A--A----KK-SA-D-----
A8AG75_CITK8/1-865     LGNDYVVKSSVGHIRDLPT----S-G----S---------A--A----KK-SA-D-----
A0ABS0ZM44_9ENTR/1-865 LGSDYVVKSSVGHIRDLPT----S-G----S---------A--A----KK-SA-D-----
A0A248K915_SALBN/1-865 LGNDYVVKSSVGHIRDLPT----S-G----S---------A--A----KK-SA-D-----
A9MQ04_SALAR/1-865     LGNDYVVKSSVGHIRDLPT----S-G----S---------A--A----KK-SA-D-----
A0ABY0JXF1_9ENTR/1-865 LGNDYVVKSSVGHIRDLPT----S-G----S---------A--T----KK-SA-D-----
A0ABY2PQE1_9ENTR/1-865 LGNDYVVKSSVGHIRDLPT----S-G----S---------A--T----KK-SA-D-----
A0ABS1A3Z1_9ENTR/1-865 LGNDYVVKSSVGHIRDLPT----S-G----S---------A--T----KK-SA-D-----
A0A4P6WN87_9ENTR/1-865 LGNDYVVKSSVGHIRDLPT----S-G----S---------A--T----KK-SA-D-----
A0ABX8K1X1_9ENTR/1-865 LGNDYVVKSSVGHIRDLPT----S-G----S---------A--T----KK-SA-D-----
A0A2X4TDW2_SALER/1-795 ------------------------------------------------------------
TOP1_SALTY/1-865       LGNDYVVKSSVGHIRDLPT----S-G----S---------A--A----KK-SA-D-----
A0A0F6B205_SALT1/1-865 LGNDYVVKSSVGHIRDLPT----S-G----S---------A--A----KK-SA-D-----
A0A0H3NDG3_SALTS/1-865 LGNDYVVKSSVGHIRDLPT----S-G----S---------A--A----KK-SA-D-----
A0A7I6XBQ4_9ENTR/1-865 LGNDYVVKSSVGHIRDLPT----S-G----S---------A--T----KK-SA-D-----
A0ABT8PSQ1_9ENTR/1-865 LGNDYVVKSSVGHIRDLPT----S-G----S---------A--A----KK-SA-D-----
A0ABT1BDP9_9ENTR/1-865 LGNDYVVKSSVGHIRDLPT----S-G----S---------A--T----KK-SA-D-----
A0A6L6IK50_9ENTR/1-865 LGSDYVVKSSVGHIRDLPT----S-G----S---------T--A----KK-SA-D-----
A0ABD6M2V1_9ENTR/1-865 LGNDYVVKSSVGHIRDLPT----S-G----S---------A--T----KK-SA-D-----
A0A0F5PI84_CITFR/1-865 LGNDYVVKSSVGHIRDLPT----S-G----S---------A--T----KK-SA-D-----
A0ABX5T0I7_9ENTR/1-865 LGNDYVVKSSVGHIRDLPT----S-G----S---------A--T----KK-SA-D-----
A0A5P2MID5_9ENTR/1-865 LGNDYVVKSSVGHIRDLPT----S-G----S---------A--T----KK-SA-D-----
A0A4R0LPE0_CITBR/1-865 LGNDYVVKSSVGHIRDLPT----S-G----S---------A--T----KK-SA-D-----
A0ABN7GJ14_9ENTR/1-865 LGNDYVVKSSVGHIRDLPT----S-G----S---------A--T----KK-SA-D-----
A0A0H3CJ11_ENTCC/1-865 LGNDYVVKSSVGHIRDLPT----S-G----S---------A--S----KK-SA-D-----
A0A2T2XZ80_9ENTR/1-865 LGNDYVVKSSVGHIRDLPT----S-G----S---------A--A----KK-SA-D-----
A0A6G9RN77_9ENTR/1-865 LGNDYVVKSSVGHIRDLPT----S-G----S---------A--A----KK-SA-D-----
A0AAW8H5X5_9ENTR/1-865 LGNDYVVKSSVGHIRDLPT----S-G----S---------A--S----KK-SA-D-----
A0A144VFE8_9ENTR/1-865 LGNDYVVKSSVGHIRDLPT----S-G----S---------A--S----KK-SA-D-----
A0AAX3L4H3_9ENTR/1-865 LGNDYVVKSSVGHIRDLPT----S-G----S---------A--S----KK-SA-D-----
A0AAW3HKZ2_9ENTR/1-865 LGNDYVVKSSVGHIRDLPT----S-G----S---------A--S----KK-SA-D-----
A0A1I7A4Q2_9ENTR/1-865 LGNDYVVKSSVGHIRDLPT----S-G----S---------A--P----KK-SA-D-----
A0ABZ1DAU6_9ENTR/1-865 LGNDYVVKSSVGHIRDLPT----S-G----S---------A--S----KK-SA-D-----
A0ABT3XB70_9ENTR/1-865 LGNDYVVKSSVGHIRDLPT----S-G----S---------A--S----KK-SA-D-----
A0AB36FI46_ENTAS/1-865 LGNDYVVKSSVGHIRDLPT----S-G----S---------A--S----KK-SA-D-----
A0A0X4EX79_9ENTR/1-865 LGNDYVVKSSVGHIRDLPT----S-G----S---------A--S----KK-SA-D-----
A0ABX4VQ26_9ENTR/1-865 LGNDYVVKSSVGHIRDLPT----S-G----S---------A--S----KK-SA-D-----
A0A1B7JWP4_9ENTR/1-865 LGNDYVVKSSVGHIRDLPT----S-G----S---------A--A----KK-SA-D-----
A0A855EJ67_9ENTR/1-864 LGSDYVVKSSVGHIRDLPT----S-G----S---------A-------KK-SA-D-----
A0AA94KPL5_9ENTR/1-865 LGNDYVVKSSVGHIRDLPT----S-G----S---------A--P----KK-SA-D-----
A0AAX2ES36_9ENTR/1-865 LGNDYVVKSSVGHIRDLPT----S-G----S---------A--P----KK-SA-D-----
A0ABY0APD7_9ENTR/1-865 LGNDYVVKSSVGHIRDLPT----S-G----S---------A--S----KK-SA-D-----
A0ABX8KLQ6_9ENTR/1-865 LGNDYVVKSSVGHIRDLPT----S-G----S---------A--S----KK-SA-D-----
A0ABU5CZ72_9ENTR/1-865 LGNDYVVKSSVGHIRDLPT----S-G----S---------A--S----KK-SA-D-----
A0ABU6DZ71_9ENTR/1-865 LGNDYVVKSSVGHIRDLPT----S-G----S---------A--S----KK-SA-D-----
A0A447MHU6_KLUIN/1-865 LGNDYVVKSSVGHIRDLPT----S-G----S---------A--A----KK-SA-D-----
A0ABR9QAL3_9ENTR/1-865 LGNDYVVKSSVGHIRDLPT----S-G----S---------A--S----KK-SA-D-----
A0A0H3G1X4_KLEAK/1-865 LGNDYVVKSSVGHIRDLPT----S-G----S---------A--S----KK-SA-D-----
A0ABR6RM58_9ENTR/1-865 LGNDYVVKSSVGHIRDLPT----S-G----S---------A--A----KK-SA-D-----
A0A089PP49_PLUGE/1-865 LGNDYVVKSSVGHIRDLPT----S-G----S---------A--S----KK-SA-D-----
A0AAE4IU35_9ENTR/1-865 LGSDYVVKSSVGHIRDLPT----S-G----S---------A--S----KK-SA-D-----
A0ABU6EJD7_9ENTR/1-865 LGNDYVVKSSVGHIRDLPT----S-G----S---------A--S----KK-SA-D-----
A0ABX9FX62_9ENTR/1-865 LGHDYVVKSSVGHIRDLPT----S-G----S---------A--A----KK-SA-D-----
A0ABV1ZAQ5_9ENTR/1-865 LGNDYVVKSSVGHIRDLPT----S-G----S---------A--S----KK-SA-D-----
A0A1C4FVP0_9ENTR/1-865 LGNDYVVKSSVGHIRDLPT----S-G----S---------A--P----KK-SA-D-----
A0ABT3VS32_9ENTR/1-865 LGNDYVVKSSVGHIRDLPT----S-G----S---------A--S----KK-SA-D-----
A0AAE8QXH8_9ENTR/1-865 LGNDYVVKSSVGHIRDLPT----S-G----S---------A--S----KK-SA-D-----
A0ABX4ING9_9ENTR/1-865 LGNDYVVKSSVGHIRDLPT----S-G----S---------A--P----KK-SA-D-----
A0ABY6VK12_9ENTR/1-865 LGNDYVVKSSVGHIRDLPT----S-G----S---------A--S----KK-SA-D-----
A0A9Q9SBM1_9ENTR/1-865 LGNDYVVKSSVGHIRDLPT----S-G----S---------A--S----KK-SA-D-----
A0ABX8JYG0_9ENTR/1-865 LGSDYVVKSSVGHIRDLPT----S-G----S---------A--S----KK-SA-D-----
A0AB35X626_9ENTR/1-865 LGNDYVVKSSVGHIRDLPT----S-G----S---------A--A----KK-SA-D-----
A0ABY3S295_9ENTR/1-865 LGNDYVVKSSVGHIRDLPT----S-G----S---------A--A----KK-SA-D-----
A0ABY8DZ16_9ENTR/1-865 LGNDYVVKSSVGHIRDLPT----S-G----S---------A--S----KK-SA-D-----
A0ABV4JG06_9ENTR/1-865 LGNDYVVKSSVGHIRDLPT----S-G----S---------A--S----KK-SA-D-----
A0AAU7IW67_9ENTR/1-865 LGNDYVVKSSVGHIRDLPT----S-G----S---------A--S----KK-SA-D-----
A0A807LFX3_9ENTR/1-865 LGNDYVVKSSVGHIRDLPT----S-G----S---------A--P----KK-SA-D-----
A0ABP2ZWQ8_ENTCL/1-865 LGNDYVVKSSVGHIRDLPT----S-G----S---------A--P----KK-SA-D-----
A0A4R0GKV3_9ENTR/1-865 LGNDYVVKSSVGHIRDLPT----S-G----S---------A--P----KK-SA-D-----
A0ABT6EBT2_9ENTR/1-865 LGNDYVVKSSVGHIRDLPT----S-G----S---------T--S----KK-SA-D-----
A0A0J2L8J4_9ENTR/1-865 LGNDYVVKSSVGHIRDLPT----S-G----S---------A--S----KK-SA-D-----
A0ABV0HFV2_9ENTR/1-865 LGNDYVVKSSVGHIRDLPT----S-G----S---------A--A----KK-SA-D-----
A0ABS6G8N0_9ENTR/1-865 LGNDYVVKSSVGHIRDLPT----S-G----S---------A--S----KK-SA-D-----
A0ABD7KJ56_9ENTR/1-865 LGNDYVVKSSVGHIRDLPT----S-G----S---------A--S----KK-SA-D-----
A0AA96M8U3_9ENTR/1-865 LGNDYVVKSSVGHIRDLPT----S-G----S---------A--S----KK-SA-D-----
A0A0B7G7C1_KLEVA/1-865 LGNDYVVKSSVGHIRDLPT----S-G----S---------A--S----KK-ST-D-----
A0A1C4BJ74_9ENTR/1-865 LGNDYVVKSSVGHIRDLPT----S-G----S---------A--P----KK-SA-D-----
A0A0H3GND2_KLEPH/1-865 LGNDYVVKSSVGHIRDLPT----S-G----S---------A--S----KK-SA-D-----
A0A5R9LBY9_9ENTR/1-865 LGSDYVVKSSVGHIRDLPT----S-G----S---------A--S----KK-SA-D-----
A0A1Y6GIK9_RAOOR/1-865 LGNDYVVKSSVGHIRDLPT----S-G----S---------A--S----KK-SA-D-----
A0ABX9S2R5_9ENTR/1-865 LGNDYVVKSSVGHIRDLPT----S-G----S---------A--S----KK-SA-D-----
A0ABT2R8P0_9ENTR/1-864 LGSDYVVKSSVGHIRDLPT----S-G----S---------A-------KK-SA-D-----
A0A0L0H1Z7_9ENTR/1-865 LGNDYVVKSSVGHIRDLPT----S-G----S---------A--S----KK-SA-D-----
A0A223UCE9_9ENTR/1-865 LGNDYVVKSSVGHIRDLPT----S-G----S---------A--S----KK-SA-D-----
A0A1V2BVB4_RAOTE/1-865 LGNDYVVKSSVGHIRDLPT----S-G----S---------A--S----KK-SA-D-----
A0ABU7UCJ1_LELAM/1-865 LGNDYVVKSSVGHVRDLPT----S-G----S---------A--S----KK-SA-D-----
A0AAP4D8R1_9ENTR/1-865 LGNDYVVKSSVGHIRDLPT----S-G----S---------A--S----KK-SA-D-----
A0A9J6Q6G9_9ENTR/1-865 LGNDYVVKSSVGHIRDLPT----S-G----S---------A--S----KK-SA-D-----
A0ABM9F5Q9_9ENTR/1-865 LGNDYVVKSSVGHIRDLPT----S-G----S---------A--A----KK-SA-D-----
A0ABR5YHE3_9ENTR/1-865 LGNDYVVKSSVGHIRDLPT----S-G----S---------A--S----KK-SA-D-----
A0ABN6LQ96_9ENTR/1-865 LGNDYVVKSSVGHIRDLPT----S-G----S---------A--P----KK-SA-D-----
H5V575_ATLHE/1-868     LGNDYVVKSSVGHIRDLPT----S-G----S---------T--Q----KK-SA-D-----
E3G9R2_ENTLS/1-865     LGNDYVVKSSVGHIRDLPT----S-G----S---------A--T----KK-SA-D-----
A0A181Y665_KLEOX/1-865 LGNDYVVKSSVGHIRDLPT----S-G----S---------A--S----KK-SA-D-----
A0ABU9F9E9_9ENTR/1-865 LGNDYVVKSSVGHIRDLPT----S-G----S---------A--S----KK-SA-D-----
A0ABX5AA59_9ENTR/1-865 LGNDYVVKSSVGHIRDLPT----S-G----S---------A--S----KK-SA-D-----
A0ABZ0MVG6_9ENTR/1-865 LGNDYVVKSSVGHIRDLPT----S-G----S---------A--P----KK-SA-D-----
A0A285B2S6_9ENTR/1-865 LGNDYVVKSSVGHIRDLPT----S-G----S---------A--S----KK-SA-D-----
A0AAI8J189_9ENTR/1-865 LGNDYVVKSSVGHIRDLPT----S-G----S---------A--S----KK-ST-D-----
A0AAJ5UD07_9ENTR/1-865 LGNDYVVKSSVGHIRDLPT----S-G----S---------A--S----KK-SA-D-----
A0AB35RSV5_9ENTR/1-865 LGNDYVVKSSVGHIRDLPT----S-G----S---------A--P----KK-SA-D-----
A0ABZ3BBJ2_9ENTR/1-865 LGNDYVVKSSVGHIRDLPT----S-G----S---------A--P----KK-SA-E-----
A0A2X2GMT8_RAOPL/1-865 LGNDYVVKSSVGHIRDLPT----S-G----S---------A--S----KK-SA-D-----
A0ABU8Z9U5_9ENTR/1-865 LGNDYVVKSSVGHIRDLPT----S-G----S---------A--S----KK-SA-D-----
A0A085AI57_9ENTR/1-865 LGNDYVVKSSVGHIRDLPT----S-G----S---------A--S----KK-SA-D-----
A0A9J9KZV7_ENT38/1-865 LGNDYVVKSSVGHVRDLPT----S-G----S---------A--S----KK-SA-D-----
A0ABY3P6G2_9ENTR/1-865 LGNDYVVKSSVGHIRDLPT----S-G----S---------A--S----KK-SA-D-----
A0A9J6QKW8_9ENTR/1-865 LGNDYVVKSSVGHIRDLPT----S-G----S---------A--S----KK-SA-D-----
A0A090V4X0_PSEVU/1-865 LGSDYVVKSSVGHIRDLPT----S-G----S---------A--A----KK-SA-D-----
A0ABW1PW11_9ENTR/1-865 LGNDYVVKSSVGHIRDLPT----S-G----S---------A--P----KK-SA-D-----
A0ABU9V2H0_9ENTR/1-865 LGNDYVVKSSVGHIRDLPT----S-G----S---------A--P----KK-SA-D-----
A0ABX0VJB3_9ENTR/1-865 LGNDYVVKSSVGHIRDLPT----S-G----S---------T--T----KK-SA-D-----
A0ABY6JD32_9ENTR/1-865 LGNDYVVKSSVGHVRDLPT----S-G----S---------A--S----KK-SA-N-----
A0A427UTD6_9ENTR/1-868 LGNDYVVKSSVGHIRDLPT----S-G----S---------T--Q----KK-SA-D-----
A0A9X3AR12_9ENTR/1-865 LGNDYVVKSSVGHIRDLPT----S-G----S---------T--T----KK-SA-D-----
A0A0J8VQU2_9ENTR/1-866 LGKDYVVKSSVGHIRDLPT----S-G----S---------A--P----KK-SA-D-----
A0ABV1PM46_9ENTR/1-866 LGKDYVVKSSVGHIRDLPT----S-G----S---------A--P----KK-SA-D-----
A7MMF9_CROS8/1-865     LGKDYVVKSSVGHIRDLPT----S-G----S---------A--P----KK-SA-E-----
A0ABU4QWE7_9ENTR/1-866 LGNDYVVKSSVGHIRDLPT----S-G----S---------A--S----KK-SA-D-----
A0A1B7HTR1_9ENTR/1-865 LGNDYVVKSSVGHIRDLPT----S-G----S---------T--T----KK-SA-D-----
A0A447V1B7_9ENTR/1-865 LGNDYVVKSSVGHIRDLPT----S-G----S---------T--T----KK-SA-D-----
A0A089PVY5_9ENTR/1-865 LGNDYVVKSSVGHIRDLPT----S-G----S---------T--T----KK-SA-D-----
A0ABX5K7P6_9ENTR/1-865 LGKDYVVKSSVGHIRDLPT----S-G----S---------A--P----KK-SA-E-----
A0A2P8VL52_9ENTR/1-865 LGNDYVVKSSVGHVRDLPT----S-G----S---------A--S----KK-SA-D-----
A0ABV3NZA9_9ENTR/1-865 LGNDYVVKSSVGHIRDLPT----S-G----S---------T--T----KK-SA-D-----
A0AAC8VQH1_9ENTR/1-865 LGKDYVVKSSVGHIRDLPT----S-G----S---------A--P----KK-SA-E-----
A0A2T7ATR3_9ENTR/1-865 LGKDYVVKSSVGHIRDLPT----S-G----S---------A--P----KK-SA-E-----
A0A085GDS5_9ENTR/1-865 LGNDYVVKSSVGHIRDLPT----S-G----S---------T--T----KK-SA-D-----
A0A2P5GV53_9ENTR/1-865 LGNDYVVKSSVGHIRDLPT----S-G----S---------A--A----KK-SA-D-----
A0ABM5VHW7_9ENTR/1-865 LGKDYVVKSSVGHIRDLPT----S-G----S---------A--P----KK-SA-E-----
A0ABS6DDH1_9ENTR/1-865 LGNDYVVKSSVGHIRDLPT----S-G----S---------T--T----KK-SA-D-----
A0ABY9SGN8_9ENTR/1-865 LGNDYVVKSSVGHIRDLPT----S-G----S---------T--T----KK-SA-D-----
A0A3N5E0U3_9ENTR/1-865 LGNDYVVKSSVGHIRDLPT----S-G----S---------T--T----KK-SA-D-----
A0ABX2W645_9ENTR/1-865 LGNDYVVKSSVGHIRDLPT----S-G----S---------T--T----KK-SA-D-----
A0ABT2DYE9_9ENTR/1-866 LGNDYVVKSSVGHIRDLPT----S-G----S---------A--S----KK-SA-D-----
A0A3A5K0K1_9ENTR/1-865 LGNDYVVKSSVGHIRDLPT----S-G----S---------T--T----KK-SA-D-----
C9XTN3_CROTZ/1-865     LGKDFVVKSSVGHIRDLPT----S-G----S---------A--P----KK-SA-E-----
A0A4P8YLB4_9ENTR/1-866 LGSDYVVKSSVGHIRDLPT----S-G----S---------T--Q----KK-SA-D-----
A0A1B7L7N4_9ENTR/1-865 LGSNYVVKSSVGHIRDLPT----S-G----S---------T-------KK-SA-D-----
A0A317Q601_9ENTR/1-865 LGSNYVVKSSVGHIRDLPT----S-G----S---------T-------KK-SA-D-----
A0A4R6EZK3_SCAGO/1-866 LGNDYVVKSSVGHIRDLPT----S-G----S---------A--S----KK-SA-D-----
A0A1B7IPX7_9ENTR/1-865 LGNDYVVKSSVGHIRDLPT----S-G----S---------T--T----KK-SA-D-----
A0A8K0XXX8_9ENTR/1-865 LGNDYVVKSSVGHVRDLPT----S-G----S---------T--Q----KK-SA-D-----
A0A949Q657_9ENTR/1-865 LGNDYVVKSSVGHVRDLPT----S-G----S---------T--Q----KK-SA-D-----
A0ABM9Q8L3_9ENTR/1-879 LGKDYVVKSSVGHIRDLPT----S-G----S---------A--P----KK-SA-E-----
I2B862_SHIBC/1-868     LGNDYVVKSSVGHIRDLPT----S-G----S---------A--H----KK-SA-D-----
A0A0U5L0G6_9GAMM/1-865 LGNDFVVKSSVGHIRDLPT----S-G----S---------T--V----KK-SA-D-----
A0A1X1DBF8_9GAMM/1-865 LGNDYVVKSSVGHIRDLPT----S-G----S---------T--T----RK-SA-D-----
A0A518XCY2_9GAMM/1-865 LGNDYVVKSSVGHIRDLPT----S-G----S---------T--T----RK-SA-D-----
A0A1X1EVD7_PANCY/1-866 LGNDYVVKSSVGHIRDLPT----S-G----S---------T--T----RK-SA-D-----
A0A6P1PX32_9GAMM/1-862 LGKDYVVKSSVGHIRDLPT----S-G----S---------T--V----KK-SA-D-----
A0AAP9H577_9GAMM/1-866 LGNDYVVKSSVGHIRDLPT----S-G----S---------T--A----RK-TA-D-----
A0ABY3A3C8_9GAMM/1-865 LGNDYVVKSSVGHIRDLPT----S-G----S---------T--A----RK-SA-D-----
A0AAJ5UBC6_9GAMM/1-865 LGSDYVVKSSVGHIRDLPT----S-G----S---------T--A----KK-SA-D-----
A0A506VC89_9GAMM/1-862 LGKDYVVKSSVGHIRDLPT----S-G----S---------T--V----KK-SA-D-----
A0A370R542_9GAMM/1-864 LGGDYVVKSSVGHIRDLPT----S-G----S---------G--S----KK-SAAE-----
A0A286BZ36_9GAMM/1-865 LGNDYVVKSSVGHIRDLPT----S-G----S---------T--A----RK-SA-D-----
A0A6M8UEC1_9GAMM/1-866 LGNDYVVKSSVGHIRDLPT----S-G----S---------T--V----KK-SA-D-----
A0ABX3UUI9_9GAMM/1-865 LGSDYVVKSSVGHIRDLPT----S-G----S---------T--A----KK-SA-D-----
A0ABX4SKY0_9GAMM/1-865 LGNDYVVKSSVGHIRDLPT----S-G----S---------T--A----RK-SA-D-----
A0ABS1Z0V2_9GAMM/1-865 LGNDYVVKSSVGHIRDLPT----S-G----S---------T--T----RK-ST-D-----
A0ABT1VK32_9GAMM/1-865 LGNDYVVKSSVGHIRDLPT----S-G----S---------T--A----RK-SA-D-----
A0ABV2DW96_9GAMM/1-865 LGNDYVVKSSVGHIRDLPT----S-G----S---------T--A----RK-SA-D-----
A0A1I3TLX1_9GAMM/1-865 LGNDYVVKSSVGHIRDLPT----S-G----S---------T--A----RK-SA-D-----
A0ABX5N4J7_SERMA/1-865 LGSDYVVKSSVGHIRDLPT----S-G----S---------A--S----KK-SA-D-----
A0ABT8LSP4_9GAMM/1-865 LGSDYVVKSSVGHIRDLPT----S-G----S---------A--S----KK-SA-D-----
A0ABU0VHL5_9GAMM/1-865 LGSDYVVKSSVGHIRDLPT----S-G----S---------A--S----KK-SA-D-----
A0A1G5LRH8_9GAMM/1-865 LGSDYVVKSSVGHIRDLPT----S-G----S---------A--S----KK-SA-D-----
A0AAW6X3I9_9GAMM/1-865 LGSDYVVKSSVGHIRDLPT----S-G----S---------A--S----KK-SA-D-----
A0A240C2K5_SERFI/1-865 LGNDYVVKSSVGHIRDLPT----S-G----S---------A--S----KK-SA-D-----
A0A3N4PFA6_9GAMM/1-865 LGSDYVVKSSVGHIRDLPT----S-G----S---------T--A----KK-SA-D-----
A0A2N5DZH5_9GAMM/1-865 LGNDYVVKSSVGHIRDLPT----S-G----S---------A--S----KK-SA-E-----
A0ABN5HCS7_9GAMM/1-862 LGKDYVVKSSVGHIRDLPT----S-G----S---------T--V----KK-SA-D-----
A0A2L0IGE7_9GAMM/1-862 LGKDYVVKSSVGHIRDLPT----S-G----S---------T--V----KK-SA-D-----
D4E5V9_SEROD/1-795     ------------------------------------------------------------
A0ABS0M2G7_9GAMM/1-865 LGNDYVVKSSVGHIRDLPT----S-G----S---------A--S----KK-SA-D-----
A0ABS8JBZ6_9GAMM/1-865 LGNDYVVKSSVGHIRDLPT----S-G----S---------A--S----KK-SA-D-----
A0ABU8PM83_9GAMM/1-865 LGNDYVVKSSVGHIRDLPT----S-G----S---------T--A----RK-SA-D-----
A0ABW8QHG2_9GAMM/1-865 LGSDYVVKSSVGHIRDLPT----S-G----S---------A--S----KK-SA-D-----
H3RD72_PANSE/1-865     LGSGYVVKSSVGHIRDLPT----S-G----S---------T--A----KK-SA-E-----
A0ABX0RSP3_9GAMM/1-865 LGNDYVVKSSVGHIRDLPT----S-G----S---------T--A----RK-TT-D-----
A0A1S8CPW5_9GAMM/1-865 LGSDYVVKSSVGHIRDLPT----S-G----S---------A--S----KK-SA-E-----
A0ABY5CL32_9GAMM/1-865 LGNDYVVKSSVGHIRDLPT----S-G----S---------A--S----KK-SA-D-----
A0A1V9DLL5_9GAMM/1-865 LGSDYVVKSSVGHIRDLPT----S-G----S---------T--A----KK-SA-D-----
A0ABW7PZ84_9GAMM/1-865 LGSDYVVKSSVGHIRDLPT----S-G----S---------T--A----KK-SA-D-----
A0AAX3J5C7_9GAMM/1-865 LGSDYVVKSSVGHIRDLPT----S-G----S---------T--A----KK-SA-D-----
A0A2N5EGJ6_9GAMM/1-865 LGNDYVVKSSVGHIRDLPT----S-G----S---------A--S----KK-SA-E-----
A0ABX0RBM3_9GAMM/1-865 LGNDYVVKSSVGHIRDLPT----S-G----S---------A--S----KK-SA-D-----
A0ABT9T728_9GAMM/1-874 LGSDYVVKSSVGHIRDLPT----S-G----S---------T--A----KK-SA-D-----
A0A1W6B8Z5_9GAMM/1-862 LGKDYVVKSSVGHIRDLPT----S-G----S---------T--V----KK-SA-D-----
A0A1X1C112_9GAMM/1-865 LGSDYVVKSSVGHIRDLPT----S-G----S---------T--A----KK-SA-D-----
D4GFA1_PANAM/1-865     LGSGYVVKSSVGHIRDLPT----S-G----S---------T--A----KK-SA-E-----
A0ABM5RJR9_9GAMM/1-865 LGNDYVVKSSVGHIRDLPT----S-G----S---------T--A----RK-TT-D-----
A0A2X4V828_SERPL/1-865 LGNDYVVKSSVGHIRDLPT----S-G----S---------A--S----KK-SA-D-----
A0AAP7F3C9_SERFO/1-869 LGNDYVVKSSVGHIRDLPT----S-G----S---------A--S----KK-SA-E-----
A0A2N5ESR1_9GAMM/1-865 LGNDYVVKSSVGHIRDLPT----S-G----S---------A--S----KK-SA-E-----
A0ABY3LGP9_9GAMM/1-874 LGSDYVVKSSVGHIRDLPT----S-G----S---------T--A----KK-SA-D-----
A0ABS5JJN9_9GAMM/1-865 LGNDYVVKSSVGHIRDLPT----S-G----S---------A--S----KK-SA-E-----
A0AB34CLF4_9GAMM/1-874 LGSDYVVKSSVGHIRDLPT----S-G----S---------T--A----KK-SA-D-----
A0A1I4XX48_9GAMM/1-874 LGNDYVVKSSVGHIRDLPT----S-G----S---------T--A----KK-SA-D-----
A0A2A2MFJ6_9GAMM/1-865 LGNDYVVKSSVGHIRDLPT----S-G----S---------A--S----KK-GA-------
A0AA92X893_9GAMM/1-865 LGNDYVVKSSVGHIRDLPT----S-G----S---------A--S----KK-SA-D-----
A0A9C7V6F3_9GAMM/1-867 LGNDYVVKSSVGHIRDLPT----S-G----S---------A--S----KK-SA-D-----
A0ABS6V9C8_9GAMM/1-865 LGSGYVVKSSVGHIRDLPT----S-G----S---------T--A----KK-SA-E-----
A0ABP7KXK7_9GAMM/1-865 LGNDYVVKSSVGHIRDLPT----S-G----S---------A--S----KK-SA-D-----
A0ABU5LF08_9GAMM/1-865 LGNDYVVKSSVGHIRDLPT----S-G----S---------T--V----RK-SA-E-----
A0A0U3VC86_9GAMM/1-865 LGNDYVVKSSVGHIRDLPT----S-G----S---------T--A----RK-SA-D-----
A0A0L7SXT9_9GAMM/1-867 LGNDYVVKSSVGHIRDLPT----S-G----S---------T--V----KK-SA-D-----
A0ABY4R706_9GAMM/1-862 LGKDYVVKSSVGHIRDLPT----S-G----S---------T--V----KK-SA-D-----
A0ABY2Z837_9GAMM/1-865 LGNDYVVKSSVGHIRDLPT----S-G----S---------T--A----KK-SA-D-----
A0A2S9I590_9GAMM/1-865 LGNDYVVKSSVGHIRDLPT----S-G----S---------T--V----KK-SA-D-----
A0A379YZU5_SERLI/1-865 LGNDYVVKSSVGHIRDLPT----S-G----S---------A--S----KK-SA-D-----
A0ABT0KGW3_9GAMM/1-869 LGNDYVVKSSVGHIRDLPT----S-G----S---------A--S----KK-SA-E-----
A0A506PZW8_9GAMM/1-874 LGSDYVVKSSVGHIRDLPT----S-G----S---------T--A----KK-SA-D-----
A0ABX0QYY6_9GAMM/1-865 LGNDYVVKSSVGHIRDLPT----S-G----S---------T--A----RK-SA-D-----
A0ABY2ZPC7_9GAMM/1-874 LGNDYVVKSSVGHIRDLPT----S-G----S---------T--A----KK-SA-D-----
A0ABY5UN37_9GAMM/1-871 LGNDYVVKSSVGHIRDLPT----S-G----S---------A--S----KK-SA-N-----
A0A126VK02_SERRU/1-867 LGNDYVVKSSVGHIRDLPT----S-G----S---------A--S----KK-SA-D-----
A0ABU8DEN1_ERWAP/1-866 LGNDYVVKSSVGHIRDLPT----S-G----S---------T--V----KK-SA-D-----
A0A386HEW9_9GAMM/1-871 LGNNYVVKSSVGHIRDLPT----S-G----S---------A--S----KK-SA-N-----
A0A2K1QD73_9GAMM/1-862 LGKDYVVKSSVGHIRDLPT----S-G----S---------T--V----KK-SA-D-----
A0ABS4P2I2_9GAMM/1-867 LGNDYVVKSSVGHIRDLPT----S-G----S---------T--V----KK-SA-D-----
A0ABS0TVJ3_SERPR/1-865 LGNDYVVKSSVGHIRDLPT----S-G----S---------A--S----KK-SA-D-----
W0L8B6_9GAMM/1-865     LGNDYVVKSSVGHIRDLPT----S-G----S---------T--S----KK-SA-D-----
A0ABX6GSV6_9GAMM/1-867 LGNDYVVKSSVGHIRDLPT----S-G----S---------A--S----KK-SA-D-----
A0A857EZ41_9GAMM/1-871 LGNNYVVKSSVGHIRDLPT----S-G----S---------A--S----KK-SA-N-----
A0ABX5QZF2_9GAMM/1-871 LGNNYVVKSSVGHIRDLPT----S-G----S---------A--S----KK-SA-N-----
A0A0T9PUP7_9GAMM/1-871 LGNNYVVKSSVGHIRDLPT----S-G----S---------A--S----KK-SA-N-----
A0ABR4VXK3_YERFR/1-871 LGNDYVVKSSVGHIRDLPT----S-G----S---------A--S----KK-SA-N-----
A0ABW9EUT8_9GAMM/1-871 LGNNYVVKSSVGHIRDLPT----S-G----S---------A--S----KK-SA-T-----
A0ABR4VS91_9GAMM/1-866 LGNDYVVKSSVGHVRDLPT----S-G----S---------V--S----KK-SA-D-----
A0A014Q2F3_9GAMM/1-870 LGNDYVVKSSVGHIRDLPT----S-G----S---------T--A----KK-SA-D-----
A0ABV4E2K8_9GAMM/1-872 LGNDYVVKSSVGHIRDLPT----S-G----S---------T--V----KK-SA-D-----
A0A443II85_9GAMM/1-865 LGNDYVVKSSVGHIRDLPT----S-G----S---------T--V----KK-SA-D-----
A0A250B8F9_9GAMM/1-865 LGNDYVVKSSVGHIRDLPT----S-G----S---------A--S----KK-SA-D-----
A0A2M9WEX5_9GAMM/1-865 LGNDYVVKSSVGHIRDLPT----S-G----S---------T--A----RK-ST-D-----
A0ABM7N1G0_ERWRD/1-865 LGNDFVVKSSVGHIRDLPT----S-G----S---------T--V----KK-SA-D-----
A0ABS6L0N9_9GAMM/1-865 LGNDYVVKSSVGHIRDLPT----S-G----S---------A--A----KK-TA-D-----
A0ABV6EA36_9GAMM/1-865 LGSDYVVKSSVGHIRDLPT----S-G----S---------A--G----KK-SA-D-----
A0A0T9M3G8_YERIN/1-871 LGNNYVVKSSVGHIRDLPT----S-G----S---------A--S----KK-SA-N-----
A0A6M2AXX4_9GAMM/1-865 LGNDYVVKSSVGHIRDLPT----S-G----S---------A--A----KK-TA-D-----
A0AA91INM0_9GAMM/1-865 LGNDYVVKSSVGHIRDLPT----S-G----S---------A--S----KK-GA-A-----
A0A097R2T1_HAFAL/1-865 LGNDYVVKSSVGHIRDLPT----S-G----S---------A--S----KK-GA-A-----
A0A1S8YQN4_9GAMM/1-862 LGKDYVVKSSVGHIRDLPT----S-G----S---------T--V----KK-SA-D-----
A0A2X2GPI3_9GAMM/1-865 LGNDYVVKSSVGHIRDLPT----S-G----S---------A--S----KK-SA-D-----
A0A0H3FH72_RAHSY/1-865 LGNDYVVKSSVGHIRDLPT----S-G----S---------A--A----KK-TA-D-----
H2IX55_RAHAC/1-865     LGNDYVVKSSVGHIRDLPT----S-G----S---------A--A----KK-TA-D-----
A0ABX9P4B1_9GAMM/1-865 LGNDYVVKSSVGHIRDLPT----S-G----S---------A--A----KK-TA-V-----
A0ABX9PZ56_9GAMM/1-865 LGNDYVVKSSVGHIRDLPT----S-G----S---------A--A----KK-TA-V-----
A0ABS6LKS2_9GAMM/1-865 LGNDYVVKSSVGHIRDLPT----S-G----S---------A--A----KK-TA-A-----
A0AAW5GKW0_9GAMM/1-866 LGNDYVVKSSVGHVRDLPT----S-G----S---------V--S----KK-SA-D-----
A0ABV3N076_9GAMM/1-870 LGNDYVVKSSVGHIRDLPT----S-G----S---------T--A----KK-SA-D-----
A0A6I6ERD0_9GAMM/1-865 LGNDYVVKSSVGHIRDLPT----S-G----S---------T--V----KK-SA-D-----
A0A0T9M4I7_YERKR/1-871 LGNNYVVKSSVGHIRDLPT----S-G----S---------A--S----KK-SA-N-----
A0ABS0DZJ5_9GAMM/1-865 LGNDYVVKSSVGHIRDLPT----S-G----S---------A--A----KK-TA-N-----
A0A421DRT3_9GAMM/1-865 LGNDYVVKSSVGHVRDLPT----S-G----S---------A--S----KK-GG-D-----
A0ABW7CFF1_9GAMM/1-872 LGNDYVVKSSVGHIRDLPT----S-G----S---------T--V----KK-SA-D-----
A0A085GA85_EWIA3/1-865 LGNDYVVKSSVGHIRDLPT----S-G----S---------A--S----KK-TA-A-----
A0A2U1TTD7_9GAMM/1-865 LGNDYVVKSSVGHVRDLPT----S-G----S---------V--S----KK-SA-D-----
A0A848MLW3_9GAMM/1-865 LGNDYVVKSSVGHIRDLPT----S-G----S---------A--A----KK-SA-D-----
A0ABS6M1M1_9GAMM/1-865 LGNDYVVKSSVGHIRDLPT----S-G----S---------A--A----KK-TA-A-----
A0ABM9RYD0_YEREN/1-871 LGNNYVVKSSVGHIRDLPT----S-G----S---------T--S----KK-SA-N-----
A0AAI9PCM5_PECCC/1-866 LGNDYVVKSSVGHVRDLPT----S-G----S---------V--S----KK-SA-D-----
A0A2L1UMF4_9GAMM/1-865 LGNDYVVKSSVGHIRDLPT----S-G----S---------A--A----KK-TA-D-----
A0ABM9THN1_9GAMM/1-871 LGNDYVVKSSVGHIRDLPT----S-G----S---------A--S----KK-SA-N-----
A0A9Q2EQ59_9GAMM/1-865 LGNDYVVKSSVGHVRDLPT----S-G----S---------V--S----KK-SA-D-----
A0A9X8JKD2_9GAMM/1-866 LGNDYVVKSSVGHVRDLPT----S-G----S---------V--S----KK-SA-D-----
A0A0T9NH48_9GAMM/1-871 LGNNYVVKSSVGHIRDLPT----S-G----S---------A--S----KK-SA-N-----
A0AA41BX48_9GAMM/1-865 LGNDYVVKSSVGHIRDLPT----S-G----S---------A--T----KK-SA-D-----
A0A7V8IM38_9GAMM/1-865 LGNDYVVKSSVGHVRDLPT----S-G----S---------V--S----KK-SA-D-----
A0A419NFA9_9GAMM/1-865 LGNDYVVKSSVGHIRDLPT----S-G----S---------A--A----KK-TA-V-----
A0A221TA39_9GAMM/1-866 LGNDYVVKSSVGHVRDLPT----S-G----S---------V--S----KK-SA-D-----
A0ABM7AL85_YERPU/1-871 LGNDYVVKSSVGHIRDLPT----S-G----S---------A--S----KK-SA-N-----
A0A1I4V3M9_9GAMM/1-862 LGKDYVVKSSVGHIRDLPT----S-G----S---------T--V----KK-SA-D-----
A0A9J6PMA4_9GAMM/1-867 LGNDYVVKSSVGHIRDLPT----S-G----S---------T--V----KK-SA-D-----
A0ABV1P5M8_9GAMM/1-866 LGNDYVVKSSVGHVRDLPT----S-G----S---------V--S----KK-SA-D-----
A0ABM9XVB9_YERBE/1-872 LGNNYVVKSSVGHIRDLPT----S-G----S---------A--S----KK-SA-N-----
A0ABR8ZMQ8_9GAMM/1-866 LGNDYVVKSSVGHIRDLPT----S-G----S---------T--V----KK-SA-D-----
A0AA50DFD4_9GAMM/1-869 LGNDYVVKSSVGHIRDLPT----S-G----S---------T--V----KK-SA-D-----
A0A0A3YQ46_9GAMM/1-869 LGNDYVVKSSVGHIRDLPT----S-G----S---------T--V----KK-SA-D-----
A0A1X0WEL3_9GAMM/1-865 LGNDYVVKSSVGHIRDLPT----S-G----S---------A--S----KK-SA-D-----
A0ABY7HTZ1_9GAMM/1-865 LGNDYVVKSSVGHIRDLPT----S-G----S---------A--S----KK-SA-A-----
A0ABS0DQW7_9GAMM/1-865 LGNDYVVKSSVGHIRDLPT----S-G----S---------A--A----KK-TA-N-----
A0ABZ2G529_9GAMM/1-865 LGNDYVVKSSVGHVRDLPT----S-G----S---------V--S----KK-SA-D-----
A0A4R3VN04_9GAMM/1-867 LGKDYVVKSSVGHVRDLPT----S-G----S---------A--S----KK-SA-D-----
A0ABR5Z8X2_9GAMM/1-866 LGNDYVVKSSVGHVRDLPT----S-G----S---------V--S----KK-SA-D-----
A0ABX9Z7N0_9GAMM/1-866 LGNDYVVKSSVGHVRDLPT----S-G----S---------V--S----KK-SA-D-----
A0A1V2R2S2_9GAMM/1-866 LGNDYVVKSSVGHVRDLPT----S-G----S---------V--S----KK-SA-D-----
A0ABW8GR64_9GAMM/1-866 LGNDYVVKSSVGHVRDLPT----S-G----S---------V--S----KK-SA-D-----
A0A0H3I511_PECPM/1-866 LGNDYVVKSSVGHVRDLPT----S-G----S---------A--S----KK-SA-D-----
A0ABM6UU76_9GAMM/1-872 LGNNYVVKSSVGHIRDLPT----S-G----S---------A--S----KK-SA-N-----
A0ABP2EAY6_YERMW/1-872 LGNNYVVKSSVGHIRDLPT----S-G----S---------A--S----KK-SA-T-----
A0AAW7JWH5_9GAMM/1-871 LGNDYVVKSSVGHIRDLPT----S-G----S---------A--S----KK-SA-N-----
A0A0T9Q5L1_9GAMM/1-871 LGNDYVVKSSVGHIRDLPT----S-G----S---------A--S----KK-SA-N-----
A0A433N9Q1_9GAMM/1-866 LGNDYVVKSSVGHVRDLPT----S-G----S---------V--S----KK-SA-D-----
A0A2S9PM60_YERPE/1-871 LGNDYVVKSSVGHIRDLPT----S-G----S---------A--S----KK-SA-N-----
A0A502GJL9_9GAMM/1-865 LGNDYVVKSSVGHIRDLPT----S-G----S---------A--A----KK-TA-S-----
A0A4P8QZ31_9GAMM/1-865 LGNDYVVKSSVGHVRDLPT----S-G----S---------V--S----KK-ST-D-----
A0A2U1TSU3_9GAMM/1-865 LGNDYVVKSSVGHVRDLPT----S-G----S---------A--S----KK-SA-D-----
A0AAP9LDT1_9GAMM/1-866 LGNDYVVKSSVGHVRDLPT----S-G----S---------V--S----KK-SA-D-----
A0ABY5XC65_ERWPY/1-865 LGNDYVVKSSVGHIRDLPT----S-G----S---------T--V----KK-SA-D-----
A0A2I5TKK9_SERS3/1-865 LGNDYVVKSSVGHVRDLPT----S-G----S---------G--S----KK-SS-D-----
A0ABM6BIC7_YERET/1-871 LGNDYVVKSSVGHIRDLPT----S-G----S---------A--S----KK-SA-N-----
A0A0U1HWC6_YERRO/1-871 LGNNYVVKSSVGHIRDLPT----S-G----S---------A--S----KK-SA-N-----
A0A2U1UPK5_9GAMM/1-865 LGNDYVVKSSVGHVRDLPT----S-G----S---------A--S----KK-SA-D-----
A0ABX4SCQ2_9GAMM/1-866 LGNDYVVKSSVGHVRDLPT----S-G----S---------V--S----KK-SA-D-----
Q6D4V4_PECAS/1-866     LGNDYVVKSSVGHVRDLPT----S-G----S---------V--S----KK-SA-D-----
A0ABX6L209_9GAMM/1-866 LGNDYVVKSSVGHVRDLPT----S-G----S---------V--S----KK-SA-D-----
A0A2K8QLR8_9GAMM/1-867 LGNDYVVKSSVGHVRDLPT----S-G----S---------GSAS----KK-SA-E-----
A0AAN0KGL9_9GAMM/1-866 LGNDYVVKSSVGHVRDLPT----S-G----S---------V--S----KK-SA-D-----
A0AAW3EKW2_9GAMM/1-866 LGNDYVVKSSVGHVRDLPT----S-G----S---------A--S----KK-SA-D-----
A0A093RX95_9GAMM/1-866 LGNDYVVKSSVGHVRDLPT----S-G----S---------V--S----KK-SA-D-----
A0A0T9T9V4_YERAL/1-875 LGNDFVVKSSVGHIRDLPT----S-G----S---------A--S----KK-SA-D-----
A0A380QLA8_YERRU/1-871 LGNDYVVKSSVGHIRDLPT----S-G----S---------A--S----KK-SA-N-----
A0ABT0N0W7_9GAMM/1-865 LGNDYVVKSSVGHVRDLPT----S-G----S---------A--S----KK-SA-D-----
A0ABX7URI9_9GAMM/1-865 LGNAYVVKSSVGHVRDLPT----S-G----S---------A--S----KK-SA-D-----
A0ABQ1GA94_9GAMM/1-866 LGNDYVVKSSVGHIRDLPT----S-G----S---------T--A----KK-TA-S-----
A0A5J5G5U1_9GAMM/1-865 LGNDYVVKSSVGHVRDLPT----S-G----S---------A--S----KK-SA-D-----
A0AA41XW06_9GAMM/1-865 LGNDYVVKSSVGHVRDLPT----S-G----S---------V--S----KK-SA-D-----
A0ABX7ME83_ERWAM/1-865 LGNDYVVKSSVGHIRDLPT----S-G----T---------T--V----KK-ST-D-----
A0A0G4K0F5_9GAMM/1-865 LGNAYVVKSSVGHVRDLPT----S-G----S---------A--S----KK-SA-D-----
A0A366I1X9_9GAMM/1-865 LGNDYVVKSSVGHVRDLPT----S-G----S---------V--S----KK-SA-D-----
E0SBX6_DICD3/1-867     LGNDFVVKSSVGHVRDLPT----S-G----S---------GSAS----KK-SA-E-----
A0A3N0FVA7_9GAMM/1-867 LGNDYVVKSSVGHVRDLPT----S-G----S---------GSAS----KK-SA-E-----
C6C5S3_MUSP7/1-868     LGNDYVVKSSVGHVRDLPT----S-G----S---------A--S----KK-SA-E-----
A0ABX9AW31_9ENTR/1-863 LGNDYVVKSSVGHVRDLPT----S-G----S--------AA--A----KK-SAEP-----
A0A3N6SIQ5_9GAMM/1-870 LGNDYVVKSSVGHIRDLPT----S-G----S---------T--V----KK-SA-D-----
A0A1H3XTQ4_9GAMM/1-865 LGNNYVVKSSVGHVRDLPT----S-G----S---------A--S----KK-SA-D-----
A0ABX8VUW2_9GAMM/1-873 LGNDYVVKSSVGHVRDLPT--SGS-G----S---------A--S----KK-GA-E-----
D2C053_DICZ5/1-873     LGNDYVVKSSVGHVRDLPT--SGS-G----S---------A--S----KK-GA-E-----
B2VKR3_ERWT9/1-866     LGNDYVVKSSVGHIRDLPI----S-G----S---------T--V----KK-ST-D-----
A0A085JEF5_9GAMM/1-865 LGSGFVVKSSVGHIRDLPT----S-G----S---------L--A----KK-TA-E-----
A0A1E7Z2L0_9GAMM/1-866 LSNDYVVKSSVGHIRDLPT----S-G----S---------T--V----KK-SA-D-----
A0ABY8SIJ0_9GAMM/1-866 LGNDYVVKSSVGHIRDLPT----S-G----S---------A--S----KK-GA-A-----
A0A9X1MXK9_9GAMM/1-862 LGNDYVVKSSVGHIRDLPT----S-G----S---------V--T----KS-SA-A-----
A0ABU6JLM0_9GAMM/1-865 LGNAYVVKSSVGHVRDLPT----S-G----S---------A--S----KK-SA-D-----
A0ABU8JPC1_DICCH/1-867 LGNDYVVKSSVGHVRDLPT----S-G----S---------GSAS----KK-SA-E-----
A0ABS5BGA0_9GAMM/1-873 LGNDYVVKSSVGHVRDLPT----S-G----S---------GSAS----KK-GA-E-----
A0ABW1VZR0_9GAMM/1-865 LGSGFVVKSSVGHIRDLPT----S-G----S---------L--A----KK-TA-E-----
A0AAX4EWE4_9GAMM/1-867 LGNDFVVKSSVGHVRDLPT----S-G----S---------GSAS----KK-SA-E-----
D4F4R7_EDWTA/1-866     LGNDYVVKSSVGHIRDLPT----S-G----S---------A--S----KK-GA-A-----
A0A0H3DSY0_EDWTF/1-866 LGNDYVVKSSVGHIRDLPT----S-G----S---------A--S----KK-GA-A-----
A0AAU8P339_EDWPI/1-866 LGNDYVVKSSVGHIRDLPT----S-G----S---------A--S----KK-GA-A-----
A0AAD0SIK0_9GAMM/1-865 LGNNYVVKSSVGHVRDLPT----S-G----S---------A--S----KK-SA-D-----
A0A411WJ16_9GAMM/1-862 LGNDYVVKSSVGHIRDLPT----S-G----S------------V----TK-SS-------
A0ABS1IK94_9GAMM/1-862 LGNDYVVKSSVGHIRDLPT----S-G----S------------V----TK-SS-------
A0A0M2KBA9_9GAMM/1-870 LGNDYVVKSSVGHIRDLPT----S-G----S---------T--V----KK-ST-D-----
A0ABX3XIP9_9GAMM/1-865 LGNNYVVKSSVGHVRDLPT----S-G----S---------A--S----KK-SA-D-----
A0A5B8IBE5_9GAMM/1-867 LGNDYVVKSSVGHVRDLPT----S-G----S---------GSTT----KK-GV-E-----
A0ABX9NK82_9GAMM/1-867 LGNDFVVKSSVGHVRDLPT----S-G----S---------GSAS----KK-SA-E-----
A0A845SHJ2_9GAMM/1-862 LGNDYVVKSSVGHIRDLPT----S-G----S---------A--T----KK-SA-D-----
A0ABQ5LF04_9GAMM/1-860 LGSDYVVKSSVGHIRDLPT----S-G----S---------A--T----KS-TA-------
A0ABY2SPY0_9HYPH/1-862 LGNDYVVKSSVGHIRDLPT----S-G----S---------A--S----KK-SA-E-----
A0A9D7FXU4_9GAMM/1-862 LGNDYVVKSSVGHIRDLPT----S-G----S---------V--T----KS-SP-A-----
A0ABX9EVI6_9GAMM/1-865 LGNNYVVKSSVGHVRDLPT----S-G----S---------A--S----KK-SA-D-----
A0AAV5N244_9GAMM/1-861 LGSDYVVKSSVGHIRDLPT----S-G----S---------G--T----KS-SA-S-----
A0A4R3Z6S4_9GAMM/1-862 LGNDYVVKSSVGHIRDLPT----S-G----S---------A--S----KK-ST-D-----
A0A2C6DRX9_9GAMM/1-867 LGNDYVVKSSVGHIRDLPT----S-G----S---------A--T----TK-SS-------
A0A095UFB9_9GAMM/1-865 LGSGYVVKSSVGHIRDLPT----S-G----S---------L--A----KK-TA-E-----
A0A1Y0L7X5_TATCI/1-868 LGSGYVVKSSVGHIRDLPT----S-G----S---------L--A----KK-TA-E-----
A0ABY8GF69_EDWIC/1-866 LGNDYVVKSSVGHIRDLPT----S-G----S---------A--S----KK-GA-A-----
W0HXP2_9GAMM/1-862     LGKDYVVKSSVGHIRDLPT----S-G----S---------A--S----QK-SA-D-----
E9CPT2_9GAMM/1-867     LGNGYVVKSSVGHIRDLPT----S-G----S---------A--S----KK-ST-D-----
A0ABM6EJ67_9GAMM/1-866 LGSDYVVKSSVGHIRDLPT----S-G----S---------A--S----KK-GA-A-----
A0A1I3M9C2_9GAMM/1-865 LGNDYIVKSSVGHIRDLPT----S-G----S---------A--S----QK-SS-S-----
A0A2X4V0V6_9GAMM/1-862 LGNDYVVKSSVGHIRDLPT----S-G----S---------G--T----KS-SP-A-----
A0ABU4S8T8_9GAMM/1-865 LGNDYIVKSSVGHIRDLPT----S-G----S---------A--S----QK-SS-S-----
D8MSU2_ERWBE/1-894     LGNDYVVKSSVGHIRDLPT----S-G----S---------T--V----KK-SA-D-----
A0A2D0KBN5_9GAMM/1-865 LGNDYVVKSSVGHIRDLPT----S-G----T---------T--S----QK-SS-S-----
A0A375AAP0_9GAMM/1-865 LGNDYVVKSSVGHVRDLPT----S-G----S---------AAVS----KK-SD-------
A0ABS5YE58_9GAMM/1-862 LGKDYVVKSSVGHIRDLPT----S-G----S---------A--S----QK-SS-D-----
A0A2Y9TU83_9GAMM/1-862 LGNDYVVKSSVGHIRDLPT----S-G----S---------V--T----KS-SA-V-----
A0ABX9SR37_9GAMM/1-866 LGSDYVVKSSVGHIRDLPT----S-G----S---------A--S----QK-SS-S-----
A0A7X5TGW0_9GAMM/1-866 LGSDYVVKSSVGHIRDLPT----S-G----S---------A--S----QK-SS-N-----
A0A1C0U820_9GAMM/1-866 LGSDYVVKSSVGHIRDLPT----S-G----S---------A--S----QK-SS-S-----
A0ABW1VIL6_9GAMM/1-865 LGSGFVVKSSVGHIRDLPT----S-G----S---------L--A----KK-TA-E-----
A0A5B0X5T9_9GAMM/1-866 LGSDYVVKSSVGHIRDLPT----S-G----S---------A--S----QK-SS-N-----
A0A1Q5TSS2_9GAMM/1-865 LGNDYVVKSSIGHIRDLPT----S-G----T---------A--S----QK-SS-S-----
A0A2D0JNP2_9GAMM/1-865 LGNDYVVKSSVGHIRDLPT----S-G----A---------A--S----QK-SS-S-----
W0HPT5_9GAMM/1-862     LGKDYVVKSSVGHIRDLPT----S-G----S---------A--S----QK-SA-D-----
A0ABU4SIA2_9GAMM/1-865 LGNDYVVKSSVGHIRDLPT----S-G----A---------A--S----QK-SS-S-----
A0AAX3RSL7_9GAMM/1-864 LGSGYVVKSSVGHIRDLPK----S-G----S---------G--S----QK-ST-G-----
K8WT25_9GAMM/1-864     LGSGYVVKSSVGHIRDLPK----S-G----S---------G--S----QK-ST-G-----
A0ABY8G877_9GAMM/1-870 LGNDYVVKSSVGHVRDLPT----S-G----S---------ASVS----KK-SD-A-----
A0ABY9XMW4_9GAMM/1-865 LGNDYVVKSSVGHIRDLPT----S-G----T---------V--S----QK-SS-S-----
A0ABX7A9U3_9GAMM/1-864 LGSGYVVKSSVGHIRDLPK----S-G----S---------G--S----QK-ST-G-----
A0A2S8Q7T7_9GAMM/1-866 LGSDYVVKSSVGHIRDLPT----S-G----S---------A--S----QK-SS-S-----
A0ABX8LYC4_9GAMM/1-866 LGSDYVVKSSVGHIRDLPT----S-G----S---------A--S----QK-SS-S-----
A0ABS0U953_9GAMM/1-865 LGNDYVVKSSVGHIRDLPT----S-G----A---------A--S----QK-SS-N-----
A0ABN7C3I9_9GAMM/1-865 LGNDYVVKSSVGHIRDLPT----S-G----T---------V--S----QK-SS-S-----
W1IQ62_9GAMM/1-866     LGSDYVVKSSVGHIRDLPT----S-G----A---------A--S----QK-SS-S-----
A0ABX0AW97_9GAMM/1-867 LGSDYVVKSSVGHIRDLPT----S-G----S---------A--S----QK-SS-S-----
U7QYV1_PHOTE/1-865     LGSDYVVKSSVGHIRDLPT----S-G----S---------A--S----KK-SS-S-----
A0A1N6MY07_9GAMM/1-865 LGNDYVVKSSVGHIRDLPT----S-G----T---------T--S----QK-SS-N-----
A0A0J5FQ52_9GAMM/1-865 LGNDYVVKSSVGHIRDLPT----S-G----A---------A--S----QK-SS-S-----
A0A068QTC6_9GAMM/1-865 LGNDYVVKSSVGHIRDLPT----S-G----T---------V--S----QK-SS-S-----
D3VGP2_XENNA/1-865     LGNDYVVKSSVGHIRDLPT----S-G----A---------A--S----QK-SS-I-----
A0ABX7VLA7_XENBU/1-865 LGNDYVVKSSVGHIRDLPT----S-G----A---------A--S----QK-SS-S-----
A0A3D9UJM5_9GAMM/1-865 LGNDYVVKSSVGHIRDLPT----S-G----A---------A--S----QK-SS-N-----
A0A1Y2SMM5_9GAMM/1-865 LGNDYVVKSSVGHIRDLPT----S-G----T---------A--S----QK-SS-S-----
A0A1Q5U7I8_9GAMM/1-865 LGNDYVVKSSVGHIRDLPT----S-G----T---------V--S----QK-SS-S-----
A0A077PBL1_XENBV/1-863 LGNDYVVKSSVGHIRDLPT----S-G----A---------A--S----QK-SS-N-----
W3V6J9_9GAMM/1-866     LGSDYVVKSSVGHIRDLPT----S-G----S---------A--S----KK-SS-S-----
A0A1S1HUC4_PROST/1-864 LGSGYVVKSSVGHIRDLPK----S-G----S---------G--S----QK-ST-G-----
A0ABT5LZH4_9GAMM/1-863 LGNDYVVKSSVGHIRDLPT----S-G----A---------A--S----QK-SS-N-----
A0A7X5QJS3_9GAMM/1-866 LGSDYVVKSSVGHIRDLPT----S-G----S---------A--S----KK-SS-S-----
A0A1B8YNT3_9GAMM/1-866 LGSDYVVKSSVGHIRDLPT----S-G----S---------A--S----QK-SS-S-----
A0A1G5PNY7_PHOLU/1-866 LGSDYVVKSSVGHIRDLPT----S-G----S---------A--S----QK-SS-S-----
D1NYM2_9GAMM/1-871     LGSGYVVKSSVGHIRDLPK----S-G----S-----GSQSG--S----QK-ST-D-----
Q2NT42_SODGM/1-862     LGKDYVVKSSVGHIRDLPT----S-G----S---------A--S----QK-ST-D-----
V5Z7Q2_9GAMM/1-840     ------VKSSVGHIRDLPT----S-G----S---------T--V----KK-SA-D-----
A0ABT5LG67_9GAMM/1-865 LGNDYVVKSSVGHIRDLPT----S-G----T---------V--S----QK-SS-S-----
A0ABY9Z3H5_9GAMM/1-868 LGSGYVVKSSVGHIRDLPK----S-G----S---------G--SQTGSQK-ST-G-----
Q7N4B4_PHOLL/1-866     LGSDYVVKSSVGHIRDLPT----S-G----S---------A--S----QK-SS-S-----
A0A2G0Q4W7_XENHO/1-865 LGNDYVVKSSVGHIRDLPT----S-G----A---------A--S----QK-SS-S-----
A0A1I4ZXS5_9GAMM/1-865 LGNDYVVKSSVGHIRDLPT----S-G----T---------V--S----QK-SS-S-----
A0A345LTH8_9GAMM/1-868 LGSGYVVKSSVGHIRDLPK----S-G----S---------G--SQTGSQK-ST-G-----
A0A1Y2SAW9_9GAMM/1-865 LGNDYVVKSSVGHIRDLPT----S-G----T---------V--S----QK-SS-S-----
A0A329XC89_9GAMM/1-866 LGSDYVVKSSVGHIRDLPT----S-G----S---------A--S----QK-SS-S-----
A0ABX0GCF9_9GAMM/1-866 LGSDYVVKSSVGHIRDLPT----S-G----S---------A--S----KK-SS-S-----
A0A1I7JIP9_9GAMM/1-865 LGNDYVVKSSVGHIRDLPT----S-G----A---------A--S----QK-SS-S-----
A0A068R358_9GAMM/1-865 LGNDYVVKSSVGHIRDLPT----S-G----T---------V--S----QK-SS-S-----
A0A0N0IA55_9GAMM/1-864 LGKDYVVKSSVGHIRDLPK----S-G----S---------G--T----QK-SA-A-----
A0ABY8YC87_9GAMM/1-865 LGNDYVVKSSVGHIRDLPK----S-G----S---------G--S----QK-SE-N-----
K8W6G0_9GAMM/1-867     LGSGYVVKSSVGHIRDLPK----S-G----S---------G--S----QK-ST-G-----
A0A1H9G0H8_9GAMM/1-865 LGSGYVVKSSVGHVRDLPT----S-G----S---------A--T----KK-SG-------
A0A1B7K4I9_9GAMM/1-868 LGSGYVVKSSVGHIRDLPK----S-G----S---------S--SQTGSQK-ST-G-----
A0ABS0IUK5_9GAMM/1-865 LGNDYVVKSSVGHIRDLPK----S-G----S---------G--S----QK-SE-N-----
A0ABS5SSK6_9GAMM/1-865 LGSGYVVKSSVGHIRDLPT----S-G----S---------A--T----KK-SG-------
A0A4R1NE99_9GAMM/1-896 LGNDYVVKSSVGHIRDLPT----S-G----S---------A--S----KK-SA-D-----
A0A6G6SJL1_PROVU/1-865 LGNDYVVKSSVGHIRDLPK----S-G----S---------G--S----QK-SE-N-----
A0AAJ3HS99_PROHU/1-867 LGNDYVVKSSVGHIRDLPK----S-G----S---------G--S----QK-SE-N-----
A0A6I7D793_9GAMM/1-865 LGNDYVVKSSVGHIRDLPK----S-G----S---------G--S----QK-SE-N-----
A0ABV1L5A2_9GAMM/1-865 LGNDYVVKSSVGHIRDLPK----S-G----S---------G--S----QK-SE-N-----
A0AAW7CW37_9GAMM/1-865 LGNDYVVKSSVGHIRDLPK----S-G----S---------G--S----QK-SE-N-----
A0ABU6EBN7_9GAMM/1-865 LGNDYVVKSSVGHIRDLPK----S-G----S---------G--S----QK-SE-N-----
A0A198F888_9GAMM/1-866 LGNDYVVKSSVGHIRDLPK----S-G----S---------G--S----QK-SE-N-----
M1SN86_MORMO/1-862     LGKDYVVKSSVGHIRDLPT----S-G----S---------A--S----RK-PA-------
B4EW25_PROMH/1-865     LGNDYVVKSSVGHIRDLPK----S-G----S---------G--S----QK-SE-N-----
A0A1B8H0T3_9GAMM/1-866 LGKDYVVKSSVGHIRDLPT----S-G----S---------A--A----RK-PA-V-----
A0A2U8I581_9GAMM/1-872 LGNSYVVKSSVGHIRDLPT----G-G----S---------S--R----KK-NT-D-----
R8APK5_PLESH/1-871     LGSDFIVKSSVGHIRDLPT----S-G----S------ASTA--A----KK-AP-V-----
E0WSD2_9ENTR/1-874     LGSNYVVKSSVGHIRDLPT----S-K----N--------IA--G----RK-KT-D-----
D2TZE1_9GAMM/1-866     LGSNYVVKSSVGHIRDLPK--S-G-G----S---------S--S----QK-NT-N-----
A0ABY8P0N9_9GAMM/1-866 LGNNYVVKSSVGHIRDLPK--S-G-G----S---------S--S----QK-DT-N-----
C4K720_HAMD5/1-873     LGSHYVVKSSVGHIRDLPK----S-G----S---------N--N----KK-NA-------
A0A249DYQ7_9ENTR/1-873 LGSHYVVKSSVGHIRDLPK----S-G----S---------N--N----KK-NASE-----
A0A143WTE4_9ENTR/1-862 LGNDYVVKSSIGHIRDLPT----S-G----S---------A--S----QK-NI-E-----
A0A1H9ZPM8_9GAMM/1-873 LGKDFVVKSSVGHIRDLPT----S-S----T---------L--S----TK-AE-P-----
A0ABN1DWG4_9GAMM/1-861 LGSDFIVKSSVGHIRDLPT----S-S----S------------K----EK-SA-------
A0ABS7X3P9_9GAMM/1-861 LGKDFIVKSSVGHIRDLPT----S-S----S---------K--D----KA--A-A-----
A0A7Y5AQX9_9GAMM/1-861 LGKDFIVKSSVGHIRDLPT----S-S----T------------------K-DK-A-----
C9PQT7_9PAST/1-868     LGSDYIVKSSVGHIRDLPT----V-G----S--------ST--G----EK-AK-P-----
A0A1H6MUQ2_9GAMM/1-860 LGNDFVVKSSVGHIRDLPT----S-S----S------------K----EK-SA-A-----
A0A841GKK6_9GAMM/1-869 LGKDFVVKSSVGHVRDLPT----S-G----S------------A----SP-SA-D-----
J3TEZ3_9ENTR/1-862     LGKNYVVKSSVGHVRDLPT----S-G----S---------A--S----QK-IV-D-----
A0ABX3KUZ6_9PAST/1-868 LGSQYVVKSSVGHIRDLPT----A-G----S--------GS--G----EK-AK-P-----
A0A837NIG0_9GAMM/1-871 LGKDFVVKSSVGHVRDLPT----R-A----T---------E--T----VK-SK-P-----
A0A4V2W284_9PAST/1-868 LGKDYVVKSSVGHIRDLPT----A-G----S--------AT--G----EK-RK-A-----
A0ABX4ZTT9_9PAST/1-868 LGKDYIVKSSVGHICDLPT----A-G----M--------ST--G----EK-AK-A-----
A0A6G9IBY3_9GAMM/1-869 LGKEFVVKSSVGHIRDLPV----S-G----T------------G----KRISV-------
I1DX18_9GAMM/1-861     LGNDFIVKSSVGHIRDLPT----S-S----S------------K----EK-AA-------
A0A379B572_9PAST/1-866 LGSNYVVKSSVGHIRDLPT------G----S--------VT--T----EK-AK-P-----
A0ABU7QNJ8_AVIPA/1-868 LGKDYIVKSSVGHICDLPT----A-G----M--------ST--G----EK-AK-P-----
A0A143WSP1_9ENTR/1-864 LGEDYVVKSSAGHIRDLPI----S-G----S---------T--S----QK-NT-N-----
A0A4R2SW41_9PAST/1-868 LGSNYVVKSSVGHIRDLPM----A-G----S--------ST--G----EK-AK-P-----
A0ABX6K369_SALCS/1-877 LGKDFIVKSSVGHVRDLPT------G----S---------TQGG----KK-AA-P-----
A0ABY7LH24_9GAMM/1-877 LGKDFIVKSSVGHVRDLPT------G----S---------TQGG----KK-AA-P-----
A0A379ARL3_AVIAV/1-868 LGKDYIVKSSVGHICDLPT----A-G----M---------S-SG----EK-AK-P-----
A0A379AWJ0_AVIGA/1-868 LGKDYIVKSSVGHICDLPT----A-G----M---------S-TG----EK-AK-P-----
A0ABT9HTI2_9GAMM/1-861 LGKDFIVKSSVGHIRDLPT----S-S----S------------K----EK-ST-D-----
Q5QWH4_IDILO/1-872     LGKDFVVKSSVGHVRDLPT----R-A----T---------E--T----IK-SK-P-----
A0AA94EH50_9GAMM/1-872 LGKDFVVKSSVGHVRDLPT----K-A----V---------E--K----VP-SK-P-----
A0ABQ4VEM3_9PAST/1-868 LGSNYVVKSSIGHIRDLPT----V-G----S---------S-NG----EK-AK-P-----
A0A3S4L034_AVIVO/1-868 LGKDYIVKSSVGHICDLPT----A-G----M--------ST--G----EK-AK-A-----
A0ABQ6SNH1_9PAST/1-868 LGSQYVVKSSVGHIRDLPT----V-G----S--------GT--G----EK-AK-P-----
A0A502JRC4_HAEHA/1-868 LGSQYVVKSSVGHIRDLPT----V-G----S--------GT--G----EK-AK-P-----
A0A4R6PPV8_9GAMM/1-872 LGNDFVVKSSVGHVRDLPT----K-A----V------EKVP--T----KP-AA-E-----
TOP1_PASMU/1-868       LGSNYVVKSSVGHIRDLPT----V-G----S--------SN--G----EK-AK-A-----
A0A2M8RYZ2_9PAST/1-868 LGGNYVVKSSVGHIRDLPT----V-G----S--------GS--G----EK-SK-P-----
A0A9X2G255_9GAMM/1-872 LGKDFVVKSSVGHVRDLPT----R-A----T---------E--T----IK-SK-P-----
A0ABX3KRF2_SALCS/1-876 LGKDFIVKSSVGHVRDLPT------G----A---------TQGG----KK-AA-P-----
A0A432ZH80_9GAMM/1-872 LGKDFVVKSSVGHVRDLPT----K-A----V---------E--K----VP-SK-P-----
A0ABS5V005_9GAMM/1-875 LGKEFIVKSSVGHIRDLPTSSAAD-G----K---------P-AS----KS-SA-D-----
A0ABX3KDS6_9GAMM/1-876 LGKDFVVKSSVGHVRDLPT------G----A---------TQGG----KK-AA-P-----
A0ABX3K605_9GAMM/1-876 LGKDFVVKSSVGHVRDLPT------G----A---------T----QGGKK-AA-P-----
A0ABW4NSU2_9PAST/1-868 LGSDYIVKSSVGHIRDLPT----I-G----S--------SN--G----EK-AK-P-----
A0A2M8S3Z5_9PAST/1-868 LGSNYTVKSSVGHIRDLPT----A-G----S--------SM--G----EK-AK-P-----
A0A949T7P1_9PAST/1-870 LGSDFVVKSSVGHIRDLPT----S-G----A-----EKEEK--T----EK-AK-P-----
A0ABN5AQN2_9GAMM/1-871 LGKDFVVKSSVGHVRDLPT----R-A----T---------E--T----VK-SK-P-----
A0ABP2NZ13_HAEPA/1-868 LGSQYVVKSSVGHICDLPT----A-G----S--------GT--G----EK-AK-P-----
A0AAE5TIM2_AVIPA/1-868 LGNDYIVKSSVGHIRDLPT----V-G----S--------SS--G----EK-AK-P-----
A0A142FXA4_AGGAC/1-868 LGNNYVVKSSVGHIRDLPT----V-G----S--------ST--G----EK-AK-A-----
C4LEI1_TOLAT/1-869     LGKDFIVKSSVGHVRDLPT----S-G----S------------A----ST-SA-N-----
A0A3P3QQN5_9GAMM/1-863 LGNDFIVKSSVGHIRDLPT----S-S----S------------K----DK-VKED-----
A0A1W1UYV4_9PAST/1-868 LGKDYVVKSSVGHIRDLPT----A-G----S--------ST--G----EK-RK-A-----
A0A0F5VGK3_9GAMM/1-878 LGKDFIVKSSVGHVRDLST----G-G----S--------ST--G----KKATA-S-----
I3DI83_9PAST/1-868     LGNNYVVKSSVGHIRDLPT----A-G----T--------AT--G----EK-NK-P-----
A0A1V3JRD6_9PAST/1-868 LGSQYVVKSSVGHIRDLPT----V-G----A--------GT--G----EK-AK-P-----
A0ABR9BJ02_9GAMM/1-878 LGKDFIVKSSVGHVRDLST----G-G----S---------S-TG----KK-AT-A-----
A0A8I1GA93_9GAMM/1-872 LGKDFVVKSSVGHVRDLPT----R-A----T---------E--T----IK-SK-P-----
A0A1G7ZA64_9VIBR/1-873 LGKDFIVKSSVGHVRDLPT----A-G----Q---------S--SG----K-KA-A-----
A0A1A7NT15_9PAST/1-868 LGSNYVVKSSVGHIRDLPT----S-G----S---------A--S----GE-KA-K-----
A0ABT9KGN6_9PAST/1-868 LGSNYVVKSSVGHIRDLPT----V-G----S---------S--N----GE-KA-K-----
A0ABU7J5H1_9GAMM/1-863 LGTNFIVKSSVGHIRDLPT----S-S----S-------KEK--A----KK-TT-------
A0A1H4B324_ALKAM/1-863 LGTNFIVKSSVGHIRDLPT----S-S----S------------K----EK-AK-K-----
A0A1V3J9F9_9PAST/1-868 LGSQYVVKSSVGHIRDLPT----V-G----T--------SS--G----EK-AK-P-----
A0A0F4NJ15_9VIBR/1-877 LGKDFIVKSSVGHVRDLPT----A-G----Q---------S-TG----QK-AA-A-----
A0A2V4DRY2_9GAMM/1-866 LGKDFVVKSSVGHIRDLPV----S-G----S------------S----QR-TE-K-----
A0A420XIH1_9PAST/1-868 LGTDFVVKSSVGHIRDLPT----S-G----G--------DK--S----EK-AK-S-----
A0A328C312_9PAST/1-870 LGSDFVVKSSVGHIRDLPT----S-G----V---------E-KE----EK-AE-K-----
A0A3N4VX19_9PAST/1-869 LGSDFVVKSSVGHIRDLPT----S-G----S---------E--K----EK-SE-K-----
A0A1V3JBW3_9PAST/1-868 LGNQYVVKSSVGHIRDLPT----V-G----T--------ST--G----EK-AK-P-----
A0ABY1VWK6_HAEAE/1-868 LGSQYVVKSSVGHIRDLPT----V-G----S--------SA--G----EK-AK-P-----
A0A1V3IG64_9PAST/1-868 LGSQYVVKSSVGHIRDLPT----V-G----T--------ST--G----EK-AK-P-----
A0ABU8CBS4_9GAMM/1-860 LGNDFVVKSSVGHIRDLPT----S-S----S------------K----EKGSA-K-----
A0AB36JVH4_9GAMM/1-876 LGKDFVVKSSVGHVRDLPT------G----A---------TQGG----KK-AA-P-----
A0ABS7YNT2_9VIBR/1-875 LGKDFIVKSSVGHVRDLPT----A-G--QSS---------T-AT----KK-AAPQ-----
A0A0M2V2Z7_9GAMM/1-868 LGNDYVVKSSVGHIRDLPT----S-S----S------------K----DK-AR-------
A0AAX3XGN0_9PAST/1-868 LGNSYIVKSSVGHIRDLPT----S-G----S--------GN--G----EK-AK-P-----
A0A0A2XJX2_9PAST/1-868 LGNSYIVKSSVGHIRDLPT----S-G----S---------G-NG----EK-AK-P-----
A0ABU7JIV8_9GAMM/1-864 LGTNFVVKSSVGHIRDLPT----S-S----S------------K----EK-AK-K-----
A0ABM6X2Q0_ACTPL/1-869 LGSDYVVKSSVGHIRDLPK----S-G----S---------E--S----EK-NE-K-----
E6KXP4_9PAST/1-868     LGNNYVVKSSVGHIRDLPT----V-G----S---------A-TG----EK-AK-P-----
A0ABP7DLJ3_9GAMM/1-876 LGKDFIVKSSVGHVRDLPT----A-G----S--SAA--KKT--G----GK-KA-D-----
A0ABX6UXB4_9PAST/1-868 LGSQYVVKSSVGHIRDLPT----A-G----S--------GS--G----EK-AK-P-----
A0A263HB88_9PAST/1-865 LGSNYVVKSSVGHIRDLPT------G----S---------V-TT----EK-AK-P-----
A0A1V3IKC7_9PAST/1-868 LGNQYVVKSSVGHIRDLPT----V-G----T--------ST--G----EK-AK-P-----
TOP1_HAEIN/1-868       LGSQYVVKSSVGHIRDLPT----V-G----S---------S-TG----EK-AK-P-----
A0ABT9H3M6_9GAMM/1-865 LGNSFIVKSSVGHIRDLPT----S-S----N------------K----DK-AK-K-----
A0ABT6EQZ6_9PAST/1-870 LGNDYIVKSSVGHIRDLPT----A-G----A--------SS--G----EK-AK-P-----
A0ABX9VUC0_AGGAP/1-868 LGSNYVVKSSVGHIRDLPT----I-G----S--------AS--G----EK-AK-P-----
A0A8J6IQD4_9ALTE/1-880 LGKEFIVKSSVGHVRDLPT----R-S----L--------GK--V----EA-KK-P-----
A0A2U3BDM8_9VIBR/1-873 LGKDYIVKSSVGHVRDLPT----A-G--------------QSSG----QK-AA-P-----
A0A235CF66_9GAMM/1-875 LGRNYVVKSSVGHVRDLPT----A-G----S------ASG--------KK-PA-A-----
A0A0J1HBM2_9GAMM/1-882 LGKDFIVKSSVGHVRDLPT------G----A---------RSTG----KK-AA-------
A0A1C4AWK8_9GAMM/1-869 LGKDFVVKSSVGHIRDLPV----S-G--S-S------------Q----RA-EK-STKDKK
A0ABV5HJ27_9VIBR/1-873 LGKDFIVKSSVGHVRDLPT----A-G----Q--------------SSGKK-AA-A-----
A0ABW7P2F5_9GAMM/1-875 LGRNYVVKSSVGHVRDLPT----A-G----S----ANGKKP--A----AR-KT-D-----
A0ABM9WJI7_9GAMM/1-872 LGNDFIVKSSVGHVRDLPT----K-A----V---------E--K----VP-SK-S-----
A0A4V3D9W7_9PAST/1-868 LGSDYVVKSSVGHIRDLPG----A-G---IS---------A--G----EK-AK-P-----
A0A5C8LVU1_9GAMM/1-865 LGNDFIVKSSVGHIRDLPT----S-S----S------------K----DK-VK-E-----
I9P5F9_9ALTE/1-861     LGSDFIVKSSVGHIRDLPT----S-S----S------------K----DK-AK-------
E8LYP2_9VIBR/1-877     LGKDFIVKSSVGHVRDLPT----A-G----Q---------S-TG----QK-AA-A-----
A0A2P7QHQ7_9GAMM/1-875 LGKDFIVKSSVGHVRDLPT----A-G----S----SSGKKP--A----AR-KA-D-----
A0A1A7NWK9_9PAST/1-868 LGSNYVVKSSVGHIRDLPT----S-G----S---------A--T----GE-KA-K-----
A0ABV6HY72_9PAST/1-868 LGNDYIVKSSVGHIRDLPT----S-G----S---------A--T----GE-KA-K-----
A0A233RHE6_9GAMM/1-875 LGRNYVVKSSVGHVRDLPT----A-G----S------ASG--------KK-PA-A-----
A0ABP9N5C2_9GAMM/1-871 LGKEYIVKSSIGHIRDLPV----S-G----------------------SK-ST-D-----
A0A2P5TPW0_9GAMM/1-875 LGKDFIVKSSVGHVRDLPT----A-G----S--------SA--A----KK-AGGK-----
A0ABT1WUF0_ACTSU/1-869 LGSDYVVKSSVGHIRDLPK----S-G----S---------E--S----EK-NE-K-----
A0ABT9GP04_9GAMM/1-864 LGNNFVVKSSVGHIRDLPT----S-S----S-----KDKDK--T----KK-AT-------
E8KHD9_9PAST/1-869     LGSDYVVKSSVGHIRDLPK----S-G----S-----ES-EK--N----EK-AK-P-----
A0A5J6WVJ2_9GAMM/1-870 LGKDYVVKSSVGHIRDLPT----A-G----S------GSSE--P----KK-PA-V-----
A0AAW5LAC7_9PAST/1-868 LGNQYVVKSSVGHIRDLPT----V-G----T--------ST--G----EK-AK-P-----
A0ABX7G6V9_9GAMM/1-872 LGKEFIVKSSVGHIRDLPTSSAAE-G----K---------A--S----TK-SAAE-----
A0A4R1KUA2_9PAST/1-868 LGSNYVVKSSVGHIRDLPT----T-G----T--------VT--G----EK-AK-P-----
A0A1V3I6N9_9PAST/1-868 LGNQYVVKSSVGHIRDLPT----V-G----T---------S-TG----EK-AK-P-----
A0A1T0AYE6_9PAST/1-865 LGSNYVVKSSVGHIRDLPT------G----A--------VA--A----EK-AK-P-----
A0A974XMZ4_9GAMM/1-877 LGKDFIVKSSVGHIRDLPTSSSSE-G----K---------T-GA----KS-SA-D-----
A0ABS8C6Q0_9ALTE/1-861 LGNDFIVKSSVGHIRDLPT----S-S----S------------K----DK-AK-A-----
A0A3S0N5B3_9VIBR/1-878 LGKDFIVKSSVGHVRDLPT----A-G---QS---------T--G----QK-AA-------
A0ABV7C8L0_9VIBR/1-875 LGKDFIVKSSVGHVRDLPT----A-G--QST---------G--G----KK-AAPQ-----
F9T4B1_9VIBR/1-877     LGKDFIVKSSVGHVRDLPT----A-G--------------QSTG----QK-AA-------
A0AB36DVB5_9PAST/1-868 LGNSYIVKSSVGHIRDLPT----S-G----S--------GN--G----EK-TK-A-----
A0A377J0N3_9PAST/1-893 LGSQYVVKSSVGHICDLPA----A-G----T--------ST--G----EK-AK-P-----
A0A2T3N4L2_9GAMM/1-881 LGKDFIVKSSVGHIRDLPT------G----A---------RSTG----KK-AAAT-----
A0A0B8NR25_9VIBR/1-875 LGKDFIVKSSVGHVRDLPT----A-G--QSS---------G-AK----AK-PV-S-----
A0AAE9MUS1_9VIBR/1-876 LGKDFIVKSSVGHVRDLPT----A-G----Q---------STGE----KK-AA-------
A0A4Y3HRQ9_9VIBR/1-877 LGKDFIVKSSVGHVRDLPT----A-G----Q---------S--S----GK-KA-T-----
A0ABM8ZRS0_9VIBR/1-888 LGKDFVVKSSVGHVRDLPK------G--ATS---------G--G----KK-AAPI-----
A0A4R2NB04_9PAST/1-869 LGSDFVVKSSVGHIRDLPS----S-G----T-----DKTEK--T-----K-AT-S-----
A0A1T4LB46_9GAMM/1-883 LGKDFIVKSSVGHVRDLPT------G--ARS---------G--G----KKAVA-T-----
A0A432XLA6_9GAMM/1-877 LGNDFVVKSSVGHVRDLPT----R-S----T---------A--T----VK-TK-P-----
A0A368LM75_9VIBR/1-875 LGKDFVVKSSVGHVRDLPT----A-G----Q---------S--S----GK-KA-T-----
A0A8I0MWK2_9GAMM/1-881 LGKDYIVKSSVGHVRDLPT----S-G----A---GKTKGLA--T----KS-PA-E-----
A0A1E5INQ3_SHECO/1-887 LGKDYIVKSSVGHIRDLPT----S-S----S----SETSTA--T----KT-PA-E-----
A0A849VD09_9GAMM/1-879 LGKDFIVKSSVGHVRDLPT----S-G----A------GKTK--G----LA-TK-T-----
A0A223MY10_9VIBR/1-876 LGKDFIVKSSVGHVRDLPT----A-GQST--------------T----KK-AT-P-----
A0A9X3HWQ2_9VIBR/1-875 LGKDFVVKSSVGHVRDLPT----A-G---QS---------T--G----KK-AA-------
A0A2T3JY34_PHOPO/1-883 LGKDFIVKSSVGHVRDLPT----G-A----R---------S-GG----KK-AV-------
A0A2S7XJU3_9GAMM/1-879 LGKDFIVKSSVGHVRDLPM------G----S---------TSTG----KK-TA-------
A0A5R9ITU2_9GAMM/1-887 LGKDFIVKSSVGHVRDLPT----S-G----G--------GK--K----AP-TK-S-----
A0A432Y543_9GAMM/1-877 LGNDFVVKSSVGHVRDLPT----R-S----T---------A--E----VA-KK-S-----
A0A6Z0BWU5_9GAMM/1-877 LGNDFVVKSSVGHVRDLPT----R-A----T---------V--E----VA-KK-S-----
A0ABW4XKP6_9GAMM/1-876 LGSQFVVKSSVGHIRDLPT----S------S------------K----GK-AASE-----
A0A6L9MQ30_9ALTE/1-891 LGKDFIVKSSVGHVRDLPT--KAL-G----N-------VEP-------KK-PAKE-----
A0A2N8ZCK2_9VIBR/1-880 LGKDYIVKSSVGHVRDLPT----A-G--QSS---------G--A----KA-AAIS-----
A0A8D4LN73_9PAST/1-868 LGNNYIVKSSVGHIRDLPK----A-G----S--------AA--G----EK-AK-P-----
U3CDK3_9VIBR/1-878     LGKDFIVKSSVGHVRDLPT----A-G----Q---------S--S----GK-KA-T-----
Q6LPB7_PHOPR/1-883     LGKDFIVKSSVGHVRDLPT------G----A---------RNAG----KK-AAAQ-----
A0A2T3JI53_9GAMM/1-883 LGKDFIVKSSVGHVRDLPT------G----A---------RNAG----KK-AAAQ-----
A0ABT5UZ12_9VIBR/1-875 LGKDFIVKSSVGHVRDLPT----A-G--QTT---------T--T----AK-AA-S-----
A0A2A5JR02_PSEO7/1-881 LGKDYIVKSSVGHVRDLPT----S-G----A------GKTK--G----LA-TK-S-----
A0A511QCK0_9VIBR/1-876 LGKDFIVKSSVGHVRDLPT----A-G----Q---------STGE----KK-SA-------
A0A1E5E3K2_9VIBR/1-877 LGKDFVVKSSVGHVRDLPT----A-G----Q---------S--S----GK-KA-T-----
A0A0D8Q6W4_9GAMM/1-883 LGKDFIVKSSVGHVRDLPT------G----A---------RSGG----KK-AVAT-----
A0ABQ6GY86_9GAMM/1-888 LGKNFVVKSSVGHVRDLPT------G----S---------S--G----KKVAA-K-----
A0AAQ2EPH6_PSEO7/1-881 LGKDYIVKSSVGHVRDLPT----S-G----A------GKTK--G----LA-TK-S-----
A0ABT5QP15_9GAMM/1-873 LGKDFIVKSSVGHVRDLPT------G----A---------A-QG----GK-KA-T-----
A0ABX5PKC2_9GAMM/1-895 LGKEFIVKSSVGHIRDLPT----S-S----S---------ADAN----GK-AK-S-----
A0A2T3L304_9GAMM/1-884 LGKDFIVKSSVGHVRDLPT------G--ARN---------A--G----KK-AAAQ-----
A0ABX4G3Q4_9GAMM/1-883 LGKDFIVKSSVGHVRDLPT------G--ARS---------T--G----KKAAATS-----
A0ABR7QWG2_9GAMM/1-874 LGKDYIVKSSIGHIRDLPV----S-G----N---------K--T----TE-SS-D-----
A0A090KHU7_9GAMM/1-877 LGKDFIVKSSVGHVRDLPM------G----S---------TSTG----KK-AT-------
A3QF42_SHELP/1-898     LGKDYIVKSSVGHIRDLPT----S-S----S----SDASSS--T----KS-PA-E-----
A0ABT7EEJ8_9GAMM/1-878 LGKDYIVKSSVGHVRDLPT----S-G----A------GKTK--G----VA-TK-S-----
A0A8I2H336_9GAMM/1-881 LGKDYIVKSSVGHVRDLPT----S-G----A---GKTKGLA--T----KS-PA-E-----
A0A380BGT9_9GAMM/1-895 LGKEFIVKSSVGHIRDLPT----S-S----S----ADANGK--A----KS-AA-E-----
V5FNX1_9VIBR/1-878     LGKDFIVKSSVGHVRDLPT----A-G----Q---------S--S----GK-KA-T-----
Q5E600_ALIF1/1-876     LGKDFIVKSSVGHVRDLPM------G----S---------TSTG----KK-AA-A-----
A0ABV4M7P6_9VIBR/1-878 LGKDFIVKSSVGHVRDLPT----A-G--------------QSTG----KK-AA-------
A0A1E7ZGL4_9ALTE/1-877 LGKNFIVKSSVGHVRDLPT--KAV-G----N-------VEP-------KK-PAKE-----
A0A4R1KGS3_9GAMM/1-876 LGNQYVVKSSVGHVRDLPK----S-G--GSS---------A--G----KK-KA-D-----
A0A289GBQ9_VIBAN/1-876 LGKDFIVKSSVGHVRDLPT----A-G---QS---------T--A----KK-AT-P-----
A0AAN0XUC8_9VIBR/1-877 LGKDFIVKSSVGHVRDLPT----A-G----Q---------S--S----GK-KA-T-----
A0A939ISB0_9ALTE/1-878 LGNDFIVKSSVGHIRDLPT---RALG----K--------VP--A----KK-PAKE-----
A0A5B7YEL3_9ALTE/1-879 LGKNFIVKSSVGHVRDLPT--KAL-G----N-------VEP-------KK-PAKE-----
A0A7S9DV39_9ALTE/1-879 LGKDFIVKSSVGHVRDLPT--KAL-G----Q-------VEP-------KK-PAKE-----
A0A3E0TQT7_9GAMM/1-895 LGKDFVVKSSVGHVRDLPT------G----S---------T--G----KKVATKP-----
A0A9X4F0G3_9VIBR/1-875 LGKDFVVKSSVGHVRDLPT----A-G--QST------------A----KK-AAPT-----
A0A6V7GSA3_9VIBR/1-876 LGKDFIVKSSVGHVRDLPT----A-G----Q---------S-TG----EK-KS-A-----
U3U362_9GAMM/1-864     LGNDFVVRSSFGHIRDLPT----S-A----S---------I--F----NK-NL-K-----
A0A0J8JP18_9ALTE/1-889 LGNQYVVKSSIGHIRDLPT----S-S----K------------G----KV-GL-T-----
A0A6V7GSZ5_9VIBR/1-876 LGKDFIVKSSVGHVRDLPT----A-G----Q---------STGE----KK-AA-------
U3C058_9VIBR/1-876     LGKDFIVKSSVGHVRDLPT----A-G----Q--------ST--G----EK-KA-A-----
A0A1E5D714_9VIBR/1-878 LGKDFIVKSSVGHVRDLPT----A-G---QS---------T--G----KK-AA-------
A0A6G9QKA8_9GAMM/1-886 LGKEFIVKSSVGHIRDLPTSSSSD-G----T---------P-PA----KT-AA-E-----
F5Z907_ALTNA/1-888     LGKDFIVKSSVGHVRDLPT--KAL-G----K-------VEP-------KK-PAKE-----
A0AAW7Z7N2_9ALTE/1-888 LGKDFIVKSSVGHVRDLPT---KALG--------------KVEP----KK-PAKE-----
A0A8E4GII6_9ENTR/1-871 LGHNYVVKSSVGHIRDLSS----I-N----S---------S--N----KR-GF-V-----
A0A4U1BTJ7_9GAMM/1-888 LGNDFIVKSSVGHIRDLPT----S-G----S---QGTTTVP--A----KP-AA-E-----
A0A378N9P8_MANHA/1-868 LGSNYVVKSSVGHIRDLPK----S-G----S-----D--EK--T----EK-AK-P-----
W0QB72_9PAST/1-868     LGSDYVVKSSVGHIRDLPK----S-G----S---------DEKT----EK-AK-P-----
A0A330LQL7_9GAMM/1-888 LGKDYIVKSSVGHVRDLPT----S-G----G---------A--A----KK-RA-G-----
A0A5Q0TDI4_9VIBR/1-880 LGKDFVVKSSVGHVRDLPT----A-G----Q---------S--S----GK-KA-T-----
A0A4V1Z8N2_9GAMM/1-880 LGKDFIVKSSVGHVRDLPM------G----S---------TSTG----KK-AA-------
A0A2N4UX87_9GAMM/1-883 LGKDFIVKSSVGHVRDLPT------G----A---------RSGG----KK-AV-------
A0A7Z6ZUB6_9GAMM/1-894 LGNDFVVKSSVGHVRDLPT----R-T----T---------D--S----VK-AK-S-----
B6EJI6_ALISL/1-879     LGKDFIVKSSVGHVRDLPM------G----S---------TSTG----KK-TA-------
A0ABX3AXU6_ALILO/1-879 LGKDFIVKSSVGHVRDLPM------G----S---------TSTG----KK-TA-------
A0AAW8NNG1_9GAMM/1-894 LGKDFIVKSSVGHIRDLPT----S-S----S---------T-EAKVVSKT-AA-E-----
A0A510XR19_9GAMM/1-899 LGKDFIVKSSIGHVRDLPT----S-G----S----SKAKVP--A----TKTPA-E-----
A0A552X413_9GAMM/1-893 LGSDFIVKSSVGHIRDLPT----K-S----M---------S--K----AP-TK-S-----
A0ABU2ZWY9_9GAMM/1-890 LGKDFIVKSSVGHVRDLPH----S------S---------T--G----KKVAA-K-----
A0AAE9Z1I8_9GAMM/1-895 LGKDFVVKSSVGHVRDLPT------G----S---------T--G----KKVAA-K-----
A0ABD4ELW5_9GAMM/1-902 LGNDFIVKSSIGHVRDLPT----S-G----S------GKNK--A----PA-SK-T-----
A0AA37S3Z1_9GAMM/1-902 LGNDFIVKSSIGHVRDLPT----S-G----S------GKNK--A----PA-SK-T-----
A0A432ZJR0_9GAMM/1-893 LGNDFIVKSSVGHVRDLPT----R-T----V---------E--S----VK-AK-P-----
A0AAW7QWT9_9GAMM/1-895 LGNDFVVKSSVGHVRDLPT----R-S----T---------A--E----VA-KK-S-----
A0ABR5VV13_9GAMM/1-898 LGKDFIVKSSIGHVRDLPT----S-G----S----NKAKVP--A----TKTPA-E-----
A0ABT9FBZ7_9GAMM/1-902 LGNDFIVKSSIGHVRDLPT----S-G----S----SKAKVP--A----TKTPA-E-----
A0ABR9DXD5_9GAMM/1-900 LGNDFIVKSSIGHVRDLPT----S-G----S----SKNKVP--A----TKTPA-E-----
A0ABU1BA97_PSEHA/1-895 LGNDFIVKSSIGHVRDLPT----S-G----S------GKTK--T----AA-VK-T-----
A0A918JHZ5_9ALTE/1-890 LGKDFIVKSSVGHVRDLPT--KAL-G----N-------VEP-------KK-SAKE-----
A0A368NIV4_9GAMM/1-879 LGNEFVVKSSVGHVRDLPT------G----S------------K----GRAPA-E-----
A0AA41W6V5_9GAMM/1-884 LGKDFVVKSSVGHIRDLPTGSRNN-G----T---------A--A----RK-RA-------
A0A7H1C143_9PAST/1-868 LGSDYVVKSSVGHIRDLPK----S-G----S-------DEK--T----EK-AK-P-----
A0A1H7ZN21_9PAST/1-883 LGKDYVVKSSVGHIRDLPT----A-G----S---------S--S----GE-KA-K-----
A0A1H7JS39_9GAMM/1-860 LGNQFVVKSSIGHIRDLPT----S-G----S---------A--S----GK-SK-T-----
A0AAW8CG87_9PAST/1-881 LGKDYVVKSSVGHIRDLPT----T-G----S---------S--S----GE-KA-K-----
A0A8J6UPR2_9GAMM/1-884 LGKDFIVKSSVGHIRDLPT----G-A----R-----SSSST--A----NR-KR-------
A0A919BPK7_9GAMM/1-883 LGKNFIVKSSVGHVRDLPT------G----S---------T--G----KK-AATK-----
A0A3N5Y145_9ALTE/1-875 LGKNFIVKSSVGHVRDLPT----K-A----L------GK-V-------EP-KK-P-----
A0A1M5YQS9_9GAMM/1-886 LGKDFVVKSSVGHIRDLPT----S-G----S-----ASAKK--P----AS-TK-T-----
A0A369YGN7_9PAST/1-868 LGSDYVVKSSVGHIRDLPK----S-G----S-----E--EK--K----ER-AK-P-----
A0AAQ1G9V9_9GAMM/1-873 LGNEYVVKSSIGHIRDLPT----S-G----SGKTESKPKGG-------RK-TA-A-----
A0A2A3MHT0_9PSED/1-873 LGNEFVVKSSIGHIRDLPT----S-G----SGKTESKPKGG-------RK-AA-A-----
A0A1H1SL95_9PSED/1-866 LGNQYVVKSSIGHIRDLPT----S-G----S-----AAKEP--A----KR-GK-A-----
A0A143WQI0_9ENTR/1-870 LGKGYVVKSSIGHIRDLPA----S-S----S---------T--T----NK-NN-N-----
A0A8J2U4F5_9GAMM/1-881 LGKDFIVKSSVGHIRDLPT------G----S----RSSSST-AN----RK-RT-S-----
A0A2S0VL70_9ALTE/1-881 LGSDFIVKSSVGHVRDLPT----S-S----K------------G----KS-GS-T-----
A0A8E2QF09_9GAMM/1-866 LGNQYVVKSSIGHIRDLPT----S-G----S--A---SKEP--V----KR-GK-A-----
A0A1K9Z0N4_9GAMM/1-881 LGKDYIVKSSVGHVRDLPT----S-G----G---------A--A----KK-RA-G-----
A0A8H9IA16_9ALTE/1-879 LGKDFIVKSSVGHVRDLPT---KALG----K--------VP--P----KK-PAKE-----
A0AAD0TZU7_9GAMM/1-898 LGKDFIVKSSIGHVRDLPT----S-G----S----NKAKVP-AT----KT-PA-E-----
A0A396S118_9PSED/1-872 LGNDFVVKSSIGHIRDLPT----S-G-------G-KTESKP--------K-NG-R-----
A0AAX1PL33_AERSA/1-913 LGKDYVVKSSVGHVRDLPT----S-G----S------ASNE--P----KK-PV-I-----
K6Y9N2_9ALTE/1-878     LGKNFIVKSSVGHVRDLPT---KALG----Q--------VP--A----KK-PAKE-----
A0A9X2KT16_9GAMM/1-874 LGRDYIVKSSVGHIRDLPT----S-G----S----AKKTDP--K----ER-AR-Q-----
A0A011NBX1_9PAST/1-868 LGSNYVVKSSVGHIRDLPK----S-G----T-----D--EK--A----EK-AK-P-----
G4QLG6_GLANF/1-884     LGKDFIVKSSVGHVRDLPT---KALG--LVE---------P-------KK-PAKE-----
A0A024HKU2_PSEKB/1-869 LGNQYVVKSSIGHIRDLPT----S-G----S---------A--S----AK-DP-A-----
C3V9X4_PSENT/1-868     LGNQYVVKSSIGHIRDLPT----S-G----S----SASKEP--A----AK-GR-K-----
A0A078MGX1_9PSED/1-871 LGNDFVVKSSIGHIRDLPT----S-G----S------------S----KTESKPK-----
A0AA47I0R9_9GAMM/1-867 LGNQYVVKSSIGHIRDLPT----S-G----S--A---NKEP--V----KR-GK-A-----
A0A023WT85_STUST/1-867 LGNQYVVKSSIGHIRDLPT----S-G----S--A---NKEP--V----KR-GK-A-----
A0A7X0NHT0_9GAMM/1-886 LGKDFIVKSSVGHVRDLPT----S------S---------N--G----KKVAS-K-----
A0ABM6N2P7_9GAMM/1-902 LGNDFIVKSSIGHVRDLPT----S-G----S------GKNK--A----PA-SK-T-----
A0ABN0NLK5_9GAMM/1-902 LGNDFIVKSSIGHVRDLPT----S-G----S------GKNK--V----PA-SK-T-----
A0A9W4QYN6_PSEHA/1-902 LGNDFIVKSSIGHVRDLPT----S-G----S----GKTKVP--A----SKTPA-E-----
A0ABQ0U8F9_PSEAF/1-898 LGKDFIVKSSIGHVRDLPT----S-G----S----NKAKVP--A----TKTPA-E-----
A0A094IUX3_9GAMM/1-894 LGNDYIVKSSIGHVRDLPT----R-S----T---------A--T----IK-AK-P-----
A0A063KR79_9GAMM/1-902 LGNDFIVKSSIGHVRDLPT----S-G----S------SKAK--V----PA-TK-T-----
A0A2K4X8V1_PSEVC/1-901 LGNDFIVKSSIGHVRDLPT----S-G----S----SKAKVP--A----TKTPA-E-----
A0ABU9TCT1_9GAMM/1-901 LGNDFIVKSSIGHVRDLPT----S-G----S----SKAKVP-AT----KT-PA-E-----
Q3IL29_PSET1/1-905     LGNDFIVKSSIGHVRDLPT----S-G----S----GKNKVP--A----TKTPA-E-----
A0ABM6JJJ5_9GAMM/1-903 LGKEFIVKSSVGHIRDLPT----S-S----S---------P--D----SKVAT-K-----
A0A432WYB0_9GAMM/1-904 LGSDFIVKSSIGHVRDLPT----K-S----G---------A--K----AP-TK-A-----
TOP1_PSEAE/1-868       LGSQYVVKSSIGHIRDLPT----S-G----S----SSSKEP--A----AK-GR-K-----
K6ZJB6_9ALTE/1-880     LGKDFIVKSSVGHVRDLPT--KAL-G----R-------VEP-------KK-PA-K-----
A0A1H0AKQ1_9PSED/1-868 LGSQYVVKSSIGHIRDLPT----S-G----S----SASKEP--A----AK-GR-K-----
A0A482TZU3_9PSED/1-867 LGNQYVVKSSIGHIRDLPT----S-G----S--A---NKEP--V----KR-GK-A-----
A0A9X7V2W4_9GAMM/1-865 LGNQYVVKSSIGHIRDLPT----S-G----S---------A--S----KE-PA-K-----
A0A1H6UKJ3_9PSED/1-867 LGNQYVVKSSIGHIRDLPT----S-G----S-----ASKEP--V----KR-GK-A-----
A0A6N8F6E1_9GAMM/1-889 LGKDFVVKSSVGHIRDLPT----S-G----G---------P-------KK-AA-E-----
A0A9X2AT75_9GAMM/1-870 LGNQYVVKSSIGHIRDLPT----S-G----S-----AVREP--A----KR-GK-A-----
A0A427DP39_9GAMM/1-867 LGNQYVVKSSIGHIRDLPT----S-G----S--A---NKEP--V----KR-GK-A-----
A0AAW8QZF2_9ALTE/1-880 LGKDFIVKSSVGHVRDLPT----K-A----L--------GQ--V----EP-KK-P-----
A0A917USA3_9PSED/1-870 LGNQYVVKSSIGHIRDLPT----S-G----S---SSAAKEP--A----KR-GK-------
V4S0I3_STUCH/1-867     LGNQYVVKSSIGHIRDLPT----S-G----S--A---NKEP--V----KR-GK-A-----
A0A1H2GZX2_9GAMM/1-867 LGNQYVVKSSIGHIRDLPT----S-G----S-----ASKEP--A----KR-GK-A-----
A0A1A9K9K0_9PSED/1-869 LGSQYVVKSSIGHIRDLPT----S-G----S----SSAKEP-AA----AK-AR-K-----
A0A0K1XFW7_9GAMM/1-864 LGNDYIVKSSVGHIRDLPT----S-G----S---------G-GA----KK-AS-T-----
A0A974RXV6_9GAMM/1-869 LGNQYVVKSSIGHIRDLPT------G----T------------T----KA-TS-T-----
A0A7H8UW72_9PAST/1-868 LGSNYVVKSSVGHIRDLPK----S-G----S------------D----EK-SE-K-----
A0A1H3EXU8_9PSED/1-873 LGNQYVVKSSIGHIRDLPT----S-G----S---GNAAKEP--A----KR-GK-A-----
A0A222G4X5_9GAMM/1-891 LGKDFIVKSSVGHVRDLPH----S------S---------T--G----KKVAA-K-----
A0A1I3GV98_9GAMM/1-868 LGSQYVVKSSIGHIRDLPT----S-G----G--A--ATKEP--A----KR-GK-A-----
A0A0D0KBB2_9PSED/1-868 LGSQYVVKSSIGHIRDLPT----S-G----G--A--AAKEP--A----KR-GK-A-----
A0AA42BDY6_9GAMM/1-870 LGNQYVVKSSIGHIRDLPT----S-G----S--A---SREP--V----KR-GK-A-----
R9PPJ5_AGAAL/1-841     -----------------PV----S------T-----------------KGLSA-E-----
A0A839SXA9_AZOMA/1-867 LGSQYVVKSSVGHIRDLPT----S-G----S----STTREP--V----KR-TK-------
A0A3S9XED8_9GAMM/1-868 LGNQYIVKSSVGHIRDLPT------G----A------------A----KT-TS-A-----
A0A0F9RIJ6_9ZZZZ/1-906 LGNDFIVKSSIGHVRDLPT----S-G----S----SKAKVP-AT----KT-PA-E-----
A0A239L132_9PSED/1-869 LGSQYVVKSSIGHIRDLPT----S-G----S---------S--S----AR-EP-A-----
A0A0B3C442_9PSED/1-867 LGSQYVVKSSIGHIRDLPT----S-G----S----SAAKEP--A----KR-GK-------
A0AAE9VPZ8_9GAMM/1-867 LGNEYVVKSSVGHIRDLPT----S-G----S--G---SKTP--A----KR-GK-------
A0A2T5P6I4_9PSED/1-869 LGNQYVVKSSIGHIRDLPT----S-G----S--A-NANKEP--V----KR-GK-A-----
A0AB37Z2J0_9PSED/1-869 LGNEYVVKSSIGHIRDLPT----S-G----S--A-STAKEP--V----KR-GK-A-----
A0A238ZZW0_9PSED/1-870 LGNEYVVKSSIGHIRDLPT----S-G----S--A-SAAKEP--A----KR-GK-A-----
A0A1I1T6B2_PSEOC/1-868 LGSQYVVKSSIGHIRDLPT----S-G----G----AATKEP--A----KR-GK-A-----
A0A365PTM0_9GAMM/1-870 LGNQYVVKSSIGHIRDLPT----S-G----S--A---NKEP--V----KR-GK-A-----
A0A432X8X8_9GAMM/1-893 LGNDFIVKSSVGHVRDLPT----K-A----L---------K--K----AP-AK-P-----
A0A1M6UAC3_9GAMM/1-878 LGNDYIVKSSVGHIRDLPT----S-G----S---GKATSDP--K----ER-AR-Q-----
A0A1H3D3H6_9GAMM/1-876 LGNDYIVKSSVGHIRDLPT----S-G----S---GKANADP--K----KR-GR-Q-----
A0A5J6LEA1_9GAMM/1-881 LGSQYVVKSSVGHIRDLPT----S-G----S---GGTT-DP--K----ER-AR-L-----
A0A3L8Q234_9GAMM/1-881 LGKDFVVKSSVGHIRDLPT----S-S----S---------A-KTSGASKT-AA-E-----
A0A2I0CSI0_9PSED/1-867 LGNQYVVKSSIGHIRDLPT----S-G----S----AATKEP--V----KR-GK-------
A0A1G8CGX2_9PSED/1-869 LGNQYVVKSSIGHIRDLPT----S-G----S----SSAKEP-AA----AK-SR-K-----
A0A432VWP8_9GAMM/1-905 LGSDFIVKSSIGHVRDLPT---KS-G----A-------KAP--T----KS-PA-E-----
A0AAC9UJF9_9GAMM/1-905 LGNDFIVKSSIGHVRDLPT----S-G----S------GKNK--V----PA-TK-T-----
A0A327X2J8_9GAMM/1-919 LGNDFVVKSSIGHVRDLPT----R-S----I---------E--K----AP-TK-S-----
A0A5C6QN51_9GAMM/1-897 LGKDFIVKSSVGHVRDLPH--SST-G----K-------KVA--A----KS-PA-E-----
A0A1M5BTB5_9GAMM/1-876 LGNDFIVKSSVGHIRDLPT----S-G----S---GKSATDP--K----ER-AR-Q-----
A0A5C7W447_AQUAC/1-869 LGNQFVVKSSIGHIRDLPT----S-G----S---ASASKEP--A----KR-GK-A-----
A0A1B8P3L7_HALEL/1-729 ------------------------------------------------------------
A0A5J6WPM0_MORMI/1-908 LGKDYIVKSSVGHVRDLPT----S-G----G-----AAKKR--A----GA-PT-L-----
A0A1T1HE39_OCELI/1-885 LGKDFVVKSSVGHIRDLPT----S-G----G--A-KQPVDA--K----AR-AK-A-----
A0A432WDL8_9GAMM/1-903 LGPDFVVKSSVGHVRDLPT----K-S----I---------S--K----AP-TK-S-----
A0A4Q9R4U2_9GAMM/1-867 LGNQYVVKSSIGHIRDLPT----S-G----S-----GSKEP--A----KR-GK-A-----
A0A1G8TCT1_9GAMM/1-875 LGNEFIVKSSVGHIRDLPT----S-G----S---GKTATDP--K----ER-AR-Q-----
A0A291B7T4_9GAMM/1-873 LGKNFIVKSSVGHVRDLPT------G--ASQ---------G--G----KK-AT-------
A0A7X4W7B7_9GAMM/1-876 LGSDFIVKSSVGHIRDLPT----S-G----S---GKAASDP--K----ER-AR-Q-----
A0A063XWI0_9GAMM/1-881 LGSQYVVKSSVGHIRDLPT----S-G----S---GTTTSDP--K----ER-AK-L-----
A0A6I4L052_9PSED/1-869 LGNEYVVKSSIGHIRDLPT----S-G----S--A-STAKEP--A----KR-GK-A-----
A0A1E2V7Y3_9GAMM/1-867 LGSQYVVKSSVGHIRDLPV----S-G----S------------G----KS-RA-D-----
A0A4R1EPR9_9GAMM/1-904 LGKEYIVKSSVGHIRDLPK----G-G----G-----SQTGK--K----KA-PT-L-----
A0A431V767_9GAMM/1-881 LGNDFIVKSSVGHIRDLPT----S-G----S---GKAASDP--K----ER-AR-Q-----
A0A1K1WYP9_9GAMM/1-871 LGSDFIVKSSVGHIRDLPV----S-G----SGKTTTAAKGA-------RK-TA-A-----
A0A1X7AKC8_9GAMM/1-879 LGKEFVVKSSVGHIRDLPV----S-G----T--GQRKPVDA--K----AR-AR-A-----
A0A1H5IMP8_PSEAG/1-869 LGNEYVVKSSIGHIRDLPT----S-G----S---ASTAKEP--V----KR-GK-A-----
A0A1H7HMT4_9GAMM/1-878 LGNDFIVKSSVGHIRDLPT----S-G----A---GKAASDP--K----ER-AR-Q-----
A0A2N7TQC4_9GAMM/1-875 LGNEFIVKSSVGHIRDLPT----S-G----S---GKAASDP--K----ER-AR-Q-----
A0A369WRL2_9GAMM/1-880 LGKDFVVKSSVGHIRDLPT----S-G----G---GRSTVDP--K----AR-AK-A-----
A0A510XCT6_9GAMM/1-875 LGNDFVVKSSVGHIRDLPT----S-G----S---GKGAADP--K----ER-AR-Q-----
A0A285VPS8_9GAMM/1-877 LGNDFVVKSSVGHIRDLPT----S-G----S---GKNATDP--K----ER-AR-Q-----
A0A1J0VIW6_9GAMM/1-878 LGNDFIVKSSVGHIRDLPT----S-G----S---GKTASDP--K----ER-AR-Q-----
A0A291P8G7_9GAMM/1-879 LGNEFIVKSSVGHIRDLPT----S-G----S---GKAASDP--K----ER-AR-Q-----
A0A5D9DC96_HALER/1-878 LGNEYIVKSSVGHIRDLPT----S-G----S---GKAASDP--K----ER-AR-Q-----
A0A4Y4F215_9GAMM/1-878 LGNDYIVKSSVGHIRDLPT----S-G----S---GKAASDP--K----ER-AR-Q-----
A0A1I7FDA7_9GAMM/1-876 LGNEFVVKSSVGHIRDLPT----S-G----S---GKSASDP--K----ER-AK-Q-----
A0A1H0IPV5_9GAMM/1-876 LGNDFIVKSSVGHIRDLPT----S-G----S---GKAASDP--K----ER-AR-Q-----
A0A4R6X7K4_9GAMM/1-875 LGNDFVVKSSVGHIRDLPA------G----T----TSTSTP--Q----ER-AK-Q-----
A0A7U8GT26_NEPCE/1-878 LGSQYVVKSSVGHIRDLPT----S-G----S----TTKSDP--K----ER-AR-Q-----
A0A5P1RAX3_9GAMM/1-879 LGSQYVVKSSVGHIRDLPT----S-G----S----ATKSDP--K----AR-AR-Q-----
A0A1X9NIK9_9GAMM/1-883 LGKDYIVKSSVGHIRDLPT----S-G----S-----KKVDP--K----ER-AK-A-----
A0A5B8ST47_9GAMM/1-880 LGNDFIVKSSVGHIRDLPT----S-G----S---NKTATDS--K----AR-AR-Q-----
A0A853I298_9GAMM/1-887 LGSDFIVKSSVGHIRDLPT----S-G----S----KKPVDA--K----AR-AK-A-----
S2LFL0_LITA3/1-876     LGNDFIVKSSVGHIRDLPT----S-G----S---GKAASDP--K----ER-AR-Q-----
A0AAW7XJY6_9GAMM/1-882 LGNDFVVKSSVGHIRDLPT----S-G----N----APKSDP--K----AR-AK-Q-----
A0A1I2T9I1_9GAMM/1-879 LGNEYVVKSSVGHIRDLPT----S-G----S----AQKSDP--K----AR-AK-Q-----
A0A8J7FAM6_9GAMM/1-887 LGNQYVVKSSVGHIRDLPT----S-G----S----GPKSDP--K----ER-AR-Q-----
A0A562I2W0_9GAMM/1-869 LGSQYVVKSSIGHIRDLPT----S-G----S----VTSKEP--T----QR-GRKA-----
A0A7W5PBY1_9GAMM/1-879 LGNDFIVKSSVGHIRDLPT----S-G----S---GKAASDP--K----ER-AR-Q-----
A0A1I7AQL0_9GAMM/1-880 LGNDYIVKSSVGHIRDLPT----S-G----S---GKTASDP--K----ER-AR-Q-----
A0A7W5ERL9_9GAMM/1-879 LGNDFIVKSSVGHIRDLPT----S-G----S---GKAASDP--K----ER-AR-Q-----
A0A1A8THD1_9GAMM/1-875 LGNDYVVKSSVGHIRDLPS------G----T----TSTSTP--Q----ER-AK-Q-----
A0A2N7U937_9GAMM/1-875 LGNEFIVKSSVGHIRDLPT----S-G----S---GKTASDP--K----ER-AR-Q-----
B3PHK9_CELJU/1-873     LGSDFVVKSSIGHIRDLPT----S-G----N----NKPVDT--K----ER-AR-Q-----
A0A266Q5B6_9GAMM/1-873 LGNDFIVKSSIGHIRDLPT----S-G----G----AKPVDA--K----ER-AK-Q-----
A0A9J6RII7_9GAMM/1-884 LGKDFVVKSSVGHIRDLPT----A-G----S-----SKSDP--K----ER-AK-Q-----
A0A5A9W4W8_9GAMM/1-877 LGSQYVVKSSVGHIRDLPT----S-G----T---AKV--DP--K----ER-AR-Q-----
A0A0A1YFV2_9PSED/1-869 LGNQYVVKSSIGHIRDLPT----S-G----S--A-SAAKEP--V----KR-GK-A-----
A0A9W6K8A6_9PSED/1-869 LGNQYVVKSSIGHIRDLPT----S-G----S--A-SAAKEP--V----KR-GK-A-----
A0A4P9VKM8_9GAMM/1-888 LGSNYIVKSSVGHIRDLPV----S-G----N----KKAVDP--K----AR-AK-A-----
A0A081KCG1_9GAMM/1-880 LGKDFVVKSSVGHIRDLPT----A-G----G---------P-------KK-TV-D-----
A0A109ULD1_9GAMM/1-875 LGSEFIVKSSVGHIRDLPT----S-G----S---GKTASDP--K----ER-AR-Q-----
A0A7W5G463_9GAMM/1-879 LGNEFIVKSSVGHIRDLPT----S-G----S---GKTASDP--K----ER-AR-Q-----
A0A2N7UFN0_9GAMM/1-876 LGNDFIVKSSVGHIRDLPT----S-G----S---GKTASDP--K----ER-AR-Q-----
N6WQH8_9GAMM/1-881     LGSDYVVKSSVGHIRDLPV----S-G----S----GSQTDP--K----ER-AK-Q-----
A0A0K6IK65_9GAMM/1-875 LGNDYVVKSSVGHIRDLPA------G----T----TSTSTP--Q----ER-AK-Q-----
A0A418XMP2_9PSED/1-868 LGNQYVVKSSIGHIRDLPT----S-G----S--A-SASKEP--V----KR-GK-------
A0A7X0JSR4_9GAMM/1-883 LGKDFVVKSSVGHIRDLPT----S-G----G---KKAPVDA--K----ER-AR-Q-----
A0A139SY10_9GAMM/1-868 LGTGYVVKSSIGHIRDLPT----S-G----S------------A----SR-TA-D-----
A0A1G9WUP0_9GAMM/1-878 LGNDFIVKSSVGHIRDLPT----S-G----S---GKTASDP--K----ER-AR-Q-----
A0A839V0T6_9GAMM/1-876 LGNDFIVKSSVGHIRDLPT----S-G----S---GKTASDP--K----ER-AR-Q-----
A0A1M7HRX1_9GAMM/1-877 LGDEFIVKSSVGHIRDLPT----S-G----S---GKSASDP--S----ER-AR-Q-----
A0A2T0VNU8_9GAMM/1-878 LGNDFIVKSSVGHIRDLPT----S-G----S---GKAATDP--K----ER-AR-Q-----
A0A1I3CPZ2_9PSED/1-870 LGNEYVVKSSIGHIRDLPT----S-G----S--A-STAKEP--V----KR-GK-A-----
A0A368U1Q6_9GAMM/1-875 LGSEFIVKSSVGHIRDLPT----S-G----S---GKAASDP--K----ER-AR-Q-----
A0A7W5DHB6_9GAMM/1-882 LGNDFIVKSSVGHIRDLPT----S-G----S---GKAATDP--K----ER-AR-Q-----
A0A7X4VWF9_9GAMM/1-876 LGSDFIVKSSVGHIRDLPT----S-G----S---GKTSSDP--K----ER-AR-Q-----
A0A2A2EPQ9_9GAMM/1-878 LGNDFIVKSSVGHIRDLPT----S-G----S---GKAASDP--K----ER-AR-Q-----
A0A5R8M950_9GAMM/1-882 LGNDFIVKSSVGHIRDLPT----S-G----S---GKTASDP--K----ER-AR-Q-----
A0A844I270_9GAMM/1-880 LGSDFIVKSSVGHIRDLPV----S-G----S----GSQTDP--K----ER-AK-Q-----
A0AAU7MN20_9GAMM/1-880 LGSDFIVKSSVGHIRDLPV----S-G----S----GSQTDP--K----ER-AK-Q-----
A0A1A9EZF9_9GAMM/1-879 LGSQYVVKSSVGHIRDLPT----S-G----T----ATKSDP--K----ER-AR-Q-----
A0A364NLI5_9GAMM/1-881 LGSQYVVKSSVGHIRDLPS----S-G----S----GTKTDP--K----ER-AR-Q-----
A0A4V4R800_9PSED/1-870 LGNEYVVKSSIGHIRDLPT----S-G----S---ASTAKEP--V----KR-GK-A-----
A0A1N7KA83_9GAMM/1-879 LGSEFIVKSSVGHIRDLPT----S-G----S----AQKSDP--K----AR-AK-Q-----
W1NCD7_9GAMM/1-877     LGNEFIVKSSVGHIRDLPT----S-G----S---GKSASDP--S----ER-AR-Q-----
A0AAU7KQ81_9GAMM/1-877 LGNEFIVKSSVGHIRDLPT----S-G----S---GKAASDP--K----ER-AR-Q-----
A0A5M3PYL0_9GAMM/1-880 LGSDFIVKSSVGHIRDLPV----S-G----S----GSQTDP--K----ER-AK-Q-----
A0A2V3ZLR8_9GAMM/1-878 LGSDFIVKSSVGHIRDLPV----S-G----S----GSTSDP--K----ER-AR-Q-----
A0A7R6SVN0_9GAMM/1-880 LGNEYVVKSSVGHIRDLPT----S-G----S----ATKSDP--K----AR-AK-Q-----
A0A2S5KPF1_9PROT/1-871 LGPEYVVKSSVGHIRDLPT----S-G----S----GKTVDP--K----QR-AQ-E-----
A0A2K9LL09_9GAMM/1-913 LGKDFVVKSSVGHVRDLPT----S-G----G---GKATVDA--A----ER-AK-Q-----
A0AAN2BKW9_9GAMM/1-889 LGSQYVVKSSVGHIRDLPT----S-G----S----SAPVDP--K----AR-AA-Q-----
A0A545TVW5_9GAMM/1-884 LGKDYVVKSSVGHIRDLPT----S-G----G--A-KKPVDA--K----ER-AR-Q-----
A0A5K1I9S9_9GAMM/1-882 LGNDFIVKSSVGHIRDLPT----S-G----A---GKAASDP--K----ER-AR-Q-----
A0A3N2DKI4_9GAMM/1-886 LGNQYVVKSSVGHIRDLPT----S-G----S---KKSAVDP--S----AR-AK-E-----
A0A928V598_9GAMM/1-874 LGNDFIVKSSIGHIRDLPT----S-G----G----AKTVDA--K----ER-AK-Q-----
Q2SD25_HAHCH/1-884     LGSEYVVKSSVGHIRDLPT----S-G----G----KETSSP--K----ER-AA-E-----
A0A7Y0REM8_9GAMM/1-878 LGSDFIVKSSVGHIRDLPV----S-G----S----GSTSDP--K----ER-AR-Q-----
A0A1I6GM30_9GAMM/1-877 LGNDYIVKSSVGHIRDLPV----S-G----S---GS-TTDP--K----ER-AR-L-----
A0A1G7QMW5_9GAMM/1-880 LGNDFIVKSSVGHIRDLPT----S-G----S---GKASSDP--K----ER-AR-Q-----
A0A2K9APN9_9GAMM/1-876 LGKDFIVKSSIGHIRDLPT------G----S--QNKKPVDA--K----ER-AR-K-----
A0A1B3B9C4_9GAMM/1-876 LGSDYIVKSSVGHIRDLPT------G----S--GKKKPVDA--K----ER-AR-K-----
A0AA37SA68_9GAMM/1-896 LGNDFVVKSSVGHIRDLPT----GAG----S----KKPVDT--K----AR-AA-E-----
A0AA37WQH6_9GAMM/1-892 LGNDFVVKSSVGHIRDLPT----G-G----S---SGSAVDP--K----ER-AR-Q-----
W9UZ72_9GAMM/1-881     LGSQYVVKSSVGHIRDLPS----S-G----S----GTQTDP--K----ER-AR-Q-----
A0A348HGC7_9GAMM/1-882 LGDEFIVKSSVGHIRDLPT----G-G----N---DRRTTTP--A----ER-SQ-Q-----
A0A222FNB0_9GAMM/1-884 LGKDFVVKSSVGHVRDLPT----S-G----S----GSKSDP--K----ER-AK-Q-----
A0A0K2BKX0_9GAMM/1-861 LGNEYIVKSSIGHIRDLPV----S-V----S---------N--S----KK-KF-K-----
A0AAP8SNZ9_9GAMM/1-883 LGKDYVVKSSVGHIRDLPT----A-G----S---ATAKVDP--K----ER-AA-Q-----
A0A5C1NGE3_9GAMM/1-881 LGSDFIVKSSVGHIRDLPT----S-G----S---GKTASDP--K----ER-AR-Q-----
A0A2N5X4S4_9GAMM/1-882 LGPDFVVKSSVGHIRDLPT----A-G----S--A-SGSVDP--K----ER-AA-Q-----
A0A4P7XFY9_9ALTE/1-889 LGSDFVVKSSVGHIRDLPV----S-G----T--G-K-KVDP--K----ER-AK-L-----
A0A318D701_9GAMM/1-875 LGNDFVVKSSVGHIRDLPT----G-G----K----KKPVDA--K----ER-AR-K-----
A0A5C0ZWP5_9GAMM/1-879 LGSDFIVKSSVGHIRDLPT----S-G----Q---GKSASDP--N----ER-AR-Q-----
A0A3L7E099_9GAMM/1-883 LGKDYVVKSSVGHIRDLPT----A-G----S---SSAGVDP--K----ER-AA-Q-----
A0A9X7YPC4_9GAMM/1-879 LGNDFIVKSSVGHVRDLPV----S-G----S----AQPSDP--K----ER-AR-Q-----
A0A5S9QF68_9GAMM/1-890 LGNDYIVKSSIGHIRDLPT----S-G----S--SKATPVDA--K----QR-AK-A-----
A0A4U6R0C8_9GAMM/1-878 LGPDFIVKSSVGHIRDLPV----S-G----S----GSTSDP--K----ER-AR-Q-----
A0AAW8B5V7_9GAMM/1-879 LGNDFIVKSSVGHIRDLPT----G-G----S--G--KTVDP--K----ER-AK-A-----
A0A7T4QXS8_9GAMM/1-892 LGSDFVVKSSVGHIRDLPT----S-G----S--NKSGGVDA--K----AR-AK-A-----
Q1LTG3_BAUCH/1-857     LGNQYLVKSSIGHIRDLPI-----------------------------HR----E-----
A0A5S9PRH9_9GAMM/1-909 LGSDYIVKSSVGHIRDLPT----S-G----A---AKAPVDP--K----AR-AA-E-----
A0A1C3JUY6_9GAMM/1-876 LGNDFVVKSSVGHIRDLPA------G----T----TSTSTP--Q----ER-AK-Q-----
A0A927GW33_9GAMM/1-885 LGSDFIVKSSVGHIRDLPT----S-G----S---GTKTVDP--K----ER-AK-A-----
A0A120HPS6_9GAMM/1-863 LGDNYIVKSSIGHIRDLPK----K-G----F------------Y----KK----K-----
A0A1D2QSS8_9GAMM/1-890 LGKDFVVKSSVGHIRDLPT----S-G----S---TKVPVDP--K----VR-AK-Q-----
A0A5P9NK87_9GAMM/1-883 LGKDFVVKSSVGHIRDLPT----A-G----S---STGKVDP--K----ER-AA-Q-----
A0A2H9T4Q8_9ZZZZ/1-883 LGNQFVVKSSVGHIRDLPV----A-R-------NTKKPVDA--K----AR-AR-A-----
A0A0F6TPH2_9GAMM/1-875 LGNDYVVKSSVGHIRDLPT------G----SKKKPVDAKER--A----RK-AA-E-----
A0A9X2EKW5_9GAMM/1-895 LGKDFVVKSSVGHIRDLPT----G-G----G--N-KKPVDA--K----ER-AR-R-----
C5BL17_TERTT/1-896     LGNQYIVKSSVGHIRDLPT----S-G----S---AKTTTDP--K----AR-AK-Q-----
A0A1H6RXP4_9GAMM/1-876 LGSEYIVKSSVGHIRDLPT----S-G----S---AKAKSDP--S----ER-AR-A-----
A0A918XG43_9GAMM/1-885 LGKDYVVKSSVGHIRDLPT----S-G----S----STPVDP--K----ER-AA-Q-----
C7RA94_KANKD/1-876     LGKDFIVKSSIGHIRDLPT------G----S--QNKKPVDA--K----ER-AR-K-----
K4KHL3_SIMAS/1-896     LGSDFVVKSSVGHIRDLPT----S-G----S---AKGAVDP--K----ER-AR-Q-----
A0A2A2F880_9GAMM/1-897 LGDDYIVKSSVGHIRDLPV----S-G----S---GNRKTDP--K----ER-AR-Q-----
A0AAU0MYA0_9GAMM/1-913 LGKDFVVKSSIGHIRDLPT----G-A----S--N-KQPVDA--K----ER-AR-R-----
A0A939ILG6_9GAMM/1-891 LGPDFIVKSSVGHIRDLPT----A-G----S----GGKADP--K----ER-AA-Q-----
A0A3P3VSI5_9GAMM/1-880 LGRNFIVKSSVGHIRDLPT----S-G----G--A-RKPVDA--K----AR-AK-S-----
A0A4Z1BG62_9GAMM/1-883 LGPDFIVKSSVGHIRDLPV----S-G----S----GSTSDP--K----ER-AR-Q-----
A0A5C8ZWT5_9GAMM/1-889 LGSDFIVKSSVGHIRDLPT----A-G----S----GGKVDP--K----ER-AA-Q-----
A4BDM0_9GAMM/1-898     LGSDYIVKSSVGHIRDLPT----S-G----Q----NKPVDP--K----AR-AK-Q-----
A0A3E0H689_9GAMM/1-903 LGNDFIVKSSVGHVRDLPV----S-G----G--G----STP--A----ER-AK-A-----
L0WHE6_9GAMM/1-909     LGDDFVVKSSVGHVRDLPV----S-G----G----SKKSTP--Q----ER-AK-E-----
A0A7R6PCC5_9GAMM/1-885 LGNQFVVKSSVGHIRDLPT----S-G----S--GNATASDP--K----ER-AR-Q-----
A0A5C8ZZF0_9GAMM/1-893 LGPDFIVKSSVGHIRDLPT----A-G----S----GGSVDP--K----ER-AA-Q-----
A0A9X3EL67_9GAMM/1-886 LGKDFIVKSSIGHIRDLPA----S-G----S----GTPTDP--K----ER-AR-Q-----
A0A095VPH9_9GAMM/1-902 LGPDFVVKSSVGHIRDLPT----S-G----G--GKQSSVDP--K----ER-AA-Q-----
A0A1E8CGD2_9GAMM/1-876 LGNEFVVKSSVGHIRDLPV----S-G----S--ASSSTTTP--A----QR-AK-E-----
A0A839ULH8_9GAMM/1-902 LGSDYIVKSSVGHIRDLPT----S-G----S--A-KGAVDP--K----ER-AR-Q-----
A0A9X4YGC5_9GAMM/1-897 LGDDYIVKSSVGHIRDLPV----S-G----S---GNRKTDP--K----ER-AR-Q-----
A0A6P1T845_9GAMM/1-911 LGKDFVVKSSIGHIRDLPT------G----A--SNKKPVDA--K----ER-AR-R-----
A0A1Y0IAE7_9GAMM/1-891 LGSKFVVKSSVGHIRDLPT----T-G----S----GSTTDP--K----ER-AR-I-----
A0A2T5J1W5_9GAMM/1-869 LGKDFIVKSSIGHVRDLPV----S-G----N------------A----QKEDK-E-----
A0A7W4W2Z8_9GAMM/1-906 LGPDYIVKSSVGHIRDLPT----S-G----S---GSKQVDP--K----AR-AK-A-----
A0A918N8D4_9GAMM/1-882 LGNDFIVKSSVGHIRDLPT----S-G----Q----SKPVDA--K----AR-AR-Q-----
A0A1L6KQN3_ACIHA/1-879 LGSQYVVKSSVGHVRDLPT----GGG--AKS---------T--E----KK-PA-T-----
A0A6N7LYD9_9GAMM/1-909 LGDDFIVKSSVGHVRDLPV----S-G----G----SKKSTP--Q----ER-AK-E-----
A0A9E8KQJ2_9ALTE/1-895 LGSEFVVKSSVGHIRDLPT----S-G----S----ASTSTP--A----ER-AK-A-----
A0A3P1SKG5_9GAMM/1-888 LGSQFVVKSSVGHIRDLPT----S-G----S--GSAAKSDP--K----ER-AR-Q-----
A0AAV3TXX4_9ALTE/1-890 LGKDFVVKSSVGHIRDLPS----K-G----G--Q-SSAVDP--K----ER-AR-Q-----
A0A095SPZ5_9GAMM/1-911 LGDDFIVKSSVGHVRDLPV----S-G----G----SKKSTP--Q----ER-AK-E-----
A0A418Y299_9GAMM/1-910 LGDDFIVKSSVGHVRDLPV----S-G----G----SKKSTP--Q----ER-AK-E-----
A0A2A5BB10_9GAMM/1-899 LGSQYIVKSSVGHIRDLPT----S-G----S----GKPIDT--K----AR-AA-A-----
A0A059ZM26_ACIBA/1-878 LGSQYIVKSSVGHVRDLPT----G-G--SKA---------T--E----KKPAA-R-----
H5T9E7_9ALTE/1-925     LGKDFIVKSSVGHIRDLPT----K-S----L--------GL--V----EP-KK-P-----
A0A1E7REE0_9GAMM/1-876 LGNQFIVKSSVGHVRDLPT----G-G----G---------AKSS----EK-KP-------
Q0VQT8_ALCBS/1-909     LGDDFIVKSSVGHVRDLPV----S-G----G----SKKSTP--Q----ER-AK-E-----
K0CC60_ALCDB/1-908     LGDDFIVKSSVGHVRDLPV----S-G----G----GKKSTP--Q----ER-AK-E-----
A0AA51RVN8_9GAMM/1-886 LGQDFIVKSSVGHVRDLPT----G-G----G--S-KTPVDA--K----ER-AR-Q-----
A0AAW7X8F3_9GAMM/1-907 LGNKFVVKSSVGHIRDLPT----S-G----G--A-KSTVDP--K----ER-AK-Q-----
A0A4R7JUL0_9GAMM/1-903 LGDDYVVKSSIGHIRDLPV----S-G----S---GQNKTDP--K----ER-AR-Q-----
A0A1Q2M4F1_9GAMM/1-918 LGKDFVVKSSIGHIRDLPT----G-A----S--A-KKPVDP--K----ER-AR-R-----
A0A316F9X4_9GAMM/1-882 LGKDFVVKSSVGHIRDLPT----G-G----G--S-KTPVDP--K----ER-AR-Q-----
A0A160TAB0_9ZZZZ/1-867 ------MKSSVGHVRDLPT----S-G----S----ASKSDP--K----ER-AR-Q-----
A0A151YPX5_9GAMM/1-878 LGSQYIVKSSVGHVRDLPT----G-G--SKS---------T--E----KKPAA-R-----
A0A8H2K0S8_ACIRA/1-880 LGSQYIVKSSVGHVRDLPT----G-G----S-----------------AK-NT-D-----
A0A520RU67_9GAMM/1-898 LGPEFVVKSSVGHIRDLPT----S-G----S----GKPIDT--K----AR-AA-A-----
A0A4R3I8K3_9GAMM/1-885 LGSDFIVKSSVGHIRDLPT----S-G----Q----SKPVDA--K----AR-AK-Q-----
A0A3F3L9L7_9GAMM/1-881 LGSQYIVKSSVGHVRDLPT----G-G----S---------AKSS----EKKPA-------
A0A5C8Z807_9GAMM/1-889 LGSDFVVKSSVGHIRDLPT----S-G----Q----SKPVDP--K----AR-AK-Q-----
A0A7W2YI36_9GAMM/1-900 LGPEFIVKSSVGHIRDLPT----A-G----S----GSKSDP--K----ER-AA-Q-----
A0A2S2FGK8_9GAMM/1-880 LGSDYIVKSSVGHVRDLPT----G-G----S------------SKTTEKK-SV-T-----
V2TKC0_9GAMM/1-881     LGSEYIVKSSVGHVRDLPT----G-G----S------------A----NK-TT-E-----
A0A9Q3UPB4_9GAMM/1-910 LGDDFVVKSSVGHVRDLPV----S-G----G----AKKTTP--K----ER-AK-E-----
A0A1G6KNS6_9GAMM/1-882 LGSNFIVKSSVGHVRDLPT------G----A------------SKSNEKK-TA-E-----
A0A5N4WEW8_9GAMM/1-881 LGSNYIVKSSVGHVRDLPT----G-G----S-------GKT--A----DK-KT-T-----
A0A1N7J9E1_9GAMM/1-904 LGKDFIVKSSVGHIRDLPT----S-G----G----ATKSDP--K----ER-AR-Q-----
A0A1R7QA43_ACIJO/1-880 LGSNYIVKSSVGHVRDLPT----G-G----S-----------------SK-TA-E-----
N8RQH5_9GAMM/1-879     LGSQFIVRSSVGHVRDLPT----G-G----G---------A-KS----TE-KK-P-----
A0A6G8RST6_9GAMM/1-880 LGSDYIVKSSVGHVRDLPT----G-G----S------------AKTTEKK-PA-T-----
B8KYH4_9GAMM/1-917     LGSDFIVKSSVGHIRDLPT----S-G----G----GATSDP--K----ER-AA-Q-----
A0A1Z9Z4K2_9GAMM/1-878 LGSNYIVKSSVGHVRDLPT------G----A------------SKSTEKK-TT-T-----
A0A0B2UBQ8_9GAMM/1-878 LGSQFIVKSSVGHVRDLPT----G-G--SKS---------T--E----KKPAA-R-----
A0A446ZNJ4_ACICA/1-878 LGSQFIVKSSVGHVRDLPT----G-G----S---------K--S----TE-KK-P-----
A0AB38YJX6_9GAMM/1-896 LGPGFVVKSSVGHIRDLPT----S-G----Q----SKPVDA--T----ER-AK-Q-----
A0A1G6HM62_9GAMM/1-879 LGPNYIVKSSVGHVRDLPT----G-G----S--------KT--A----EK-K--P-----
N8VL05_9GAMM/1-880     LGSNYIVKSSVGHVRDLPT----G-G----S-------AKT--A----EK-K--P-----
A0AAE6WY54_9GAMM/1-880 LGSNYIVKSSVGHVRDLPT----G-G----S-----------------AK-ST-E-----
A4A881_9GAMM/1-908     LGNDFVVKSSVGHIRDLPT----A-G----S----AKTTDA--K----ER-AA-K-----
A0A4Y8UL14_9GAMM/1-888 LGDDFIVKSSVGHIRDLAT----G-G----G-----KAVDP--K----ER-AK-Q-----
A0A6C0UBC2_9GAMM/1-914 LGPDFIVKSSVGHIRDLPT----A-G----S----SEPVDH--K----ER-AA-Q-----
A0A1A7R916_9GAMM/1-880 LGSDYIVKSSVGHVRDLPT----G-G----S-------AKT--A----EK-K--P-----
A0A5Q0NZE7_9GAMM/1-879 LGPDYIVKSSVGHVRDLPT------G----A------------SKTAEKK-PA-T-----
A0A4Y7XDN6_9GAMM/1-899 LGKDYIVKSSVGHVRDLPT----S-G----G-----------------GK-TA-T-----
A0A395JIR4_9GAMM/1-912 LGSDYIVKSSVGHIRDLPT----S-G----G---DKKPIDA--K----ER-AR-Q-----
A0A0N9VVE2_9GAMM/1-880 LGSQYIVKSSVGHVRDLPT----G-G----G-------AKT--A----EK-K--P-----
A0A6L6GIC1_9GAMM/1-880 LGSEYIVKSSVGHVRDLPT----G-G----S-------AKS--T----EK-K--A-----
A0A1C4GT21_9GAMM/1-879 LGPDYIVKSSVGHVRDLPT------G----A-----------------SR-ST-E-----
A0A1Y1S022_9SPIO/1-899 LGKDFVVKSSVGHIRDLPV----S-G----K--NGGKTMDP--S----ER-AR-L-----

TOP1_ECOLI/1-865       S-------------------TST-KT------A-----K-------KPK-------KDER
A7ZL92_ECO24/1-865     S-------------------TST-KT------A-----K-------KPK-------KDER
B7UR80_ECO27/1-865     S-------------------TST-KT------A-----K-------KPK-------KDER
A0A0H3EGG4_ECO8N/1-865 S-------------------TST-KT------A-----K-------KPK-------KDER
A0ABR8TBM4_9ESCH/1-865 S-------------------TST-KT------A-----K-------KPK-------KDER
A0A0H2UYY3_SHIFL/1-865 S-------------------TST-KT------A-----K-------KPK-------KDER
B7L4A7_ECO55/1-865     S-------------------TST-KT------A-----K-------KPK-------KDER
A0ABU1DNC2_9ESCH/1-865 S-------------------TST-KT------A-----K-------KPK-------KDER
A0A2B7MQI0_9ESCH/1-865 S-------------------TST-KT------A-----K-------KPK-------KDER
B7LS07_ESCF3/1-865     S-------------------TST-KT------A-----K-------KPK-------KDER
A0A0H2YYE9_ECOK1/1-879 S-------------------TST-KT------A-----K-------KPK-------KDER
A0A0H2V865_ECOL6/1-879 S-------------------TST-KT------A-----K-------KPK-------KDER
D2TL39_CITRI/1-865     S-------------------TST-KT------A-----K-------KPK-------KDER
A0A6L5E4H2_9ENTR/1-865 S-------------------TST-KT------A-----K-------KPK-------KDER
TOP1_SALTI/1-865       S-------------------TST-KT------A-----K-------KPK-------KDER
A0ABY0HZ64_CITAM/1-865 S-------------------TST-KT------A-----K-------KPK-------KDER
A8AG75_CITK8/1-865     S-------------------TST-KT------A-----K-------KPK-------KDER
A0ABS0ZM44_9ENTR/1-865 S-------------------TST-KT------A-----K-------KPK-------KDER
A0A248K915_SALBN/1-865 S-------------------TST-KT------A-----K-------KPK-------KDER
A9MQ04_SALAR/1-865     S-------------------TST-KT------A-----K-------KPK-------KDER
A0ABY0JXF1_9ENTR/1-865 S-------------------TST-KT------A-----K-------KPK-------KDER
A0ABY2PQE1_9ENTR/1-865 S-------------------TST-KT------A-----K-------KPK-------KDER
A0ABS1A3Z1_9ENTR/1-865 S-------------------TST-KT------A-----K-------KPK-------KDER
A0A4P6WN87_9ENTR/1-865 S-------------------TST-KT------A-----K-------KPK-------KDER
A0ABX8K1X1_9ENTR/1-865 S-------------------TST-KT------A-----K-------KPK-------KDER
A0A2X4TDW2_SALER/1-795 ------------------------------------------------------------
TOP1_SALTY/1-865       S-------------------TST-KT------A-----K-------KPK-------KDER
A0A0F6B205_SALT1/1-865 S-------------------TST-KT------A-----K-------KPK-------KDER
A0A0H3NDG3_SALTS/1-865 S-------------------TST-KT------A-----K-------KPK-------KDER
A0A7I6XBQ4_9ENTR/1-865 S-------------------TST-KT------A-----K-------KPK-------KDER
A0ABT8PSQ1_9ENTR/1-865 S-------------------TST-KT------A-----K-------KPK-------KDER
A0ABT1BDP9_9ENTR/1-865 S-------------------TST-KT------A-----K-------KPK-------KDER
A0A6L6IK50_9ENTR/1-865 S-------------------TST-KT------A-----K-------KPK-------KDER
A0ABD6M2V1_9ENTR/1-865 S-------------------TAT-KT------A-----K-------KPK-------KDER
A0A0F5PI84_CITFR/1-865 S-------------------TST-KT------A-----K-------KPK-------KDER
A0ABX5T0I7_9ENTR/1-865 S-------------------TST-KT------A-----K-------KPK-------KDER
A0A5P2MID5_9ENTR/1-865 S-------------------TST-KT------A-----K-------KPK-------KDER
A0A4R0LPE0_CITBR/1-865 S-------------------TST-KT------A-----K-------KPK-------KDER
A0ABN7GJ14_9ENTR/1-865 S-------------------TST-KT------A-----K-------KPK-------KDER
A0A0H3CJ11_ENTCC/1-865 S-------------------TST-KG------A-----K-------KPK-------KDER
A0A2T2XZ80_9ENTR/1-865 S-------------------TST-KT------A-----K-------KPK-------KDER
A0A6G9RN77_9ENTR/1-865 S-------------------TST-KT------A-----K-------KPK-------KDER
A0AAW8H5X5_9ENTR/1-865 S-------------------TST-KG------A-----K-------KPK-------KDER
A0A144VFE8_9ENTR/1-865 S-------------------TST-KG------A-----K-------KPK-------KDER
A0AAX3L4H3_9ENTR/1-865 S-------------------TST-KG------A-----K-------KPK-------KDER
A0AAW3HKZ2_9ENTR/1-865 S-------------------TST-KG------A-----K-------KPK-------KDER
A0A1I7A4Q2_9ENTR/1-865 S-------------------AST-KT------A-----K-------KPK-------KDER
A0ABZ1DAU6_9ENTR/1-865 S-------------------TST-KG------A-----K-------KPK-------KDER
A0ABT3XB70_9ENTR/1-865 S-------------------TST-KG------A-----K-------KPK-------KDER
A0AB36FI46_ENTAS/1-865 S-------------------TST-KG------A-----K-------KPK-------KDER
A0A0X4EX79_9ENTR/1-865 S-------------------TST-KG------A-----K-------KPK-------KDER
A0ABX4VQ26_9ENTR/1-865 S-------------------TST-KG------A-----K-------KPK-------KDER
A0A1B7JWP4_9ENTR/1-865 S-------------------TST-KT------A-----K-------KPK-------KDER
A0A855EJ67_9ENTR/1-864 S-------------------TST-KG------A-----K-------KPK-------KDER
A0AA94KPL5_9ENTR/1-865 S-------------------AST-KT------A-----K-------KPK-------KDER
A0AAX2ES36_9ENTR/1-865 S-------------------AST-KT------A-----K-------KPK-------KDER
A0ABY0APD7_9ENTR/1-865 S-------------------TST-KG------A-----K-------KPK-------KDER
A0ABX8KLQ6_9ENTR/1-865 S-------------------TST-KG------A-----K-------KPK-------KDER
A0ABU5CZ72_9ENTR/1-865 S-------------------TST-KG------A-----K-------KPK-------KDER
A0ABU6DZ71_9ENTR/1-865 S-------------------TST-KG------A-----K-------KPK-------KDER
A0A447MHU6_KLUIN/1-865 S-------------------TST-KT------A-----K-------KPK-------KDER
A0ABR9QAL3_9ENTR/1-865 S-------------------TST-KG------A-----K-------KPK-------KDER
A0A0H3G1X4_KLEAK/1-865 S-------------------TST-KG------A-----K-------KPK-------KDER
A0ABR6RM58_9ENTR/1-865 S-------------------TST-KT------A-----K-------KPK-------KDER
A0A089PP49_PLUGE/1-865 S-------------------AST-KT------A-----K-------KPK-------KDER
A0AAE4IU35_9ENTR/1-865 S-------------------TST-KG------A-----K-------KPK-------KDER
A0ABU6EJD7_9ENTR/1-865 S-------------------TST-KG------A-----K-------KPK-------KDER
A0ABX9FX62_9ENTR/1-865 S-------------------AST-KT------A-----K-------KPK-------KDER
A0ABV1ZAQ5_9ENTR/1-865 S-------------------TST-KG------A-----K-------KPK-------KDER
A0A1C4FVP0_9ENTR/1-865 S-------------------AST-KT------A-----K-------KPK-------KDER
A0ABT3VS32_9ENTR/1-865 S-------------------TST-KG------A-----K-------KPK-------KDER
A0AAE8QXH8_9ENTR/1-865 S-------------------TST-KG------A-----K-------KPK-------KDER
A0ABX4ING9_9ENTR/1-865 S-------------------ASA-KT------A-----K-------KPK-------KDER
A0ABY6VK12_9ENTR/1-865 S-------------------TST-KG------A-----K-------KPK-------KDER
A0A9Q9SBM1_9ENTR/1-865 S-------------------TST-KG------A-----K-------KPK-------KDER
A0ABX8JYG0_9ENTR/1-865 S-------------------TST-KG------A-----K-------KPK-------KDER
A0AB35X626_9ENTR/1-865 S-------------------TST-KT------A-----K-------KPK-------KDER
A0ABY3S295_9ENTR/1-865 S-------------------AST-KT------A-----K-------KPK-------KDER
A0ABY8DZ16_9ENTR/1-865 S-------------------TST-KG------A-----K-------KPK-------KDER
A0ABV4JG06_9ENTR/1-865 S-------------------TST-KG------A-----K-------KPK-------KDER
A0AAU7IW67_9ENTR/1-865 S-------------------TST-KG------A-----K-------KPK-------KDER
A0A807LFX3_9ENTR/1-865 S-------------------TAT-KP------A-----K-------KPK-------KDER
A0ABP2ZWQ8_ENTCL/1-865 S-------------------TAT-KP------A-----K-------KPK-------KDER
A0A4R0GKV3_9ENTR/1-865 S-------------------ASA-KT------A-----K-------KPK-------KDER
A0ABT6EBT2_9ENTR/1-865 S-------------------TAT-KG------A-----K-------KPK-------KDER
A0A0J2L8J4_9ENTR/1-865 S-------------------TST-KG------A-----K-------KPK-------KDER
A0ABV0HFV2_9ENTR/1-865 S-------------------TST-KT------A-----K-------KPK-------KDER
A0ABS6G8N0_9ENTR/1-865 S-------------------TST-KG------A-----K-------KPK-------KDER
A0ABD7KJ56_9ENTR/1-865 S-------------------TST-KG------A-----K-------KPK-------KDER
A0AA96M8U3_9ENTR/1-865 S-------------------TST-KG------A-----K-------KPK-------KDER
A0A0B7G7C1_KLEVA/1-865 S-------------------TAT-KG------A-----K-------KPK-------KDER
A0A1C4BJ74_9ENTR/1-865 S-------------------AST-KT------A-----K-------KPK-------KDER
A0A0H3GND2_KLEPH/1-865 S-------------------TAT-KG------A-----K-------KPK-------KDER
A0A5R9LBY9_9ENTR/1-865 S-------------------TST-KG------A-----K-------KPK-------KDER
A0A1Y6GIK9_RAOOR/1-865 S-------------------TST-KG------A-----K-------KPK-------KDER
A0ABX9S2R5_9ENTR/1-865 S-------------------TST-KT------A-----K-------KPK-------KDER
A0ABT2R8P0_9ENTR/1-864 S-------------------TST-KG------A-----K-------KPK-------KDER
A0A0L0H1Z7_9ENTR/1-865 S-------------------TST-KT------A-----K-------KPK-------KDER
A0A223UCE9_9ENTR/1-865 S-------------------TAT-KG------A-----K-------KPK-------KDER
A0A1V2BVB4_RAOTE/1-865 S-------------------TAT-KG------A-----K-------KPK-------KDER
A0ABU7UCJ1_LELAM/1-865 S-------------------TST-KG------A-----K-------KPK-------KDER
A0AAP4D8R1_9ENTR/1-865 S-------------------TST-KG------A-----K-------KPK-------KDER
A0A9J6Q6G9_9ENTR/1-865 S-------------------TST-KG------A-----K-------KPK-------KDER
A0ABM9F5Q9_9ENTR/1-865 S-------------------AST-KT------A-----K-------KPK-------KDER
A0ABR5YHE3_9ENTR/1-865 S-------------------TST-KG------A-----K-------KPK-------KDER
A0ABN6LQ96_9ENTR/1-865 S-------------------AST-KT------A-----K-------KPK-------KDER
H5V575_ATLHE/1-868     S-----------------ASTKAAKT------G-----K-------KVK-------KDER
E3G9R2_ENTLS/1-865     S-------------------AST-KT------A-----K-------KPK-------KDER
A0A181Y665_KLEOX/1-865 S-------------------TST-KG------A-----K-------KPK-------KDER
A0ABU9F9E9_9ENTR/1-865 S-------------------TST-KG------A-----K-------KPK-------KDER
A0ABX5AA59_9ENTR/1-865 S-------------------TST-KG------A-----K-------KPK-------KDER
A0ABZ0MVG6_9ENTR/1-865 S-------------------ASA-KT------A-----K-------KPK-------KDER
A0A285B2S6_9ENTR/1-865 S-------------------TST-KG------A-----K-------KPK-------KDER
A0AAI8J189_9ENTR/1-865 S-------------------TAT-KG------A-----K-------KPK-------KDER
A0AAJ5UD07_9ENTR/1-865 S-------------------TST-KG------A-----K-------KPK-------KDER
A0AB35RSV5_9ENTR/1-865 S-------------------AST-KT------A-----K-------KPK-------KDER
A0ABZ3BBJ2_9ENTR/1-865 S-------------------TAT-KP------A-----K-------KPK-------KDER
A0A2X2GMT8_RAOPL/1-865 S-------------------TST-KG------A-----K-------KPK-------KDER
A0ABU8Z9U5_9ENTR/1-865 S-------------------TAT-KG------A-----K-------KPK-------KDER
A0A085AI57_9ENTR/1-865 S-------------------TST-KT------A-----K-------KPK-------KDER
A0A9J9KZV7_ENT38/1-865 S-------------------TST-KG------A-----K-------KPK-------KDER
A0ABY3P6G2_9ENTR/1-865 S-------------------TST-KG------A-----K-------KPK-------KDER
A0A9J6QKW8_9ENTR/1-865 S-------------------TST-KG------A-----K-------KPK-------KDER
A0A090V4X0_PSEVU/1-865 S-------------------AST-KT------A-----K-------KPK-------KDER
A0ABW1PW11_9ENTR/1-865 S-------------------AST-KT------A-----K-------KPK-------KDER
A0ABU9V2H0_9ENTR/1-865 S-------------------AST-KT------A-----K-------KPK-------KDER
A0ABX0VJB3_9ENTR/1-865 S-------------------AST-KT------T-----K-------KVK-------KDER
A0ABY6JD32_9ENTR/1-865 S-------------------AST-KT------A-----K-------KAK-------KDER
A0A427UTD6_9ENTR/1-868 S---------------AS----T-KT------A--KTGK-------KVK-------KDER
A0A9X3AR12_9ENTR/1-865 S-------------------AST-KT------T-----K-------KVK-------KDER
A0A0J8VQU2_9ENTR/1-866 S-------------------ASTKKA------A-----G-------KAK-------KDER
A0ABV1PM46_9ENTR/1-866 S-------------------ASTKKA------A-----G-------KAK-------KDER
A7MMF9_CROS8/1-865     S-------------------APT-KP------A-----K-------KVK-------KDER
A0ABU4QWE7_9ENTR/1-866 S-------------------TAA-KP------A-----K-------KPK-------KDER
A0A1B7HTR1_9ENTR/1-865 S-------------------AST-KG------T-----K-------KVK-------KDER
A0A447V1B7_9ENTR/1-865 S-------------------AAA-KG------T-----K-------KVN-------KDER
A0A089PVY5_9ENTR/1-865 S-------------------AAA-KG------T-----K-------KVK-------KDER
A0ABX5K7P6_9ENTR/1-865 S-------------------APT-KP------A-----K-------KVK-------KDER
A0A2P8VL52_9ENTR/1-865 S-------------------AST-KT------A-----K-------KAK-------KDER
A0ABV3NZA9_9ENTR/1-865 S-------------------AST-KG------T-----K-------KVK-------KDER
A0AAC8VQH1_9ENTR/1-865 S-------------------APT-KP------A-----K-------KVK-------KDER
A0A2T7ATR3_9ENTR/1-865 S-------------------AAT-KT------T-----K-------KVK-------KDER
A0A085GDS5_9ENTR/1-865 S-------------------AST-KG------T-----K-------KVK-------KDER
A0A2P5GV53_9ENTR/1-865 S-------------------AST-KT------A-----K-------KPK-------KDER
A0ABM5VHW7_9ENTR/1-865 S-------------------AST-KT------A-----K-------KVK-------KDER
A0ABS6DDH1_9ENTR/1-865 S-------------------AAA-KG------T-----K-------KVK-------KDER
A0ABY9SGN8_9ENTR/1-865 S-------------------AST-KG------T-----K-------KVK-------KDER
A0A3N5E0U3_9ENTR/1-865 S-------------------ASA-KG------T-----K-------KVK-------KDER
A0ABX2W645_9ENTR/1-865 S-------------------AST-KG------T-----K-------KVK-------KDER
A0ABT2DYE9_9ENTR/1-866 S-------------------TAA-KP------A-----K-------KPK-------KDER
A0A3A5K0K1_9ENTR/1-865 S-------------------AST-KG------T-----K-------KVK-------KDER
C9XTN3_CROTZ/1-865     S-------------------APT-KP------A-----K-------KVK-------KDER
A0A4P8YLB4_9ENTR/1-866 S-------------------AST-KT------A-----R-------KGK-------KDER
A0A1B7L7N4_9ENTR/1-865 A---------------AS----A-TP------A----KK-------KVK-------KDER
A0A317Q601_9ENTR/1-865 S---------------AS----A-TP------A----KK-------KVK-------KDER
A0A4R6EZK3_SCAGO/1-866 S-------------------TAA-KP------A-----K-------KPK-------KDER
A0A1B7IPX7_9ENTR/1-865 S-------------------AST-KG------T-----K-------KVK-------KDER
A0A8K0XXX8_9ENTR/1-865 S-------------------DSA-KT------T-----K-------KVK-------KDER
A0A949Q657_9ENTR/1-865 S-------------------DSA-KT------T-----K-------KVK-------KDER
A0ABM9Q8L3_9ENTR/1-879 S-------------------AAT-KT------A-----K-------KVK-------KDER
I2B862_SHIBC/1-868     S-----------------AASKTAKT------A-----K-------KGK-------KDER
A0A0U5L0G6_9GAMM/1-865 S-------------------TTS-KP------A-----K-------KVK-------KDEK
A0A1X1DBF8_9GAMM/1-865 G-------------------EKA-KT------G-----K-------KVK-------KDEK
A0A518XCY2_9GAMM/1-865 G-------------------EKS-KT------G-----K-------KVK-------KDEK
A0A1X1EVD7_PANCY/1-866 G-------------------EKA-KP------A----GK-------KVK-------KDEK
A0A6P1PX32_9GAMM/1-862 A-----------------------KP------A-----K-------KGK-------KDEK
A0AAP9H577_9GAMM/1-866 G-------------------EKA-KP------A----GK-------KVK-------KDEK
A0ABY3A3C8_9GAMM/1-865 G-------------------EKA-KT------G-----K-------KVK-------KDEK
A0AAJ5UBC6_9GAMM/1-865 G-------------------AGD-KK------T-----K-------KVK-------KDEK
A0A506VC89_9GAMM/1-862 A-----------------------KP------A-----K-------KGK-------KDEK
A0A370R542_9GAMM/1-864 D-------------------KTT-KP--------------------KVK-------KNER
A0A286BZ36_9GAMM/1-865 G-------------------EKA-KT------G-----K-------KVK-------KDEK
A0A6M8UEC1_9GAMM/1-866 S-------------------TTSKTG------S-----K-------GKK-------KDEK
A0ABX3UUI9_9GAMM/1-865 G-------------------AGD-KK------A-----K-------KVK-------KDEK
A0ABX4SKY0_9GAMM/1-865 G-------------------EKA-KP------G-----K-------KVK-------KDEK
A0ABS1Z0V2_9GAMM/1-865 G-------------------EKV-KT------G-----K-------KVK-------KDEK
A0ABT1VK32_9GAMM/1-865 G-------------------EKA-KP------G-----K-------KVK-------KDEK
A0ABV2DW96_9GAMM/1-865 G-------------------EKA-KP------G-----K-------KVK-------KDEK
A0A1I3TLX1_9GAMM/1-865 G-------------------EKA-KP------G-----K-------KVK-------KDEK
A0ABX5N4J7_SERMA/1-865 S-------------------TED-KA------K-----K-------KVK-------KDEK
A0ABT8LSP4_9GAMM/1-865 S-------------------TED-KA------K-----K-------KVK-------KDEK
A0ABU0VHL5_9GAMM/1-865 S-------------------TED-KA------K-----K-------KVK-------KDEK
A0A1G5LRH8_9GAMM/1-865 S-------------------TED-KA------K-----K-------KVK-------KDEK
A0AAW6X3I9_9GAMM/1-865 S-------------------TED-KA------K-----K-------KVK-------KDEK
A0A240C2K5_SERFI/1-865 S-------------------SED-KA------K-----K-------KVK-------KDEK
A0A3N4PFA6_9GAMM/1-865 G-------------------AGD-KK------A-----K-------KVK-------KDEK
A0A2N5DZH5_9GAMM/1-865 S-------------------SEE-KP------K-----K-------KVK-------KDEK
A0ABN5HCS7_9GAMM/1-862 A-----------------------KP------A-----K-------KGK-------KDEK
A0A2L0IGE7_9GAMM/1-862 A-----------------------KP------A-----K-------KGK-------KDEK
D4E5V9_SEROD/1-795     ------------------------------------------------------------
A0ABS0M2G7_9GAMM/1-865 S-------------------TED-KA------K-----K-------KVK-------KDEK
A0ABS8JBZ6_9GAMM/1-865 S-------------------TED-KA------K-----K-------KVK-------KDEK
A0ABU8PM83_9GAMM/1-865 G-------------------EKT-KT------G-----K-------KVK-------KDEK
A0ABW8QHG2_9GAMM/1-865 S-------------------TED-KA------K-----K-------KVK-------KDEK
H3RD72_PANSE/1-865     T-------------------PTD-KK------A-----K-------KVK-------KDEK
A0ABX0RSP3_9GAMM/1-865 G-------------------EKA-KT------G-----K-------KVK-------KDEK
A0A1S8CPW5_9GAMM/1-865 S-------------------TED-KA------K-----K-------KVK-------KDEK
A0ABY5CL32_9GAMM/1-865 S-------------------TED-KA------K-----K-------KVK-------KDEK
A0A1V9DLL5_9GAMM/1-865 G-------------------AGD-KK------A-----K-------KVK-------KDEK
A0ABW7PZ84_9GAMM/1-865 G-----------------------T-------SAK-TVK-------KGK-------KDEK
A0AAX3J5C7_9GAMM/1-865 A-------------------STD-KK------V-----K-------KVK-------KDEK
A0A2N5EGJ6_9GAMM/1-865 S-------------------SEE-KP------K-----K-------KVK-------KDEK
A0ABX0RBM3_9GAMM/1-865 A-------------------AAT-KP------A-----K-------KVK-------KDEK
A0ABT9T728_9GAMM/1-874 A----------STDKKVKDASTD-KK------V-----K-------KVK-------KDEK
A0A1W6B8Z5_9GAMM/1-862 A-----------------------KP------A-----K-------KAK-------KDEK
A0A1X1C112_9GAMM/1-865 A-------------------STD-KK------V-----K-------KVK-------KDEK
D4GFA1_PANAM/1-865     T-------------------STD-KK------V-----K-------KVK-------KDEK
A0ABM5RJR9_9GAMM/1-865 G-------------------EKA-KT------G-----K-------KVK-------KDEK
A0A2X4V828_SERPL/1-865 S-------------------TED-KA------K-----K-------KVK-------KDEK
A0AAP7F3C9_SERFO/1-869 S---------------TEDKTKD-KA------K-----K-------KVK-------KDEK
A0A2N5ESR1_9GAMM/1-865 S-------------------SEE-KP------K-----K-------KVK-------KDEK
A0ABY3LGP9_9GAMM/1-874 A----------STDKKVKDASTD-KK------V-----K-------KVK-------KDEK
A0ABS5JJN9_9GAMM/1-865 S-------------------SEE-KP------K-----K-------KVK-------KDEK
A0AB34CLF4_9GAMM/1-874 A----------STDKKVNDASTD-KK------V-----K-------KVK-------KDEK
A0A1I4XX48_9GAMM/1-874 A----------STEKKAKDAATD-KK------V-----K-------KVK-------KDEK
A0A2A2MFJ6_9GAMM/1-865 A-------------------SAENKA------K-----P-------KVK-------KNER
A0AA92X893_9GAMM/1-865 S-------------------TED-KA------K-----K-------KVK-------KDEK
A0A9C7V6F3_9GAMM/1-867 S-------------------TED-KA------K-----K-----KVKVK-------KDEK
A0ABS6V9C8_9GAMM/1-865 T-------------------STD-KK------V-----K-------KVK-------KDEK
A0ABP7KXK7_9GAMM/1-865 S-------------------TEE-KA------K-----K-------KVK-------KDEK
A0ABU5LF08_9GAMM/1-865 G-------------------EKA-KP------G-----K-------KVK-------KDEK
A0A0U3VC86_9GAMM/1-865 G-------------------EKA-KS------G-----K-------KVK-------KDEK
A0A0L7SXT9_9GAMM/1-867 S-------------------TTS-KA------A---PKK-------KVK-------KDEK
A0ABY4R706_9GAMM/1-862 A-----------------------RP------A-----K-------KAK-------KDEK
A0ABY2Z837_9GAMM/1-865 A-------------------STD-KK------V-----K-------KVK-------KDEK
A0A2S9I590_9GAMM/1-865 S-------------------TTS-KT------A-----K-------KVK-------KDEK
A0A379YZU5_SERLI/1-865 S-------------------TEN-KA------K-----K-------KVK-------KDEK
A0ABT0KGW3_9GAMM/1-869 S---------------AEDKTKD-KA------K-----K-------KVK-------KDEK
A0A506PZW8_9GAMM/1-874 A----------STEKKAKDASTD-KK------V-----K-------KVK-------KDEK
A0ABX0QYY6_9GAMM/1-865 G-------------------EKA-KT------G-----K-------KVK-------KDEK
A0ABY2ZPC7_9GAMM/1-874 A----------STEKKAKDAATD-KK------V-----K-------KVK-------KDEK
A0ABY5UN37_9GAMM/1-871 S-------------TEDKAKKAD-KP------K-----T-------KVK-------KDEK
A0A126VK02_SERRU/1-867 S-------------------SED-KT------K---AKK-------KVK-------KDAT
A0ABU8DEN1_ERWAP/1-866 S-------------------TTS-KT------G-----K-------KVK-------KDEK
A0A386HEW9_9GAMM/1-871 S-------------TEDKAKKAD-KP------K-----T-------KVK-------KDEK
A0A2K1QD73_9GAMM/1-862 A-----------------------KP------A-----K-------KAK-------KDEK
A0ABS4P2I2_9GAMM/1-867 S-------------------TTSKTP------K-----K-------KVK-------KDEK
A0ABS0TVJ3_SERPR/1-865 S-------------------TED-KA------K-----K-------KVK-------KDPT
W0L8B6_9GAMM/1-865     S-------------------TDD-KT------K-----K-------KVK-------KDEK
A0ABX6GSV6_9GAMM/1-867 S-------------------SED-KT------K---AKK-------KVK-------KDAT
A0A857EZ41_9GAMM/1-871 S-------------TEDKAKKAD-KP------K-----T-------KVK-------KDEK
A0ABX5QZF2_9GAMM/1-871 S-------------TEDKAKKAD-KP------K-----T-------KVK-------KDEK
A0A0T9PUP7_9GAMM/1-871 S-------------TEDKAKKAD-KP------K-----T-------KVK-------KDEK
A0ABR4VXK3_YERFR/1-871 S-------------TEDKAKKAD-KP------K-----T-------KVK-------KDEK
A0ABW9EUT8_9GAMM/1-871 P-------------TEDKAKKAD-KP------K-----T-------KVK-------KDEK
A0ABR4VS91_9GAMM/1-866 S--------------TTK----D-KT------K-----K-------KVK-------KDEK
A0A014Q2F3_9GAMM/1-870 S-------------------TTS-KT------T-----K-------KVK-------KDEK
A0ABV4E2K8_9GAMM/1-872 S-------------------TTS-KT------T-----K-------KVK-------KDEK
A0A443II85_9GAMM/1-865 S-------------------TTS-KP------A-----K-------KVK-------KDEK
A0A250B8F9_9GAMM/1-865 S-------------------TEE-KA------K-----K-------KVK-------KDEK
A0A2M9WEX5_9GAMM/1-865 G-------------------EKA-KT------G-----K-------KVK-------KDEK
A0ABM7N1G0_ERWRD/1-865 S-------------------TTS-KT------T-----K-------KVK-------KDEK
A0ABS6L0N9_9GAMM/1-865 S-------------------TEE-KT------K-----K-------KVK-------KDEK
A0ABV6EA36_9GAMM/1-865 A-------------------TED-KA------K-----K-------KVK-------KDEK
A0A0T9M3G8_YERIN/1-871 S-------------------TED-KA------K-----K-TDKPKTKVK-------KDEK
A0A6M2AXX4_9GAMM/1-865 S-------------------TEE-KT------K-----K-------KVK-------KDEK
A0AA91INM0_9GAMM/1-865 S-------------------AED-KA------K-----P-------KVK-------KNER
A0A097R2T1_HAFAL/1-865 S-------------------AED-KA------K-----P-------KVK-------KNER
A0A1S8YQN4_9GAMM/1-862 S-----------------------KT------S-----K-------TGK-------KDEK
A0A2X2GPI3_9GAMM/1-865 S-------------------TED-KA------K-----K-------KVK-------KDPT
A0A0H3FH72_RAHSY/1-865 S-------------------TEE-KT------K-----K-------KVK-------KDEK
H2IX55_RAHAC/1-865     S-------------------TEE-KT------K-----K-------KVK-------KDEK
A0ABX9P4B1_9GAMM/1-865 S-------------------TEE-KP------K-----K-------KVK-------KDEK
A0ABX9PZ56_9GAMM/1-865 S-------------------TEE-KT------K-----K-------KVK-------KDEK
A0ABS6LKS2_9GAMM/1-865 S-------------------TEE-KT------K-----K-------KVK-------KDEK
A0AAW5GKW0_9GAMM/1-866 S--------------TTK----D-KT------K-----K-------KVK-------KDEK
A0ABV3N076_9GAMM/1-870 S-------------------TTS-KT------T-----K-------KVK-------KDEK
A0A6I6ERD0_9GAMM/1-865 S-------------------TTS-KT------T-----K-------KVK-------KDEK
A0A0T9M4I7_YERKR/1-871 S-------------TEDKAKKAD-KP------K-----T-------KVK-------KDEK
A0ABS0DZJ5_9GAMM/1-865 S-------------------TEE-KT------K-----K-------KVK-------KDEK
A0A421DRT3_9GAMM/1-865 S-------------------AKD-KT------K-----K-------AVK-------KDEK
A0ABW7CFF1_9GAMM/1-872 S-------------------TTS-KT------T-----K-------KVK-------KDEK
A0A085GA85_EWIA3/1-865 S-------------------AEE-KT------K-----K-------KVK-------KDEK
A0A2U1TTD7_9GAMM/1-865 S-------------------TKD-KT------K-----K-------TVK-------KDEK
A0A848MLW3_9GAMM/1-865 S-------------------TEE-KT------K-----K-------KVK-------KDEK
A0ABS6M1M1_9GAMM/1-865 S-------------------TEE-KT------K-----K-------KVK-------KDEK
A0ABM9RYD0_YEREN/1-871 S-------------TEDKAKKAD-KP------K-----T-------KVK-------KDEK
A0AAI9PCM5_PECCC/1-866 S--------------TTK----D-KT------K-----K-------KVK-------KDEK
A0A2L1UMF4_9GAMM/1-865 S-------------------TEE-KT------K-----K-------KVK-------KDEK
A0ABM9THN1_9GAMM/1-871 S-------------AEEKAKKDD-KP------K-----K-------KVK-------KDEK
A0A9Q2EQ59_9GAMM/1-865 S--------------TTK----D-KT------------K-------KVK-------KDEK
A0A9X8JKD2_9GAMM/1-866 S--------------TTK----D-KT------K-----K-------KVK-------KDEK
A0A0T9NH48_9GAMM/1-871 S-------------------TED-KA------K-----K-TDKPKTKVK-------KDEK
A0AA41BX48_9GAMM/1-865 S-------------------TEE-KT------K-----K-------KVK-------KDEK
A0A7V8IM38_9GAMM/1-865 S-------------------TKD-KT------K-----K-------KVK-------KDEK
A0A419NFA9_9GAMM/1-865 S-------------------TEE-KT------K-----K-------KVK-------KDEK
A0A221TA39_9GAMM/1-866 S--------------TTK----D-KT------K-----K-------KVK-------KDEK
A0ABM7AL85_YERPU/1-871 S-------------AEEKAKKDD-KP------K-----K-------KVK-------KDEK
A0A1I4V3M9_9GAMM/1-862 S-----------------------KT------S-----K-------TEK-------KDEK
A0A9J6PMA4_9GAMM/1-867 S-------------------TTSKAP------K-----K-------KVK-------KDEK
A0ABV1P5M8_9GAMM/1-866 S--------------ATK----D-KT------K-----K-------KVK-------KDEK
A0ABM9XVB9_YERBE/1-872 S-------------------TED-KA------K-----KAADKPKTKVK-------KDEK
A0ABR8ZMQ8_9GAMM/1-866 S-------------------TTS-KT------T-----K-------KVK-------KDEK
A0AA50DFD4_9GAMM/1-869 S-------------------TTS-KP------A-----K-------KVK-------KDEK
A0A0A3YQ46_9GAMM/1-869 S-------------------TTS-KP------A-----K-------KVK-------KDEK
A0A1X0WEL3_9GAMM/1-865 S-------------------TEE-KT------K-----K-------KVK-------KDEK
A0ABY7HTZ1_9GAMM/1-865 S-------------------PED-KT------K-----K-------KVK-------KDEK
A0ABS0DQW7_9GAMM/1-865 S-------------------TEE-KT------K-----K-------KVK-------KDEK
A0ABZ2G529_9GAMM/1-865 S-------------------TKD-KI------K-----K-------KVK-------KDEK
A0A4R3VN04_9GAMM/1-867 S-----------------DSTKD-KT------K-----K-------KVK-------KDEK
A0ABR5Z8X2_9GAMM/1-866 S--------------TTK----D-KT------K-----K-------KVK-------KDEK
A0ABX9Z7N0_9GAMM/1-866 S--------------TTK----D-KT------K-----K-------KVK-------KDEK
A0A1V2R2S2_9GAMM/1-866 S--------------ATK----D-KT------K-----K-------KVK-------KDEK
A0ABW8GR64_9GAMM/1-866 S--------------TTK----D-KT------K-----K-------KVK-------KDEK
A0A0H3I511_PECPM/1-866 S--------------TTK----D-KT------K-----K-------KVK-------KDEK
A0ABM6UU76_9GAMM/1-872 S-------------------TED-KA------K-----KTSDKPKTKVK-------KDEK
A0ABP2EAY6_YERMW/1-872 S-------------------TED-KA------K-----KAADKPKTKVK-------KDEK
A0AAW7JWH5_9GAMM/1-871 S-------------TEDKTKKED-KP------K-----K-------KVK-------KDEK
A0A0T9Q5L1_9GAMM/1-871 S-------------TEEKAKKDD-KP------K-----K-------KVK-------KDEK
A0A433N9Q1_9GAMM/1-866 S--------------TTK----D-KT------K-----K-------KVK-------KDEK
A0A2S9PM60_YERPE/1-871 S-------------AEEKAKKDD-KP------K-----K-------KVK-------KDEK
A0A502GJL9_9GAMM/1-865 S-------------------TEE-KP------K-----K-------KVK-------KDEK
A0A4P8QZ31_9GAMM/1-865 S-------------------TKD-KT------K-----K-------SVK-------KDEK
A0A2U1TSU3_9GAMM/1-865 S-------------------TKD-KT------K-----K-------TVK-------KDEK
A0AAP9LDT1_9GAMM/1-866 S--------------TTK----D-KT------K-----K-------KVK-------KDEK
A0ABY5XC65_ERWPY/1-865 S-------------------TTS-KT------T-----K-------KVK-------KDEK
A0A2I5TKK9_SERS3/1-865 S-------------------TNG-KT------K-----K-------AVK-------KDEK
A0ABM6BIC7_YERET/1-871 S-------------TEDKTKTED-KP------K-----K-------KVK-------KDEK
A0A0U1HWC6_YERRO/1-871 S-------------------TED-KA------K-----K-ADKPKTKVK-------KDEK
A0A2U1UPK5_9GAMM/1-865 S-------------------TKD-KT------K-----K-------AVK-------KDEK
A0ABX4SCQ2_9GAMM/1-866 S--------------TTK----D-KT------K-----K-------KVK-------KDEK
Q6D4V4_PECAS/1-866     S--------------TTK----D-KT------K-----K-------KVK-------KDEK
A0ABX6L209_9GAMM/1-866 S--------------ATK----D-KT------K-----K-------KVK-------KDEK
A0A2K8QLR8_9GAMM/1-867 A-------------------NGE-KA------K-----K-------AVK-------KDEK
A0AAN0KGL9_9GAMM/1-866 S--------------ATK----D-KT------K-----K-------KVK-------KDEK
A0AAW3EKW2_9GAMM/1-866 S--------------TTK----D-KT------K-----K-------KVK-------KDEK
A0A093RX95_9GAMM/1-866 S--------------TTK----D-KT------K-----K-------KVK-------KDEK
A0A0T9T9V4_YERAL/1-875 S-------------------TED-KA------K-----K-AEKPKVKVK-------KDEK
A0A380QLA8_YERRU/1-871 S-------------TEDKTKKED-KP------K-----K-------KVK-------KDEK
A0ABT0N0W7_9GAMM/1-865 S-------------------TKD-KT------K-----K-------AVK-------KDEK
A0ABX7URI9_9GAMM/1-865 S-------------------TKD-KT------K-----K-------TVK-------KDEK
A0ABQ1GA94_9GAMM/1-866 S-------------------TEE-KP------K-----K-------KVK-------KDEK
A0A5J5G5U1_9GAMM/1-865 S-------------------AKD-KA------K-----K-------AVK-------KDEK
A0AA41XW06_9GAMM/1-865 S-------------------TKD-KT------K-----K-------TVK-------KDEK
A0ABX7ME83_ERWAM/1-865 S-------------------TTS-KP------T-----K-------KVK-------KDEK
A0A0G4K0F5_9GAMM/1-865 S-------------------TKD-KT------K-----K-------TVK-------KDEK
A0A366I1X9_9GAMM/1-865 S-------------------TKD-KT------K-----K-------TVK-------KDEK
E0SBX6_DICD3/1-867     A-------------------NGE-KA------K-----K-------AVK-------KDEK
A0A3N0FVA7_9GAMM/1-867 A-------------------NGE-KA------K-----K-------AVK-------KDEK
C6C5S3_MUSP7/1-868     A----------------GEEKEK-KK---A--A-----K-------PVK-------KDEK
A0ABX9AW31_9ENTR/1-863 G-----------------------KA------K-----K-------AGK-------KDER
A0A3N6SIQ5_9GAMM/1-870 S-------------------TTS-KT------A-----K-------KVK-------KDEK
A0A1H3XTQ4_9GAMM/1-865 S-------------------AQG-KT------K-----K-------APK-------KDEK
A0ABX8VUW2_9GAMM/1-873 G-------------AAEKAKSGE-KA------K-----K-------AVK-------KDEK
D2C053_DICZ5/1-873     G-------------SAEKAKSGE-KA------K-----K-------AVK-------KDEK
B2VKR3_ERWT9/1-866     S-------------------TTS-KT------T-----K-------KVK-------KDAK
A0A085JEF5_9GAMM/1-865 A-------------------GKA-KT------A-----K-------SGK-------KDEK
A0A1E7Z2L0_9GAMM/1-866 S-------------------TTS-KT------G-----K-------KIK-------KDEK
A0ABY8SIJ0_9GAMM/1-866 S-------------------TDD-KA------K-----T-------KAK-------KNER
A0A9X1MXK9_9GAMM/1-862 T-----------------------KG------T-------------KVK-------KDAK
A0ABU6JLM0_9GAMM/1-865 S-------------------AKD-KT------K-----K-------AVK-------KDEK
A0ABU8JPC1_DICCH/1-867 A-------------------NGE-KA------K-----K-------AVK-------KDER
A0ABS5BGA0_9GAMM/1-873 G-------------TAEKTKSGE-KA------K-----K-------AVK-------KDEK
A0ABW1VZR0_9GAMM/1-865 A-------------------GKA-KT------A-----K-------SGK-------KDEK
A0AAX4EWE4_9GAMM/1-867 A-------------------NGE-KA------K-----K-------AVK-------KDEK
D4F4R7_EDWTA/1-866     S-------------------TDD-KT------K-----T-------KVK-------KNER
A0A0H3DSY0_EDWTF/1-866 S-------------------ADD-KA------K-----T-------KAK-------KNER
A0AAU8P339_EDWPI/1-866 S-------------------ADD-KA------K-----T-------KAK-------KNER
A0AAD0SIK0_9GAMM/1-865 S-------------------SQG-KT------K-----K-------APK-------KDEK
A0A411WJ16_9GAMM/1-862 --------------------PAT-KG------T-------------KVK-------KDAK
A0ABS1IK94_9GAMM/1-862 --------------------PAT-KG------T-------------KVK-------KDAK
A0A0M2KBA9_9GAMM/1-870 S-------------------TTS-KT------T-----K-------KVK-------KDEK
A0ABX3XIP9_9GAMM/1-865 S-------------------AQG-KP------K-----K-------APK-------KDEK
A0A5B8IBE5_9GAMM/1-867 A-------------------NGE-KA------K-----K-------AVK-------KDEK
A0ABX9NK82_9GAMM/1-867 A-------------------NGE-KA------K-----K-------AVK-------KDEK
A0A845SHJ2_9GAMM/1-862 A-----------------------TK------I-----K-------KVK-------SDAQ
A0ABQ5LF04_9GAMM/1-860 A-----------------------KG------S-------------KVK-------KDAK
A0ABY2SPY0_9HYPH/1-862 --------------------TTK-KT--------------------KGK-------SDAQ
A0A9D7FXU4_9GAMM/1-862 A------------------------K------G-----T-------KVK-------KDAK
A0ABX9EVI6_9GAMM/1-865 S-------------------AQG-KT------K-----K-------APK-------KDEK
A0AAV5N244_9GAMM/1-861 T-----------------------KG------A-------------KVK-------KDAQ
A0A4R3Z6S4_9GAMM/1-862 P-----------------------AK------K-----K-------KVK-------ADAQ
A0A2C6DRX9_9GAMM/1-867 A----------------PAKDKD-GK------A-----K-------KVK-------KDAK
A0A095UFB9_9GAMM/1-865 T----------------GK---A-KT------T-----K-------TGK-------KDEK
A0A1Y0L7X5_TATCI/1-868 T----------------GKPKTT-KT------T-----K-------TGK-------KDEK
A0ABY8GF69_EDWIC/1-866 S-------------------AGD-KA------K-----T-------KAK-------KNER
W0HXP2_9GAMM/1-862     A-----------------------SK------K-----K-------KGK-------PDPQ
E9CPT2_9GAMM/1-867     S-------------------AVD-QA------K-----K-------KVK-------KDEM
A0ABM6EJ67_9GAMM/1-866 S-------------------TDD-KT------K-----T-------KAK-------KNER
A0A1I3M9C2_9GAMM/1-865 S-------------------STD-KD------K-----K-------KVK-------KDEK
A0A2X4V0V6_9GAMM/1-862 A------------------------K---G--A-----A-------KVK-------KDAQ
A0ABU4S8T8_9GAMM/1-865 S-------------------STD-KN------K-----K-------KVK-------KDEK
D8MSU2_ERWBE/1-894     S-------------------TTS-KP------A-----K-------KVK-------KDEK
A0A2D0KBN5_9GAMM/1-865 S-------------------STD-KN------K-----K-------KTK-------KDEK
A0A375AAP0_9GAMM/1-865 A-------------------SGE-KP------K-----K-------AVK-------KDER
A0ABS5YE58_9GAMM/1-862 A-----------------------SK------K-----K-------KAK-------PDPQ
A0A2Y9TU83_9GAMM/1-862 T-----------------------KG------T-------------KVK-------KDAK
A0ABX9SR37_9GAMM/1-866 S-------------------STD-KS------K-----K-------KVK-------KDEK
A0A7X5TGW0_9GAMM/1-866 S-------------------SSD-KP------K-----K-------KVK-------KDEK
A0A1C0U820_9GAMM/1-866 S-------------------STD-KS------K-----K-------KVK-------KDEK
A0ABW1VIL6_9GAMM/1-865 A-------------------GKA-KT------T-----K-------TGK-------KDEK
A0A5B0X5T9_9GAMM/1-866 S-------------------SSD-KS------K-----K-------KVK-------KDEK
A0A1Q5TSS2_9GAMM/1-865 S-------------------STD-KN------K-----K-------KVK-------KDEK
A0A2D0JNP2_9GAMM/1-865 S-------------------STD-KN------K-----K-------KAK-------KDEK
W0HPT5_9GAMM/1-862     A-----------------------SK------K-----K-------KGK-------PDPQ
A0ABU4SIA2_9GAMM/1-865 S-------------------STD-KN------K-----K-------KVK-------KDEK
A0AAX3RSL7_9GAMM/1-864 S-------------------STD-KT------------K-------KVK-------KDPQ
K8WT25_9GAMM/1-864     S-------------------STE-KT------------K-------KVK-------KDPQ
A0ABY8G877_9GAMM/1-870 S---------------GEKPKGE-KP------K-----K-------AVK-------KDER
A0ABY9XMW4_9GAMM/1-865 S-------------------STD-KN------K-----K-------KVK-------KDEK
A0ABX7A9U3_9GAMM/1-864 S-------------------STD-KT------------K-------KVK-------KDPQ
A0A2S8Q7T7_9GAMM/1-866 S-------------------STD-KS------K-----K-------KVK-------KDEK
A0ABX8LYC4_9GAMM/1-866 S-------------------STD-KS------K-----K-------KVK-------KDEK
A0ABS0U953_9GAMM/1-865 S-------------------STD-KN------K-----K-------KVK-------KDEK
A0ABN7C3I9_9GAMM/1-865 S-------------------STD-KN------K-----K-------KAK-------KDEK
W1IQ62_9GAMM/1-866     S-------------------STDKNN------K-----K-------KVK-------KDEK
A0ABX0AW97_9GAMM/1-867 S-------------------STD-KS------K-----K-------KVK-------KDEK
U7QYV1_PHOTE/1-865     S-------------------STD-KS------K-----K-------KVK-------KDEK
A0A1N6MY07_9GAMM/1-865 S-------------------STD-KN------K-----K-------KTK-------KDEK
A0A0J5FQ52_9GAMM/1-865 S-------------------STD-KN------K-----K-------KVK-------KDEK
A0A068QTC6_9GAMM/1-865 S-------------------STD-KN------K-----K-------KVK-------KDEK
D3VGP2_XENNA/1-865     S-------------------STD-KN------K-----K-------KVK-------KDEK
A0ABX7VLA7_XENBU/1-865 S-------------------STD-KN------K-----K-------KTK-------KDEK
A0A3D9UJM5_9GAMM/1-865 S-------------------STD-KN------K-----K-------KTK-------KDEK
A0A1Y2SMM5_9GAMM/1-865 S-------------------STD-KN------K-----K-------KAK-------KDEK
A0A1Q5U7I8_9GAMM/1-865 S-------------------STD-KN------K-----K-------KVK-------KDEK
A0A077PBL1_XENBV/1-863 S-------------------STD-KN--------------------KKK-------KDEK
W3V6J9_9GAMM/1-866     S-------------------STD-KS------K-----K-------KVK-------KDEK
A0A1S1HUC4_PROST/1-864 S-------------------STD-KT------------K-------KVK-------KDPQ
A0ABT5LZH4_9GAMM/1-863 S-------------------STD-KN--------------------KKK-------KDEK
A0A7X5QJS3_9GAMM/1-866 S-------------------STD-KS------K-----K-------KVK-------KDEK
A0A1B8YNT3_9GAMM/1-866 S-------------------STD-KS------K-----K-------KVK-------KDEK
A0A1G5PNY7_PHOLU/1-866 S-------------------STD-KS------K-----K-------KVK-------KDEK
D1NYM2_9GAMM/1-871     S------S---------TDKAKD--K------T-----K-------KVK-------KDPQ
Q2NT42_SODGM/1-862     A-----------------------SK------K-----K-------KGK-------PDAQ
V5Z7Q2_9GAMM/1-840     S-------------------TTS-KT------T-----K-------KVK-------KDAK
A0ABT5LG67_9GAMM/1-865 S-------------------STD-KN------K-----K-------KVK-------KDEK
A0ABY9Z3H5_9GAMM/1-868 S-------------------STD-KT------------K-------KVK-------KDPR
Q7N4B4_PHOLL/1-866     S-------------------STD-KS------K-----K-------KVK-------KDEK
A0A2G0Q4W7_XENHO/1-865 S-------------------STD-KN------K-----K-------KVK-------KDEK
A0A1I4ZXS5_9GAMM/1-865 S-------------------STD-KN------K-----K-------KVK-------KDEK
A0A345LTH8_9GAMM/1-868 S-------------------STD-KT------------K-------KVK-------KDPR
A0A1Y2SAW9_9GAMM/1-865 S-------------------STD-KN------K-----K-------KVK-------KDEK
A0A329XC89_9GAMM/1-866 S-------------------STD-KS------K-----K-------KVK-------KDEK
A0ABX0GCF9_9GAMM/1-866 S-------------------STD-KS------K-----K-------KVK-------KDEK
A0A1I7JIP9_9GAMM/1-865 S-------------------SID-KN------K-----K-------KAK-------KDEK
A0A068R358_9GAMM/1-865 S-------------------STD-KN------K-----K-------KVK-------KDEK
A0A0N0IA55_9GAMM/1-864 T-------------------TTD-KT------------K-------KAK-------KNPQ
A0ABY8YC87_9GAMM/1-865 S-------------------SAT-KG------V-----K-------KVK-------KDEK
K8W6G0_9GAMM/1-867     S------S---------TDKT-D--K------T-----K-------KVK-------KDPQ
A0A1H9G0H8_9GAMM/1-865 T-------------------TSKAKG------T-----K-------AVK-------KDAT
A0A1B7K4I9_9GAMM/1-868 S-------------------STD-KA------------K-------KVK-------KDPQ
A0ABS0IUK5_9GAMM/1-865 S-------------------SAT-KG------V-----K-------KVK-------KDEK
A0ABS5SSK6_9GAMM/1-865 T-------------------TSKAKG------T-----K-------AVK-------KDAT
A0A4R1NE99_9GAMM/1-896 T---------------------T-KK------------K-------KEK-------SDAQ
A0A6G6SJL1_PROVU/1-865 S-------------------SAT-KG------V-----K-------KVK-------KDEK
A0AAJ3HS99_PROHU/1-867 S-------------------SAT-KG------V-----K-----VKKVK-------KDEK
A0A6I7D793_9GAMM/1-865 S-------------------SAT-KG------V-----K-------KVK-------KDEK
A0ABV1L5A2_9GAMM/1-865 S-------------------SAT-KG------V-----K-------KVK-------KDEK
A0AAW7CW37_9GAMM/1-865 S-------------------SAT-KG------V-----K-------KVK-------KDEK
A0ABU6EBN7_9GAMM/1-865 S-------------------SAT-KG------V-----K-------KVK-------KDEK
A0A198F888_9GAMM/1-866 S-------------------SATKKG------V-----K-------KVK-------KDEK
M1SN86_MORMO/1-862     A-------------------AGD-KT------------K-------KVK-------KDER
B4EW25_PROMH/1-865     S-------------------SAT-KG------V-----K-------KVK-------KDEK
A0A1B8H0T3_9GAMM/1-866 A----------------GDKVKD--K------V-----K-------KVK-------KDER
A0A2U8I581_9GAMM/1-872 --------------LAEKKASKKDQP------K-----K-------KVK-------KDEK
R8APK5_PLESH/1-871     S------T---------KGLSPE-EK------A-----I-------VTK-------KKER
E0WSD2_9ENTR/1-874     I------T---------ENLAKE-KQKTPS--K-----K-------KVK-------KDVK
D2TZE1_9GAMM/1-866     S------A--------------N--K------V-----K-------KVK-------KDEH
A0ABY8P0N9_9GAMM/1-866 S------A--------------N--K------V-----K-------KVK-------KDEH
C4K720_HAMD5/1-873     S----------------EIIKKQ-KT------E-----K-------KMF-------QDHQ
A0A249DYQ7_9ENTR/1-873 V-------------------VKKQKT------E-----K-------KMF-------QDHQ
A0A143WTE4_9ENTR/1-862 A---------------------N--K------K-----K-------KNK-------ADPQ
A0A1H9ZPM8_9GAMM/1-873 A----------------KNGKKT-GEIKAT--------K-------RLK-------ADPK
A0ABN1DWG4_9GAMM/1-861 A-----------------------KK------S-----L-------SKE-------EKEY
A0ABS7X3P9_9GAMM/1-861 N------------------------K------T-----L-------SKE-------EKEY
A0A7Y5AQX9_9GAMM/1-861 A---------------------A-NK------T-----L-------SKE-------EKEY
C9PQT7_9PAST/1-868     --------------VSTKGLSTE-EK------L-----A-------LKQ-------EKDR
A0A1H6MUQ2_9GAMM/1-860 S-----------------------KS------L-------------SKE-------EKEY
A0A841GKK6_9GAMM/1-869 K-------------AGAKKGTKA-SA------A-------------DKA-------QKEY
J3TEZ3_9ENTR/1-862     A---------------------S-KK------G-------------KNT-------PDSN
A0ABX3KUZ6_9PAST/1-868 --------------ISTKGLSTE-EK------A-----K-------IKN-------EKER
A0A837NIG0_9GAMM/1-871 A-------------AEVRKMSPE-AK------A-----K-------YQK-------ERDY
A0A4V2W284_9PAST/1-868 --------------VSTKGMSVE-EK------A-----A-------LKA-------ERDQ
A0ABX4ZTT9_9PAST/1-868 --------------ISTKGLSPE-EK------Q-----A-------IKQ-------EKER
A0A6G9IBY3_9GAMM/1-869 A--------------KKDDKAED-KK------T-------------KTK-------RSAQ
I1DX18_9GAMM/1-861     S-----------------------KK------T-----L-------SKE-------EKEY
A0A379B572_9PAST/1-866 --------------VSSKGLTAE-QK------Q-----A-------MKS-------EKER
A0ABU7QNJ8_AVIPA/1-868 --------------ISTKGLSPE-EK------Q-----A-------IKQ-------EKER
A0A143WSP1_9ENTR/1-864 A-----------------------SK------K-----K-------ASK-------LDPQ
A0A4R2SW41_9PAST/1-868 --------------ISTKGLSAE-EK------A-----K-------IKA-------EKDQ
A0ABX6K369_SALCS/1-877 --------------VSTKGLSAE-EK------A-----R-------IKK-------EKEK
A0ABY7LH24_9GAMM/1-877 --------------VSTKGLSAE-EK------A-----R-------IKK-------EKEK
A0A379ARL3_AVIAV/1-868 I--------------STKGLSPE-EK------Q-----A-------IKQ-------EKER
A0A379AWJ0_AVIGA/1-868 I--------------STKGLSPE-QK------Q-----A-------IKQ-------EKER
A0ABT9HTI2_9GAMM/1-861 ------------------------KK------T-----L-------SKE-------EKAY
Q5QWH4_IDILO/1-872     A-------------AEVRKMSPD-AK------A-----K-------YQK-------ERDY
A0AA94EH50_9GAMM/1-872 A-------------AEIRKMAPE-EK------E-----R-------YQK-------QRDY
A0ABQ4VEM3_9PAST/1-868 I--------------STKGLSTE-EK------L-----A-------LKQ-------EKER
A0A3S4L034_AVIVO/1-868 --------------ISTKGLSPE-EK------Q-----A-------IKQ-------EKER
A0ABQ6SNH1_9PAST/1-868 --------------ISTKGMDAE-EK------A-----K-------IKA-------EKER
A0A502JRC4_HAEHA/1-868 --------------ISTKGMDAE-EK------A-----K-------IKA-------EKER
A0A4R6PPV8_9GAMM/1-872 I----------------RKMEPE-EK------E-----R-------YQK-------QRDY
TOP1_PASMU/1-868       --------------ISTKGLSAE-EK------S-----A-------IKQ-------EKDR
A0A2M8RYZ2_9PAST/1-868 --------------ISTKGLSLQ-EK------Q-----A-------VKE-------EKER
A0A9X2G255_9GAMM/1-872 A-------------AEVRKMSPD-AK------A-----K-------YQK-------ERDY
A0ABX3KRF2_SALCS/1-876 --------------VSTKGLSAE-EK------A-----Q-------IKK-------QKEK
A0A432ZH80_9GAMM/1-872 A-------------AEIRKMEPK-AK------E-----R-------YQR-------QRDY
A0ABS5V005_9GAMM/1-875 V----------------RKMSAE-EK------A-----Q-------HKK-------QKDK
A0ABX3KDS6_9GAMM/1-876 --------------VSTKGLSAE-EK------A-----R-------IKK-------EKEQ
A0ABX3K605_9GAMM/1-876 V--------------STKGLSAE-EK------A-----R-------IKK-------EKEQ
A0ABW4NSU2_9PAST/1-868 --------------ISTKGLSVE-QK------L-----A-------IKQ-------EKDR
A0A2M8S3Z5_9PAST/1-868 --------------ISTKGLSAE-EK------K-----Q-------IKE-------EKDR
A0A949T7P1_9PAST/1-870 --------------ISTKGMSAE-QK------A-----R-------VKS-------EKER
A0ABN5AQN2_9GAMM/1-871 A-------------AEVRKMSPE-AK------A-----K-------YQK-------ERDY
A0ABP2NZ13_HAEPA/1-868 --------------VSTKGLSAE-EK------N-----K-------IKA-------EKDR
A0AAE5TIM2_AVIPA/1-868 --------------ISTKGLSSE-EK------Q-----K-------VKQ-------EKER
A0A142FXA4_AGGAC/1-868 --------------ISTKGLSAE-EK------Q-----A-------IKH-------KKEQ
C4LEI1_TOLAT/1-869     K----------------EGVKKA-TK---PSAA-------------DKA-------QKEY
A0A3P3QQN5_9GAMM/1-863 ------------------------KT------K-----L-------SKE-------QKEY
A0A1W1UYV4_9PAST/1-868 --------------VSTKGMSVE-EK------A-----T-------LKA-------ARDQ
A0A0F5VGK3_9GAMM/1-878 S---------------AKGLSAE-EK------A-----Q-------IKK-------EKEL
I3DI83_9PAST/1-868     --------------VSTKGLSTE-QK------Q-----A-------IKA-------EKEQ
A0A1V3JRD6_9PAST/1-868 --------------ISTKGLSAE-EK------A-----K-------IKA-------EKER
A0ABR9BJ02_9GAMM/1-878 P--------------STKGLSAE-EK------A-----Q-------IKK-------EKEH
A0A8I1GA93_9GAMM/1-872 A-------------AEVRKMSPD-AK------A-----K-------YQK-------ERDY
A0A1G7ZA64_9VIBR/1-873 A-------------VSTKGLSAE-EK------A-----R-------IKQ-------EKDR
A0A1A7NT15_9PAST/1-868 A-------------ISTKGLSAE-EK------A-----Q-------IKQ-------QKEH
A0ABT9KGN6_9PAST/1-868 A-------------ISTKGLSAE-EK------I-----A-------IKQ-------EKDR
A0ABU7J5H1_9GAMM/1-863 -------------------------S------T-----L-------SKE-------EKAY
A0A1H4B324_ALKAM/1-863 A---------------------S-TT------L-------------SKE-------EKAY
A0A1V3J9F9_9PAST/1-868 --------------ISTKGMSAE-EK------A-----N-------IKA-------EKER
A0A0F4NJ15_9VIBR/1-877 V--------------STKGLSAE-EK------A-----R-------IKK-------EKDR
A0A2V4DRY2_9GAMM/1-866 T-------------------SKD-KA------E-----K-------KVK-------RSEK
A0A420XIH1_9PAST/1-868 --------------ISTKGMSTE-QK------A-----K-------IKS-------EKER
A0A328C312_9PAST/1-870 A-----------KPISTKGMSAE-QK------A-----L-------VKS-------EKER
A0A3N4VX19_9PAST/1-869 A-----------KPISTRGMNAE-QK------A-----K-------IKA-------ERDR
A0A1V3JBW3_9PAST/1-868 --------------ISTKGMNAD-EK------A-----R-------VKA-------EKER
A0ABY1VWK6_HAEAE/1-868 --------------ISTKGMDAE-EK------A-----K-------IKA-------EKER
A0A1V3IG64_9PAST/1-868 --------------ISTKGMSAE-EK------A-----K-------IKA-------EKER
A0ABU8CBS4_9GAMM/1-860 S-------------------------------T-----L-------SKE-------EKEY
A0AB36JVH4_9GAMM/1-876 --------------VSTKGLSAE-EK------A-----R-------IKK-------EKEQ
A0ABS7YNT2_9VIBR/1-875 S---------------TKNLSAE-EK------A-----R-------LKK-------EKEK
A0A0M2V2Z7_9GAMM/1-868 T---------------------T-DK------S-----L-------SKE-------EKDY
A0AAX3XGN0_9PAST/1-868 --------------VSTKGLSAE-EK------A-----K-------IKQ-------KKER
A0A0A2XJX2_9PAST/1-868 V--------------STKGLSAE-EK------A-----K-------IKQ-------KKER
A0ABU7JIV8_9GAMM/1-864 A-----------------------NT------S-----L-------SKE-------EKAY
A0ABM6X2Q0_ACTPL/1-869 A-----------KPVSTKGMTAE-QK------A-----K-------LKA-------EKER
E6KXP4_9PAST/1-868     I--------------STKGLSAE-EK------Q-----A-------IKQ-------QKEQ
A0ABP7DLJ3_9GAMM/1-876 T----------------KQLSPE-EK------A-----R-------LKQ-------QKEQ
A0ABX6UXB4_9PAST/1-868 --------------VSTKGLSAE-EK------A-----K-------IKV-------EKER
A0A263HB88_9PAST/1-865 V--------------SSKGLTAE-QK------Q-----A-------MKS-------EKER
A0A1V3IKC7_9PAST/1-868 --------------ISTKGMSAD-EK------A-----K-------VKA-------EKER
TOP1_HAEIN/1-868       I--------------STKGMDAE-EK------A-----K-------IKA-------EKER
A0ABT9H3M6_9GAMM/1-865 G-----------------------KV------D-----L-------SKE-------QKAY
A0ABT6EQZ6_9PAST/1-870 --------------VSTKGLSTE-EK------A-----R-------IKA-------EKEQ
A0ABX9VUC0_AGGAP/1-868 --------------ISTKGLSLE-EK------Q-----A-------LKQ-------KKEQ
A0A8J6IQD4_9ALTE/1-880 A-------------KELKLLPEK-ER------E-----D-------YLR-------HYEY
A0A2U3BDM8_9VIBR/1-873 --------------ISTKGLSPE-EK------A-----R-------IKK-------EKEK
A0A235CF66_9GAMM/1-875 R------------KTDTKNLSPE-EK------A-----R-------LKK-------EKDH
A0A0J1HBM2_9GAMM/1-882 A-------------TTTKGLDAE-EK------A-----R-------IKK-------EKEK
A0A1C4AWK8_9GAMM/1-869 D----------------KA-------------E-----K-------KVK-------RSEK
A0ABV5HJ27_9VIBR/1-873 V--------------STKGLSAE-EK------A-----R-------IKQ-------EKDR
A0ABW7P2F5_9GAMM/1-875 T----------------KSLSPE-EK------A-----R-------LKK-------EKDH
A0ABM9WJI7_9GAMM/1-872 A-------------AEVRKMSPE-DK------A-----A-------YQQ-------QRDF
A0A4V3D9W7_9PAST/1-868 --------------VSTKGLSAE-EK------E-----K-------VKK-------EKER
A0A5C8LVU1_9GAMM/1-865 D---------------------K-TK------L-------------SKE-------QKEY
I9P5F9_9ALTE/1-861     T---------------------T-DK------S-----L-------SKA-------EKEY
E8LYP2_9VIBR/1-877     V--------------STKGLSAE-EK------A-----R-------IKK-------EKDR
A0A2P7QHQ7_9GAMM/1-875 T----------------KQLSAE-EK------A-----R-------LKK-------EKEH
A0A1A7NWK9_9PAST/1-868 A-------------TSTKGLSAE-EK------A-----V-------IKQ-------QKEQ
A0ABV6HY72_9PAST/1-868 A-------------ISTKGLSAE-EK------A-----K-------IKQ-------KKEH
A0A233RHE6_9GAMM/1-875 R------------KTDTKSLSAE-EK------A-----R-------LKK-------EKDH
A0ABP9N5C2_9GAMM/1-871 S-------------------SEETKK------S---STK-------KVK-------RSPE
A0A2P5TPW0_9GAMM/1-875 K-------------ADTKQLSPE-EK------A-----R-------LKQ-------QKEQ
A0ABT1WUF0_ACTSU/1-869 A-----------KPISTKGMTAE-QK------A-----K-------LKA-------EKDR
A0ABT9GP04_9GAMM/1-864 -------------------------S------A-----L-------SKE-------QKAY
E8KHD9_9PAST/1-869     --------------ISTKGMTAE-QK------A-----K-------LKA-------EKDR
A0A5J6WVJ2_9GAMM/1-870 R------------GV---KLSEA-EK------V-----------------------AKER
A0AAW5LAC7_9PAST/1-868 --------------VSTKGMNAD-EK------A-----K-------VKA-------ERER
A0ABX7G6V9_9GAMM/1-872 ----------------VRKMNPE-EK------A-----K-------YKA-------QKDK
A0A4R1KUA2_9PAST/1-868 --------------ISTKGLSIE-EK------A-----N-------IKA-------EKEK
A0A1V3I6N9_9PAST/1-868 I--------------STKGMSAD-EK------A-----K-------VKA-------EKER
A0A1T0AYE6_9PAST/1-865 --------------ASTKGLSAE-EK------A-----A-------LKQ-------EKER
A0A974XMZ4_9GAMM/1-877 ----------------LKKMTAD-EK------A-----R-------YKK-------DKDQ
A0ABS8C6Q0_9ALTE/1-861 T-----------------------DK------T-----L-------SKD-------EKAY
A0A3S0N5B3_9VIBR/1-878 A-------------VSTKGLSAE-EK------A-----R-------IKK-------EKDR
A0ABV7C8L0_9VIBR/1-875 S---------------TKNLSAE-EK------A-----R-------VKK-------EKER
F9T4B1_9VIBR/1-877     A-------------VSTKGLSAE-EK------A-----R-------IKK-------EKDR
A0AB36DVB5_9PAST/1-868 --------------VSTKGLSSD-EK------A-----K-------IKQ-------KRER
A0A377J0N3_9PAST/1-893 --------------VSTKGLSTE-EK------T-----K-------IKA-------EKDR
A0A2T3N4L2_9GAMM/1-881 S---------------TKGLSAE-EK------A-----R-------LKK-------QKDR
A0A0B8NR25_9VIBR/1-875 T----------------KGLSAE-EK------A-----R-------IKK-------EKDR
A0AAE9MUS1_9VIBR/1-876 A-------------ISTKGMSPE-EK------A-----R-------VKK-------EKDR
A0A4Y3HRQ9_9VIBR/1-877 P-------------VSTKGLSAE-EK------A-----R-------IKK-------EKDK
A0ABM8ZRS0_9VIBR/1-888 S---------------TKGLSVE-EK------A-----R-------VKK-------EKER
A0A4R2NB04_9PAST/1-869 --------------TSTKGLTAV-EK------A-----E-------LKS-------QKAQ
A0A1T4LB46_9GAMM/1-883 S-------------T--KGLSVE-EK------A-----A-------IKQ-------KKDR
A0A432XLA6_9GAMM/1-877 P-------------AEVRKMSPE-QK------E-----A-------YRQ-------EREF
A0A368LM75_9VIBR/1-875 P-------------ISTKGMSPE-EK------A-----R-------IKK-------EKDK
A0A8I0MWK2_9GAMM/1-881 V----------------RKMSPE-EK------A-----Q-------YKK-------QKDY
A0A1E5INQ3_SHECO/1-887 V----------------RKMSPD-EK------A-----I-------YKA-------AKAK
A0A849VD09_9GAMM/1-879 P-------------AEVRKMSPE-EK------A-----I-------YKK-------NKDY
A0A223MY10_9VIBR/1-876 S-------------SSSKNLSAE-EK------A-----R-------LKS-------EKDR
A0A9X3HWQ2_9VIBR/1-875 A-------------VSTKGLSVE-EK------A-----R-------IKK-------AKDQ
A0A2T3JY34_PHOPO/1-883 A-------------TSTKGLSVE-EK------A-----T-------IKQ-------KKDR
A0A2S7XJU3_9GAMM/1-879 A-------------ASTKGMSVE-DK------A-----R-------IKK-------ERDK
A0A5R9ITU2_9GAMM/1-887 P-------------AEVRKMTPE-QK------E-----K-------YKA-------KRDK
A0A432Y543_9GAMM/1-877 P-------------AEVRKMSPE-QK------E-----A-------YRQ-------AREF
A0A6Z0BWU5_9GAMM/1-877 P-------------AEVRKMSPE-AK------E-----A-------YRQ-------EREF
A0ABW4XKP6_9GAMM/1-876 R-------------QSTKGLSAE-EK------A-----E-------LKR-------KKDY
A0A6L9MQ30_9ALTE/1-891 L----------------KTYSEE-AR------Q-----E-------YLR-------RHEY
A0A2N8ZCK2_9VIBR/1-880 T----------------KGMSPE-EK------A-----R-------IKK-------EKDR
A0A8D4LN73_9PAST/1-868 --------------ISTKGLSSA-EK------E-----K-------VKK-------QKEQ
U3CDK3_9VIBR/1-878     P-------------ISTKGLSAE-EK------E-----R-------IKK-------EKAK
Q6LPB7_PHOPR/1-883     S---------------TAGLSVE-EK------A-----R-------LKK-------IKDR
A0A2T3JI53_9GAMM/1-883 S---------------TAGLSVE-EK------A-----R-------LKK-------IKDR
A0ABT5UZ12_9VIBR/1-875 S---------------TKKLSTAEDK------E-----Q-------QKR-------DKER
A0A2A5JR02_PSEO7/1-881 P-------------AEVRKMSPE-EK------A-----Q-------YKK-------HKDY
A0A511QCK0_9VIBR/1-876 A-------------ISTKGMSPE-EK------A-----R-------VKK-------EKDR
A0A1E5E3K2_9VIBR/1-877 P-------------ISTKGMSPE-EK------A-----R-------IKK-------EKDK
A0A0D8Q6W4_9GAMM/1-883 S---------------TKGLSVE-EK------A-----A-------IKH-------KKDR
A0ABQ6GY86_9GAMM/1-888 S------------PAEVRKMAPE-AK------A-----K-------YKA-------KRDK
A0AAQ2EPH6_PSEO7/1-881 P-------------AEVRKMSPE-EK------A-----Q-------YKK-------QKDY
A0ABT5QP15_9GAMM/1-873 P-------------ISTKGLSTE-DK------E-----R-------IKK-------DKEK
A0ABX5PKC2_9GAMM/1-895 A-------------AEVRKMSPE-EK------A-----K-------YKK-------VKEK
A0A2T3L304_9GAMM/1-884 S------T---------AGLSVE-EK------A-----R-------LKK-------IKDR
A0ABX4G3Q4_9GAMM/1-883 T----------------KGLSPE-EK------A-----R-------IKK-------EKDR
A0ABR7QWG2_9GAMM/1-874 E---------------TKKTSSK-ET------T-----K-------KVK-------RSSQ
A0A090KHU7_9GAMM/1-877 A-------------ASTKGMSVE-EK------A-----R-------IKK-------ERDK
A3QF42_SHELP/1-898     V----------------RKMSTE-EK------A-----K-------YKA-------DKAK
A0ABT7EEJ8_9GAMM/1-878 P-------------AEVRKMSPE-EK------A-----A-------YRK-------QKDY
A0A8I2H336_9GAMM/1-881 V----------------RKMSPE-EK------A-----Q-------YKK-------QKDY
A0A380BGT9_9GAMM/1-895 V----------------RKMSPE-EK------A-----K-------YKK-------VKEK
V5FNX1_9VIBR/1-878     P-------------ISTKGLSAE-EK------E-----R-------IKK-------EKAK
Q5E600_ALIF1/1-876     S---------------TKGLSVE-EK------A-----R-------IKK-------ERDK
A0ABV4M7P6_9VIBR/1-878 A-------------ISTKGMSVE-EK------A-----R-------IKK-------EKDR
A0A1E7ZGL4_9ALTE/1-877 L----------------KTMSDK-AR------E-----E-------YLR-------KHEY
A0A4R1KGS3_9GAMM/1-876 P-------------ISTKGLSAE-EK------A-----Q-------IKK-------QREK
A0A289GBQ9_VIBAN/1-876 S-------------SSSKNLSAE-EK------A-----R-------LKS-------EKDR
A0AAN0XUC8_9VIBR/1-877 P-------------VSTKGMSVE-EK------A-----R-------IKK-------EKDK
A0A939ISB0_9ALTE/1-878 -----------------LKTLPEAKR------E-----A-------YLR-------HYEY
A0A5B7YEL3_9ALTE/1-879 L----------------KTLSEE-AR------T-----D-------YLR-------QYEY
A0A7S9DV39_9ALTE/1-879 L----------------KTLSEE-ER------S-----E-------YLR-------NYEY
A0A3E0TQT7_9GAMM/1-895 A-------------AEVRKMSPE-AK------A-----K-------YKA-------KRDR
A0A9X4F0G3_9VIBR/1-875 S------T---------KNLSAE-EK------P-----R-------LKS-------EKDR
A0A6V7GSA3_9VIBR/1-876 A-------------ISTKGMSPE-EK------A-----R-------VKK-------EKDR
U3U362_9GAMM/1-864     R-----------------------KK------T-----K-------KIQ-------KDVK
A0A0J8JP18_9ALTE/1-889 A--------------DTKKMSAE-EK------A-----A-------YKK-------KKEK
A0A6V7GSZ5_9VIBR/1-876 A-------------ISTKGMSPE-EK------A-----R-------VKK-------EKDR
U3C058_9VIBR/1-876     A-------------ISTKGMSPE-EK------A-----R-------VKK-------EKDR
A0A1E5D714_9VIBR/1-878 A-------------ISTKGMSVE-EK------A-----R-------IKK-------EKDR
A0A6G9QKA8_9GAMM/1-886 ----------------VRKMSPE-EK------A-----K-------YKQ-------ARDK
F5Z907_ALTNA/1-888     L----------------KTYSEE-DK------Q-----E-------YLR-------RHEY
A0AAW7Z7N2_9ALTE/1-888 ----------------LKTYSEE-DK------Q-----E-------YLR-------RHEY
A0A8E4GII6_9ENTR/1-871 G-------------------KDT-KI------K-----N-------VVK-------KHEH
A0A4U1BTJ7_9GAMM/1-888 V----------------RKMSPE-QK------A-----E-------YKR-------NREH
A0A378N9P8_MANHA/1-868 --------------ISTKGLTAA-EK------A-----K-------IKA-------EKER
W0QB72_9PAST/1-868     --------------ISTKGLSAT-EK------A-----K-------VKA-------EKER
A0A330LQL7_9GAMM/1-888 APTLAQQT---------KGMTPE-AK------A-----A-------FKE-------KRDK
A0A5Q0TDI4_9VIBR/1-880 P-------------ISTKGLSPE-EK------A-----R-------IKK-------KKDK
A0A4V1Z8N2_9GAMM/1-880 A-------------ASTKGLSVE-EK------A-----R-------IKK-------ERDK
A0A2N4UX87_9GAMM/1-883 A-------------TSTKGLSVE-EK------A-----A-------IKN-------KKDR
A0A7Z6ZUB6_9GAMM/1-894 A-------------AEVRAMSPE-KK------E-----A-------YKK-------RRDF
B6EJI6_ALISL/1-879     A-------------ASTKGMSVE-DK------A-----R-------IKK-------ERDK
A0ABX3AXU6_ALILO/1-879 A-------------ASTKGMSVE-DK------A-----R-------IKK-------ERDK
A0AAW8NNG1_9GAMM/1-894 ----------------VKKMSPE-EK------A-----E-------YKS-------LKAK
A0A510XR19_9GAMM/1-899 V----------------RKMEPE-EK------A-----A-------YKQ-------QRDY
A0A552X413_9GAMM/1-893 P-------------AEVRKMNPE-QK------E-----A-------YKK-------QRDY
A0ABU2ZWY9_9GAMM/1-890 S------------PAEVRKMSPE-AK------A-----K-------YKA-------KRDK
A0AAE9Z1I8_9GAMM/1-895 S------------PAEVRKMSPE-AK------A-----K-------YKQ-------KRDK
A0ABD4ELW5_9GAMM/1-902 P-------------AEVRKMPPD-EK------A-----A-------YKQ-------QRDY
A0AA37S3Z1_9GAMM/1-902 P-------------AEVRKMPPD-EK------A-----A-------YKQ-------QRDY
A0A432ZJR0_9GAMM/1-893 A-------------AEVRKMSDE-AK------A-----A-------YKK-------QREF
A0AAW7QWT9_9GAMM/1-895 P-------------AEVRKMSPE-AK------E-----A-------YRQ-------QREF
A0ABR5VV13_9GAMM/1-898 V----------------RKMEPE-EK------A-----A-------YKQ-------QRDY
A0ABT9FBZ7_9GAMM/1-902 V----------------RKMPPD-EK------A-----A-------YKQ-------QRDY
A0ABR9DXD5_9GAMM/1-900 V----------------RKMEPE-EK------A-----A-------YKK-------QRDY
A0ABU1BA97_PSEHA/1-895 P-------------AEVRKMAPE-EK------A-----A-------YKK-------QRDY
A0A918JHZ5_9ALTE/1-890 L----------------KSYSDD-ER------E-----A-------YLR-------KHEY
A0A368NIV4_9GAMM/1-879 R-------------QSTKGLSAE-EK------A-----E-------LKK-------KKDY
A0AA41W6V5_9GAMM/1-884 S---------------TAGLSAE-QK------E-----K-------LKR-------EKER
A0A7H1C143_9PAST/1-868 I--------------STKGLSAT-EK------A-----K-------VKA-------EKER
A0A1H7ZN21_9PAST/1-883 A-------------ISTKGMTAE-QK------A-----K-------IKA-------EKDR
A0A1H7JS39_9GAMM/1-860 A-------------------ATD-KK------L-------------SAE-------EKAR
A0AAW8CG87_9PAST/1-881 A-------------ISTKGMTAE-QK------A-----K-------IKA-------EKDR
A0A8J6UPR2_9GAMM/1-884 --------------TSTAGMSPE-QK------A-----K-------LKK-------QKEQ
A0A919BPK7_9GAMM/1-883 S------------PAEVRKMSPE-QK------A-----K-------YKA-------QRDR
A0A3N5Y145_9ALTE/1-875 A-------------KELKQLSDK-QR------E-----S-------YLQ-------KYEY
A0A1M5YQS9_9GAMM/1-886 A-------------AEVRKMAPE-EK------A-----R-------YKA-------QRDY
A0A369YGN7_9PAST/1-868 --------------ISTKGMSAE-EK------A-----K-------VKA-------EKDR
A0AAQ1G9V9_9GAMM/1-873 S-------------------------------E-----Q-------EKQ-------QKAR
A0A2A3MHT0_9PSED/1-873 S-------------------------------E-----Q-------EKQ-------QKAR
A0A1H1SL95_9PSED/1-866 A-------------A-------E-AP------A-----L-------SPK-------EKAK
A0A143WQI0_9ENTR/1-870 I---------------------Q--K------N-----K-------KDK-------LDQK
A0A8J2U4F5_9GAMM/1-881 T----------------AGMSPE-QK------A-----K-------LKK-------QKEQ
A0A2S0VL70_9ALTE/1-881 A-------------SETKGMTPE-QK------A-----A-------YKK-------EKDK
A0A8E2QF09_9GAMM/1-866 A-------------A------GE-TP------A-----L-------SPK-------EKAK
A0A1K9Z0N4_9GAMM/1-881 APTLAQQT---------KGMTPE-AK------A-----A-------FKE-------KRDK
A0A8H9IA16_9ALTE/1-879 ----------------LKLLSEN-KR------E-----S-------YLR-------EHEY
A0AAD0TZU7_9GAMM/1-898 V----------------RKMEPE-EK------A-----A-------YKQ-------QRDY
A0A396S118_9PSED/1-872 K-------------A------AS-AQ------E-----L-------DKA-------TKAR
A0AAX1PL33_AERSA/1-913 R------------GI---KLSES-EK------A-----------------------AKDR
K6Y9N2_9ALTE/1-878     ----------------LKEWSDK-KR------E-----N-------YLR-------EFEY
A0A9X2KT16_9GAMM/1-874 A-------------AKTRKMSPD-EK------A-----K-------YKA-------EKAH
A0A011NBX1_9PAST/1-868 --------------ISTKGMSVE-EK------A-----K-------VKA-------EKER
G4QLG6_GLANF/1-884     L----------------SKWTDK-KK------A-----E-------YLK-------DYEY
A0A024HKU2_PSEKB/1-869 A-------------AKTRKSAAE-AP------A-----L-------SPK-------EKAK
C3V9X4_PSENT/1-868     T-------------A------SE-AP------A-----L-------SPK-------EKAK
A0A078MGX1_9PSED/1-871 A-------------------TRS-KA------A-----S-----DLDKE-------TKAR
A0AA47I0R9_9GAMM/1-867 A-------------A------AE-AP------A-----L-------SPK-------EKAK
A0A023WT85_STUST/1-867 A-------------A------AE-AP------V-----L-------SPK-------EKAK
A0A7X0NHT0_9GAMM/1-886 S------------PAEVRKMAPE-AK------A-----K-------YKA-------KRDK
A0ABM6N2P7_9GAMM/1-902 P-------------AEVRKMPPD-EK------A-----A-------YKQ-------QRDY
A0ABN0NLK5_9GAMM/1-902 P-------------AEVRKMPPD-EK------A-----A-------YKQ-------QRDY
A0A9W4QYN6_PSEHA/1-902 V----------------RKMPPD-EK------A-----A-------YKQ-------QRDY
A0ABQ0U8F9_PSEAF/1-898 V----------------RKMEPE-EK------A-----A-------YKQ-------QRDY
A0A094IUX3_9GAMM/1-894 P-------------AEVRKMSPE-KK------E-----A-------YRQ-------EREL
A0A063KR79_9GAMM/1-902 P-------------AEVRKLPPE-EK------A-----A-------YKK-------QRDY
A0A2K4X8V1_PSEVC/1-901 V----------------RKMEPE-EK------A-----A-------YKQ-------QRDY
A0ABU9TCT1_9GAMM/1-901 V----------------RKMEPE-EK------A-----A-------YKK-------QRYY
Q3IL29_PSET1/1-905     V----------------RKLPPE-EK------A-----A-------YKK-------QRDY
A0ABM6JJJ5_9GAMM/1-903 T------------PAEVRKMSPE-EK------A-----K-------YKQ-------QRDK
A0A432WYB0_9GAMM/1-904 P-------------SEVRKMSEK-QK------E-----K-------YKR-------ERDY
TOP1_PSEAE/1-868       S-------------A------SE-AP------A-----L-------SPK-------EKAR
K6ZJB6_9ALTE/1-880     E---------------LNQWTEK-KK------A-----A-------YLK-------DFEY
A0A1H0AKQ1_9PSED/1-868 S-------------T------AE-AP------A-----L-------SPK-------EKAK
A0A482TZU3_9PSED/1-867 A-------------A------AE-AP------A-----L-------SPK-------EKAK
A0A9X7V2W4_9GAMM/1-865 -----------------RGKAAE-AS------S-----L-------SPK-------EKAK
A0A1H6UKJ3_9PSED/1-867 A-------------A------AE-TP------A-----L-------SPK-------EKAK
A0A6N8F6E1_9GAMM/1-889 R-------------TSTKGMSVE-EK------A-----A-------LKA-------KKDK
A0A9X2AT75_9GAMM/1-870 A-------------------AAE-AP------A-----L-------SPK-------EKAK
A0A427DP39_9GAMM/1-867 A-------------A------AE-AP------A-----L-------SPK-------EKAK
A0AAW8QZF2_9ALTE/1-880 A-------------KELKDYSDK-KK------A-----D-------YLK-------DFEY
A0A917USA3_9PSED/1-870 T-------------------TAE-AP------A-----L-------SPK-------EKAK
V4S0I3_STUCH/1-867     A-------------A------AE-AP------A-----L-------SPK-------EKAK
A0A1H2GZX2_9GAMM/1-867 A-------------A------SE-AP------A-----L-------SPK-------EKAK
A0A1A9K9K0_9PSED/1-869 S-------------A------AE-AP------A-----L-------SPK-------EKAK
A0A0K1XFW7_9GAMM/1-864 A----------------K----E-LK------------L-------TPQ-------EKAQ
A0A974RXV6_9GAMM/1-869 A-----------------------KG------------KKVADSTLSPK-------ERAK
A0A7H8UW72_9PAST/1-868 A-----------KPISIKGLSAE-EK------A-----K-------VKA-------EKER
A0A1H3EXU8_9PSED/1-873 A-------------------AAE-AP------A-----L-------SPK-------EKAK
A0A222G4X5_9GAMM/1-891 S------------PAEVRKMAPA-AK------E-----K-------YKA-------KRDK
A0A1I3GV98_9GAMM/1-868 A-------------A------GE-AP------A-----L-------SPK-------EKAK
A0A0D0KBB2_9PSED/1-868 A-------------T------GE-TP------A-----L-------SPK-------EKAK
A0AA42BDY6_9GAMM/1-870 A-------------A------AE-AP------A-----L-------SPK-------EKAK
R9PPJ5_AGAAL/1-841     ------------------------EK------A-----K-------IKK-------AKDK
A0A839SXA9_AZOMA/1-867 --------------------AAT-EN------A-----V-------PPK-------EKAR
A0A3S9XED8_9GAMM/1-868 S----------------KGKKAD-TS------------L-------TSK-------ERAK
A0A0F9RIJ6_9ZZZZ/1-906 V----------------RKMEPE-EK------A-----A-------YKK-------QRDY
A0A239L132_9PSED/1-869 A-------------AKARKSAAE-AP------A-----L-------SPK-------EKAK
A0A0B3C442_9PSED/1-867 A-------------------AAE-GA------T-----L-------SPK-------EKAR
A0AAE9VPZ8_9GAMM/1-867 --------------A------AE-TA------E-----L-------TPQ-------QKAM
A0A2T5P6I4_9PSED/1-869 A-------------A------AE-AP------A-----L-------SPK-------EKAK
A0AB37Z2J0_9PSED/1-869 A-------------A------GE-VP------A-----L-------SPK-------EKAK
A0A238ZZW0_9PSED/1-870 A-------------A------GE-AP------A-----L-------SPK-------EKAK
A0A1I1T6B2_PSEOC/1-868 A-------------------AGE-AP------A-----L-------SPK-------EKAK
A0A365PTM0_9GAMM/1-870 A-------------A------AE-AP------A-----L-------SPK-------EKAK
A0A432X8X8_9GAMM/1-893 P-------------AEVRKMSPE-EK------A-----A-------YRS-------KRDY
A0A1M6UAC3_9GAMM/1-878 A-------------AATRKMSAE-EK------A-----E-------YRK-------RKAH
A0A1H3D3H6_9GAMM/1-876 A-------------AATRKMSPD-EK------A-----A-------YKQ-------RKAR
A0A5J6LEA1_9GAMM/1-881 A-------------AQTRKLSDE-AK------A-----A-------YKK-------TKAR
A0A3L8Q234_9GAMM/1-881 ----------------VRKMSPE-EK------A-----K-------YKK-------QKDK
A0A2I0CSI0_9PSED/1-867 A-------------------AAE-GV------V-----L-------SPK-------EKAK
A0A1G8CGX2_9PSED/1-869 T-------------A------AE-AP------A-----L-------SPK-------EKAK
A0A432VWP8_9GAMM/1-905 V----------------RKMSEK-QK------A-----K-------YKR-------ERDY
A0AAC9UJF9_9GAMM/1-905 P-------------AEVRKLPPE-EK------A-----A-------YKK-------QRDY
A0A327X2J8_9GAMM/1-919 P-------------ADVRKMSPE-EK------A-----A-------YRK-------ERDY
A0A5C6QN51_9GAMM/1-897 V----------------RKMAPA-AK------A-----K-------YKA-------KRDK
A0A1M5BTB5_9GAMM/1-876 A-------------AATRKMSPE-EK------A-----T-------YKK-------QKAW
A0A5C7W447_AQUAC/1-869 A-------------------AAE-AP------A-----L-------SPK-------EKAK
A0A1B8P3L7_HALEL/1-729 ------------------------------------------------------------
A0A5J6WPM0_MORMI/1-908 A-------------QQTKGMTPE-AK------A-----A-------FKQ-------KRDK
A0A1T1HE39_OCELI/1-885 A-------------AITRKMSPE-EK------A-----V-------HKK-------RKAR
A0A432WDL8_9GAMM/1-903 P-------------AEVRKMTPK-QK------E-----A-------YKK-------KRDY
A0A4Q9R4U2_9GAMM/1-867 A-------------------SAE-GP------A-----L-------SAK-------EKAK
A0A1G8TCT1_9GAMM/1-875 A-------------AATRKMSPE-EK------A-----A-------YKQ-------RKAS
A0A291B7T4_9GAMM/1-873 S-------------MSTKGLSME-EK------E-----R-------VKK-------EKNK
A0A7X4W7B7_9GAMM/1-876 A-------------AATRKMSPE-EK------A-----E-------HRR-------QKAQ
A0A063XWI0_9GAMM/1-881 A-------------AQTRKLSEE-AK------A-----E-------YRK-------TKAR
A0A6I4L052_9PSED/1-869 A-------------A------GE-AP------A-----L-------SPK-------EKAK
A0A1E2V7Y3_9GAMM/1-867 G----------------RRKPGTKLT------P-----E-------EKK-------QRAH
A0A4R1EPR9_9GAMM/1-904 A-------------QLTKGMSEA-KK------A-----A-------FKK-------KRDN
A0A431V767_9GAMM/1-881 A-------------AATRKMSAE-EK------A-----E-------YRK-------RKAH
A0A1K1WYP9_9GAMM/1-871 S-----------------------DK------------K-----------------KKAE
A0A1X7AKC8_9GAMM/1-879 A-------------AESRKLSPE-ER------E-----R-------QKK-------IKAH
A0A1H5IMP8_PSEAG/1-869 A-------------------AGE-VP------A-----L-------SPK-------EKAK
A0A1H7HMT4_9GAMM/1-878 A-------------AVTRKMSPE-EK------A-----E-------HRK-------HKAH
A0A2N7TQC4_9GAMM/1-875 A-------------AATRKMSPE-EK------A-----E-------YRK-------QKSR
A0A369WRL2_9GAMM/1-880 A-------------AETRKLSPE-QR------V-----I-------HKK-------KKAR
A0A510XCT6_9GAMM/1-875 A-------------AATRKMSPE-EK------A-----A-------YKK-------RKAW
A0A285VPS8_9GAMM/1-877 A-------------AATRKMSPD-EK------A-----T-------YKK-------HKQW
A0A1J0VIW6_9GAMM/1-878 A-------------AETRKMSPE-EK------A-----E-------HRK-------RKAH
A0A291P8G7_9GAMM/1-879 A-------------AATRKMSPE-EK------A-----E-------YRK-------RKAH
A0A5D9DC96_HALER/1-878 A-------------AATRKMSAE-EK------A-----E-------YRK-------RKAH
A0A4Y4F215_9GAMM/1-878 A-------------AETRKMSAE-EK------A-----E-------HRR-------RKAH
A0A1I7FDA7_9GAMM/1-876 A-------------ALTRQMSPD-EK------A-----V-------YKK-------RKAH
A0A1H0IPV5_9GAMM/1-876 A-------------AATRKMSPE-EK------A-----E-------YRK-------RKAH
A0A4R6X7K4_9GAMM/1-875 A-------------ALTRKMSPE-EK------A-----V-------YKR-------TKAR
A0A7U8GT26_NEPCE/1-878 A-------------AITRKMSPE-QK------I-----E-------HKK-------KKAR
A0A5P1RAX3_9GAMM/1-879 A-------------ALTRKMSPE-EK------L-----I-------YKA-------KKSK
A0A1X9NIK9_9GAMM/1-883 A-------------AKTRKMAPE-KK------A-----A-------YKK-------KKSR
A0A5B8ST47_9GAMM/1-880 A-------------AKTRKMTPE-EK------A-----V-------YQK-------QKTW
A0A853I298_9GAMM/1-887 A-------------AETRKLSPE-QK------A-----V-------YKK-------RKAR
S2LFL0_LITA3/1-876     A-------------AATRKMSAE-EK------A-----S-------YRQ-------QKAW
A0AAW7XJY6_9GAMM/1-882 A-------------ALTRKMSPE-DK------A-----I-------HKE-------KKAK
A0A1I2T9I1_9GAMM/1-879 A-------------ALTRKMPAD-EK------V-----I-------YKA-------KKAK
A0A8J7FAM6_9GAMM/1-887 A-------------ALTRKMNPD-EK------A-----I-------YKK-------RKAK
A0A562I2W0_9GAMM/1-869 A-------------------TGD-EL--------------------SPK-------EKSK
A0A7W5PBY1_9GAMM/1-879 A-------------AATRKMSPD-EK------A-----E-------YRK-------RKAQ
A0A1I7AQL0_9GAMM/1-880 A-------------AATRKMSPE-EK------A-----E-------HRK-------RKAH
A0A7W5ERL9_9GAMM/1-879 A-------------AATRKMSAE-EK------A-----E-------YRQ-------RKAH
A0A1A8THD1_9GAMM/1-875 A-------------ALTRKMSPE-EK------A-----E-------YKR-------TKSR
A0A2N7U937_9GAMM/1-875 A-------------AATRKMSPE-EK------A-----E-------YKQ-------HKAK
B3PHK9_CELJU/1-873     A-------------AATRKMSAE-QK------A-----V-------YQA-------QKSK
A0A266Q5B6_9GAMM/1-873 A-------------AATRKMSAE-EK------A-----S-------YQA-------KKSK
A0A9J6RII7_9GAMM/1-884 A-------------AKTRKMTPK-AK------E-----T-------YKK-------KKAT
A0A5A9W4W8_9GAMM/1-877 A-------------ALTRKLSAE-DK------A-----V-------YQQ-------KKAR
A0A0A1YFV2_9PSED/1-869 A-------------A------GE-AP------A-----L-------SPK-------EKAK
A0A9W6K8A6_9PSED/1-869 A-------------A------AE-AP------A-----L-------SAK-------EKAK
A0A4P9VKM8_9GAMM/1-888 A-------------AETRKLTPE-QR------A-----I-------HKE-------RKAK
A0A081KCG1_9GAMM/1-880 A------KARAKAAAESKKLSPE-ER------E-----R-------RKK-------VKAR
A0A109ULD1_9GAMM/1-875 A-------------AATRKMSPE-EK------A-----E-------YKQ-------HRAK
A0A7W5G463_9GAMM/1-879 A-------------AATRKMSAE-EK------A-----E-------YRQ-------RKAR
A0A2N7UFN0_9GAMM/1-876 A-------------ALTRKMSPD-EK------A-----E-------YKQ-------RKAQ
N6WQH8_9GAMM/1-881     A-------------AQTRKMNPE-EK------A-----E-------YKK-------RKAR
A0A0K6IK65_9GAMM/1-875 A-------------ALTRKMSPE-EK------A-----E-------YKR-------TKAR
A0A418XMP2_9PSED/1-868 T-------------A------AE-AP------V-----L-------SPK-------EKAK
A0A7X0JSR4_9GAMM/1-883 A-------------AITRKLSPE-DK------I-----I-------HKQ-------RKAK
A0A139SY10_9GAMM/1-868 K-------------KPDKKTSVK-KE------A-----A-------STQ-------DKAK
A0A1G9WUP0_9GAMM/1-878 A-------------AATRKMSPD-EK------A-----V-------YKK-------QKSW
A0A839V0T6_9GAMM/1-876 A-------------AATRKMSPE-EK------A-----E-------YKK-------RKAH
A0A1M7HRX1_9GAMM/1-877 A-------------AATRKMSAE-DK------A-----V-------YRK-------QKAQ
A0A2T0VNU8_9GAMM/1-878 A-------------AETRKMSAE-EK------A-----E-------HRK-------RKAH
A0A1I3CPZ2_9PSED/1-870 A-------------T------GE-VP------A-----L-------SPK-------EKAK
A0A368U1Q6_9GAMM/1-875 A-------------AATRKMSPE-EK------A-----E-------YKQ-------HRAK
A0A7W5DHB6_9GAMM/1-882 A-------------AATRKMSPE-EK------A-----E-------HRK-------RKSH
A0A7X4VWF9_9GAMM/1-876 A-------------AATRKMSPE-EK------A-----E-------HRR-------RKAQ
A0A2A2EPQ9_9GAMM/1-878 A-------------AATRKMSPE-EK------A-----V-------YKK-------HKSW
A0A5R8M950_9GAMM/1-882 A-------------AATRKMSPE-EK------A-----E-------HRK-------RKAH
A0A844I270_9GAMM/1-880 A-------------ALTRKMSPE-EK------A-----V-------HKK-------RKAR
A0AAU7MN20_9GAMM/1-880 A-------------ALTRKMSPE-EK------A-----V-------HKK-------RKAR
A0A1A9EZF9_9GAMM/1-879 A-------------ALTRKMSPE-DK------A-----V-------YKE-------RKSR
A0A364NLI5_9GAMM/1-881 A-------------ALTRKLSPE-EK------A-----E-------SKK-------RKSH
A0A4V4R800_9PSED/1-870 A-------------------AGE-VP------A-----L-------SPK-------EKAK
A0A1N7KA83_9GAMM/1-879 A-------------ALTRKMPPE-EK------A-----V-------YKL-------KKSK
W1NCD7_9GAMM/1-877     A-------------AATRKMSAD-EK------A-----V-------YRK-------RKAQ
A0AAU7KQ81_9GAMM/1-877 A-------------AATRKMSAE-EK------A-----V-------YKQ-------QKAH
A0A5M3PYL0_9GAMM/1-880 A-------------ALTRKMSPE-EK------A-----V-------HKK-------RKAR
A0A2V3ZLR8_9GAMM/1-878 A-------------ALTRKMSPD-EK------A-----A-------HKK-------RKSR
A0A7R6SVN0_9GAMM/1-880 A-------------ALTRKMAPE-EK------A-----I-------YKA-------KKAK
A0A2S5KPF1_9PROT/1-871 A-------------AKTRKMSAA-EK------T-----I-------YKT-------KKAH
A0A2K9LL09_9GAMM/1-913 A-------------ALTRKMPPE-EK------A-----R-------YKK-------EKAR
A0AAN2BKW9_9GAMM/1-889 A-------------ALTRKMSPE-EK------A-----E-------YKA-------RKSK
A0A545TVW5_9GAMM/1-884 A-------------AITRKLSPD-EK------A-----A-------HKQ-------RKAR
A0A5K1I9S9_9GAMM/1-882 A-------------AATRKMSPE-EK------A-----E-------HRK-------HKAH
A0A3N2DKI4_9GAMM/1-886 A-------------AKTRKMPAD-KK------A-----A-------YKK-------QKAK
A0A928V598_9GAMM/1-874 A-------------AATRKLSAE-QK------A-----V-------YQA-------EKSK
Q2SD25_HAHCH/1-884     A-------------AKMRKLPAE-ER------E-----S-------IKK-------RKAR
A0A7Y0REM8_9GAMM/1-878 A-------------ALTRKMSPD-EK------A-----A-------HKK-------RKSR
A0A1I6GM30_9GAMM/1-877 A-------------AQTRKMDPE-EK------A-----A-------YKK-------RKAR
A0A1G7QMW5_9GAMM/1-880 A-------------AATRKMSPD-EK------A-----V-------YKK-------RKAW
A0A2K9APN9_9GAMM/1-876 A-------------AATRKLSPK-EK------A-----K-------QKA-------LKEK
A0A1B3B9C4_9GAMM/1-876 A-------------AETRKLSPE-EK------V-----K-------HKA-------RKEK
A0AA37SA68_9GAMM/1-896 A-------------AKTRKMAPE-AK------A-----A-------YKK-------EKAH
A0AA37WQH6_9GAMM/1-892 A-------------AITRKLSPE-EK------V-----L-------HKQ-------RKAK
W9UZ72_9GAMM/1-881     A-------------ALTRKLSPE-EK------A-----E-------NKK-------RKSH
A0A348HGC7_9GAMM/1-882 A-------------ALTRKMSPE-QK------A-----E-------YKL-------RKQH
A0A222FNB0_9GAMM/1-884 A-------------ALTRKMSPE-EK------A-----A-------HKK-------RKAK
A0A0K2BKX0_9GAMM/1-861 T-------------------------------N-----Q-------SVQ-------LHKY
A0AAP8SNZ9_9GAMM/1-883 A-------------AITRKMGSE-EK------A-----A-------HKK-------KKAR
A0A5C1NGE3_9GAMM/1-881 A-------------AATRKMSAE-EK------V-----E-------YKK-------RKAH
A0A2N5X4S4_9GAMM/1-882 A-------------AITRKMAPE-EK------A-----A-------HKK-------KKAK
A0A4P7XFY9_9ALTE/1-889 A-------------AQTRKLEPE-EK------A-----R-------YQK-------QKAR
A0A318D701_9GAMM/1-875 A-------------AETRKLSPE-EK------I-----K-------HKA-------RKEK
A0A5C0ZWP5_9GAMM/1-879 A-------------AATRRMSPE-EK------A-----A-------WKQ-------QKQH
A0A3L7E099_9GAMM/1-883 A-------------AITRKMAAE-EK------A-----A-------HKK-------KKAR
A0A9X7YPC4_9GAMM/1-879 A-------------ALTRKLSPE-EK------A-----I-------YKK-------NKAR
A0A5S9QF68_9GAMM/1-890 A-------------ALTRKMSPE-EK------A-----I-------HKK-------NKAR
A0A4U6R0C8_9GAMM/1-878 A-------------ALTRKMSPD-EK------A-----A-------HKK-------RKSR
A0AAW8B5V7_9GAMM/1-879 A-------------AATRKMSPE-EK------E-----A-------HRA-------RKAK
A0A7T4QXS8_9GAMM/1-892 A-------------AQTRKMSPE-EK------A-----R-------HKK-------KKAQ
Q1LTG3_BAUCH/1-857     T-----------------------VK------------Q-------QGK-------TNYQ
A0A5S9PRH9_9GAMM/1-909 A-------------AKTRKMSPE-KK------V-----L-------HKK-------AKAE
A0A1C3JUY6_9GAMM/1-876 A-------------ALTRKMSPE-EK------A-----E-------HKR-------TKSR
A0A927GW33_9GAMM/1-885 A-------------ALTRKMSPE-EK------A-----V-------HKQ-------KKSR
A0A120HPS6_9GAMM/1-863 ------------------------QK------I-----K-------KIK-------TNTD
A0A1D2QSS8_9GAMM/1-890 A-------------ALTRKMSPE-EK------A-----I-------HKA-------KKSH
A0A5P9NK87_9GAMM/1-883 A-------------AITRKMAPE-EK------A-----A-------HKK-------KKAR
A0A2H9T4Q8_9ZZZZ/1-883 A-------------AETRKLSAE-QK------L-----I-------HKK-------QKAR
A0A0F6TPH2_9GAMM/1-875 T----------------RKLSPE-EK------I-----K-------HKA-------RKEK
A0A9X2EKW5_9GAMM/1-895 A-------------AETRKLSPE-AK------E-----A-------FKR-------KKNR
C5BL17_TERTT/1-896     A-------------ALTRKMSAE-EK------E-----V-------YKQ-------NKAR
A0A1H6RXP4_9GAMM/1-876 A-------------AATRKMTPE-QK------A-----E-------YKR-------QKAH
A0A918XG43_9GAMM/1-885 A-------------ARTRKMKPE-EK------A-----A-------YKK-------AKAR
C7RA94_KANKD/1-876     A-------------AATRKLSPE-QK------A-----K-------QKA-------LKEK
K4KHL3_SIMAS/1-896     A-------------AITRKMSPE-EK------A-----R-------HKE-------TKAR
A0A2A2F880_9GAMM/1-897 A-------------AETRKMDPE-TK------A-----R-------YKQ-------QKAH
A0AAU0MYA0_9GAMM/1-913 A-------------AETRKLSKE-DK------E-----V-------YKR-------QKSH
A0A939ILG6_9GAMM/1-891 A-------------ARTRKMNPE-EK------A-----A-------YKK-------QKAR
A0A3P3VSI5_9GAMM/1-880 A-------------AITRKLSPE-AK------A-----E-------HKQ-------KKAR
A0A4Z1BG62_9GAMM/1-883 A-------------AITRKMSPE-EK------A-----V-------HKK-------KKAR
A0A5C8ZWT5_9GAMM/1-889 A-------------ARTRKMDPE-EK------A-----A-------YKK-------QKSR
A4BDM0_9GAMM/1-898     A-------------ALTRKMSPE-EK------A-----V-------YKK-------KKAQ
A0A3E0H689_9GAMM/1-903 A-------------AETRKLTPE-QK------A-----A-------QKE-------SKQR
L0WHE6_9GAMM/1-909     A-------------AYTRSLPKE-ER------E-----A-------YKK-------KKAK
A0A7R6PCC5_9GAMM/1-885 A-------------AITRKLAPD-EK------I-----K-------HKA-------AKAK
A0A5C8ZZF0_9GAMM/1-893 A-------------ARTRKMAPE-EK------A-----A-------YKK-------QKSR
A0A9X3EL67_9GAMM/1-886 A-------------ALTRKMSPT-EK------A-----E-------YKQ-------RKAR
A0A095VPH9_9GAMM/1-902 A-------------ARTRKMSPE-DK------E-----L-------HKK-------KKNR
A0A1E8CGD2_9GAMM/1-876 A-------------AKTRKLSPE-KK------A-----A-------HKQ-------KKAR
A0A839ULH8_9GAMM/1-902 A-------------AITRKLSPE-EK------T-----A-------HKA-------AKAR
A0A9X4YGC5_9GAMM/1-897 A-------------AETRKMDPE-TK------A-----R-------YKQ-------QKAH
A0A6P1T845_9GAMM/1-911 A-------------AETRKLSPE-QK------E-----I-------YKR-------KKSR
A0A1Y0IAE7_9GAMM/1-891 A-------------AQTRKMSPE-EK------A-----V-------YKK-------RKAK
A0A2T5J1W5_9GAMM/1-869 ----------------VKPTTKTKTT------A-----I-------EKA-------HKMQ
A0A7W4W2Z8_9GAMM/1-906 A-------------AKTRKMSPE-EK------A-----E-------HKR-------KKAR
A0A918N8D4_9GAMM/1-882 A-------------AETRKMSPE-QK------A-----L-------HKK-------RKAK
A0A1L6KQN3_ACIHA/1-879 R----------------VKLTEA-QK------A-----------------------EKAQ
A0A6N7LYD9_9GAMM/1-909 A-------------AYTRSLPKE-ER------E-----A-------YKK-------KKAK
A0A9E8KQJ2_9ALTE/1-895 A-------------AKTRKMSPE-EK------A-----K-------NKK-------RKAK
A0A3P1SKG5_9GAMM/1-888 A-------------ALTRKMSPE-AK------V-----K-------HKA-------KKAK
A0AAV3TXX4_9ALTE/1-890 A-------------AITRKLSAE-EK------V-----I-------HKQ-------KKAK
A0A095SPZ5_9GAMM/1-911 A-------------AYTRSLPKE-ER------E-----A-------YKK-------KKAK
A0A418Y299_9GAMM/1-910 A-------------AYTRSLPKD-ER------E-----A-------YKK-------KKAK
A0A2A5BB10_9GAMM/1-899 A-------------AITRKLDPE-AK------V-----I-------YKK-------KKAK
A0A059ZM26_ACIBA/1-878 -----------------TKLTEA-EK------------E-----------------QKAN
H5T9E7_9ALTE/1-925     A-------------KELKEWDED-AK------A-----D-------YLR-------TYEY
A0A1E7REE0_9GAMM/1-876 A-------------------TRTKQT------A-----E-------EKA-------QKAQ
Q0VQT8_ALCBS/1-909     A-------------AYTRSLPKE-ER------D-----A-------YKK-------KKAK
K0CC60_ALCDB/1-908     A-------------AYTRSLPKE-ER------E-----A-------YKK-------KKAQ
A0AA51RVN8_9GAMM/1-886 A-------------AITRKMAPE-EK------A-----R-------HKA-------EKAK
A0AAW7X8F3_9GAMM/1-907 A-------------ALTRKMSPE-EK------A-----I-------HRE-------KKSR
A0A4R7JUL0_9GAMM/1-903 A-------------AQTRKMDPE-TK------A-----R-------YQQ-------QKQR
A0A1Q2M4F1_9GAMM/1-918 A-------------AETRKLSPE-AK------E-----V-------YKR-------KKTR
A0A316F9X4_9GAMM/1-882 A-------------AITRKLPPE-EK------A-----K-------HKA-------QKAK
A0A160TAB0_9ZZZZ/1-867 A-------------ALTRKMSPD-EK------E-----T-------YKK-------KKAQ
A0A151YPX5_9GAMM/1-878 -----------------TKLTEA-EK------------E-----------------QKAS
A0A8H2K0S8_ACIRA/1-880 K-----------------------KP------A-----V-------RTKLTEADKAKKAQ
A0A520RU67_9GAMM/1-898 A-------------AKTRKMKPE-EK------V-----V-------YKK-------KKAK
A0A4R3I8K3_9GAMM/1-885 A-------------ALTRKMSAE-EK------V-----V-------YKK-------NKAQ
A0A3F3L9L7_9GAMM/1-881 T-------------------RAK-LT------A-----E-------EKE-------QKAQ
A0A5C8Z807_9GAMM/1-889 A-------------ALTRKMSAE-EK------I-----V-------YKQ-------KKSH
A0A7W2YI36_9GAMM/1-900 A-------------AKTRKMAPE-EK------A-----I-------YKK-------NKAR
A0A2S2FGK8_9GAMM/1-880 R----------------TKLTDA-QK------A-----------------------EKAQ
V2TKC0_9GAMM/1-881     K-----------------------KA------A-----P-------RTKLTEDQKLVKAQ
A0A9Q3UPB4_9GAMM/1-910 A-------------AYTRSLPKE-ER------E-----A-------YKK-------KKAH
A0A1G6KNS6_9GAMM/1-882 ------------------------KK------T-----T-------RAKQTPEEKALKAQ
A0A5N4WEW8_9GAMM/1-881 A-------------------TRT-KL------T-----E-------AQK---A---EKAQ
A0A1N7J9E1_9GAMM/1-904 A-------------ALTRKMSPD-EK------A-----E-------YKK-------KKAH
A0A1R7QA43_ACIJO/1-880 K-----------------------KP------A-----T-------RTKLTDAQKAEKAQ
N8RQH5_9GAMM/1-879     A----------------TRTKLT-EA--------------------EKE-------QKAQ
A0A6G8RST6_9GAMM/1-880 R----------------TKLSDE-QK------A-----------------------EKAQ
B8KYH4_9GAMM/1-917     A-------------AITRKMAPE-EK------Q-----K-------YQA-------RKKR
A0A1Z9Z4K2_9GAMM/1-878 R----------------AKLTEA-QK------A-----------------------EKAQ
A0A0B2UBQ8_9GAMM/1-878 -----------------TKLSEA-EK------------E-----------------QKAS
A0A446ZNJ4_ACICA/1-878 A-------------A--RTKLSE---------A-------------EKE-------QKAS
A0AB38YJX6_9GAMM/1-896 A-------------AKTRAMPAD-KK------E-----Q-------YKK-------DKAR
A0A1G6HM62_9GAMM/1-879 A-------------------TRT-KL------T-----D-------EQK---A---EKAQ
N8VL05_9GAMM/1-880     V-------------------TRT-KL------T-----E-------AEK---A---EKSQ
A0AAE6WY54_9GAMM/1-880 K-----------------------KP------A-----T-------RTKLTEAEKAEKSQ
A4A881_9GAMM/1-908     A-------------AQTRKMSPE-EK------A-----I-------QKK-------TRAR
A0A4Y8UL14_9GAMM/1-888 A-------------AATRKMTPA-QK------Q-----R-------HQA-------KKAQ
A0A6C0UBC2_9GAMM/1-914 A-------------ALTRKMSPE-EK------A-----R-------HKQ-------AKAR
A0A1A7R916_9GAMM/1-880 A-------------------TRT-KL------T-----E-------AEK---A---KKAQ
A0A5Q0NZE7_9GAMM/1-879 R----------------TKLTDE-QK------A-----------------------EKSQ
A0A4Y7XDN6_9GAMM/1-899 A---------------AKGQTKTKLT------A-----A-------EKE-------AKAQ
A0A395JIR4_9GAMM/1-912 A-------------AITRKLSPE-DK------I-----I-------HKQ-------KKSK
A0A0N9VVE2_9GAMM/1-880 A-------------------TRT-KL------T-----E-------EQK---A---EKAQ
A0A6L6GIC1_9GAMM/1-880 A-------------------TRT-KL------T-----D-------AEK---A---EKAQ
A0A1C4GT21_9GAMM/1-879 K-----------------------KP------V-----S-------RAKLTEAQKAEKSQ
A0A1Y1S022_9SPIO/1-899 A-------------ARTRKMSPE-EK------D-----E-------YRR-------QRAR

TOP1_ECOLI/1-865       GALVNRMGVDPWHNWEAHYEVLPGKEKVVSELKQLAEKADHIYLATDLDREGEAIAWHLR
A7ZL92_ECO24/1-865     GALVNRMGVDPWHNWEAHYEVLPGKEKVVSELKQLAEKADHIYLATDLDREGEAIAWHLR
B7UR80_ECO27/1-865     GALVNRMGVDPWHNWEAHYEVLPGKEKVVSELKQLAEKADHIYLATDLDREGEAIAWHLR
A0A0H3EGG4_ECO8N/1-865 GALVNRMGVDPWHNWEAHYEVLPGKEKVVSELKQLAEKADHIYLATDLDREGEAIAWHLR
A0ABR8TBM4_9ESCH/1-865 GALVNRMGVDPWHNWEAHYEVLPGKEKVVSELKQLAEKADHIYLATDLDREGEAIAWHLR
A0A0H2UYY3_SHIFL/1-865 GALVNRMGVDPWHNWEAHYEVLPGKEKVVSELKQLAEKADHIYLATDLDREGEAIAWHLR
B7L4A7_ECO55/1-865     GALVNRMGVDPWHNWEAHYEVLPGKEKVVSELKQLAEKADHIYLATDLDREGEAIAWHLR
A0ABU1DNC2_9ESCH/1-865 GALVNRMGVDPWHNWEAHYEVLPGKEKVVSELKQLAEKADHIYLATDLDREGEAIAWHLR
A0A2B7MQI0_9ESCH/1-865 GALVNRMGVDPWHNWEAHYEVLPGKEKVVSELKQLAEKADHIYLATDLDREGEAIAWHLR
B7LS07_ESCF3/1-865     GALVNRMGVDPWHNWEAHYEVLPGKEKVVSELKQLAEKADHIYLATDLDREGEAIAWHLR
A0A0H2YYE9_ECOK1/1-879 GALVNRMGVDPWHNWEAHYEVLPGKEKVVSELKQLAEKADHIYLATDLDREGEAIAWHLR
A0A0H2V865_ECOL6/1-879 GALVNRMGVDPWHNWEAHYEVLPGKEKVVSELKQLAEKADHIYLATDLDREGEAIAWHLR
D2TL39_CITRI/1-865     GALVNRMGVDPWHNWDAHYEVLPGKEKVVSELKQLAEKADHIYLATDLDREGEAIAWHLR
A0A6L5E4H2_9ENTR/1-865 GALVNRMGVDPWHNWDAHYEVLPGKEKVVSELKQLAEKADHIYLATDLDREGEAIAWHLR
TOP1_SALTI/1-865       GALVNRMGVDPWHNWDAHYEVLPGKEKVVSELKQLAEKADHIYLATDLDREGEAIAWHLR
A0ABY0HZ64_CITAM/1-865 GALVNRMGVDPWHNWDAHYEVLPGKEKVVSELKQLAEKADHIYLATDLDREGEAIAWHLR
A8AG75_CITK8/1-865     GALVNRMGVDPWHNWDAQYEVLPGKEKVVSELKQLAEKADHIYLATDLDREGEAIAWHLR
A0ABS0ZM44_9ENTR/1-865 GALVNRMGVDPWHNWDAHYEVLPGKEKVVSELKQLAEKADHIYLATDLDREGEAIAWHLR
A0A248K915_SALBN/1-865 GALVNRMGVDPWHNWDAHYEVLPGKEKVVSELKQLAEKADHIYLATDLDREGEAIAWHLR
A9MQ04_SALAR/1-865     GALVNRMGVDPWHNWDAHYEVLPGKEKVVSELKQLAEKADHIYLATDLDREGEAIAWHLR
A0ABY0JXF1_9ENTR/1-865 GALVNRMGVDPWHNWDARYEVLPGKEKVVSELKQLAEKADHIYLATDLDREGEAIAWHLR
A0ABY2PQE1_9ENTR/1-865 GALVNRMGVDPWHNWDARYEVLPGKEKVVSELKQLAEKADHIYLATDLDREGEAIAWHLR
A0ABS1A3Z1_9ENTR/1-865 GALVNRMGVDPWHNWDARYEVLPGKEKVVSELKQLAEKADHIYLATDLDREGEAIAWHLR
A0A4P6WN87_9ENTR/1-865 GALVNRMGVDPWHNWDARYEVLPGKEKVVSELKQLAEKADHIYLATDLDREGEAIAWHLR
A0ABX8K1X1_9ENTR/1-865 GALVNRMGVDPWHNWDARYEVLPGKEKVVSELKQLAEKADHIYLATDLDREGEAIAWHLR
A0A2X4TDW2_SALER/1-795 ------MGVDPWHNWDAHYEVLPGKEKVVSELKQLAEKADHIYLATDLDREGEAIAWHLR
TOP1_SALTY/1-865       GALVNRMGVDPWHNWDAHYEVLPGKEKVVSELKQLAEKADHIYLATDLDREGEAIAWHLR
A0A0F6B205_SALT1/1-865 GALVNRMGVDPWHNWDAHYEVLPGKEKVVSELKQLAEKADHIYLATDLDREGEAIAWHLR
A0A0H3NDG3_SALTS/1-865 GALVNRMGVDPWHNWDAHYEVLPGKEKVVSELKQLAEKADHIYLATDLDREGEAIAWHLR
A0A7I6XBQ4_9ENTR/1-865 GALVNRMGVDPWHNWDARYEVLPGKEKVVSELKQLAEKADHIYLATDLDREGEAIAWHLR
A0ABT8PSQ1_9ENTR/1-865 GALVNRMGVDPWHDWDAHYEVLPGKEKVVSELKQLAEKADHIYLATDLDREGEAIAWHLR
A0ABT1BDP9_9ENTR/1-865 GALVNRMGVDPWHNWDARYEVLPGKEKVVSELKQLAEKADHIYLATDLDREGEAIAWHLR
A0A6L6IK50_9ENTR/1-865 GALVNRMGVDPWHDWEAHYEVLPGKEKVVSELKQLAEKADHIYLATDLDREGEAIAWHLR
A0ABD6M2V1_9ENTR/1-865 GALVNRMGVDPWHNWDARYEVLPGKEKVVSELKQLAEKADHIYLATDLDREGEAIAWHLR
A0A0F5PI84_CITFR/1-865 GALVNRMGVDPWHNWDARYEVLPGKEKVVSELKQLAEKADHIYLATDLDREGEAIAWHLR
A0ABX5T0I7_9ENTR/1-865 GALVNRMGVDPWHNWDARYEVLPGKEKVVSELKQLAEKADHIYLATDLDREGEAIAWHLR
A0A5P2MID5_9ENTR/1-865 GALVNRMGVDPWHNWDARYEVLPGKEKVVSELKQLAEKADHIYLATDLDREGEAIAWHLR
A0A4R0LPE0_CITBR/1-865 GALVNRMGVDPWHNWDARYEVLPGKEKVVSELKQLAEKADHIYLATDLDREGEAIAWHLR
A0ABN7GJ14_9ENTR/1-865 GALVNRMGVDPWHNWDARYEVLPGKEKVVSELKQLAEKADHIYLATDLDREGEAIAWHLR
A0A0H3CJ11_ENTCC/1-865 SALVNRMGVNPWHNWDAHYEVLPGKEKVVNELKQLAEKADHIYLATDLDREGEAIAWHLR
A0A2T2XZ80_9ENTR/1-865 GALVNRMGVDPWHDWAAHYEVLPGKEKVVSELKQLAEKADHIYLATDLDREGEAIAWHLR
A0A6G9RN77_9ENTR/1-865 GALVNRMGVDPWHDWAAHYEVLPGKEKVVSELKQLAEKADHIYLATDLDREGEAIAWHLR
A0AAW8H5X5_9ENTR/1-865 SALVNRMGVNPWHNWDAQYEVLPGKEKVVNELKQLAEKADHIYLATDLDREGEAIAWHLR
A0A144VFE8_9ENTR/1-865 SALVNRMGVNPWHNWDAQYEVLPGKEKVVNELKQLAEKADHIYLATDLDREGEAIAWHLR
A0AAX3L4H3_9ENTR/1-865 SALVNRMGVNPWHNWDAQYEVLPGKEKVVNELKQLAEKADHIYLATDLDREGEAIAWHLR
A0AAW3HKZ2_9ENTR/1-865 SALVNRMGVNPWHNWDAQYEVLPGKEKVVNELKQLAEKADHIYLATDLDREGEAIAWHLR
A0A1I7A4Q2_9ENTR/1-865 GALVNRMGIDPWHNWDAHYEVLPGKEKVVSELKSLAEKADHIYLATDLDREGEAIAWHLR
A0ABZ1DAU6_9ENTR/1-865 SALVNRMGVNPWHNWDAQYEVLPGKEKVVNELKQLAEKADHIYLATDLDREGEAIAWHLR
A0ABT3XB70_9ENTR/1-865 SALVNRMGVNPWHNWDAQYEVLPGKEKVVNELKQLAEKADHIYLATDLDREGEAIAWHLR
A0AB36FI46_ENTAS/1-865 SALVNRMGVNPWHNWDAQYEVLPGKEKVVNELKQLAEKADHIYLATDLDREGEAIAWHLR
A0A0X4EX79_9ENTR/1-865 SALVNRMGVNPWHNWDAQYEVLPGKEKVVNELKQLAEKADHIYLATDLDREGEAIAWHLR
A0ABX4VQ26_9ENTR/1-865 SALVNRMGVNPWHNWDAQYEVLPGKEKVVNELKQLAEKADHIYLATDLDREGEAIAWLLR
A0A1B7JWP4_9ENTR/1-865 GALVNRMGVDPWHDWAAHYEVLPGKEKVVSELKQLAEKADHIYLATDLDREGEAIAWHLR
A0A855EJ67_9ENTR/1-864 SALVNRMGVNPWDNWQAQYEVLPGKEKVVSELKQLAEKADHIYLATDLDREGEAIAWHLR
A0AA94KPL5_9ENTR/1-865 GALVNRMGIDPWHNWDAHYEVLPGKEKVVSELKSLAEKADHIYLATDLDREGEAIAWHLR
A0AAX2ES36_9ENTR/1-865 GALVNRMGIDPWHNWDAHYEVLPGKEKVVSELKSLAEKADHIYLATDLDREGEAIAWHLR
A0ABY0APD7_9ENTR/1-865 SALVNRMGVNPWHNWDAQYEVLPGKEKVVNELKQLAEKADHIYLATDLDREGEAIAWHLR
A0ABX8KLQ6_9ENTR/1-865 SALVNRMGVNPWHNWDAQYEVLPGKEKVVNELKQLAEKADHIYLATDLDREGEAIAWHLR
A0ABU5CZ72_9ENTR/1-865 SALVNRMGVNPWHNWDAQYEVLPGKEKVVNELKQLAEKADHIYLATDLDREGEAIAWHLR
A0ABU6DZ71_9ENTR/1-865 SALVNRMGVNPWHNWDAQYEVLPGKEKVVNELKQLAEKADHIYLATDLDREGEAIAWHLR
A0A447MHU6_KLUIN/1-865 GALVNRMGIDPWHDWTAHYEVLPGKEKVVSELKQLAEKADHIYLATDLDREGEAIAWHLR
A0ABR9QAL3_9ENTR/1-865 SALVNRMGVNPWHNWDAQYEVLPGKEKVVNELKQLAEKADHIYLATDLDREGEAIAWHLR
A0A0H3G1X4_KLEAK/1-865 GALVNRMGVDPWHDWNAHYEVLPGKEKVVSELKQLAEKADHIYLATDLDREGEAIAWHLR
A0ABR6RM58_9ENTR/1-865 GALVNRMGVDPWHDWAAHYEVLPGKEKVVSELKQLAEKADHIYLATDLDREGEAIAWHLR
A0A089PP49_PLUGE/1-865 GALVNRMGVDPWHDWKAHYEVLPGKEKVVSELKQLAEKADHIYLATDLDREGEAIAWHLR
A0AAE4IU35_9ENTR/1-865 SALVNRMGVDPWHNWQAQYEVLPGKEKVVNELKQLAEKADHIYLATDLDREGEAIAWHLR
A0ABU6EJD7_9ENTR/1-865 SALVNRMGVNPWHNWDAQYEVLPGKEKVVNELKQLAEKADHIYLATDLDREGEAIAWHLR
A0ABX9FX62_9ENTR/1-865 GALVNRMGVDPWHDWKAHYEVLPGKEKVVSELKQLAEKADHIYLATDLDREGEAIAWHLR
A0ABV1ZAQ5_9ENTR/1-865 SALVNRMGVNPWHNWDAQYEVLPGKEKVVNELKQLAEKADHIYLATDLDREGEAIAWHLR
A0A1C4FVP0_9ENTR/1-865 GALVNRMGIDPWHNWDAHYEVLPGKEKVVSELKSLAEKADHIYLATDLDREGEAIAWHLR
A0ABT3VS32_9ENTR/1-865 SALVNRMGVNPWHNWDAQYEVLPGKEKVVNELKQLAEKADHIYLATDLDREGEAIAWHLR
A0AAE8QXH8_9ENTR/1-865 SALVNRMGVNPWHNWDAQYEVLPGKEKVVNELKQLAEKADHIYLATDLDREGEAIAWHLR
A0ABX4ING9_9ENTR/1-865 GALVNRMGIDPWHNWDAHYEVLPGKEKVVSELKSLAEKADHIYLATDLDREGEAIAWHLR
A0ABY6VK12_9ENTR/1-865 GALVNRMGVDPWHDWNAHYEILPGKEKVVSELKQLAEKADHIYLATDLDREGEAIAWHLR
A0A9Q9SBM1_9ENTR/1-865 GALVNRMGVDPWHDWDAHYEILPGKEKVVSELKQLAEKADHIYLATDLDREGEAIAWHLR
A0ABX8JYG0_9ENTR/1-865 SALVNRMGVDPWHDWQAQYEVLPGKEKVVNELKQLAEKADHIYLATDLDREGEAIAWHLR
A0AB35X626_9ENTR/1-865 GALVNRMGVDPWHDWAAHYEVLPGKEKVVSELKQLAEKADHIYLATDLDREGEAIAWHLR
A0ABY3S295_9ENTR/1-865 GALVNRMGVDPWHDWKAHYEVLPGKEKVVSELKQLAEKADHIYLATDLDREGEAIAWHLR
A0ABY8DZ16_9ENTR/1-865 SALVNRMGVNPWHNWDAQYEVLPGKEKVVNELKQLAEKADHIYLATDLDREGEAIAWHLR
A0ABV4JG06_9ENTR/1-865 SALVNRMGVNPWHNWDAQYEVLPGKEKVVNELKQLAEKADHIYLATDLDREGEAIAWHLR
A0AAU7IW67_9ENTR/1-865 SALVNRMGVNPWHNWDAQYEVLPGKEKVVNELKQLAEKADHIYLATDLDREGEAIAWHLR
A0A807LFX3_9ENTR/1-865 GALVNRMGIDPWHNWDAHYEVLPGKEKVVSELKSLAEKADHIYLATDLDREGEAIAWHLR
A0ABP2ZWQ8_ENTCL/1-865 GALVNRMGIDPWHNWDAHYEVLPGKEKVVSELKSLAEKADHIYLATDLDREGEAIAWHLR
A0A4R0GKV3_9ENTR/1-865 GALVNRMGIDPWHNWDAHYEVLPGKEKVVSELKSLAEKADHIYLATDLDREGEAIAWHLR
A0ABT6EBT2_9ENTR/1-865 GALVNRMGVDPWHDWDAHYEILPGKEKVVAELKQLAEKADHIYLATDLDREGEAIAWHLR
A0A0J2L8J4_9ENTR/1-865 GALVNRMGVDPWHDWNAHYEILPGKEKVVSELKQLAEKADHIYLATDLDREGEAIAWHLR
A0ABV0HFV2_9ENTR/1-865 GALVNRMGVDPWHDWKAHYEVLPGKEKVVSELKQLAEKADHIYLATDLDREGEAIAWHLR
A0ABS6G8N0_9ENTR/1-865 SALVNRMGVNPWHNWDAHYEVLPGKEKVVNELKQLAEKADHIYLATDLDREGEAIAWHLR
A0ABD7KJ56_9ENTR/1-865 SALVNRMGVNPWHNWDAQYEVLPGKEKVVNELKQLAEKADHIYLATDLDREGEAIAWHLR
A0AA96M8U3_9ENTR/1-865 SALVNRMGVNPWHNWDAQYEVLPGKEKVVNELKQLAEKADHIYLATDLDREGEAIAWHLR
A0A0B7G7C1_KLEVA/1-865 GALVNRMGVDPWHDWNAHYEVLPGKEKVVSELKQLAEKADHIYLATDLDREGEAIAWHLR
A0A1C4BJ74_9ENTR/1-865 GALVNRMGIDPWHNWEAQYEVLPGKEKVVSELKSLAEKADHIYLATDLDREGEAIAWHLR
A0A0H3GND2_KLEPH/1-865 SALVNRMGVDPWHDWNAHYEVLPGKEKVVSELKQLAEKADHIYLATDLDREGEAIAWHLR
A0A5R9LBY9_9ENTR/1-865 GALVNRMGVDPWHDWNAHYEILPGKEKVVSELKQLAEKADHIYLATDLDREGEAIAWHLR
A0A1Y6GIK9_RAOOR/1-865 SALVNRMGVDPWHDWDAQYEVLPGKEKVVSELKQLAEKADHIYLATDLDREGEAIAWHLR
A0ABX9S2R5_9ENTR/1-865 GALVNRMGVDPWHDWNAHYEVLPGKEKVVSELKQLAEKADHIYLATDLDREGEAIAWHLR
A0ABT2R8P0_9ENTR/1-864 SALVNRMGVNPWDNWQAQYEVLPGKEKVVSELKQLAEKADHIYLATDLDREGEAIAWHLR
A0A0L0H1Z7_9ENTR/1-865 GALVNRMGVDPWHDWKAQYEVLPGKEKVVSELKQLAEKADHIYLATDLDREGEAIAWHLR
A0A223UCE9_9ENTR/1-865 GALVNRMGVDPWHDWNAHYEVLPGKEKVVSELKQLAEKADHIYLATDLDREGEAIAWHLR
A0A1V2BVB4_RAOTE/1-865 SALVNRMGVDPWHDWDAHYEVLPGKEKVVSELKQLAEKADHIYLATDLDREGEAIAWHLR
A0ABU7UCJ1_LELAM/1-865 TALVNRMGVDPWHEWEAQYEVLPGKEKVVNELKQLAEKADHIYLATDLDREGEAIAWHLR
A0AAP4D8R1_9ENTR/1-865 SALVNRMGVDPWHEWEAQYEVLPGKEKVVNELKQLAEKADHIYLATDLDREGEAIAWHLR
A0A9J6Q6G9_9ENTR/1-865 SALVNRMGVNPWDNWQAQYEVLPGKEKVVNELKQLAEKADHIYLATDLDREGEAIAWHLR
A0ABM9F5Q9_9ENTR/1-865 GALVNRMGVDPWHDWKAHYEVLPGKEKVVSELKQLAEKADHIYLATDLDREGEAIAWHLR
A0ABR5YHE3_9ENTR/1-865 SALVNRMGVNPWHNWDAQYEVLPGKEKVVNELKQLAEKADHIYLATDLDREGEAIAWHLR
A0ABN6LQ96_9ENTR/1-865 GALVNRMGIDPWHNWDAHYEVLPGKEKVVSELKSLAEKADHIYLATDLDREGEAIAWHLR
H5V575_ATLHE/1-868     GALVNRMGVDPWHNWEAQYEVLPGKEKVVSELKALAEKADHIYLATDLDREGEAIAWHLR
E3G9R2_ENTLS/1-865     GALVNRMGVDPWHDWKAQYEVLPGKEKVVSELKQLAEKADHIYLATDLDREGEAIAWHLR
A0A181Y665_KLEOX/1-865 GALVNRMGVDPWHDWNAHYEILPGKEKVVSELKQLAEKADHIYLATDLDREGEAIAWHLR
A0ABU9F9E9_9ENTR/1-865 SALVNRMGVDPWHDWDAQYEVLPGKEKVVSELKQLAEKADHIYLATDLDREGEAIAWHLR
A0ABX5AA59_9ENTR/1-865 SALVNRMGVDPWHEWEAQYEVLPGKEKVVNELKQLAEKADHIYLATDLDREGEAIAWHLR
A0ABZ0MVG6_9ENTR/1-865 GALVNRMGIDPWHNWDAHYEVLPGKEKVVSELKSLAEKADHIYLATDLDREGEAIAWHLR
A0A285B2S6_9ENTR/1-865 GALVNRMGVDPWHDWDAHYEILPGKEKVVSELKQLAEKADHIYLATDLDREGEAIAWHLR
A0AAI8J189_9ENTR/1-865 GALVNRMGVDPWHDWNAHYEVLPGKEKVVSELKQLAEKADHIYLATDLDREGEAIAWHLR
A0AAJ5UD07_9ENTR/1-865 SALVNRMGVDPWHDWDAQYEVLPGKEKVVSELKQLAEKADHIYLATDLDREGEAIAWHLR
A0AB35RSV5_9ENTR/1-865 GALVNRMGIDPWHNWDAHYEVLPGKEKVVSELKSLAEKADHIYLATDLDREGEAIAWHLR
A0ABZ3BBJ2_9ENTR/1-865 GALVNRMGIDPWHNWDAHYEVLPGKEKVVSELKSLAEKADHIYLATDLDREGEAIAWHLR
A0A2X2GMT8_RAOPL/1-865 SALVNRMGVDPWHDWDAQYEVLPGKEKVVSELKQLAEKADHIYLATDLDREGEAIAWHLR
A0ABU8Z9U5_9ENTR/1-865 SALVNRMGVDPWHDWDAHYEVLPGKEKVVSELKQLAEKADHIYLATDLDREGEAIAWHLR
A0A085AI57_9ENTR/1-865 GALVNRMGVDPWHDWKAQYEVLPGKEKVVSELKQLAEKADHIYLATDLDREGEAIAWHLR
A0A9J9KZV7_ENT38/1-865 SALVNRMGVDPWHEWEAQYEVLPGKEKVVNELKQLAEKADHIYLATDLDREGEAIAWHLR
A0ABY3P6G2_9ENTR/1-865 SALVNRMGVDPWHEWEAQYEVLPGKEKVVNELKQLAEKADHIYLATDLDREGEAIAWHLR
A0A9J6QKW8_9ENTR/1-865 SALVNRMGVNPWDNWQAQYEVLPGKEKVVSELKQLAEKADHIYLATDLDREGEAIAWHLR
A0A090V4X0_PSEVU/1-865 GALVNRMGVDPWHDWDARYEVLPGKEKVVSELKSLAEKADHIYLATDLDREGEAIAWHLR
A0ABW1PW11_9ENTR/1-865 GALVNRMGIDPWHNWDAHYEVLPGKEKVVSELKSLAEKADHIYLATDLDREGEAIAWHLR
A0ABU9V2H0_9ENTR/1-865 GALVNRMGIDPWHNWDAHYEVLPGKEKVVSELKSLAEKADHIYLATDLDREGEAIAWHLR
A0ABX0VJB3_9ENTR/1-865 GALVNRMGVDPWHSWEAQYEVLPGKEKVVSELKSLAEKADHIYLATDLDREGEAIAWHLR
A0ABY6JD32_9ENTR/1-865 GALVNRMGVDPWHEWEAQYEVLPGKEKVVSELKALAEKADHIYLATDLDREGEAIAWHLR
A0A427UTD6_9ENTR/1-868 GALVNRMGVDPWHDWEAQYEVLPGKEKVVSELKSLAEKADHIYLATDLDREGEAIAWHLR
A0A9X3AR12_9ENTR/1-865 GALVNRMGVDPWHSWEAQYEVLPGKEKVVSELKSLAEKADHIYLATDLDREGEAIAWHLR
A0A0J8VQU2_9ENTR/1-866 GALVSRMGIDPWHNWEAQYEVLPGKEKVVSELKSLAEKADHIYLATDLDREGEAIAWHLR
A0ABV1PM46_9ENTR/1-866 GALVSRMGIDPWHNWEAQYEVLPGKEKVVSELKSLAEKADHIYLATDLDREGEAIAWHLR
A7MMF9_CROS8/1-865     GALVNRMGVDPWHNWEAHYEVLPGKEKVVSELKSLAEKADHIYLATDLDREGEAIAWHLR
A0ABU4QWE7_9ENTR/1-866 GALVNRMGVDPWHDWAAQYEVLPGKEKVVAELKQLAEKADHIYLATDLDREGEAIAWHLR
A0A1B7HTR1_9ENTR/1-865 GALVNRMGVDPWHNWEAQYEVLPGKEKVVSELKSLAEKADHIYLATDLDREGEAIAWHLR
A0A447V1B7_9ENTR/1-865 GALVNRMGVDPWHNWDAHYEVLPGKEKVVSELKSLAEKADHIYLATDLDREGEAIAWHLR
A0A089PVY5_9ENTR/1-865 GALVNRMGVDPWHNWDARYEVLPGKEKVVSELKSLAEKADHIYLATDLDREGEAIAWHLR
A0ABX5K7P6_9ENTR/1-865 GALVNRMGVDPWHNWEAHYEVLPGKEKVVSELKSLAEKADHIYLATDLDREGEAIAWHLR
A0A2P8VL52_9ENTR/1-865 GALVNRMGVDPWHEWDAQYEVLPGKEKVVSELKSLAEKADHIYLATDLDREGEAIAWHLR
A0ABV3NZA9_9ENTR/1-865 GALVNRMGVDPWHNWEAQYEVLPGKEKVVSELKSLAEKADHIYLATDLDREGEAIAWHLR
A0AAC8VQH1_9ENTR/1-865 GALVNRMGVDPWHNWEAQYEVLPGKEKVVSELKSLAEKADHIYLATDLDREGEAIAWHLR
A0A2T7ATR3_9ENTR/1-865 GALVNRMGVDPWHNWEAQYEVLPGKEKVVSELKSLAEKADHIYLATDLDREGEAIAWHLR
A0A085GDS5_9ENTR/1-865 GALVNRMGVDPWHNWEAQYEVLPGKEKVVSELKSLAEKADHIYLATDLDREGEAIAWHLR
A0A2P5GV53_9ENTR/1-865 GALVNRMGIDPWHNWEAQYEVLPGKEKVVAELKQLAEKADHIYLATDLDREGEAIAWHLR
A0ABM5VHW7_9ENTR/1-865 GALVNRMGVDPWHNWEAQYEVLPGKEKVVSELQALAEKADHIYLATDLDREGEAIAWHLR
A0ABS6DDH1_9ENTR/1-865 GALVNRMGVDPWHNWDAHYEVLPGKEKVVNELKALAEKADHIYLATDLDREGEAIAWHLR
A0ABY9SGN8_9ENTR/1-865 GALVNRMGVDPWHNWEAQYEVLPGKEKVVSELKSLAEKADHIYLATDLDREGEAIAWHLR
A0A3N5E0U3_9ENTR/1-865 GALVNRMGVDPWHNWEAQYEVLPGKEKVVSELKSLAEKADHIYLATDLDREGEAIAWHLR
A0ABX2W645_9ENTR/1-865 GALVNRMGVDPWHNWEAQYEVLPGKEKVVSELKSLAEKADHIYLATDLDREGEAIAWHLR
A0ABT2DYE9_9ENTR/1-866 GALVNRMGVDPWHDWAAQYEVLPGKEKVVAELKQLAEKADHIYLATDLDREGEAIAWHLR
A0A3A5K0K1_9ENTR/1-865 GALVNRMGVDPWHNWEAQYEVLPGKEKVVSELKSLAEKADHIYLATDLDREGEAIAWHLR
C9XTN3_CROTZ/1-865     GALVNRMGVDPWHNWEAQYEVLPGKEKVVSELKSLAEKADHIYLATDLDREGEAIAWHLR
A0A4P8YLB4_9ENTR/1-866 GALVNRMGIDPWHNWAAHYEVLPGKEKVVSELKALAEKADHIYLATDLDREGEAIAWHLR
A0A1B7L7N4_9ENTR/1-865 SALVNRMGVDPWHNWAAQYEVLPGKEKVVSELKSLAEKADHIYLATDLDREGEAIAWHLR
A0A317Q601_9ENTR/1-865 SALVNRMGVDPWHNWAAQYEVLPGKEKVVSELKSLAEKADHIYLATDLDREGEAIAWHLR
A0A4R6EZK3_SCAGO/1-866 GALVNRMGVDPWHDWAAQYEVLPGKEKVVAELKQLAEKADHIYLATDLDREGEAIAWHLR
A0A1B7IPX7_9ENTR/1-865 GALVNRMGVDPWHNWEAQYEVLPGKEKVVSELKSLAEKADHIYLATDLDREGEAIAWHLR
A0A8K0XXX8_9ENTR/1-865 GALVKRMGIDPWHNWEAHYEVLPGKEKVVSELKALAEKADHIYLATDLDREGEAIAWHLR
A0A949Q657_9ENTR/1-865 GALVKRMGIDPWHNWEAHYEVLPGKEKVVSELKALAEKADHIYLATDLDREGEAIAWHLR
A0ABM9Q8L3_9ENTR/1-879 GALVNRMGVDPWHNWEAQYEVLPGKEKVVSELKSLAEKADHIYLATDLDREGEAIAWHLR
I2B862_SHIBC/1-868     TALVNRMGINPWHNWDADYEILPGKEKVVSELKSLAEKADHIYLATDLDREGEAIAWHLR
A0A0U5L0G6_9GAMM/1-865 AALVNRMGVDPWHDWEADYQILPGKEKVVAELKALAENADHIYLATDLDREGEAIAWHLR
A0A1X1DBF8_9GAMM/1-865 AALVNRMGVDPWHGWEADYQILPGKEKVVAELKNLAADADHIYLATDLDREGEAIAWHLR
A0A518XCY2_9GAMM/1-865 AALVSRMGVDPWHGWEADYQILPGKEKVVAELKNLAADADHIYLATDLDREGEAIAWHLR
A0A1X1EVD7_PANCY/1-866 AALVNRMGVDPWHGWQADYQILPGKEKVVSELKSLAADADHIYLATDLDREGEAIAWHLR
A0A6P1PX32_9GAMM/1-862 TALVSRMGVDPWHGWKADYQILPGKEKVVSELKALAQEADHIYLATDLDREGEAIAWHLR
A0AAP9H577_9GAMM/1-866 AALVNRMGVDPWHGWQADYQILPGKEKVVSELKSLAADADHIYLATDLDREGEAIAWHLR
A0ABY3A3C8_9GAMM/1-865 AALVNRMGVDPWHGWEADYQILPGKEKVVSELKNLAADADHIYLATDLDREGEAIAWHLR
A0AAJ5UBC6_9GAMM/1-865 AALVSRMGVDPYHGWKADYQILPGKEKVVSELKALAANADHIYLATDLDREGEAIAWHLR
A0A506VC89_9GAMM/1-862 TALVSRMGVDPWHGWKADYQILPGKEKVVSELKALAQEADHVYLATDLDREGEAIAWHLR
A0A370R542_9GAMM/1-864 DALVNRMGVDPYHGWKAHYEVLPGKEKVVAELKSLAEKADHIYLATDLDREGEAIAWHLR
A0A286BZ36_9GAMM/1-865 AALVNRMGVDPWHGWEADYQILPGKEKVVAELKNLAADADHIYLATDLDREGEAIAWHLR
A0A6M8UEC1_9GAMM/1-866 TALVSRMGVDPWHGWQADYQILPGKEKVVSELKSLAQNADHIYLATDLDREGEAIAWHLR
A0ABX3UUI9_9GAMM/1-865 AALVSRMGVDPYHGWKADYQILPGKEKVVSELKALAQNADHIYLATDLDREGEAIAWHLR
A0ABX4SKY0_9GAMM/1-865 AALVNRMGVDPWHGWEADYQILPGKEKVVAELKNLAADADHIYLATDLDREGEAIAWHLR
A0ABS1Z0V2_9GAMM/1-865 AALVNRMGVDPWHGWEADYQILPGKEKVVSELKSLAADADHIYLATDLDREGEAIAWHLR
A0ABT1VK32_9GAMM/1-865 AALVNRMGVDPWHGWEADYQILPGKEKVVAELKNLAADADHIYLATDLDREGEAIAWHLR
A0ABV2DW96_9GAMM/1-865 AALVNRMGVDPWHGWEADYQILPGKEKVVAELKNLAADADHIYLATDLDREGEAIAWHLR
A0A1I3TLX1_9GAMM/1-865 AALVNRMGVDPWHGWEADYQILPGKEKVVAELKNLAADADHIYLATDLDREGEAIAWHLR
A0ABX5N4J7_SERMA/1-865 AALVNRMGVDPYHGWKAHYEILPGKEKVVAELKSLAENADHIYLATDLDREGEAIAWHLR
A0ABT8LSP4_9GAMM/1-865 AALVNRMGVDPYHGWKAHYEILPGKEKVVAELKSLAENADHIYLATDLDREGEAIAWHLR
A0ABU0VHL5_9GAMM/1-865 AALVNRMGVDPYHGWKAHYEILPGKEKVVAELKSLAENADHIYLATDLDREGEAIAWHLR
A0A1G5LRH8_9GAMM/1-865 AALVNRMGVDPYHGWKAHYEILPGKEKVVAELKSLAENADHIYLATDLDREGEAIAWHLR
A0AAW6X3I9_9GAMM/1-865 AALVNRMGVDPYHGWKAHYEILPGKEKVVAELKSLAENADHIYLATDLDREGEAIAWHLR
A0A240C2K5_SERFI/1-865 TALVNRMGVDPYHGWKAHYEILPGKEKVVAELKSLAENADHIYLATDLDREGEAIAWHLR
A0A3N4PFA6_9GAMM/1-865 AALVSRMGVDPYHGWKADYQILPGKEKVVSELKALAANADHIYLATDLDREGEAIAWHLR
A0A2N5DZH5_9GAMM/1-865 AALVNRMGVDPYHGWQAQYEILPGKEKVVAELKSLAENADHIYLATDLDREGEAIAWHLR
A0ABN5HCS7_9GAMM/1-862 TALVSRMGVDPWHGWKADYQILPGKEKVVSELKALAQEADHVYLATDLDREGEAIAWHLR
A0A2L0IGE7_9GAMM/1-862 TALVSRMGVDPWHGWKADYQILPGKEKVVSELKALAQDADHIYLATDLDREGEAIAWHLR
D4E5V9_SEROD/1-795     ------MGVDPYHGWKAHYEILPGKEKVVAELKNLAENADHIYLATDLDREGEAIAWHLR
A0ABS0M2G7_9GAMM/1-865 AALVNRMGVDPYHGWKAHYEILPGKEKVVAELKSLAENADHIYLATDLDREGEAIAWHLR
A0ABS8JBZ6_9GAMM/1-865 AALVNRMGVDPYHGWKAHYEILPGKEKVVAELKSLAENADHIYLATDLDREGEAIAWHLR
A0ABU8PM83_9GAMM/1-865 AALVNRMGVDPWHGWEADYQILPGKEKVVAELKNLAADADHIYLATDLDREGEAIAWHLR
A0ABW8QHG2_9GAMM/1-865 AALVNRMGVDPYHGWKAHYEILPGKEKVVAELKSLAENADHIYLATDLDREGEAIAWHLR
H3RD72_PANSE/1-865     AALVSRMGVDPYHGWEADYQILPNKEKVVAELKALAENADHIYLATDLDREGEAIAWHLR
A0ABX0RSP3_9GAMM/1-865 AALVSRMGVDPWHGWEADYQILPGKEKVVAELKSLAADADHIYLATDLDREGEAIAWHLR
A0A1S8CPW5_9GAMM/1-865 TALVNRMGVDPYHGWKAHYEILPGKEKVVAELKSLAENADHIYLATDLDREGEAIAWHLR
A0ABY5CL32_9GAMM/1-865 AALVNRMGVDPYHGWKAHYEILPGKEKVVAELKSLAENADHIYLATDLDREGEAIAWHLR
A0A1V9DLL5_9GAMM/1-865 AALVSRMGVDPYHGWEADYQILPGKEKVVSELKALAANADHVYLATDLDREGEAIAWHLR
A0ABW7PZ84_9GAMM/1-865 AALVNRMGVDPWHGWKADYQILPGKEKVVAELKALAASADHIYLATDLDREGEAIAWHLR
A0AAX3J5C7_9GAMM/1-865 AALVSRMGVDPYHGWEADYQILPGKEKVVAELKALAASADHIYLATDLDREGEAIAWHLR
A0A2N5EGJ6_9GAMM/1-865 AALVNRMGVDPYHGWQAQYEILPGKEKVVAELKSLAENADHIYLATDLDREGEAIAWHLR
A0ABX0RBM3_9GAMM/1-865 SALVSRMGVDPWHGWQADYQILPGKEKVVAELKALAENADHIYLATDLDREGEAIAWHLR
A0ABT9T728_9GAMM/1-874 AALVSRMGVDPYHGWEADYQILPGKEKVVAELKALAANADHIYLATDLDREGEAIAWHLR
A0A1W6B8Z5_9GAMM/1-862 TALVNRMGVDPWHGWKADYQILPGKEKVVAELKALAQEADHIYLATDLDREGEAIAWHLR
A0A1X1C112_9GAMM/1-865 AALVSRMGVDPYHGWEADYQILPGKEKVVAELKALAASADHIYLATDLDREGEAIAWHLR
D4GFA1_PANAM/1-865     AALVSRMGVDPYHGWEADYQILPNKEKVVAELKALAENADHIYLATDLDREGEAIAWHLR
A0ABM5RJR9_9GAMM/1-865 AALVSRMGVDPWHGWEADYQILPGKEKVVAELKSLAADADHIYLATDLDREGEAIAWHLR
A0A2X4V828_SERPL/1-865 TALVNRMGVDPYHGWKADYEILPGKEKVVAELKSLAENADHIYLATDLDREGEAIAWHLR
A0AAP7F3C9_SERFO/1-869 TALVNRMGVDPYHGWEAQYEILPGKEKVVAELKSLAENADHIYLATDLDREGEAIAWHLR
A0A2N5ESR1_9GAMM/1-865 AALVNRMGVDPYHGWQAQYEILPGKEKVVAELKSLAENADHIYLATDLDREGEAIAWHLR
A0ABY3LGP9_9GAMM/1-874 AALVSRMGVDPYHGWEADYQILPGKEKVVAELKALAANADHIYLATDLDREGEAIAWHLR
A0ABS5JJN9_9GAMM/1-865 AALVNRMGVDPYHGWQAQYEILPGKEKVVAELKSLAENADHIYLATDLDREGEAIAWHLR
A0AB34CLF4_9GAMM/1-874 AALVSRMGVDPYHGWEADYQILPGKEKVVAELKALAANADHIYLATDLDREGEAIAWHLR
A0A1I4XX48_9GAMM/1-874 AALVSRMGVDPYHGWEADYQILPGKEKVVAELKALAANADHIYLATDLDREGEAIAWHLR
A0A2A2MFJ6_9GAMM/1-865 EALVNRMGVDPYHGWKAHYEILPGKEKVVAELKTLAEKADHIYLATDLDREGEAIAWHLR
A0AA92X893_9GAMM/1-865 TALVNRMGVDPYHGWKADYEILPGKEKVVAELKSLAENADHIYLATDLDREGEAIAWHLR
A0A9C7V6F3_9GAMM/1-867 TALVNRMGVDPYHGWEAQYEILPGKEKVVAELKSLAENADHIYLATDLDREGEAIAWHLR
A0ABS6V9C8_9GAMM/1-865 AALVSRMGVDPYHGWEADYQILPNKEKVVAELKALAENADHIYLATDLDREGEAIAWHLR
A0ABP7KXK7_9GAMM/1-865 TALVNRMGVDPYHGWKAQYEILPGKEKVVAELKSLAENADHIYLATDLDREGEAIAWHLR
A0ABU5LF08_9GAMM/1-865 AALVNRMGVDPWHGWQADYQILPGKEKVVSELKSLAADADHIYLATDLDREGEAIAWHLR
A0A0U3VC86_9GAMM/1-865 VALVSRMGVDPWNGWEADYQILPGKEKVVAELKNLAADADHIYLATDLDREGEAIAWHLR
A0A0L7SXT9_9GAMM/1-867 AALVSRMGVDPYHGWEANYQILPGKEKVVAELKSLAENADHIYLATDLDREGEAIAWHLR
A0ABY4R706_9GAMM/1-862 TALVNRMGVDPWHGWKADYQILPGKEKVVAELKTLAQEADHIYLATDLDREGEAIAWHLR
A0ABY2Z837_9GAMM/1-865 AALVSRMGVDPYHGWEADYQILPGKEKVVAELKALAANADHIYLATDLDREGEAIAWHLR
A0A2S9I590_9GAMM/1-865 AALVNRMGVDPYHGWEANYQILPGKEKVVAELKSLAQNADHIYLATDLDREGEAIAWHLR
A0A379YZU5_SERLI/1-865 TALVNRMGVDPYHGWEAQYEILPGKEKVVAELKSLAENADHIYLATDLDREGEAIAWHLR
A0ABT0KGW3_9GAMM/1-869 TALVNRMGVDPYHGWEAQYEILPGKEKVVAELKSLAENADHIYLATDLDREGEAIAWHLR
A0A506PZW8_9GAMM/1-874 AALVSRMGVDPYHGWEADYQILPGKEKVVAELKALAASADHIYLATDLDREGEAIAWHLR
A0ABX0QYY6_9GAMM/1-865 AALVSRMGVDPWHGWEADYQILPGKEKVVAELKNLAADADHIYLATDLDREGEAIAWHLR
A0ABY2ZPC7_9GAMM/1-874 AALVSRMGVDPYHGWEADYQILPGKEKVVAELKALAANADHIYLATDLDREGEAIAWHLR
A0ABY5UN37_9GAMM/1-871 VALVNRMGVDPYHGWKAQYEILPGKEKVVAELKALAENADHIYLATDLDREGEAIAWHLR
A0A126VK02_SERRU/1-867 TALVNRMGVDPYHGWKAQYEILPGKEKVVAELKSLAENADHIYLATDLDREGEAIAWHLR
A0ABU8DEN1_ERWAP/1-866 TALVNRMGVDPYHGWDANYQILPGKEKVVAELKALAEKADHIYLATDLDREGEAIAWHLR
A0A386HEW9_9GAMM/1-871 VALVNRMGVDPYHGWKAQYEILPGKEKVVAELKALAENADHIYLATDLDREGEAIAWHLR
A0A2K1QD73_9GAMM/1-862 TALVNRMGVDPWHGWKADYQILPGKEKVVAELKTLAQEADHIYLATDLDREGEAIAWHLR
A0ABS4P2I2_9GAMM/1-867 AALVSRMGVDPYHGWEADYQILPGKEKVVAELKSLAENADHIYLATDLDREGEAIAWHLR
A0ABS0TVJ3_SERPR/1-865 TALVNRMGVDPYHGWKAQYEILPGKEKVVAELKSLAENADHIYLATDLDREGEAIAWHLR
W0L8B6_9GAMM/1-865     TALVNRMGVDPYHGWKAHYEILPGKEKVVAELKSLAENADHIYLATDLDREGEAIAWHLR
A0ABX6GSV6_9GAMM/1-867 TALVNRMGVDPYHGWKAHYEILPGKEKVVAELKSLAENADHIYLATDLDREGEAIAWHLR
A0A857EZ41_9GAMM/1-871 VALVNRMGVDPYHGWKAQYEILPGKEKVVAELKALAENADHIYLATDLDREGEAIAWHLR
A0ABX5QZF2_9GAMM/1-871 VALVNRMGVDPYHGWKAQYEILPGKEKVVAELKALAENADHIYLATDLDREGEAIAWHLR
A0A0T9PUP7_9GAMM/1-871 VALVNRMGVDPYHGWKAQYEILPGKEKVVAELKALAENADHIYLATDLDREGEAIAWHLR
A0ABR4VXK3_YERFR/1-871 VALVNRMGVDPYHGWKAQYEILPGKEKVVAELKALAENADHIYLATDLDREGEAIAWHLR
A0ABW9EUT8_9GAMM/1-871 VALVNRMGVDPYHGWKAQYEILPGKEKVVAELKALAENADHIYLATDLDREGEAIAWHLR
A0ABR4VS91_9GAMM/1-866 SALVNRMGVDPYHGWKANYEILPGKEKVVSELKTLAENADHIYLATDLDREGEAIAWHLR
A0A014Q2F3_9GAMM/1-870 AALVSRMGVDPYHGWDANYQILPGKEKVVSELKSLAQNASHIYLATDLDREGEAIAWHLR
A0ABV4E2K8_9GAMM/1-872 AALVSRMGVDPYHGWEANYQILPGKEKVVSELKALAQNADHIYLATDLDREGEAIAWHLR
A0A443II85_9GAMM/1-865 TALVNRMGVDPWHGWDADYQILPGKEKVVAELKSLAQNAEHIYLATDLDREGEAIAWHLR
A0A250B8F9_9GAMM/1-865 TALVNRMGVDPYHGWKAQYEILPGKEKVVAELKSLAENADHIYLATDLDREGEAIAWHLR
A0A2M9WEX5_9GAMM/1-865 VALVNRMGVDPWHGWEADYQILPGKEKVVAELKSLAADADHIYLATDLDREGEAIAWHLR
A0ABM7N1G0_ERWRD/1-865 TALVNRMGVDPYHGWDANYQILPGKEKVVAELKALAEKADHIYLATDLDREGEAIAWHLR
A0ABS6L0N9_9GAMM/1-865 TALVNRMGVDPYHGWEAQYEILPGKEKVVAELKALAEKADHIYLATDLDREGEAIAWHLR
A0ABV6EA36_9GAMM/1-865 TALVNRMGVDPYHGWEAHYEILPGKEKVVAELKSLAENADHIYLATDLDREGEAIAWHLR
A0A0T9M3G8_YERIN/1-871 VALVNRMGVDPYHGWKAQYEILPGKEKVVAELKALAENADHIYLATDLDREGEAIAWHLR
A0A6M2AXX4_9GAMM/1-865 TALVNRMGVDPYHGWEAQYEILPGKEKVVAELKALAEKADHIYLATDLDREGEAIAWHLR
A0AA91INM0_9GAMM/1-865 EALVNRMGVDPYHGWKAQYEILPGKEKVVAELKTLAEKADHIYLATDLDREGEAIAWHLR
A0A097R2T1_HAFAL/1-865 EALVNRMGVDPYHGWKAQYEILPGKEKVVAELKTLAEKADHIYLATDLDREGEAIAWHLR
A0A1S8YQN4_9GAMM/1-862 SALVHRMGVDPWHEWQADYQILPGKEKVVSELKSLAQNADHIYLATDLDREGEAIAWHLR
A0A2X2GPI3_9GAMM/1-865 TALVNRMGVDPYHGWKAHYEILPGKEKVVAELKSLAENADHIYLATDLDREGEAIAWHLR
A0A0H3FH72_RAHSY/1-865 TALVNRMGVDPYHGWEAQYEILPGKEKVVAELKALAEKADHIYLATDLDREGEAIAWHLR
H2IX55_RAHAC/1-865     TALVNRMGVDPYHGWAAQYEILPGKEKVVAELKALAEKADHIYLATDLDREGEAIAWHLR
A0ABX9P4B1_9GAMM/1-865 TALVNRMGVDPYHGWEAQYEILPGKEKVVAELKALAEKADHIYLATDLDREGEAIAWHLR
A0ABX9PZ56_9GAMM/1-865 TALVNRMGVDPFHGWAAQYEILPGKEKVVAELKALAEKADHIYLATDLDREGEAIAWHLR
A0ABS6LKS2_9GAMM/1-865 TALVNRMGVDPFHGWAAQYEILPGKEKVVAELKALAEKADHIYLATDLDREGEAIAWHLR
A0AAW5GKW0_9GAMM/1-866 SALVNRMGVDPYHGWKANYEILPGKEKVVSELKTLAENADHIYLATDLDREGEAIAWHLR
A0ABV3N076_9GAMM/1-870 AALVSRMGVDPYHGWDANYQILPGKEKVVSELKSLAQNASHIYLATDLDREGEAIAWHLR
A0A6I6ERD0_9GAMM/1-865 TALVNRMGVDPYHGWEANYQILPGKEKVVAELKALAEKADHIYLATDLDREGEAIAWHLR
A0A0T9M4I7_YERKR/1-871 VALVNRMGVDPYHGWKAQYEILPGKEKVVAELKALAENADHIYLATDLDREGEAIAWHLR
A0ABS0DZJ5_9GAMM/1-865 TALVNRMGVDPYHGWEAQYEILPGKEKVVAELKALAEKADHIYLATDLDREGEAIAWHLR
A0A421DRT3_9GAMM/1-865 SALVNRMGVDPYHGWKANYEILPGKEKVVSELKTLAENADHIYLATDLDREGEAIAWHLR
A0ABW7CFF1_9GAMM/1-872 AALVSRMGVDPYHGWEANYQILPGKEKVVSELKALAQNADHIYLATDLDREGEAIAWHLR
A0A085GA85_EWIA3/1-865 TALVNRMGVDPYHGWEAQYEILPGKEKVVAELKALADKADHIYLATDLDREGEAIAWHLR
A0A2U1TTD7_9GAMM/1-865 SALVNRMGVDPYHGWKANYEILPGKEKVVSELKTLAENAEHIYLATDLDREGEAIAWHLR
A0A848MLW3_9GAMM/1-865 TALVNRMGVDPFHGWEAQYEILPGKEKVVAELKALAEKADHIYLATDLDREGEAIAWHLR
A0ABS6M1M1_9GAMM/1-865 TALVNRMGVDPFHGWAAQYEILPGKEKVVAELKALAEKADHIYLATDLDREGEAIAWHLR
A0ABM9RYD0_YEREN/1-871 VALVNRMGVDPYHGWKAQYEILPGKEKVVAELKALAENADHIYLATDLDREGEAIAWHLR
A0AAI9PCM5_PECCC/1-866 SALVNRMGVDPYHGWKANYEILPGKEKVVSELKTLAENADHIYLATDLDREGEAIAWHLR
A0A2L1UMF4_9GAMM/1-865 TALVNRMGVDPYHGWEAQYEILPGKEKVVAELKALAEKADHIYLATDLDREGEAIAWHLR
A0ABM9THN1_9GAMM/1-871 VALVNRMGVDPYHGWKAQYEILPGKEKVVAELKALAENADHIYLATDLDREGEAIAWHLR
A0A9Q2EQ59_9GAMM/1-865 SALVNRMGVDPYHGWKANYEILPGKEKVVSELKTLAENADHIYLATDLDREGEAIAWHLR
A0A9X8JKD2_9GAMM/1-866 SALVNRMGVDPYHGWKANYEILPGKEKVVSELKTLAENADHIYLATDLDREGEAIAWHLR
A0A0T9NH48_9GAMM/1-871 VALVNRMGVDPYHGWKAQYEILPGKEKVVAELKALAENADHIYLATDLDREGEAIAWHLR
A0AA41BX48_9GAMM/1-865 TALVNRMGVDPYHGWEAQYEILPGKEKVVAELKALAEKADHIYLATDLDREGEAIAWHLR
A0A7V8IM38_9GAMM/1-865 SALVNRMGVDPYHGWKANYEILPGKEKVVSELKTLAENADHIYLATDLDREGEAIAWHLR
A0A419NFA9_9GAMM/1-865 TALVNRMGVDPFHGWTAQYEILPGKEKVVAELKALAEKADHIYLATDLDREGEAIAWHLR
A0A221TA39_9GAMM/1-866 SALVNRMGVDPYHGWKANYEILPGKEKVVSELKTLAENADHIYLATDLDREGEAIAWHLR
A0ABM7AL85_YERPU/1-871 VALVNRMGVDPYHGWKAQYEILPGKEKVVAELKALAENADHIYLATDLDREGEAIAWHLR
A0A1I4V3M9_9GAMM/1-862 SALVNRMGVDPWHDWKANYQILPGKEKVVSELKALALNAEHIYLATDLDREGEAIAWHLR
A0A9J6PMA4_9GAMM/1-867 AALVSRMGVDPYHGWEADYQILPGKEKVVAELKSLAENADHIYLATDLDREGEAIAWHLR
A0ABV1P5M8_9GAMM/1-866 SALVNRMGVDPYHGWKANYEILPGKEKVVSELKTLAENADHIYLATDLDREGEAIAWHLR
A0ABM9XVB9_YERBE/1-872 VALVNRMGVDPYHGWKAQYEILPGKEKVVAELKALAENADHIYLATDLDREGEAIAWHLR
A0ABR8ZMQ8_9GAMM/1-866 TALVNRMGVDPYHGWDANYQILPGKEKVVAELKALAEKADHIYLATDLDREGEAIAWHLR
A0AA50DFD4_9GAMM/1-869 AALVSRMGVDPYHGWEADYQILPGKEKVVAELKSLAQNADHIYLATDLDREGEAIAWHLR
A0A0A3YQ46_9GAMM/1-869 AALVSRMGVDPYHGWEADYQILPGKEKVVSELKSLAENADHIYLATDLDREGEAIAWHLR
A0A1X0WEL3_9GAMM/1-865 TALVNRMGVDPYHGWAAQYEILPGKEKVVAELKSLAEKADHIYLATDLDREGEAIAWHLR
A0ABY7HTZ1_9GAMM/1-865 TALVNRMGVDPFHGWEAQYEILPGKEKVVAELKALAEKADHIYLATDLDREGEAIAWHLR
A0ABS0DQW7_9GAMM/1-865 TALVNRMGVDPYHGWEAQYEILPGKEKVVAELKALAEKADHIYLATDLDREGEAIAWHLR
A0ABZ2G529_9GAMM/1-865 TALVNRMGVDPYHGWKANYEILPGKEKVVSELKTLAEKADHIYLATDLDREGEAIAWHLR
A0A4R3VN04_9GAMM/1-867 SALVSRMGVDPYHGWKANYEILPGKEKVVSELKTLAENAEHIYLATDLDREGEAIAWHLR
A0ABR5Z8X2_9GAMM/1-866 SALVNRMGVDPYHGWQANYEILPGKEKVVSELKTLAENADHIYLATDLDREGEAIAWHLR
A0ABX9Z7N0_9GAMM/1-866 SALVNRMGVDPYHGWKANYEILPGKEKVVSELKMLAENADHIYLATDLDREGEAIAWHLR
A0A1V2R2S2_9GAMM/1-866 SALVNRMGVDPYHGWKANYEILPGKEKVVSELKTLAENADHIYLATDLDREGEAIAWHLR
A0ABW8GR64_9GAMM/1-866 SALVNRMGVDPYHGWKANYEILPGKEKVVSELKTLAENADHIYLATDLDREGEAIAWHLR
A0A0H3I511_PECPM/1-866 SALVNRMGVDPYHGWKANYEILPGKEKVVSELKTLAENADHIYLATDLDREGEAIAWHLR
A0ABM6UU76_9GAMM/1-872 VALVNRMGVDPYHGWKAQYEILPGKEKVVAELKALAENADHIYLATDLDREGEAIAWHLR
A0ABP2EAY6_YERMW/1-872 VALVNRMGVDPYHGWKAQYEILPGKEKVVAELKALAENADHIYLATDLDREGEAIAWHLR
A0AAW7JWH5_9GAMM/1-871 VALVNRMGVDPYHGWKAHYEILPGKEKVVAELKALAENADHIYLATDLDREGEAIAWHLR
A0A0T9Q5L1_9GAMM/1-871 VALVNRMGVDPYHGWKAQYEILPGKEKVVAELKALAENADHIYLATDLDREGEAIAWHLR
A0A433N9Q1_9GAMM/1-866 SALVNRMGVDPYHGWKANYEILPGKEKVVSELKTLAENADHIYLATDLDREGEAIAWHLR
A0A2S9PM60_YERPE/1-871 VALVNRMGVDPYHGWKAQYEILSGKEKVVAELKALAENADHIYLATDLDREGEAIAWHLR
A0A502GJL9_9GAMM/1-865 TALVNRMGVDPYHGWEAQYEILPGKEKVVAELKALAEKADHIYLATDLDREGEAIAWHLR
A0A4P8QZ31_9GAMM/1-865 SALVNRMGVDPYHDWKAHYEILPGKEKVVSELKTLAENAEHIYLATDLDREGEAIAWHLR
A0A2U1TSU3_9GAMM/1-865 SALVNRMGVDPYHGWKADYEILPGKEKVVSELKTLAENASHIYLATDLDREGEAIAWHLR
A0AAP9LDT1_9GAMM/1-866 SALVNRMGVDPYHGWKANYEILPGKEKVVSELKTLAENADHIYLATDLDREGEAIAWHLR
A0ABY5XC65_ERWPY/1-865 TALVNRMGVDPFHGWEANYQILPGKEKVVAELKALAEKADHIYLATDLDREGEAIAWHLR
A0A2I5TKK9_SERS3/1-865 SALVNRMGVDPYHGWDANYEILPGKEKVVSELKTLAEQADHVYLATDLDREGEAIAWHLR
A0ABM6BIC7_YERET/1-871 VALVNRMGVDPYHGWKAQYEILPGKEKVVAELKALAENADHIYLATDLDREGEAIAWHLR
A0A0U1HWC6_YERRO/1-871 VALVNRMGVDPYHGWKAQYEILPGKEKVVAELKALAENADHIYLATDLDREGEAIAWHLR
A0A2U1UPK5_9GAMM/1-865 SALVNRMGVDPYHGWKADYEILPGKEKVVSELKTLAENASHIYLATDLDREGEAIAWHLR
A0ABX4SCQ2_9GAMM/1-866 SALVNRMGIDPYHDWKANYEILPGKEKVVSELKTLAENADHIYLATDLDREGEAIAWHLR
Q6D4V4_PECAS/1-866     SALVNRMGVDPYHGWEANYEILPGKEKVVSELKALAENADHIYLATDLDREGEAIAWHLR
A0ABX6L209_9GAMM/1-866 SALVNRMGVDPYHGWKANYEILPGKEKVVSELKTLAENADHIYLATDLDREGEAIAWHLR
A0A2K8QLR8_9GAMM/1-867 TALVNRMGVDPYRGWQAQYEILPGKEKVVSELKTLAQNAEHVYLATDLDREGEAIAWHLR
A0AAN0KGL9_9GAMM/1-866 SALVNRMGVDPYHGWKANYEILPGKEKVVSELKTLAENADHIYLATDLDREGEAIAWHLR
A0AAW3EKW2_9GAMM/1-866 SALVNRMGVDPYHGWKANYEILPGKEKVVSELKTLAENADHIYLATDLDREGEAIAWHLR
A0A093RX95_9GAMM/1-866 SALVNRMGVDPYHGWKANYEILPGKEKVVSELKTLAENADHIYLATDLDREGEAIAWHLR
A0A0T9T9V4_YERAL/1-875 VALVNRMGVDPYHGWKAQYEILPGKEKVVAELKALAENADHIYLATDLDREGEAIAWHLR
A0A380QLA8_YERRU/1-871 VALVNRMGVDPYHGWKAQYEILPGKEKVVAELKALAENADHIYLATDLDREGEAIAWHLR
A0ABT0N0W7_9GAMM/1-865 SALVNRMGVDPYHGWKADYEILPGKEKVVSELKTLAANASHIYLATDLDREGEAIAWHLR
A0ABX7URI9_9GAMM/1-865 SALVNRMGVDPYHGWKANYEILPGKEKVVSELKTLAENAEHIYLATDLDREGEAIAWHLR
A0ABQ1GA94_9GAMM/1-866 TALVNRMGVDPFHGWEAQYEILPGKEKVVAELKALAEKADHIYLATDLDREGEAIAWHLR
A0A5J5G5U1_9GAMM/1-865 TALVNRMGVDPYHGWKAQYEILPGKEKVVSDLKTLAASADHIYLATDLDREGEAIAWHLR
A0AA41XW06_9GAMM/1-865 SALVNRMGVDPYHDWKAHYEILPGKEKVVSELKTLAENAEHIYLATDLDREGEAIAWHLR
A0ABX7ME83_ERWAM/1-865 TALVNRMGVDPFHGWAANYQILPGKEKVVSELKALAEKADHIYLATDLDREGEAIAWHLR
A0A0G4K0F5_9GAMM/1-865 SALVNRMGVDPYHGWKANYEILPGKEKVVSELKTLAENAEHIYLATDLDREGEAIAWHLR
A0A366I1X9_9GAMM/1-865 SALVNRMGVDPYHDWKAHYEILPGKEKVVSELKTLAENAEHIYLATDLDREGEAIAWHLR
E0SBX6_DICD3/1-867     TALVNRMGVDPYRGWQANYEILPGKEKVVSELKTLAQNADHVYLATDLDREGEAIAWHLR
A0A3N0FVA7_9GAMM/1-867 TALVNRMGVDPYHGWQAQYEILPGKEKVVSELKTLAQNAEHVYLATDLDREGEAIAWHLR
C6C5S3_MUSP7/1-868     SALVNRMGVDPYSGWKAHYEILPGKEKVVSELKALAQNADHVYLATDLDREGEAIAWHLR
A0ABX9AW31_9ENTR/1-863 TALVNRMGVDPYHGWQADYEILPGKEKVVSELKTLAANADHVYLATDLDREGEAIAWHLR
A0A3N6SIQ5_9GAMM/1-870 AALVSRMGVDPYHGWDANYQILPGKEKVVSELKSLAQDADHIYLATDLDREGEAIAWHLR
A0A1H3XTQ4_9GAMM/1-865 TALVNRMGVDPYHDWAANYEILPGKEKVVAELKTLAENAEHVYLATDLDREGEAIAWHLR
A0ABX8VUW2_9GAMM/1-873 TALVNRMGVDPYHGWQAHYEILPGKEKVVSELKTLAQNADHIYLATDLDREGEAIAWHLR
D2C053_DICZ5/1-873     TALVNRMGVDPYHGWQAHYEILPGKEKVVSELKTLAQNADHIYLATDLDREGEAIAWHLR
B2VKR3_ERWT9/1-866     TALVSRMGVDPFHHWEANYQILPGKEKVVAELKALAEKADHIYLATDLDREGEAIAWHLR
A0A085JEF5_9GAMM/1-865 AALVNRMGVDPWHNWEANYQILPGKEKVVSELQTLAADADHIYLATDLDREGEAIAWHLR
A0A1E7Z2L0_9GAMM/1-866 TALVNRMGVDPFHDWNANYQILPGKEKVVAELKELAKKAEHIYLATDLDREGEAIAWHLR
A0ABY8SIJ0_9GAMM/1-866 DALVNRMGVDPYHGWQAHYEVLPGKEKVVSELKSLAEKADHIYLATDLDREGEAIAWHLR
A0A9X1MXK9_9GAMM/1-862 QALVNRMGIDPYHDWAAHYEILPGKEKVVAELKALAEKADTIYLATDLDREGEAIAWHLR
A0ABU6JLM0_9GAMM/1-865 SALVNRMGVDPYHGWKANYEILPGKEKVVSELKTLAENADHIYLATDLDREGEAIAWHLR
A0ABU8JPC1_DICCH/1-867 TALVNRMGVDPYRGWQAHYEILPGKEKVVSELKMLAQNADHVYLATDLDREGEAIAWHLR
A0ABS5BGA0_9GAMM/1-873 TALVNRMGVDPYHGWQAHYEILPGKEKVVSELKTLAQNADHIYLATDLDREGEAIAWHLR
A0ABW1VZR0_9GAMM/1-865 AALVNRMGVDPWHNWKANYQILPGKEKVVSELQTLAADADHIYLATDLDREGEAIAWHLR
A0AAX4EWE4_9GAMM/1-867 TALVNRMGVDPYRGWQANYEILPGKEKVVSELKALAQNADHVYLATDLDREGEAIAWHLR
D4F4R7_EDWTA/1-866     DALVNRMGVDPYHDWQAHYEILPGKEKVVAELKSLAEKADHIYLATDLDREGEAIAWHLR
A0A0H3DSY0_EDWTF/1-866 DALVNRMGVDPYHGWQAHYEVLPGKEKVVSELKSLAEKADHIYLATDLDREGEAIAWHLR
A0AAU8P339_EDWPI/1-866 DALVNRMGVDPYHGWQAHYEVLPGKEKVVSELKSLAEKADHIYLATDLDREGEAIAWHLR
A0AAD0SIK0_9GAMM/1-865 TALVNRMGVDPYHDWAANYEILPGKEKVVAELKTLAENADHVYLATDLDREGEAIAWHLR
A0A411WJ16_9GAMM/1-862 QALVNRMGIDPYHDWAAHYEILPGKEKVVAELKALAEKADTIYLATDLDREGEAIAWHLR
A0ABS1IK94_9GAMM/1-862 QALVNRMGIDPYHDWAAHYEILPGKEKVVAELKALAEKADTIYLATDLDREGEAIAWHLR
A0A0M2KBA9_9GAMM/1-870 AALVSRMGVDPYNGWDANYQILPGKEKVVSELKALAENADHIYLATDLDREGEAIAWHLR
A0ABX3XIP9_9GAMM/1-865 TALVNRMGVDPYHDWEANYEILPGKEKVVAELKTLAENAEHVYLATDLDREGEAIAWHLR
A0A5B8IBE5_9GAMM/1-867 TALVNRMGVDPYHGWQAHYEILPGKEKVVSELKTLAQNADHVYLATDLDREGEAIAWHLR
A0ABX9NK82_9GAMM/1-867 TALVNRMGVDPYRGWQAHYEILPGKEKVVSELKALAQNADHVYLATDLDREGEAIAWHLR
A0A845SHJ2_9GAMM/1-862 TALVNRMGIDPYHGWKAHYEILPGKEKVVSELKALAQNADHIYLATDLDREGEAIAWHLR
A0ABQ5LF04_9GAMM/1-860 QALVNRMGIDPYHDWAAHYEILPGKEKVVAELKALAEKADTIYLATDLDREGEAIAWHLR
A0ABY2SPY0_9HYPH/1-862 SALVNRMGIDPYHGWKARYEILPGKEKVVTELKALAQEAEHVYLATDLDREGEAIAWHLR
A0A9D7FXU4_9GAMM/1-862 QALVNRMGIDPYHDWAAHYEILPGKEKVVAELKALAEKADTIYLATDLDREGEAIAWHLR
A0ABX9EVI6_9GAMM/1-865 TALVNRMGVDPYHDWAANYEILPGKEKVVAELKTLAENAEHVYLATDLDREGEAIAWHLR
A0AAV5N244_9GAMM/1-861 QALVSRMGVDPYHDWAAHYEILPGKEKVVAELKALAEKADTIYLATDLDREGEAIAWHLR
A0A4R3Z6S4_9GAMM/1-862 TALVNRMGIDPYHGWKAHYEILPGKEKVVSELKALAENADHIYLATDLDREGEAIAWHLR
A0A2C6DRX9_9GAMM/1-867 QALVNRMGIDPYHDWAARYEILPGKEKVVAELKALAEKADTIYLATDLDREGEAIAWHLR
A0A095UFB9_9GAMM/1-865 SALVNRMGVDPWHGWKANYQILPGKEKVVSELQALAADADHIYLATDLDREGEAIAWHLR
A0A1Y0L7X5_TATCI/1-868 SALVNRMGVDPWHGWKANYQILPGKEKVVSELQALAADADHIYLATDLDREGEAIAWHLR
A0ABY8GF69_EDWIC/1-866 DALVNRMGVDPYHGWQAHYEVLPGKEKVVSELKALAEKADHIYLATDLDREGEAIAWHLR
W0HXP2_9GAMM/1-862     RALVNRMGIDPYHGWKAQYEILPGKEKVVTELKALAEKADHIYLATDLDREGEAIAWHLR
E9CPT2_9GAMM/1-867     TALVNRMGVDPYHGWKAHYEILPGKEKVVAELKSLAEKAEHIYLATDLDREGEAIAWHLR
A0ABM6EJ67_9GAMM/1-866 DALVNRMGVDPYHGWQAHYEILPGKEKVVAELKSLAEKADHIYLATDLDREGEAIAWHLR
A0A1I3M9C2_9GAMM/1-865 TALVNRMGVDPYHGWAANYQILPGKEKVVAELKALAEKAEHVYLATDLDREGEAIAWHLR
A0A2X4V0V6_9GAMM/1-862 QALVNRMGVDPYHDWAANYEILPGKEKVVAELKALAEKADTIYLATDLDREGEAIAWHLR
A0ABU4S8T8_9GAMM/1-865 TALVNRMGVDPYNGWEANYQILPGKEKVVAELKTLAEKSEHVYLATDLDREGEAIAWHLR
D8MSU2_ERWBE/1-894     AALVSRMGVDPFHGWEADYQILPGKEKVVAELKALAENADHIYLATDLDREGEAIAWHLR
A0A2D0KBN5_9GAMM/1-865 TALVNRMGVDPYHGWEANYQILPGKEKVVAELKTLAEKAQHIYLATDLDREGEAIAWHLR
A0A375AAP0_9GAMM/1-865 TALVNRMGVDPYHDWQAHYEILPGKEKVVSELKALAESADHVYLATDLDREGEAIAWHLR
A0ABS5YE58_9GAMM/1-862 HALVNRMGIDPYHGWKARYEILPGKEKVVNELKALAEKADHIYLATDLDREGEAIAWHLR
A0A2Y9TU83_9GAMM/1-862 QALVHRMGIDPYHDWAAHYEILPGKEKVVAELKALAEKADTIYLATDLDREGEAIAWHLR
A0ABX9SR37_9GAMM/1-866 AALVSRMGVDPYRGWEANYQILPGKEKVVAELKSLAEKADHVYLATDLDREGEAIAWHLR
A0A7X5TGW0_9GAMM/1-866 AALVNRMGVDPYRGWEANYQILPGKEKVVAELKSLAEKADHVYLATDLDREGEAIAWHLR
A0A1C0U820_9GAMM/1-866 SALVSRMGVDPYRGWEANYQILPGKEKVVAELKSLAEKADHVYLATDLDREGEAIAWHLR
A0ABW1VIL6_9GAMM/1-865 SALVNRMGVDPWHGWKANYQILPGKEKVVSELQALAADADHIYLATDLDREGEAIAWHLR
A0A5B0X5T9_9GAMM/1-866 AALVNRMGVDPYRDWEANYQILPGKEKVVAELKSLAEKADHVYLATDLDREGEAIAWHLR
A0A1Q5TSS2_9GAMM/1-865 TALIIRMGVDPYHDWEANYQILPGKEKVVAELKTLAEKADHIYLATDLDREGEAIAWHLR
A0A2D0JNP2_9GAMM/1-865 TALINRMGVDPYHDWEANYQILPGKEKVVAELKTLAEKAEHIYLATDLDREGEAIAWHLR
W0HPT5_9GAMM/1-862     RALVNRMGIDPYHGWKAQYEILPGKEKVVTELKALAEKADHIYLATDLDREGEAIAWHLR
A0ABU4SIA2_9GAMM/1-865 TALISRMGVDPYHGWEANYQILPGKEKVVTELQTLAEKAEHIYLATDLDREGEAIAWHLR
A0AAX3RSL7_9GAMM/1-864 TALVKRMGVDPYHGWKANYQILPGKEKVVSELQALAEDADHVYLATDLDREGEAIAWHLR
K8WT25_9GAMM/1-864     TALVKRMGIDPYHGWKANYQILPGKEKVVSELQALAADADHIYLATDLDREGEAIAWHLR
A0ABY8G877_9GAMM/1-870 TALVNRMGVDPYHDWQAHYEILPGKEKVVSELKALAENADHVYLATDLDREGEAIAWHLR
A0ABY9XMW4_9GAMM/1-865 TALIIRMGVDPYHGWEANYQVLPGKEKVVSELKTLAEKADHIYLATDLDREGEAIAWHLR
A0ABX7A9U3_9GAMM/1-864 AALVKRMGIDPYHGWKANYQILPGKEKVVSELQALAADADHVYLATDLDREGEAIAWHLR
A0A2S8Q7T7_9GAMM/1-866 AALVNRMGVDPYRGWEANYQILPGKEKVVAELKSLAEKVDHVYLATDLDREGEAIAWHLR
A0ABX8LYC4_9GAMM/1-866 AALVNRMGVDPYRGWEANYQILPGKEKVVAELKSLAEKVDHVYLATDLDREGEAIAWHLR
A0ABS0U953_9GAMM/1-865 TALISRMGVDPYHDWEANYQILPGKEKVVAELKSLAEKAEHIYLATDLDREGEAIAWHLR
A0ABN7C3I9_9GAMM/1-865 TALIIRMGVDPYHGWEANYQILPGKEKVVSELKTLAEKADHIYLATDLDREGEAIAWHLR
W1IQ62_9GAMM/1-866     TALVSRMGVDPYHDWEANYQILPGKEKVVTELKTLAEKAEHVYLATDLDREGEAIAWHLR
A0ABX0AW97_9GAMM/1-867 AALVNRMGVDPYHGWEANYQILPGKEKVVAELKSLAEKVDHVYLATDLDREGEAIAWHLR
U7QYV1_PHOTE/1-865     AALVSRMGVDPYRGWEADYQILPGKEKVVAELKSLAEKADHVYLATDLDREGEAIAWHLR
A0A1N6MY07_9GAMM/1-865 TALVNRMGIDPYHGWEANYQILPGKEKVVAELKTLAEKAQHIYLATDLDREGEAIAWHLR
A0A0J5FQ52_9GAMM/1-865 TALISRMGVDPYHDWEANYQILPGKEKVVAELKTLAEKAEHIYLATDLDREGEAIAWHLR
A0A068QTC6_9GAMM/1-865 TALINRMGIDPYHGWEANYQILPGKEKVVSELKTLAEKAHHIYLATDLDREGEAIAWHLR
D3VGP2_XENNA/1-865     TALVSRMGVDPYHDWEANYQILPGKEKVVAELKTLAEKAEHVYLATDLDREGEAIAWHLR
A0ABX7VLA7_XENBU/1-865 TALISRMGVDPYHGWVANYQILPGKEKVVAELKTLAEKAAHIYLATDLDREGEAIAWHLR
A0A3D9UJM5_9GAMM/1-865 TALISRMGVDPYHGWVADYQILPGKEKVVAELKTLAEKAAHIYLATDLDREGEAIAWHLR
A0A1Y2SMM5_9GAMM/1-865 TALVNRMGVDPYHDWEANYQILPGKEKVVAELKTLAEKANHIYLATDLDREGEAIAWHLR
A0A1Q5U7I8_9GAMM/1-865 TALIIRMGVDPYHGWEANYQILPGKEKVVSELKTLAEKADHIYLATDLDREGEAIAWHLR
A0A077PBL1_XENBV/1-863 TALVNRMGVDPYHGWEADYQILPGKEKVVAELKTLAEKADHIYLATDLDREGEAIAWHLR
W3V6J9_9GAMM/1-866     AALVSRMGVDPYCGWEADYQVLPGKEKVVAELKSLAEKADHVYLATDLDREGEAIAWHLR
A0A1S1HUC4_PROST/1-864 AALVKRMGIDPYHGWKANYQILPGKEKVVSELQALAADADHVYLATDLDREGEAIAWHLR
A0ABT5LZH4_9GAMM/1-863 TALVNRMGVDPYHGWEADYQILPGKEKVVAELKTLAEKADHIYLATDLDREGEAIAWHLR
A0A7X5QJS3_9GAMM/1-866 AALVSRMGVDPYRGWEADYQILPGKEKVVAELKSLAEKVDHVYLATDLDREGEAIAWHLR
A0A1B8YNT3_9GAMM/1-866 AALVNRMGVDPYRGWEANYQILPGKEKVVAELKSLAEKVDHVYLATDLDREGEAIAWHLR
A0A1G5PNY7_PHOLU/1-866 VALVNRMGVDPYRGWEANYQILPGKEKVVAELKSLAEKVDHVYLATDLDREGEAIAWHLR
D1NYM2_9GAMM/1-871     EALVKRMGIDPYHGWKANYQILPGKEKVVSELQSLAENADHIYLATDLDREGEAIAWHLR
Q2NT42_SODGM/1-862     LALVNRMGIDPYHGWKARYEILPGKEKVVTELKALAEKADHIYLATDLDREGEAIAWHLR
V5Z7Q2_9GAMM/1-840     TALVSRMGVDPFHDWEANYQILPGKEKVVAELKALAEKADHIYLATDLDREGEAIAWHLR
A0ABT5LG67_9GAMM/1-865 TALINRMGVDPYHGWEANYQILPGKEKVVSELQTLAEKADRIYLATDLDREGEAIAWHLR
A0ABY9Z3H5_9GAMM/1-868 DALVKRMGIDPYHGWKANYQILPGKEKVVSELKSLAEDADHIYLATDLDREGEAIAWHLR
Q7N4B4_PHOLL/1-866     AVLVNRMGVDPYRGWEANYQILPGKEKVVAELKSLAEKVDHVYLATDLDREGEAIAWHLR
A0A2G0Q4W7_XENHO/1-865 TALISRMGVDPFHNWEANYQILPGKEKVVAELKTLAEKATHIYLATDLDREGEAIAWHLR
A0A1I4ZXS5_9GAMM/1-865 TALVNRMGVDPYHGWEANYQILPGKEKVVSELQTLAEKADRIYLATDLDREGEAIAWHLR
A0A345LTH8_9GAMM/1-868 DALVKRMGIDPYQGWKANYQILPGKEKVVSELKSLAEDADHIYLATDLDREGEAIAWHLR
A0A1Y2SAW9_9GAMM/1-865 TALINRMGVDPYHGWEANYQILPGKEKVVSELQTLAEKAKHVYLATDLDREGEAIAWHLR
A0A329XC89_9GAMM/1-866 AALVNRMGVDPYRGWEANYQILPGKEKVVAELKSLAEKVDHVYLATDLDREGEAIAWHLR
A0ABX0GCF9_9GAMM/1-866 AALVSRMGVDPYRGWEADYQILPGKEKVVAELKSLAEKVDHVYLATDLDREGEAIAWHLR
A0A1I7JIP9_9GAMM/1-865 TALVSRMGVNPYHDWEANYQILPGKEKVVAELKTLAEKAEHVYLATDLDREGEAIAWHLR
A0A068R358_9GAMM/1-865 TALISRMGVDPYHGWEANYQILPGKEKVVSELKVLADKADHIFLATDLDREGEAIAWHLR
A0A0N0IA55_9GAMM/1-864 DALVNRMGVDPYHGWTANYQILPGKEKVVSELQSLAADADHIYLATDLDREGEAIAWHLR
A0ABY8YC87_9GAMM/1-865 SALVSRMGVDPYNGWNANYQILPGKEKVVAELKALAEKADHVYLATDLDREGEAIAWHLR
K8W6G0_9GAMM/1-867     AALVKRMGIDPYHDWKANYQILPGKEKVVSELQALASDADHIYLATDLDREGEAIAWHLR
A0A1H9G0H8_9GAMM/1-865 EALVNRMGVDPWHGWKANYQILPGKEKVVAELQALAKDADHIYLATDLDREGEAIAWHLR
A0A1B7K4I9_9GAMM/1-868 QALVKRMGIDPYHGWDANYQILPGKEKVVSELQTLAADADHIYLATDLDREGEAIAWHLR
A0ABS0IUK5_9GAMM/1-865 SALVSRMGVDPYNGWNANYQILPGKEKVVAELKALAEKADHVYLATDLDREGEAIAWHLR
A0ABS5SSK6_9GAMM/1-865 EALVNRMGVDPWHGWKANYQILPGKEKVVAELQALAKDADHIYLATDLDREGEAIAWHLR
A0A4R1NE99_9GAMM/1-896 SALVNRMGIDPYHGWKAHYEILPGKEKVVTELKALAENADHIYLATDLDREGEAIAWHLR
A0A6G6SJL1_PROVU/1-865 SALVSRMGIDPYNGWNANYQILPGKEKVVAELKALADKADHVYLATDLDREGEAIAWHLR
A0AAJ3HS99_PROHU/1-867 SALVSRMGVDPYNGWDANYQILPGKEKVVAELQSLAEKADHIYLATDLDREGEAIAWHLR
A0A6I7D793_9GAMM/1-865 SALVSRMGIDPYNGWNANYQILPGKEKVVAELKALAEKADHVYLATDLDREGEAIAWHLR
A0ABV1L5A2_9GAMM/1-865 SALVSRMGIDPYNGWNANYQILPGKEKVVAELKALAEKADHVYLATDLDREGEAIAWHLR
A0AAW7CW37_9GAMM/1-865 SALVSRMGVDPYNGWNANYQILPGKEKVVAELKALAEKADHVYLATDLDREGEAIAWHLR
A0ABU6EBN7_9GAMM/1-865 SALVSRMGVDPYNGWNANYQILPGKEKVVAELKALAEKADHVYLATDLDREGEAIAWHLR
A0A198F888_9GAMM/1-866 TALVNRMGVDPYNGWTANYQILPGKEKVVAELKSLAEKADHIYLATDLDREGEAIAWHLR
M1SN86_MORMO/1-862     TALVSRMGVDPYHGWEADYQILPGKEKVVSELQHLAADASHIYLATDLDREGEAIAWHLR
B4EW25_PROMH/1-865     SALVSRMGVDPYNGWHANYQILPGKEKVVAELKALAEKADHIYLATDLDREGEAIAWHLR
A0A1B8H0T3_9GAMM/1-866 TALVSRMGVDPFNGWEANYQILPGKEKVVSELQHLASDASHIYLATDLDREGEAIAWHLR
A0A2U8I581_9GAMM/1-872 IALVNRMGIDPYHGWQAQYEILPGKEKVVAELKSLAAKADHIYLATDLDREGEAIAWHLR
R8APK5_PLESH/1-871     DSLISRMGIDPYHDWKAHYEILPGKEKVVTELKTLAEKADKIYLATDLDREGEAIAWHLR
E0WSD2_9ENTR/1-874     TALVNRMGIDPYHGWQAQYEILSGKEKVVAELTTLAKTADHIYLATDLDREGEAIAWHLR
D2TZE1_9GAMM/1-866     EALVNRMGVDPYHGWKANYQILPGKEKVVAELRSLASDAEHIYLATDLDREGEAIAWHLR
A0ABY8P0N9_9GAMM/1-866 EALVNRMGVDPYHGWKANYQILPGKEKVVAELRSLASDAEHIYLATDLDREGEAIAWHLR
C4K720_HAMD5/1-873     SSLIKRMGIDPYHGWKAQYEILSGKEKVVSELKALAAKADHIYLATDLDREGEAIAWHLR
A0A249DYQ7_9ENTR/1-873 SSLIKRMGIDPYHGWKAQYEILSGKEKVVSELKALAAKADHIYLATDLDREGEAIAWHLR
A0A143WTE4_9ENTR/1-862 SALVNSMGIDPYHGWKAQYQILPGKEKVVTELKALAEKASHIYLATDFDREGEAIAWHLR
A0A1H9ZPM8_9GAMM/1-873 DALVRRMGVDPYNDWRANYQILPGKEKVVSELQALAKNADHVFLATDLDREGEAIAWHLQ
A0ABN1DWG4_9GAMM/1-861 QALVDRMGIDPAHGWKARYEILPGKEKVVKELKALAEKADTVYLATDLDREGEAIAWHLQ
A0ABS7X3P9_9GAMM/1-861 QALVDRMGIDPAHGWKARYEILPGKEKVVKELKALAEKADIVYLATDLDREGEAIAWHLQ
A0A7Y5AQX9_9GAMM/1-861 QALVDRMGIDPAHGWKARYEVLPGKEKVVKELKALAEKAETVYLATDLDREGEAIAWHLQ
C9PQT7_9PAST/1-868     NALVKRMGIDPYHQWKANYQILPGKEKVVSELKSLAKKADHIYLATDLDREGEAIAWHLR
A0A1H6MUQ2_9GAMM/1-860 QALVDRMGIDPAHGWKARYEILPGKEKVVKELKALAEKADTVYLATDLDREGEAIAWHLQ
A0A841GKK6_9GAMM/1-869 SSLVSRMGIDPEHGWKARYEVLPGKEKVVAELRTLAAQADTIYLATDLDREGEAIAWHLR
J3TEZ3_9ENTR/1-862     QALVNRMGIDPYHGWKAKYEILPGKEKVMTEIKALAETADHIYLATDLDREGEAIAWHLR
A0ABX3KUZ6_9PAST/1-868 SALVKRMGIDPYHGWKAQYQILPGKEKVVAELKSLAKKADHIYLATDLDREGEAIAWHLR
A0A837NIG0_9GAMM/1-871 KRLIARMGIDPENDWEAHYEVLQGKEKVVKELKQLAKKSDEIILATDLDREGEAIAWHLR
A0A4V2W284_9PAST/1-868 EALVKRMGIDPYHGWKANYQILPGKEKVVAELKSLAKKAEHIYLATDLDREGEAIAWHLR
A0ABX4ZTT9_9PAST/1-868 NALVKRMGIDPYHDWKANYQILPGKEKVVAELKSLAKKADHIYLATDLDREGEAIAWHLR
A0A6G9IBY3_9GAMM/1-869 QALVDRMGVDPYNDWNAHYEILPGKERVVSELKKLAKDADTIYLATDLDREGEAIAWHLK
I1DX18_9GAMM/1-861     QALVDRMGIDPAHGWKARYEILPGKEKVVKELKALAEKADTVYLATDLDREGEAIAWHLQ
A0A379B572_9PAST/1-866 AALVKRMGIDPYHNWDANYQILPGKEKVVAELKSLAKKADHIYLATDLDREGEAIAWHLR
A0ABU7QNJ8_AVIPA/1-868 NALVKRMGIDPYHDWKANYQILPGKEKVVAELKSLAKKADHIYLATDLDREGEAIAWHLR
A0A143WSP1_9ENTR/1-864 LALINRMGIDPYHGWKVRYEILPNKEKVVTELKALAGKADRIYLATDLDREGEAIAWHLR
A0A4R2SW41_9PAST/1-868 AALVKRMGIDPYHGWKANYQILPGKEKVVSELKSLAKKADHIYLATDLDREGEAIAWHLR
A0ABX6K369_SALCS/1-877 KALINKMGVDPYNGWQAKYQVLPGKEKVVAELKQLAEKADHVYLATDLDREGEAIAWHLR
A0ABY7LH24_9GAMM/1-877 KALINKMGVDPYNGWQAKYQVLPGKEKVVAELKQLAEKADHVYLATDLDREGEAIAWHLR
A0A379ARL3_AVIAV/1-868 NALVKRMGIDPYHDWKANYQILPGKEKVVAELKSLAKKADHIYLATDLDREGEAIAWHLR
A0A379AWJ0_AVIGA/1-868 NALVKRMGIDPYHDWKANYQILPGKEKVVAELKSLAKKADHIYLATDLDREGEAIAWHLR
A0ABT9HTI2_9GAMM/1-861 QALVDRMGIDPENGWKARYEILPGKEKVVKELKALAEKADTVYLATDLDREGEAIAWHLQ
Q5QWH4_IDILO/1-872     KRLIARMGVDPENDWEAHYEVLQGKEKVVKELKQLAKKSDEIILATDLDREGEAIAWHLR
A0AA94EH50_9GAMM/1-872 KRLIARMGIDPEHDWEAHYEVLPGKEKVVKELQQLAKKSDAIILATDLDREGEAIAWHLK
A0ABQ4VEM3_9PAST/1-868 NALVKRMGIDPYHDWQANYHILPGKEKVVSELKSLAKKSDHIYLATDLDREGEAIAWHLR
A0A3S4L034_AVIVO/1-868 NALVKRMGIDPYHDWKANYQILPGKEKVVAELKSLAKKADHIYLATDLDREGEAIAWHLR
A0ABQ6SNH1_9PAST/1-868 NALVKRMGIDPYHDWKANYQILPGKEKVVSELKSLAKKADHIYLATDLDREGEAIAWHLR
A0A502JRC4_HAEHA/1-868 NALVKRMGIDPYHDWKANYQILPGKEKVVSELKSLAKKADHIYLATDLDREGEAIAWHLR
A0A4R6PPV8_9GAMM/1-872 KRLIARMGIDPEHNWEAHYEVLPGKEKVVKELQQLAKKSDAIILATDLDREGEAIAWHLK
TOP1_PASMU/1-868       NALVKRMGIDPYHQWKANYQILPGKEKVVAELKSLAKKADHIYLATDLDREGEAIAWHLR
A0A2M8RYZ2_9PAST/1-868 NALVKRMGIDPYHNWAANYQILPDKEKVVAELKSLAKKADHIYLATDLDREGEAIAWHLR
A0A9X2G255_9GAMM/1-872 KRLIARMGVDPENDWEAHYEVLQGKEKVVKELKQLAKKSDEIILATDLDREGEAIAWHLR
A0ABX3KRF2_SALCS/1-876 KALINKMGVDPYNGWQAKYQVLPGKEKVVAELKSLAEQADHVYLATDLDREGEAIAWHLR
A0A432ZH80_9GAMM/1-872 KRLIARMGIDPEHDWEAHYEVLPGKEKVVKELKQLAKKSDAVILATDLDREGEAIAWHLK
A0ABS5V005_9GAMM/1-875 QALVARMGVDPEHGWQANYQVLPGKEKVVKELQALAGSADQIYLATDLDREGEAIAWHLQ
A0ABX3KDS6_9GAMM/1-876 KALINKMGVDPYNGWQAKYQVLPGKEKVVAELKSLAEKADNVYLATDLDREGEAIAWHLR
A0ABX3K605_9GAMM/1-876 KALINKMGVDPYNGWQAKYQVLPGKEKVVAELKSLAEKADNVYLATDLDREGEAIAWHLR
A0ABW4NSU2_9PAST/1-868 NALVKRMGIDPYHNWQANYQILPGKEKVVAELKSLAKKADHIYLATDLDREGEAIAWHLR
A0A2M8S3Z5_9PAST/1-868 NALVKRMGIDPYHDWQANYQILPGKEKVVAELKSLAKKADHIYLATDLDREGEAIAWHLR
A0A949T7P1_9PAST/1-870 TALVKRMGIDPYHDWKAHYQILPGKEKVVSELKSLAKKADHIYLATDLDREGEAIAWHLR
A0ABN5AQN2_9GAMM/1-871 KRLIARMGIDPENNWEAHYEVLQGKEKVVKELKQLAKKSDKIILATDLDREGEAIAWHLR
A0ABP2NZ13_HAEPA/1-868 AALVKRMGIDPYDDWKANYQILPGKEKVVAELKSLAKKSDHIYLATDLDREGEAIAWHLR
A0AAE5TIM2_AVIPA/1-868 NALVKRMGIDPYHGWKANYQILPGKEKVVAELKSLAKKADHIYLATDLDREGEAIAWHLR
A0A142FXA4_AGGAC/1-868 EALVKRMGIDPYHSWKANYQILPGKEKVVAELKSLAKKVDHIYLATDLDREGEAIAWHLR
C4LEI1_TOLAT/1-869     SSLVSRMGIDPEHGWKARYEILPGKEKVVAELRALAAQADIIYLATDLDREGEAIAWHLR
A0A3P3QQN5_9GAMM/1-863 QALVERMGIDPNNNWQARYEILPGKEKVVKELKALAEKADTVYLATDLDREGEAIAWHLQ
A0A1W1UYV4_9PAST/1-868 EALVKRMGIDPYHDWKANYQILPGKEKVVSELKSLAKKADHIYLATDLDREGEAIAWHLR
A0A0F5VGK3_9GAMM/1-878 TALINKMGVNPYKDWEAHYAVLPGKEKVVQELQKLAENADYVYLATDLDREGEAIAWHLR
I3DI83_9PAST/1-868     KALVKRMGIDPYHGWKANYQILPGKEKVVAELKSLAKKADHIYLATDLDREGEAIAWHLR
A0A1V3JRD6_9PAST/1-868 NALVKRMGIDPYHDWKANYQILPGKEKVVAELKSLAKKADHIYLATDLDREGEAIAWHLR
A0ABR9BJ02_9GAMM/1-878 TALINKMGVNPYKDWEAHYAVLPGKEKVVQELQKLAENADYVYLATDLDREGEAIAWHLR
A0A8I1GA93_9GAMM/1-872 KRLIARMGVDPENDWEAHYEVLQGKEKVVKELKQLAKKSEEIILATDLDREGEAIAWHLR
A0A1G7ZA64_9VIBR/1-873 NSLIKKMGVDPYHGWEANYQILPGKEKVVAELQKLAQDADSVYLATDLDREGEAIAWHLR
A0A1A7NT15_9PAST/1-868 DALVKRMGVDPYHNWQANYQILPDKEKVVAELKSLAKKSDHIYLATDLDREGEAIAWHLR
A0ABT9KGN6_9PAST/1-868 NALVKRMGIDPYHQWKANYQILPGKEKVVAELKALAKKADHIYLATDLDREGEAIAWHLR
A0ABU7J5H1_9GAMM/1-863 QALVDRMGIDPANGWQARYEILPGKEKVVKELKTLADKAETVYLATDLDREGEAIAWHLQ
A0A1H4B324_ALKAM/1-863 QALVDRMGIDPANGWQARYEILPGKEKVVKELKTLAEKAETVYLATDLDREGEAIAWHLQ
A0A1V3J9F9_9PAST/1-868 SALVKRMGIDPYHEWKANYQILPGKEKVVAELKNLAKKADHVYLATDLDREGEAIAWHLR
A0A0F4NJ15_9VIBR/1-877 KSLIKKMGIDPYHGWEANYQILPGKEKVVAELQKLAKDADSVYLATDLDREGEAIAWHLR
A0A2V4DRY2_9GAMM/1-866 QVLVDRMSVDPYNGWQAHYEILPGKERVVAELKKLAKDADMIYLATDLDREGEAIAWHLK
A0A420XIH1_9PAST/1-868 TALVKRMGIDPYHDWKANYQILPGKEKVVSELKSLAKKADHIYLATDLDREGEAIAWHLK
A0A328C312_9PAST/1-870 TALVKRMGVDPYHDWQANYQILPGKEKVVSELKSLAKKADHIYLATDLDREGEAIAWHLR
A0A3N4VX19_9PAST/1-869 KALVKRMGIDPYHHWKAHYEILPGKEKVVAELKSLAKKADHIYLATDLDREGEAIAWHLR
A0A1V3JBW3_9PAST/1-868 NALVKRMGIDPYHGWKVNYQILPGKEKVVSELKSLAKKADHIYLATDLDREGEAIAWHLR
A0ABY1VWK6_HAEAE/1-868 NALVKRMGINPYHDWKANYQILPGKEKVVSELKSLAKKADHIYLATDLDREGEAIAWHLR
A0A1V3IG64_9PAST/1-868 SALVKRMGIDPYHDWKANYQILPGKEKVVAELKSLAKKTDHVYLATDLDREGEAIAWHLR
A0ABU8CBS4_9GAMM/1-860 QALVDRMGIDPANGWKARYEILPGKEKVVKELKTLADKADTVYLATDLDREGEAIAWHLQ
A0AB36JVH4_9GAMM/1-876 KALINKMGVDPYNGWQAKYQVLPGKEKVVAELKSLAEQADHVYLATDLDREGEAIAWHLR
A0ABS7YNT2_9VIBR/1-875 SALIKKMGIDPYNGWDANYQILPGKEKVVSELKKLAKDADSVYLATDLDREGEAIAWHLR
A0A0M2V2Z7_9GAMM/1-868 KALVDRMGIDPAHGWKARYEILPGKEKVVKELKALADKADTIYLATDLDREGEAIAWHLQ
A0AAX3XGN0_9PAST/1-868 DALVKRMGIDPYHNWKANYQILPDKEKVVSELKSLAKKSDHIYLATDLDREGEAIAWHLR
A0A0A2XJX2_9PAST/1-868 DALVKRMGIDPYHNWKANYQILPDKEKVVSELKSLAKKSDHIYLATDLDREGEAIAWHLR
A0ABU7JIV8_9GAMM/1-864 QALVDRMGIDPANGWQARYEILPGKEKVVKELKTLADKADTVYLATDLDREGEAIAWHLQ
A0ABM6X2Q0_ACTPL/1-869 AALVKRMGIDPYHDWKANYQILPDKEKVVSELKSLAKKADHIYLATDLDREGEAIAWHLR
E6KXP4_9PAST/1-868     DALVKRMGIDPYHSWKANYQILPGKEKVVAELKSLAKKADHIYLATDLDREGEAIAWHLR
A0ABP7DLJ3_9GAMM/1-876 KALIARMGVDPNNGWQANYQVLPGKEKVVTELQALAEKADTIYLATDLDREGEAIAWHLK
A0ABX6UXB4_9PAST/1-868 NALVKRMGIDPYHDWQANYQILPGKEKVVAELKSLAKKADHIYLATDLDREGEAIAWHLR
A0A263HB88_9PAST/1-865 AALVKRMGIDPYHNWDANYQILPGKEKVVAELKSLAKKADHIYLATDLDREGEAIAWHLR
A0A1V3IKC7_9PAST/1-868 NALVKRMGIDPYHDWKANYQILPGKEKVVAELKNLAKKADHIYLATDLDREGEAIAWHLR
TOP1_HAEIN/1-868       NALVKRMGIDPYHDWKANYQILPGKEKVVSELKSLAKKADHIYLATDLDREGEAIAWHLR
A0ABT9H3M6_9GAMM/1-865 QALVDRMGIDPANGWKARYEILPGKEKVVKELKALADKADIVYLATDLDREGEAIAWHLQ
A0ABT6EQZ6_9PAST/1-870 SALVKRMGVDPYHDWKANYQILPGKEKVVAELKSLAKKADHIYLATDLDREGEAIAWHLR
A0ABX9VUC0_AGGAP/1-868 GALVKRMGIDPYHGWKANYQILPGKEKVVAELKSLAKKADHIYLATDLDREGEAIAWHLR
A0A8J6IQD4_9ALTE/1-880 LKLVDRMGIDPQNNWQAHYEILNGKEKVVSELKKLAKDADTIYLATDLDREGEAIAWHLR
A0A2U3BDM8_9VIBR/1-873 NALIKKMGIDPFHGWEANYQILPGKEKVVSELQKLAKDADQVYLATDLDREGEAIAWHLR
A0A235CF66_9GAMM/1-875 KALIARMGVDPEHSWQANYQVLPGKEKVVNELQALAEKADTVYLATDLDREGEAIAWHLK
A0A0J1HBM2_9GAMM/1-882 KALINKMGVDPYNNWEAHYEVLPGKEKVVNELQKLAEDADFVYLATDLDREGEAIAWHLR
A0A1C4AWK8_9GAMM/1-869 QVLVDRMSVDPYNGWKAHYEILPGKERVVSELKKLAKDADMIYLATDLDREGEAIAWHLK
A0ABV5HJ27_9VIBR/1-873 KSLIKKMGVDPYHGWEANYQILPGKEKVVAELQKLAEDADSVYLATDLDREGEAIAWHLR
A0ABW7P2F5_9GAMM/1-875 KALIARMGVDPEHGWQANYQVLPGKEKVVNELQALAEKADTIYLATDLDREGEAIAWHLK
A0ABM9WJI7_9GAMM/1-872 KRLVARMGVDPEHDWDAHYEVLPGKEKVVKELTQLAKKSDIVILATDLDREGEAIAWHLR
A0A4V3D9W7_9PAST/1-868 NALVKRMGIDPYHDWKANYQILPGKEKVVSELKSLAKKADHIYLATDLDREGEAIAWHLR
A0A5C8LVU1_9GAMM/1-865 QALVERMGIDPNNNWQARYEILPGKEKVVKELKALAEKADTVYLATDLDREGEAIAWHLQ
I9P5F9_9ALTE/1-861     QALVDRMGIDPAHGWKARYEILPGKEKVVKELKALAEKADTVYLATDLDREGEAIAWHLR
E8LYP2_9VIBR/1-877     KSLIKKMGIDPYHGWEANYQILPGKEKVVAELQKLAKDADSVYLATDLDREGEAIAWHLR
A0A2P7QHQ7_9GAMM/1-875 KALIARMGVDPEHGWKADYQVLPGKEKVVSELKSLAEKADTVYLATDLDREGEAIAWHLK
A0A1A7NWK9_9PAST/1-868 DALVKRMGVDPYHNWKANYQILPDKEKVVADLKALAKKSDHIYLATDLDREGEAIAWHLR
A0ABV6HY72_9PAST/1-868 NALVKRMGVDPYNNWQANYQILPDKEKVVADLKSLAKKSDHIYLATDLDREGEAIAWHLR
A0A233RHE6_9GAMM/1-875 KALIARMGVDPEQGWQANYQVLPGKEKVVSELQALAEKADTVYLATDLDREGEAIAWHLK
A0ABP9N5C2_9GAMM/1-871 QILVDRMGVDPYHDWKANYEILPGKSKVVAELKKLAKDADKVYLATDLDREGEAIAWHLK
A0A2P5TPW0_9GAMM/1-875 KALIARMGVDPNHGWKANYQVLPGKEKVVTELQALAEKADTIYLATDLDREGEAIAWHLK
A0ABT1WUF0_ACTSU/1-869 AALVKRMGIDPYHDWKANYQVLPDKEKVVSELKSLAKKADHIYLATDLDREGEAIAWHLR
A0ABT9GP04_9GAMM/1-864 QALVDRMGIDPANGWQARYEILPGKEKVVKELKTLADKADTVYLATDLDREGEAIAWHLQ
E8KHD9_9PAST/1-869     AALVKRMGIDPYHDWKANYQVLPDKEKVVSELKSLAKKADHIYLATDLDREGEAIAWHLR
A0A5J6WVJ2_9GAMM/1-870 RALFNRMGINPEHGWDAHYQILPGKEKVVSELQTLAAKADTIYLATDLDREGEAIAWHLR
A0AAW5LAC7_9PAST/1-868 NALVKRMGIDPYHGWKANYQILPGKEKVVSELKSLAKKADHIYLATDLDREGEAIAWHLR
A0ABX7G6V9_9GAMM/1-872 QSLVARMGVDPEHGWQANYQVLPGKEKVVKELQSLASSADQIYLATDLDREGEAIAWHLQ
A0A4R1KUA2_9PAST/1-868 NALVKRMGIDPYHGWKANYQILPGKEKVVAELKSLAQKADHIYLATDLDREGEAIAWHLR
A0A1V3I6N9_9PAST/1-868 NALVKRMGIDPYHDWKANYQILPGKEKVVAELKNLAKKADHIYLATDLDREGEAIAWHLR
A0A1T0AYE6_9PAST/1-865 SALVKRMGVDPYHHWQANYQILPGKEKVVAELKSLAKKADHIYLATDLDREGEAIAWHLR
A0A974XMZ4_9GAMM/1-877 QALVARMGVNPEAGWRANYQILPGKEKVVKELQTLANDADQIFLATDLDREGEAIAWHLQ
A0ABS8C6Q0_9ALTE/1-861 QALVDRMGIDPEHGWKARYEILPGKEKVVKELKTLADKADIVYLATDLDREGEAIAWHLR
A0A3S0N5B3_9VIBR/1-878 KSLIKKMGIDPYHGWEANYQILPGKEKVVAELQKLAKDADRVYLATDLDREGEAIAWHLR
A0ABV7C8L0_9VIBR/1-875 AALIKKMGIDPYHDWEANYQILPGKEKVVSELQKLAKDADNVYLATDLDREGEAIAWHLR
F9T4B1_9VIBR/1-877     KSLIKKMGIDPYHGWEANYQVLPGKEKVVAELQKLAKDADSVYLATDLDREGEAIAWHLR
A0AB36DVB5_9PAST/1-868 DALVKRMGIDPYHNWKANYQILPDKEKVVSELKSLAKKSDHIYLATDLDREGEAIAWHLR
A0A377J0N3_9PAST/1-893 AALVKRMGIDPYHDWKANYQILPGKEKVVAELKSLAKKSDHVYLATDLDREGEAIAWHLR
A0A2T3N4L2_9GAMM/1-881 KSLIGKMGVDPYNDWDAHYEVLPGKEKVVNELQKLAADADYVYLATDLDREGEAIAWHLR
A0A0B8NR25_9VIBR/1-875 KSLIKKMGIDPYHGWEANYQILPGKEKVVSELQKLAKNADHVYLATDLDREGEAIAWHLR
A0AAE9MUS1_9VIBR/1-876 KALIKKMGINPYHDWDANYQILPGKEKVVSELQKLAKDADYVYLATDLDREGEAIAWHLR
A0A4Y3HRQ9_9VIBR/1-877 KSLIKKMGIDPYHGWEANYQILPGKEKVVSELQKLAKDADYVYLATDLDREGEAIAWHLR
A0ABM8ZRS0_9VIBR/1-888 KSLIKKMGIDPYHGWQANYEVIPDKIKVVSELQKLAEKADYVYLATDLDREGEAIAWHLR
A0A4R2NB04_9PAST/1-869 AALVKRMGVDPYHDWQATYQILPSKEKVVSELKSLAKKADHIYLATDLDREGEAIAWHLR
A0A1T4LB46_9GAMM/1-883 KALISKMGVDPYDDWNAHYEILPGKEKVVSELQKLAEDADYIYLATDLDREGEAIAWHLR
A0A432XLA6_9GAMM/1-877 QKLVARMGIDPQHGWEAHYEVLPGKEKVVAELKKLAAKADAVYLATDLDREGEAIAWHLR
A0A368LM75_9VIBR/1-875 AALIKKMGINPYQGWEANYQILPGKEKVVAELQKLAKDADCVYLATDLDREGEAIAWHLR
A0A8I0MWK2_9GAMM/1-881 ANLVARMGIDPEKGWEPHYEILPGKEKVVQELQKLAEDADHIYLATDLDREGEAIAWHLE
A0A1E5INQ3_SHECO/1-887 QALVARMGVDPERGWKAKYQTLPGKEKVVKELQTLAANADHIFLATDLDREGEAIAWHLQ
A0A849VD09_9GAMM/1-879 ANLVARMGIDPEKGWEPHYEVLPGKEKVVQELKKLAENADHIYLATDLDREGEAIAWHLE
A0A223MY10_9VIBR/1-876 SSLIKKMGIDPYHGWDANYQILPGKEKVVAELQKFAKDADCIYLATDLDREGEAIAWHLR
A0A9X3HWQ2_9VIBR/1-875 KALIKKMGIDPYSDWDANYQILPGKEKVVAELQKLAKDADYVYLATDLDREGEAIAWHLR
A0A2T3JY34_PHOPO/1-883 KALISKMGVDPYDDWNAHYEILPGKEKVVSELQKLAEDADFIYLATDLDREGEAIAWHLR
A0A2S7XJU3_9GAMM/1-879 KNLINKMGIDPYNDWAANYQILPGKEKVVAELQKLAENADTIYLATDLDREGEAIAWHLR
A0A5R9ITU2_9GAMM/1-887 VALYNRMGINPEKDWAAKYEVLPGKEKVVNELKTLADKADMVYLATDLDREGEAIAWHLK
A0A432Y543_9GAMM/1-877 KKLVARMGVDPEHGWEAHYEVLPGKEKVVSELQKLAKKADAVYLATDLDREGEAIAWHLR
A0A6Z0BWU5_9GAMM/1-877 RKLVVRMGIDPEHNWDAHYEVLPGKEKVVNELQKLASKADAIYLATDLDREGEAIAWHLR
A0ABW4XKP6_9GAMM/1-876 ASLVSRMGIDPEKDWDAHYEVLPGKEKVVNELRKIANSADQIYLATDLDREGEAIAWHLQ
A0A6L9MQ30_9ALTE/1-891 LKLVDRMGVDPEKNWHAHYQVLQGKEKVVSELKKLAKDADTIYLATDLDREGEAIAWHLQ
A0A2N8ZCK2_9VIBR/1-880 KSLIKKMGINPYNDWEANYQILPGKEKVVAELQKLAKDADHVYLATDLDREGEAIAWHLR
A0A8D4LN73_9PAST/1-868 TALVKRMGIDPYHDWQANYQILPDKEKVVAELQSLAKKVDHIYLATDLDREGEAIAWHLQ
U3CDK3_9VIBR/1-878     KSLIKKMGIDPYNGWEANYQILPGKEKVVAELQKLAKDADYVYLATDLDREGEAIAWHLR
Q6LPB7_PHOPR/1-883     KSLIGKMGVDPYNDWDAHYEVLPGKEKVVSELQKLAADADFIYLATDLDREGEAIAWHLR
A0A2T3JI53_9GAMM/1-883 KSLIGKMGVDPYNDWDAHYEVLPGKEKVVSELQKLAADADFIYLATDLDREGEAIAWHLR
A0ABT5UZ12_9VIBR/1-875 SALIKKMGIDPYHGWDANYQILPGKEKVVAELQKLAKDADSVYLATDLDREGEAIAWHLR
A0A2A5JR02_PSEO7/1-881 ANLVARMGIDPEKGWEPHYEILPGKEKVVQELQKLAEDADHIYLATDLDREGEAIAWHLE
A0A511QCK0_9VIBR/1-876 KALIKKMGINPYDDWTANYQILPGKEKVVNELQKLAQDADFVYLATDLDREGEAIAWHLR
A0A1E5E3K2_9VIBR/1-877 AALIKKMGINPFNHWEANYQILPGKEKVVAELQKLAKDADCIYLATDLDREGEAIAWHLR
A0A0D8Q6W4_9GAMM/1-883 KALISKMGVDPYDDWNAHYEILPGKEKVVSELQKLAEDADCIYLATDLDREGEAIAWHLR
A0ABQ6GY86_9GAMM/1-888 QALFNRMGINPEKDWQADYQILPGKEKVVTELKKLADNADTIYLATDLDREGEAIAWHLK
A0AAQ2EPH6_PSEO7/1-881 ANLVARMGIDPEKGWEPHYEILPGKEKVVQELQKLAEDADHIYLATDLDREGEAIAWHLE
A0ABT5QP15_9GAMM/1-873 NALINKMGVDPYRDWKANYQILPGKEKVVAELQALAEKADYVYLATDLDREGEAIAWHLR
A0ABX5PKC2_9GAMM/1-895 KALVARMGVDPEHGWKANYQILPGKEKVVKELQALADSADEIYLATDLDREGEAIAWHLQ
A0A2T3L304_9GAMM/1-884 KSLIGKMGVDPYNDWDAHYEVLPGKEKVVNELQKLAADADFVYLATDLDREGEAIAWHLR
A0ABX4G3Q4_9GAMM/1-883 KSLIGKMGVDPYNDWAAQYEVLPGKEKVVSELQKLAKDADFVYLATDLDREGEAIAWHLR
A0ABR7QWG2_9GAMM/1-874 QILVDRMGVDPYHDWKANYQILPGKNKVVAELKKLAKDADTVYLATDLDREGEAIAWHLK
A0A090KHU7_9GAMM/1-877 KNLINKMGIDPYNDWAANYQILPGKEKVVAELQKLAENADTIYLATDLDREGEAIAWHLR
A3QF42_SHELP/1-898     KALVARMGVDPERGWKAKYQTLPGKEKVVKELQSLAENADHIFLATDLDREGEAIAWHLQ
A0ABT7EEJ8_9GAMM/1-878 ANLVARMGIDPEKGWEPHYEVLPGKEKVVQELTKLAQDADHIYLATDLDREGEAIAWHLE
A0A8I2H336_9GAMM/1-881 ANLVARMGIDPEKGWEPHYEILPGKEKVVQELQKLAEDADHIYLATDLDREGEAIAWHLE
A0A380BGT9_9GAMM/1-895 KALVARMGVDPEHGWKANYQILPGKEKVVKELQALADSADEIYLATDLDREGEAIAWHLQ
V5FNX1_9VIBR/1-878     KSLIKKMGIDPYHGWEANYQILPGKEKVVAELQKLAKDADYVYLATDLDREGEAIAWHLR
Q5E600_ALIF1/1-876     KNLINKMGIDPYNDWAANYQILPGKEKVVAELQKLAESADTVYLATDLDREGEAIAWHLR
A0ABV4M7P6_9VIBR/1-878 KALIKKMGINPYQDWEANYQILPGKEKVVAELQKLAEDADFVYLATDLDREGEAIAWHLR
A0A1E7ZGL4_9ALTE/1-877 RKLVDRMGVDPEADWHAHYQVLQGKEKVVNELKKLAKDADTVYLATDLDREGEAIAWHLR
A0A4R1KGS3_9GAMM/1-876 NALVSRMGIDPEHEWQANYQIVPGKEKVVNELKQLAAKADTIYLATDLDREGEAIAWHLR
A0A289GBQ9_VIBAN/1-876 SSLIKKMGIDPYHGWEANYQILPGKEKVVAELQKLAKDADCIYLATDLDREGEAIAWHLR
A0AAN0XUC8_9VIBR/1-877 KALIKKMGIDPYHGWEANYQILPGKEKVVSELQKLAKDADYVYLATDLDREGEAIAWHLR
A0A939ISB0_9ALTE/1-878 LKLVDRMGVDPQNDWEAHYETLTGKEKVVNELKKLAKNAETIYLATDLDREGEAIAWHLK
A0A5B7YEL3_9ALTE/1-879 RKLVDRMGVDPQNDWQAHYQVLQGKEKVVNELKKLAKDADTVYLATDLDREGEAIAWHLR
A0A7S9DV39_9ALTE/1-879 RKLVDRMGVDPQQNWHAHYQVLQGKEKVVNELKKLAKDADTIYLATDLDREGEAIAWHLQ
A0A3E0TQT7_9GAMM/1-895 QALVNRMGIDPENDWQASYHILPGKEKVVSELTKLADKADTIYLATDLDREGEAIAWHLK
A0A9X4F0G3_9VIBR/1-875 NSLIKKMGIDPYNGWEANYQILPGKEKVVSELQKLAKDADYVYLATDLDREGEAIAWHLR
A0A6V7GSA3_9VIBR/1-876 KALIKKMGINPYDDWTANYQILPGKEKVVNELQKLAQDADFVYLATDLDREGEAIAWHLR
U3U362_9GAMM/1-864     SVLINRMGIDPWHNWKANYQILPGKENIVAELKTLAENVDHVYLATDLDREGEAIAWHLR
A0A0J8JP18_9ALTE/1-889 AALVARMGVNPEQSWQAEYDILPGKEKVVAELQKLAKTADTVYLATDLDREGEAIAWHLR
A0A6V7GSZ5_9VIBR/1-876 KALIKKMGINPYDDWTANYQILPGKEKVVNELQKLAQDADFVYLATDLDREGEAIAWHLR
U3C058_9VIBR/1-876     KALIKKMGINPYDDWTANYQILPGKEKVVNELQKLAQDADFVYLATDLDREGEAIAWHLR
A0A1E5D714_9VIBR/1-878 KALIKKMGINPYQDWEANYQILPGKEKVVAELQKLAEDADFVYLATDLDREGEAIAWHLR
A0A6G9QKA8_9GAMM/1-886 QALVARMGINPEKGWAAKYQVLPGKEKVVKELKALAESADQIYLATDLDREGEAIAWHLQ
F5Z907_ALTNA/1-888     LKLVDRMGVDPEQNWKAHYQVLQGKEKVVNELKRLAKDADTIYLATDLDREGEAIAWHLQ
A0AAW7Z7N2_9ALTE/1-888 LKLVDRMGVDPEQNWKAHYQVLQGKEKVVNELKRLAKDADTIYLATDLDREGEAIAWHLQ
A0A8E4GII6_9ENTR/1-871 EALIKRMGLDPYRGWEANYEILPSKEKVVAELKKLAKEVDHIYLATDLDREGEAIAWHLR
A0A4U1BTJ7_9GAMM/1-888 QSLIARMGINPEQDWQANYQILPGKEKVVKELQTLAAKADHVYLATDLDREGEAIAWHLQ
A0A378N9P8_MANHA/1-868 VALVKRMGIDPYNGWKANYQIMPDKEKVVSELKSLAKKADHIYLATDLDREGEAIAWHLR
W0QB72_9PAST/1-868     TALVKRMGIDPYNGWKANYQIMPDKEKVVSELKSLAKKSDHIYLATDLDREGEAIAWHLR
A0A330LQL7_9GAMM/1-888 KSLYSRMGIDPENDWAATYQILPGKEKVVAELQQLAEKADVIYLATDLDREGEAIAWHLR
A0A5Q0TDI4_9VIBR/1-880 AALIKKMGIDPFNGWEANYQILPGKEKVVAELQKLAKDADCIYLATDLDREGEAIAWHLR
A0A4V1Z8N2_9GAMM/1-880 KNLINKMGIDPYNDWAANYQILPGKEKVVAELQKLAESADTIYLATDLDREGEAIAWHLR
A0A2N4UX87_9GAMM/1-883 KALISKMGVDPYDDWNAHYEILPGKEKVVSELQKLAEDADCIYLATDLDREGEAIAWHLR
A0A7Z6ZUB6_9GAMM/1-894 EKLVARMGVDPNNGWQAQYEVLPGKEKVVAELKKLASKAETIYLATDLDREGEAIAWHLR
B6EJI6_ALISL/1-879     KNLINKMGIDPYNDWAANYQILPGKEKVVAELQKLAENADTIYLATDLDREGEAIAWHLR
A0ABX3AXU6_ALILO/1-879 KNLINKMGIDPYNDWAANYQILPGKEKVVAELQKLAENADTIYLATDLDREGEAIAWHLR
A0AAW8NNG1_9GAMM/1-894 QALVARMGVDPEKGWKAKYQTLPGKEKVVKELQTLAANADHIYLATDLDREGEAIAWHLQ
A0A510XR19_9GAMM/1-899 TNLVARMGIDPEKGWEPHYEVLPGKEKVVQELKKLAENADQVYLATDLDREGEAIAWHLQ
A0A552X413_9GAMM/1-893 KNLVARMGIDPEHGWEPHYEILPGKEKVVKELQSLAKKADRIYLATDLDREGEAIAWHLR
A0ABU2ZWY9_9GAMM/1-890 QALVNRMGIDPEKDWQATYQVLPGKEKVVSELQKLAEKADTVYLATDLDREGEAIAWHLK
A0AAE9Z1I8_9GAMM/1-895 QALVNRMGIDPEKDWQADYQILPGKEKVVNELKKLADTADTVYLATDLDREGEAIAWHLK
A0ABD4ELW5_9GAMM/1-902 TNLVARMGIDPEKGWEPHYEILPGKEKVVQELQKLAQNADQIYLATDLDREGEAIAWHLQ
A0AA37S3Z1_9GAMM/1-902 TNLVARMGIDPEKGWEPHYEILPGKEKVVQELQKLAQNADQIYLATDLDREGEAIAWHLQ
A0A432ZJR0_9GAMM/1-893 EKLVARMGIDPTHNWEAHYEVLPGKEKVVAELQKLASKADKVYLATDLDREGEAIAWHLR
A0AAW7QWT9_9GAMM/1-895 KKLVARMGVDPEHGWDAHYEVLPGKEKVVSELQKLASKADAIYLATDLDREGEAIAWHLR
A0ABR5VV13_9GAMM/1-898 TNLVARMGIDPEKGWEPHYEILPGKEKVVQELKKLAENADQVYLATDLDREGEAIAWHLQ
A0ABT9FBZ7_9GAMM/1-902 TNLVARMGIDPEKGWQPHYEILPGKEKVVQELQKLAEKADQIYLATDLDREGEAIAWHLQ
A0ABR9DXD5_9GAMM/1-900 TNLVARMGIDPDQGWEPHYEILPGKEKVVQELQKLAENADQIYLATDLDREGEAIAWHLQ
A0ABU1BA97_PSEHA/1-895 TNLVARMGIDPEKGWEPHYEILPGKEKVVQELQKLAENADQIYLATDLDREGEAIAWHLQ
A0A918JHZ5_9ALTE/1-890 KKLVDRMGVDPEQNWKAHYQVLQGKEKVVNELKKLAKDADTVYLATDLDREGEAIAWHLK
A0A368NIV4_9GAMM/1-879 KALVTRMGIDPKKSWEAHYEVLPGKEKVVNELRKIANSADTIYLATDLDREGEAIAWHLQ
A0AA41W6V5_9GAMM/1-884 KALVSRMGIDPDHGWKAQYEVLPGKEKVVNELKALAENADCIYLATDLDREGEAIAWHLR
A0A7H1C143_9PAST/1-868 TALVKRMGIDPYNGWKANYQIMPDKEKVVSELKSLAKKADHIYLATDLDREGEAIAWHLR
A0A1H7ZN21_9PAST/1-883 KALVKRMGIDPYHDWEPNYQVLPGKEKVVSDLQAQAKKADHIYLATDLDREGEAIAWHLR
A0A1H7JS39_9GAMM/1-860 RQLVSRMGIDPDKGWAAHYEILPGKEKVVNELKALAKDADTIYLATDLDREGEAIAWHLR
A0AAW8CG87_9PAST/1-881 KALVKRMGIDPYHDWEPNYQVLPGKEKVVSDLQAQAKKADHIYLATDLDREGEAIAWHLR
A0A8J6UPR2_9GAMM/1-884 AALVTRMGVDPNKGWQASYEVLPGKEKVVNELKTLAAKADNIYLATDLDREGEAIAWHLQ
A0A919BPK7_9GAMM/1-883 QALVNRMGIDPDKDWKADYQILPGKEKVVSELKKLAANADTIYLATDLDREGEAIAWHLK
A0A3N5Y145_9ALTE/1-875 KKLVDRMGVDPENDWQAHYQVLQGKEKVVNELKKLARDADTIYLATDLDREGEAIAWHLQ
A0A1M5YQS9_9GAMM/1-886 QSLITRMGIDPRNDWAADYHVLPGKEKVVKELQTLAEKADTVYLATDLDREGEAIAWHLQ
A0A369YGN7_9PAST/1-868 SALVKRMGIDPYHDWKANYQIMPDKAKVVAELKSLAKKADHIYLATDLDREGEAIAWHLR
A0AAQ1G9V9_9GAMM/1-873 AQLVKRMGVDPENDWKAHYEILPGKEKVVDELRRLAKDADTVYLATDLDREGEAIAWHLR
A0A2A3MHT0_9PSED/1-873 AQLVKRMGVDPENDWKAHYEILPGKEKVVDELRRLAKDADTVYLATDLDREGEAIAWHLR
A0A1H1SL95_9PSED/1-866 RQLFARMGVDPEHGWKAQYEILPGKEKVIEELRRLAKDADTIYLATDLDREGEAIAWHLR
A0A143WQI0_9ENTR/1-870 FALVNQIGIDPYNEWKAHYEILPSKKKVVTELKTLAKKADHIYLATDLDREGEAIAWHLR
A0A8J2U4F5_9GAMM/1-881 AALVTRMGIDPNKGWQASYEVLPGKEKVVNELKTLAAKADNIYLATDLDREGEAIAWHLQ
A0A2S0VL70_9ALTE/1-881 KALFARMGINPEKDWQAEYDVLPGKEKVVSELQKLAKDADTVYLATDLDREGEAIAWHLK
A0A8E2QF09_9GAMM/1-866 RQLFARMGVDPEHDWKAKYEILPGKEKVIEELRRLAKEADTIYLATDLDREGEAIAWHLR
A0A1K9Z0N4_9GAMM/1-881 KSLYSRMGIDPENDWAATYQILPGKEKVVAELQQLAEKADVIYLATDLDREGEAIAWHLR
A0A8H9IA16_9ALTE/1-879 RKLVDRMGVDPKDDWAAHYEVLNGKEKVVNELKKLAKNADTIYLATDLDREGEAIAWHLQ
A0AAD0TZU7_9GAMM/1-898 TNLVARMGIDPEKGWEPHYEILPGKEKVVQELKKLAENADQVYLATDLDREGEAIAWHLQ
A0A396S118_9PSED/1-872 IQLVNRMGVDPENGWAARYEILPGKEKVIDELRRLAKDADTVYLATDLDREGEAIAWHLR
A0AAX1PL33_AERSA/1-913 NALFSRMGINPTAGWQANYQILPGKEKVVSELQSLAAKADTIYLATDLDREGEAIAWHLR
K6Y9N2_9ALTE/1-878     QKLVDRMGIDPQNDWKAHYDILTGKEKVVNELKKLAKEADTIYLATDLDREGEAIAWHLQ
A0A9X2KT16_9GAMM/1-874 TQLINRMGIDPDHDWEAHYEILPGKEKVVNELKQLAEKADTVYLATDLDREGEAIAWHLR
A0A011NBX1_9PAST/1-868 TALVKRMGIDPYNGWKANYQIMPDKEKVVSELKSLAKKADHIYLATDLDREGEAIAWHLR
G4QLG6_GLANF/1-884     QKLVDRMGVDPKQNWMAHYQILQGKEKVVAELKKLAKDADTIYLATDLDREGEAIAWHLQ
A0A024HKU2_PSEKB/1-869 RQLFTRMGVDPEHGWKAKYEILPGKEKVIDELRRLAKDADTIYLATDLDREGEAIAWHLR
C3V9X4_PSENT/1-868     RQLVTRMGVDPEHGWKAKYEILPGKEKVIDELRRLAKDADTIYLATDLDREGEAIAWHLR
A0A078MGX1_9PSED/1-871 MQLVNRMGVDPENGWKAHYEILPGKEKVIDELRRLAKDADTIYLATDLDREGEAIAWHLR
A0AA47I0R9_9GAMM/1-867 RQLIARMGVDPEHGWKAKYEILPGKEKVIEELRRLAKEADTIYLATDLDREGEAIAWHLR
A0A023WT85_STUST/1-867 RQLVARMGVDPEHGWKAKYEILPGKEKVIEELRRLAKEADTIYLATDLDREGEAIAWHLR
A0A7X0NHT0_9GAMM/1-886 LALVNRMGIDPEKDWEAQYQILPGKEKVVTELQKLAENADTVYLATDLDREGEAIAWHLK
A0ABM6N2P7_9GAMM/1-902 TNLVARMGIDPEKGWEPHYEILPGKEKVVQELQKLAQNADQIYLATDLDREGEAIAWHLQ
A0ABN0NLK5_9GAMM/1-902 SNLVARMGIDPEKGWEPHYEVLPGKEKVVQELQKLAQNADQIYLATDLDREGEAVAWHLQ
A0A9W4QYN6_PSEHA/1-902 TNLVARMGIDPEKGWEPHYEILPGKEKVVQELQKLAENADQIYLATDLDREGEAIAWHLQ
A0ABQ0U8F9_PSEAF/1-898 TNLVARMGIDPEKGWEPHYEILPGKEKVVQELKKLAENADQVYLATDLDREGEAIAWHLQ
A0A094IUX3_9GAMM/1-894 KKLVARMGIDPEHNWRAEYEVLPGKEKVVNELKKLASKADAIYLATDLDREGEAIAWHLR
A0A063KR79_9GAMM/1-902 TNLVARMGIDPEQGWEPHYEILPGKEKVVQELQKLAENADQIYLATDLDREGEAIAWHLQ
A0A2K4X8V1_PSEVC/1-901 TNLVARMGIDPEKGWKPHYEILPGKEKVVQELQKLAENADQIYLATDLDREGEAIAWHLQ
A0ABU9TCT1_9GAMM/1-901 TNLVARMGIDPNQGWDPHYEILPGKEKVVQELQKLAENADQIYLATDLDREGEAIAWHLQ
Q3IL29_PSET1/1-905     SNLVARMGIDPDKGWEPHYEILPGKEKVVQELKKLAENADQIYLATDLDREGEAIAWHLQ
A0ABM6JJJ5_9GAMM/1-903 RALVARMGINPEKGWDAKYQILPGKEKVVKELKALAEKADHIYLATDLDREGEAIAWHLQ
A0A432WYB0_9GAMM/1-904 LNLVSRMGIDPEHGWEPHYEVLPGKEKVVKELQALAKKADTVYLATDLDREGEAIAWHLR
TOP1_PSEAE/1-868       RQLVSRMGVDPEHGWKAKYEILPGKEKVIDELRRLAKDADTVYLATDLDREGEAIAWHLR
K6ZJB6_9ALTE/1-880     QKLVDRMGVDPKQNWMAHYQILQGKEKVVAELKKLAKDADTIYLATDLDREGEAIAWHLQ
A0A1H0AKQ1_9PSED/1-868 RQLFARMGVDPEHGWKAKYEILPGKEKVIDELRRLAKDADTIYLATDLDREGEAIAWHLR
A0A482TZU3_9PSED/1-867 RQLIARMGVDPEHGWKAKYEILPGKEKVIEELRRLAKEADTIYLATDLDREGEAIAWHLR
A0A9X7V2W4_9GAMM/1-865 RQLFARMGVDPEHGWKAKYEILPGKEKVIEELRRLAKEADTIYLATDLDREGEAIAWHLR
A0A1H6UKJ3_9PSED/1-867 RQLFTRMGVDPEHGWKARYEILPGKEKVIEELRRLAKDADTIYLATDLDREGEAIAWHLR
A0A6N8F6E1_9GAMM/1-889 EALVGRMGINPDKGWAAKYQILPGKEKVVTELKKLAKDADQVYLATDLDREGEAIAWHLR
A0A9X2AT75_9GAMM/1-870 RQLIARMGVDPEHGWKARYEILPGKEKVIDELRRLAKEADTIYLATDLDREGEAIAWHLR
A0A427DP39_9GAMM/1-867 RQLITRMGVDPEHGWKAKYEILPGKEKVIEELRRLAKEADTIYLATDLDREGEAIAWHLR
A0AAW8QZF2_9ALTE/1-880 RKLVDRMGVNPKQDWKAHYQILQGKEKVVAELKKLAKDADTIYLATDLDREGEAIAWHLQ
A0A917USA3_9PSED/1-870 RQLFTRMGIDPEHGWKAKYEILPGKEKVIDELRRLAKDADTIYLATDLDREGEAIAWHLR
V4S0I3_STUCH/1-867     RQLITRMGVDPEHGWKAKYEILPGKEKVIEELRRLAKEADTIYLATDLDREGEAIAWHLR
A0A1H2GZX2_9GAMM/1-867 RQLFARMGVDPEHDWKAKYEILPGKEKVIEELRRLAKDADTIYLATDLDREGEAIAWHLR
A0A1A9K9K0_9PSED/1-869 RQLFTRMGVDPEHGWKAKYEILPGKEKVIEELRRLAKDADTIYLATDLDREGEAIAWHLR
A0A0K1XFW7_9GAMM/1-864 RQLVARMGVDPEHGWKARYEILPGKEKVIEELRRLAKDADTIYLATDLDREGEAIAWHLK
A0A974RXV6_9GAMM/1-869 QQLFKRMGVDPEHGWKAHYEILPGKEKVVDELKKLAKEADTIYLATDLDREGEAIAWHLR
A0A7H8UW72_9PAST/1-868 TALVKRMGIDPYNGWKANYQIMPDKEKVVSELKSLAKKADHIYLATDLDREGEAIAWHLR
A0A1H3EXU8_9PSED/1-873 RQLFTRMGVDPEHGWKAKYEILPGKEKVIEELRRLAKDADTIYLATDLDREGEAIAWHLR
A0A222G4X5_9GAMM/1-891 QALVNRMGIDPENDWEANYQILAGKEKVVDELIKLASNADTIYLATDLDREGEAIAWHLK
A0A1I3GV98_9GAMM/1-868 RQLFARMGVDPEHGWKAKYEILPGKEKVVEELRRLAKEADTIYLATDLDREGEAIAWHLR
A0A0D0KBB2_9PSED/1-868 RQLFNRMGVDPEHGWKAKYEILPGKEKVVEELRRLAKEADTIYLATDLDREGEAIAWHLR
A0AA42BDY6_9GAMM/1-870 RQLFTRMGVDPEHGWKAKYEILPGKEKVIEELRRLAKEADTIYLATDLDREGEAIAWHLR
R9PPJ5_AGAAL/1-841     KALVARMGVDPEKDWKANYQILPGKEKVVNELKTLAENADTIYLATDLDREGEAIAWHLK
A0A839SXA9_AZOMA/1-867 RQLFTRMGVDPEHDWKAHYEILPGKEKVIDELRRLAQEADTIYLATDLDREGEAIAWHLR
A0A3S9XED8_9GAMM/1-868 QQLFNRMGVDPEHGWKAHYEILPGKEKVVDELKKLAKEADTIYLATDLDREGEAIAWHLR
A0A0F9RIJ6_9ZZZZ/1-906 TNLVARMGIDPNQGWDPHYEILPGKEKVVQELQKLAENADQIYLATDLDREGEAIAWHLQ
A0A239L132_9PSED/1-869 RQLFTRMGVDPEHGWKAKYEILPGKEKVIDELRRLAKDADTIYLATDLDREGEAIAWHLR
A0A0B3C442_9PSED/1-867 RQLFARMGVDPEHGWKAQYEILPGKEKVVEELKRLAKDADTIYLATDLDREGEAIAWHLR
A0AAE9VPZ8_9GAMM/1-867 RQLVGRMGIDPENGWKARYEILPGKEKVVEELRRLAKDADTIYLATDLDREGEAIAWHLR
A0A2T5P6I4_9PSED/1-869 RQLFARMGVDPEHGWKAKYEILPGKEKVIEELRRLAKDADTIYLATDLDREGEAIAWHLR
A0AB37Z2J0_9PSED/1-869 RQLFARMGVDPEHGWKAKYEILPGKEKVVEELRRLAKDADTIYLATDLDREGEAIAWHLR
A0A238ZZW0_9PSED/1-870 RQLVARMGVDPEHGWKAKYEILPGKEKVVDELRRLAKDADTIYLATDLDREGEAIAWHLR
A0A1I1T6B2_PSEOC/1-868 RQLFARMGVDPEHGWKAKYEILPGKEKVVEELRRLAKEADTIYLATDLDREGEAIAWHLR
A0A365PTM0_9GAMM/1-870 RQLFTRMGIDPEHGWKAKYEILPGKEKVIDELRRLAKEADTIYLATDLDREGEAIAWHLR
A0A432X8X8_9GAMM/1-893 INLVMRMGIDPENGWEPHYEVLPGKEKVVKELQTLARKADTVYLATDLDREGEAIAWHLR
A0A1M6UAC3_9GAMM/1-878 DQLIRRMGIDPDHGWKADYVVLPGKEKVVAELKKLADKADHVYLATDLDREGEAIAWHLR
A0A1H3D3H6_9GAMM/1-876 EQLVRRMGIDPENGWEAHYEILPGKEKVVSELQKLADKADAVYLATDLDREGEAIAWHLQ
A0A5J6LEA1_9GAMM/1-881 EQLIRRMGIDPEQGWAARYEILPGKEKVVDELKKLAANADEIYLATDLDREGEAIAWHLR
A0A3L8Q234_9GAMM/1-881 KALVARMGVDPENGWKANYQILQGKEKVVNELQTLAAKADRVYLATDLDREGEAIAWHLQ
A0A2I0CSI0_9PSED/1-867 RQLFARMGVDPEHGWKAHYEILPGKEKVIDELRRLAKDADTIYLATDLDREGEAIAWHLR
A0A1G8CGX2_9PSED/1-869 KQLFTRMGVDPEHGWKAKYEILPGKEKVIEELRRLAKDADTIYLATDLDREGEAIAWHLR
A0A432VWP8_9GAMM/1-905 VNLVSRMGIDPEHGWEPHYEVLPGKEKVVKELQSLAKKADTVYLATDLDREGEAIAWHLR
A0AAC9UJF9_9GAMM/1-905 SNLVARMGIDPDKGWEPHYEILPGKEKVVQELKKLAENADQIYLATDLDREGEAIAWHLQ
A0A327X2J8_9GAMM/1-919 INLVGRMGIDPEHGWEPYYEVLPGKEKVVKELQSLAKKADKVYLATDLDREGEAIAWHLK
A0A5C6QN51_9GAMM/1-897 QALVNRMGIDPENDWEANYQILEGKEKVVAELIKLASSADTVYLATDLDREGEAIAWHLK
A0A1M5BTB5_9GAMM/1-876 SQLVRRMGIDPEHGWEAHYEILPGKEKVVAELARLAEKADAIYLATDLDREGEAIAWHLK
A0A5C7W447_AQUAC/1-869 RQLFARMGVDPEHGWKAKYEILPGKEKVIEELRRLAKDADTIYLATDLDREGEAIAWHLR
A0A1B8P3L7_HALEL/1-729 ------------------------------------------------------------
A0A5J6WPM0_MORMI/1-908 KALYSRMGIDPENDWAATYQILPGKEKVVAELQQLAEKADIVYLATDLDREGEAIAWHLR
A0A1T1HE39_OCELI/1-885 EQLIARMGIDPEHDWEAHYKILPGKEKVVSELQKLAADADQIYLATDLDREGEAIAWHLR
A0A432WDL8_9GAMM/1-903 QNLVARMGIDPEHGWEPHYEVLPGKEKVVKELQSLAKKADRIYLATDLDREGEAIAWHLK
A0A4Q9R4U2_9GAMM/1-867 RQLFTRMGIDPEHGWKARYEILPGKEKVIDELRRLAKDADTIYLATDLDREGEAIAWHLR
A0A1G8TCT1_9GAMM/1-875 EQLIRRMGIDPEHGWEARYEILPGKEKVVAELAKLAEKADAVYLATDLDREGEAIAWHLR
A0A291B7T4_9GAMM/1-873 KSLINKMGVDPFRGWTANYQILLGKEKVVSELQTLAGKAEIIYLATDLDREGEAIAWHLR
A0A7X4W7B7_9GAMM/1-876 DQLIRRMGIDPEHGWKANYEILPGKEKVVAELKKLAEKADAVYLATDLDREGEAIAWHLR
A0A063XWI0_9GAMM/1-881 EQLIRRMGIDPEHGWDARYEILPGKEKVVDELKKLAASADEIYLATDLDREGEAIAWHLR
A0A6I4L052_9PSED/1-869 RQLFARMGVDPEHGWKAKYEILPGKEKVVEELRRLAKDADTIYLATDLDREGEAIAWHLR
A0A1E2V7Y3_9GAMM/1-867 EQLIARMGVDPEHGWEAHYEILPGKEKVVAELKKLAKEADTIYLATDLDREGEAIAWHLQ
A0A4R1EPR9_9GAMM/1-904 DNLVRRMGINPDNDWQAQYEILPGKEKVVAELQKLAAKGDKVYLATDLDREGEAIAWHLK
A0A431V767_9GAMM/1-881 DQLIRRMGIDPDHGWEANYEVLPGKEKVVAELKKLADKADTVYLATDLDREGEAIAWHLR
A0A1K1WYP9_9GAMM/1-871 DALITRMGVDPEHGWSARYEILPGKEKVVAELKKLAREADMIYLATDLDREGEAIAWHLR
A0A1X7AKC8_9GAMM/1-879 RQLIERMGVDPDNNWDAHYEVLPGKEKVVEELRRLAENADTVYLATDLDREGEAIAWHLQ
A0A1H5IMP8_PSEAG/1-869 RQLFARMGVDPEHGWKAKYEILPGKEKVVEELRRLAKDADTIYLATDLDREGEAIAWHLR
A0A1H7HMT4_9GAMM/1-878 DQLIRRMGIDPEHGWKAHYEILPGKEKVVAELKKLAEKADTVYLATDLDREGEAIAWHLR
A0A2N7TQC4_9GAMM/1-875 EQLIRRMGIDPEHDWKANYEILPGKEKVVAELQKLAEKADAVYLATDLDREGEAIAWHLR
A0A369WRL2_9GAMM/1-880 EQLVGRMGVDPEKGWNPRYEVLPGKEKVVDELKRLAKNSDQIYLATDLDREGEAIAWHLL
A0A510XCT6_9GAMM/1-875 DQLIRRMGIDPEHDWEAHYEVLPGKEKVVAELKKQAEKADAVYLATDLDREGEAIAWHLK
A0A285VPS8_9GAMM/1-877 NQLVRRMGIDPEHGWDANYEILPGKEKVVAELKKHAEKADAVYLATDLDREGEAIAWHLQ
A0A1J0VIW6_9GAMM/1-878 DQLIRRMGIDPEHGWKAHYEILPGKEKVVAELKKLAEKADAVYLATDLDREGEAIAWHLR
A0A291P8G7_9GAMM/1-879 EQLIRRMGIDPEHGWEAHYEILPGKEKVVAELKKLADKADAVYLATDLDREGEAIAWHLR
A0A5D9DC96_HALER/1-878 DQLIRRMGIDPDHGWEADYVILPGKEKVVAELKKLADKADNVYLATDLDREGEAIAWHLR
A0A4Y4F215_9GAMM/1-878 DQLIRRMGIDPDNGWEADYVVLPGKEKVVAELKKLADKADHVYLATDLDREGEAIAWHLR
A0A1I7FDA7_9GAMM/1-876 DQLIRRMGIDPDHGWEAHYEILPGKEKVVAELKKLAEKADTVYLATDLDREGEAIAWHLR
A0A1H0IPV5_9GAMM/1-876 DQLIRRMGIDPDHGWQANYEILPGKEKVVAELKKLAAKADAVYLATDLDREGEAIAWHLR
A0A4R6X7K4_9GAMM/1-875 KQLINRMGVDPEQNWAAHYEVLPGKEKVVDELKRLAKNADTIYLATDLDREGEAIAWHLR
A0A7U8GT26_NEPCE/1-878 AQLIGRMGIDPDKGWDPHYEVLPGKEKVVDELKRLAKSADEIYLATDLDREGEAIAWHLR
A0A5P1RAX3_9GAMM/1-879 EQLVARMGVDPEKGWDAHYEILPGKEKVVEELRRLAKEADTIYLATDLDREGEAIAWHLR
A0A1X9NIK9_9GAMM/1-883 EQLIARMGIDPAKNWEANYEILPAKEKVVTELQKLAEEADTIYLATDLDREGEAIAWHLQ
A0A5B8ST47_9GAMM/1-880 NQLIRRMGIDPEHGWEAHYEILPGKEKVVAELQKHAAKADAVYLATDLDREGEAIAWHLK
A0A853I298_9GAMM/1-887 EQLVARMGVDPENNWQANYEILPGKEKVVDELKRLAKNADKIYLATDLDREGEAIAWHLR
S2LFL0_LITA3/1-876     GQLIRRMGIDPEHGWRAQYEILPGKEKVVAELKKYAAKADAVYLATDLDREGEAIAWHLK
A0AAW7XJY6_9GAMM/1-882 EQLINRMGVDPENNWDAHYEILPGKEKVVDELKKLAKNADTIYLATDLDREGEAIAWHLR
A0A1I2T9I1_9GAMM/1-879 EQLIARMGVNPEKGWEAHYEILPGKEKVVEELRRLAKDADTIYLATDLDREGEAIAWHLR
A0A8J7FAM6_9GAMM/1-887 AQLITRMGVDPENDWEAAYDILPGKEKVVDELRRLAKSADQIYLATDLDREGEAIAWHLR
A0A562I2W0_9GAMM/1-869 RQLIARMGVDPEQDWVAQYEILPGKEKVVEELRRLAQEADTIYLATDLDREGEAIAWHLR
A0A7W5PBY1_9GAMM/1-879 EQLIRRMGIDPEHDWEAHYEILPGKEKVVAELQKLAQKADTVYLATDLDREGEAIAWHLR
A0A1I7AQL0_9GAMM/1-880 DQLIRRMGLDPEHGWKAHYEILPGKEKVVAELQKLAEKADAVYLATDLDREGEAIAWHLR
A0A7W5ERL9_9GAMM/1-879 DQLIRRMGIDPDHGWEANYEVLPGKEKVVAELKKLADKADTVYLATDLDREGEAIAWHLR
A0A1A8THD1_9GAMM/1-875 KQLINRMGVDPEHNWAAHYEVLPGKEKVVDELKRLAKNAETIYLATDLDREGEAIAWHLR
A0A2N7U937_9GAMM/1-875 DQLIRRMGIDPEHGWKAHYEILPGKEKVVAELQKLAEKADAVYLATDLDREGEAIAWHLK
B3PHK9_CELJU/1-873     SQLVGRMGIDPENHWEAHYEILPGKEKVVDELKKLAEKADAIYLATDLDREGEAIAWHLR
A0A266Q5B6_9GAMM/1-873 SQLVNRMGIDPDNNWEATYEILPGKEKVVDELKKLAEKADMVYLATDLDREGEAIAWHLR
A0A9J6RII7_9GAMM/1-884 EQLIKRMGINPEQNWEAHYEILPGKEKVVNELKQLAKDADHIYLATDLDREGEAIAWHLR
A0A5A9W4W8_9GAMM/1-877 DQLIRRMGINPEAGWEAQYEILPGKEKVVEELKKLARSADEIYLATDLDREGEAIAWHLR
A0A0A1YFV2_9PSED/1-869 RQLIARMGVDPEQGWKAKYEILPGKEKVVEELRRLAKDADTIYLATDLDREGEAIAWHLR
A0A9W6K8A6_9PSED/1-869 RQLVSRMGVDPDHGWKAKYEILPGKEKVVEELRRLAKDADTIYLATDLDREGEAIAWHLR
A0A4P9VKM8_9GAMM/1-888 EQLIGRMGVDPENDWKAQYEVLPGKEKVVDELKKLAKGVDQIYLATDLDREGEAIAWHLQ
A0A081KCG1_9GAMM/1-880 EQLIERMGINPDKGWEAHYQVLPGKEKVVDELTRLAEGADTIYLATDLDREGEAIAWHLQ
A0A109ULD1_9GAMM/1-875 DQLIRRMGIDPEHGWKAHYEILPGKEKVVAELQKLAEKADAVYLATDLDREGEAIAWHLK
A0A7W5G463_9GAMM/1-879 EQLIRRMGIDPEHDWEANYEILPGKEKVVAELKKLADKADSVYLATDLDREGEAIAWHLR
A0A2N7UFN0_9GAMM/1-876 DQLIRRMGIDPENGWKANYEILPGKEKVVAELQKLATKADTVYLATDLDREGEAIAWHLR
N6WQH8_9GAMM/1-881     DQLVARMGVDPENDWNARYEVLPGKEKVVNELKRLAKSADHVYLATDLDREGEAIAWHLQ
A0A0K6IK65_9GAMM/1-875 KQLINRMGVDPEHNWDAHYEILPGKEKVVEELRRLAKNAETIYLATDLDREGEAIAWHLR
A0A418XMP2_9PSED/1-868 RQLVARMGVDPEHGWKAKYEILPGKEKVVEELRRLAKDADTIYLATDLDREGEAIAWHLR
A0A7X0JSR4_9GAMM/1-883 AQLISRMGIDPENGWEAQYEILPGKEKVVAELKALAKDADTVYLATDLDREGEAIAWHLR
A0A139SY10_9GAMM/1-868 RQLFTRMGVDPENGWQAQYEILPGKEKVIDELRRLAKSADCIYLATDLDREGEAIAWHLR
A0A1G9WUP0_9GAMM/1-878 DQLIRRMGIDPEHGWEAHYEVLPGKEKVVADLQKHAEKADAVYLATDLDREGEAIAWHLQ
A0A839V0T6_9GAMM/1-876 DQLIRRMGIDPEHGWKARYEILPGKEKVVAELQKLAEKADAVYLATDLDREGEAIAWHLR
A0A1M7HRX1_9GAMM/1-877 AQLIRRMGIDPDNGWDATYEVLPGKEKVVAELKKLAAKADTVYLATDLDREGEAIAWHLR
A0A2T0VNU8_9GAMM/1-878 DQLIRRMGIDPEHGWKAHYEILPGKEKVVAELQKLAEKADAVYLATDLDREGEAIAWHLR
A0A1I3CPZ2_9PSED/1-870 RQLIARMGVDPEHGWKAKYEILPGKEKVVEELRRLAKDADTIYLATDLDREGEAIAWHLR
A0A368U1Q6_9GAMM/1-875 DQLIRRMGIDPEHGWKAQYEILPGKEKVVAELQKLAEKADAVYLATDLDREGEAIAWHLK
A0A7W5DHB6_9GAMM/1-882 DQLIRRMGIDPEHGWEAHYEILPGKEKVVAELKKLAEKADTVYLATDLDREGEAIAWHLR
A0A7X4VWF9_9GAMM/1-876 AQLIRRMGIDPEDGWKANYEILPGKEKVVAELKKLAEKAEAVYLATDLDREGEAIAWHLR
A0A2A2EPQ9_9GAMM/1-878 DQLIRRMGIDPEHGWEAHYEVLPGKEKVVAELQKHAEKADAVYLATDLDREGEAIAWHLQ
A0A5R8M950_9GAMM/1-882 DQLIRRMGIDPEHGWKAHYEILPGKEKVVAELQKLAEKADAVYLATDLDREGEAIAWHLR
A0A844I270_9GAMM/1-880 EQLVARMGVDPDQDWSARYEILPGKEKVVSELKRLAKSADHIYLATDLDREGEAIAWHLQ
A0AAU7MN20_9GAMM/1-880 EQLVARMGVDPDQDWSARYEILPGKEKVVSELKRLAKSADHIYLATDLDREGEAIAWHLQ
A0A1A9EZF9_9GAMM/1-879 EQLIGRMGVDPDNGWAAHYEILPGKEKVVEELKRLAENADEIYLATDLDREGEAIAWHLR
A0A364NLI5_9GAMM/1-881 EQLIRRMGVDPENNWDARYEILPGKEKVVEELRKLAKSADAIYLATDLDREGEAIAWHLR
A0A4V4R800_9PSED/1-870 RQLFARMGVDPEHGWKAKYEILPGKEKVVEELRRLAKDADTIYLATDLDREGEAIAWHLR
A0A1N7KA83_9GAMM/1-879 EQLVARMGVNPEKGWEAHYEILPGKEKVVDELRRLAKDADIIYLATDLDREGEAIAWHLR
W1NCD7_9GAMM/1-877     QQLIRRMGIDPDNGWEATYEVLPGKEKVVAELKKLAAKADTVYLATDLDREGEAIAWHLR
A0AAU7KQ81_9GAMM/1-877 SQLIRRMGIDPDHGWQANYEILPGKEKVVAELKKLAEKADTVYLATDLDREGEAIAWHLR
A0A5M3PYL0_9GAMM/1-880 EQLVARMGVDPDQDWSARYEILPGKEKVVSELKRLAKSADHIYLATDLDREGEAIAWHLQ
A0A2V3ZLR8_9GAMM/1-878 QQLVARMGVDPDHDWSARYEILPGKEKVVSELKRLAKSADHIYLATDLDREGEAIAWHLQ
A0A7R6SVN0_9GAMM/1-880 DQLVARMGVNPEKDWEAHYEILPGKEKVVEELRRLAKDADTIYLATDLDREGEAIAWHLR
A0A2S5KPF1_9PROT/1-871 EQLVARMGVDPDNNWDAHYEVLPGKEKVVDELKRLAKDAEAIYLATDLDREGEAIAWHLM
A0A2K9LL09_9GAMM/1-913 TALIGRMGVDPEHGWTANYQVLPDKQKVVNELKKLAEQADTIYLATDLDREGEAIAWHLR
A0AAN2BKW9_9GAMM/1-889 EQLVKRMGIDPENHWQAHYEILPGKEKVVAELRKLAEDADEIYLATDLDREGEAIAWHLR
A0A545TVW5_9GAMM/1-884 EQLINRMGINPEDGWQAQYQILPGKEKVVDELRKLAADAEAIYLATDLDREGEAIAWHLR
A0A5K1I9S9_9GAMM/1-882 DQLIRRMGIDPEHGWKAHYEILPGKEKVVAELKKLAEKADAVYLATDLDREGEAIAWHLR
A0A3N2DKI4_9GAMM/1-886 DQLIRRMGIDPEKNWEAHYETLPGKEKVVSELKRLAENAETIYLATDLDREGEAIAWHLR
A0A928V598_9GAMM/1-874 KQLINRMGIDPENNWQAHYEILPGKEKVVEELRKLAETADTIYLATDLDREGEAIAWHLR
Q2SD25_HAHCH/1-884     DQLISRMGVDPENDWAARYEVLPGKEKVVEELRRLAKSADQIYLATDLDREGEAIAWHLK
A0A7Y0REM8_9GAMM/1-878 EQLVARMGVDPDHDWSARYEILPGKEKVVSELKRLAKSADHIYLATDLDREGEAIAWHLQ
A0A1I6GM30_9GAMM/1-877 EQLIARMGVDPDHGWQARYEILPGKEKVVSELKRLAKSADHVYLATDLDREGEAIAWHLR
A0A1G7QMW5_9GAMM/1-880 DQLIRRMGIDPEHDWEANYEILPGKEKVVAELKKHAEKADAVYLATDLDREGEAIAWHLQ
A0A2K9APN9_9GAMM/1-876 TALFARMGINPEKSWEAQYEVLPGKEKVLNELKKLAKDADTIYLATDLDREGEAIAWHLR
A0A1B3B9C4_9GAMM/1-876 KALFERMGINPEKGWDAHYETLPGKEKVLSELKKLAKNADQIYLATDLDREGEAIAWHLR
A0AA37SA68_9GAMM/1-896 KQLIEKMGVDPEKDWSAKYQVLPGKEKVVDELKKLAKSADHIYLATDLDREGEAIAWHLR
A0AA37WQH6_9GAMM/1-892 EQLIKRMGIDPENNWEAHYEILPNKEKVVSELQKLANDADTIYLATDLDREGEAIAWHLQ
W9UZ72_9GAMM/1-881     EQLIRRMGVDPENNWDARYEILPGKEKVVEELRKLAKSADAIYLATDLDREGEAIAWHLR
A0A348HGC7_9GAMM/1-882 EQLIRRMGVDPDHDWEAHYEILPGKEKVVDELKRLARKADAIYLATDLDREGEAIAWHLR
A0A222FNB0_9GAMM/1-884 EQLVARMGVDPEHNWQANYQVLPGKEKVVDELQRLAKDADHIYLATDLDREGEAIAWHLR
A0A0K2BKX0_9GAMM/1-861 AALVKSMGIDPYDNWVANYEILPGKEKIVNELKTIAETVEHIYLATDLDREGEAIAWHIR
A0AAP8SNZ9_9GAMM/1-883 EQLIRRMGIDPENGWDANYQVLPGKEKVVNELKKLAEDSDAIYLATDLDREGEAIAWHLR
A0A5C1NGE3_9GAMM/1-881 DQLIRRMGIDPANGWQANYEVLPGKEKVVAELKKLAAKADTVYLATDLDREGEAIAWHLR
A0A2N5X4S4_9GAMM/1-882 QQLIRRMGIDPEQGWEANYQVLPGKEKVVNELKKLAADSDAIYLATDLDREGEAIAWHLR
A0A4P7XFY9_9ALTE/1-889 DQLIARMGVNPERNWEAHYEILPGKEKVVSELKRLAKNADHIYLATDLDREGEAIAWHLM
A0A318D701_9GAMM/1-875 KALFDRMGINPEAGWDATYEVLPGKEKVLNELKKLAKDADEIYLATDLDREGEAIAWHLR
A0A5C0ZWP5_9GAMM/1-879 NQLIRRMGVDPDNGWRAHYEILPGKEKVVDELRRLAESADAVYLATDLDREGEAIAWHLR
A0A3L7E099_9GAMM/1-883 EQLIRRMGIDPENGWAANYQVLPGKEKVVNELKKLAADADAIYLATDLDREGEAIAWHLR
A0A9X7YPC4_9GAMM/1-879 EQLVGRMGIDPDKHWEAHYQILPGKEKVVEELQRLAKDADHIYLATDLDREGEAIAWHLR
A0A5S9QF68_9GAMM/1-890 EQLVGRMGVDPDNDWKAHYEILPGKEKVVNELKKLAENADTIYLATDLDREGEAIAWHLR
A0A4U6R0C8_9GAMM/1-878 AQLVARMGVDPDHDWSARYEILPGKEKVVSELKRLAKSADHIYLATDLDREGEAIAWHLQ
A0AAW8B5V7_9GAMM/1-879 EQLVSRMGIDPENDWKARYEILPGKEKVVAELKKLAKTADHIYLATDLDREGEAIAWHLM
A0A7T4QXS8_9GAMM/1-892 EQLIARMGIDPNNGWKAKYEILPGKEKVVNELKKLADNADTVYLATDLDREGEAIAWHLR
Q1LTG3_BAUCH/1-857     NTLANRMGIDPYNNWFANYEILPGKEKLVNELKALANKAKHIYLATDLDREGEAIAWHIR
A0A5S9PRH9_9GAMM/1-909 AQLVKRMGIDPANGWKPQYEILPGKEKVVSELKRLAKDADVIYLATDLDREGEAIAWHLR
A0A1C3JUY6_9GAMM/1-876 KQLINRMGVDPEHNWAAQYEILPGKEKVVEELRRLAKNADTIYLATDLDREGEAIAWHLR
A0A927GW33_9GAMM/1-885 EQLISRMGVDPENGWKAHYEILPGKEKVVSELKKLAKDADTVYLATDLDREGEAIAWHLR
A0A120HPS6_9GAMM/1-863 DVFINRMGIDPYNGWKAKYQILPGKEKIISELRLLASNADHIYLATDLDREGEAIAWHLQ
A0A1D2QSS8_9GAMM/1-890 EQLIKRMGIDPENNWEAHYEILPGKEKVVNELKNLADRADAIYLATDLDREGEAIAWHLQ
A0A5P9NK87_9GAMM/1-883 EQLIRRMGIDPENGWDANYQVLPGKEKVVNELRKLAEDSDAIYLATDLDREGEAIAWHLR
A0A2H9T4Q8_9ZZZZ/1-883 TQLIERMGIDPDHGWTAHYEILPGKEKVVNELKRLAESADTVYLATDLDREGEAIAWHLQ
A0A0F6TPH2_9GAMM/1-875 QALFDRMGINPEKGWDATYEVLPGKEKVLNELKKLAKDADEIYLATDLDREGEAIAWHLR
A0A9X2EKW5_9GAMM/1-895 EQLIKRMGIDPDHEWQAHYEILPGKEKVVSELQRLAEGADHIYLATDLDREGEAIAWHLR
C5BL17_TERTT/1-896     EQLINRMGIDPDNDWQAHYEILPGKEKVVAELRKLADQADHIFLATDLDREGEAIAWHLQ
A0A1H6RXP4_9GAMM/1-876 EHLIGRMGIDPEQGWQAHYEILPGKEKVVAELSKLAQEADYIYLATDLDREGEAIAWHLR
A0A918XG43_9GAMM/1-885 EQLIKRMGIDPEEGWEANYQVLPGKEKVVNELRKLAKDSDTIYLATDLDREGEAIAWHLR
C7RA94_KANKD/1-876     TALFARMGINPEHDWEARYEVLPGKEKVLNELKKFAKDADTIYLATDLDREGEAIAWHLR
K4KHL3_SIMAS/1-896     EQLINRMGIDPEHHWQAQYAILPGKEKVVAELRSLAAKADEIYLATDLDREGEAIAWHLR
A0A2A2F880_9GAMM/1-897 DQLIRRMGVDPENDWEAHYEILPGKEKVVSELQRLANNADAVYLATDLDREGEAIAWHLK
A0AAU0MYA0_9GAMM/1-913 EQLIKRMGIDPDHNWEAHYEILPGKEKVVDELRKLAASADTVYLATDLDREGEAIAWHLR
A0A939ILG6_9GAMM/1-891 EQLIRRMGIDPEHGWKAEYQVLPGKEKVVAELKKLAEKSDAIYLATDLDREGEAIAWHLR
A0A3P3VSI5_9GAMM/1-880 EQLIARMGVDPEHGWTANYQVLPGKEKVVDELRRLAKDADQIYLATDLDREGEAIAWHLR
A0A4Z1BG62_9GAMM/1-883 DQLVARMGVDPDHDWDARYEILPGKEKVVSELKRLAKSADNIYLATDLDREGEAIAWHLQ
A0A5C8ZWT5_9GAMM/1-889 EQLIRRMGIDPEHGWKAEYQILPGKEKVVAELKKLAANSDAIYLATDLDREGEAIAWHLR
A4BDM0_9GAMM/1-898     EQLVTRMGIDPAHDWAANYQILPGKEKVVDELRRLAKDADQIYLATDLDREGEAIAWHLQ
A0A3E0H689_9GAMM/1-903 AALVGRMGVDPEKQWVAKYEILPGKEKVVSELQALAKNADTIYLATDLDREGEAIAWHLR
L0WHE6_9GAMM/1-909     AQLINRMGVNPEKGWDAHYEILPGKEKVIDELKRLAANADRIYLATDLDREGEAIAWHLR
A0A7R6PCC5_9GAMM/1-885 TQLIARMGVNPEQDWDARYEILPGKEKVVDELRRLAKDADTIYLATDLDREGEAIAWHLR
A0A5C8ZZF0_9GAMM/1-893 EQLIRRMGIDPEHGWKAEYQILPGKEKVVAELKKLAASSDAIYLATDLDREGEAIAWHLR
A0A9X3EL67_9GAMM/1-886 EQLVNRMGVDPDNGWAANYQILPGKEKVVDELKRLAREADKVYLATDLDREGEAIAWHLR
A0A095VPH9_9GAMM/1-902 EQLVRRMGIDPEHGWKARYEILPGKEKVVSELKKLAEKSDAIYLATDLDREGEAIAWHLR
A0A1E8CGD2_9GAMM/1-876 QQLIARMGIDPEHDWAARYEILPGKEKVVSELQRLAKSADTIYLATDLDREGEAIAWHLK
A0A839ULH8_9GAMM/1-902 DQLINRMGIDPDNNWEAHYEILPGKEKVVNELKQLAAKADEIYLATDLDREGEAIAWHLR
A0A9X4YGC5_9GAMM/1-897 DQLIRRMGVDPENDWEAHYEILPGKEKVVSELQRLANNADAVYLATDLDREGEAIAWHLK
A0A6P1T845_9GAMM/1-911 EQLIKRMGIDPDHNWEAHYEILPGKEKVVDELRKLAANADHVYLATDLDREGEAIAWHLR
A0A1Y0IAE7_9GAMM/1-891 EQLVNRMGVDPESDWKAQYQILPDKEKVVSELQRLAESADEIYLATDLDREGEAIAWHLT
A0A2T5J1W5_9GAMM/1-869 AALVARMGVDPEHDWLANYQILPGKEKVVAELKTLANSVETIYLATDLDREGEAIAWHLQ
A0A7W4W2Z8_9GAMM/1-906 EQLINRMGVDPDNGWDARYEILPGKEKVVAELKKLASDADYVYLATDLDREGEAIAWHLR
A0A918N8D4_9GAMM/1-882 EQLINRMGIDPEHGWEANYQVLPGKEKVVDELRRLAKSADAVYLATDLDREGEAIAWHLK
A0A1L6KQN3_ACIHA/1-879 SALINRMGVDPEHDWIAHYEVLPGKEHVVAELKKLAKDADAIYLATDLDREGEAIAWHLR
A0A6N7LYD9_9GAMM/1-909 AQLINRMGVDPDKGWQAHYEVLPGKDKVVDELKRLAEKADRIYLATDLDREGEAIAWHLR
A0A9E8KQJ2_9ALTE/1-895 EQLIARMGVNPEKDWAANYQVLPGKEKVVNELQRLAKTADTIYLATDLDREGEAIAWHLM
A0A3P1SKG5_9GAMM/1-888 TQLIARMGVNPEKDWEAQYEILPGKEKVVDELRRLAKDADTIYLATDLDREGEAIAWHLR
A0AAV3TXX4_9ALTE/1-890 TALIKKMGIDPEHGWKANYEILPGKEKVVSELKSLATDADTIYLATDLDREGEAIAWHLR
A0A095SPZ5_9GAMM/1-911 AQLINRMGIDPEKGWDAHYEVLPGKDKVVDELKRLAEKADRIYLATDLDREGEAIAWHLR
A0A418Y299_9GAMM/1-910 AQLVNRMGIDPEKGWDAHYEILPGKDKVVDELKRLAAKADRIYLATDLDREGEAIAWHLR
A0A2A5BB10_9GAMM/1-899 QQLVKRMGIDPENDWAAQYEILPGKEKVVAELRKLAKNAEHIYLATDLDREGEAIAWHLK
A0A059ZM26_ACIBA/1-878 QALINRMGVDPEHGWQAHYEVLPGKENVVAELKKLAKDADAIYLATDLDREGEAIAWHLR
H5T9E7_9ALTE/1-925     RKLVDRMGVDPKQNWSAHYQILQGKEKVVSELKKLAKQADTIYLATDLDREGEAIAWHLQ
A0A1E7REE0_9GAMM/1-876 TALVNRMGVDPEHGWKAKYEILPGKEHVVADLKKLAKEADAIYLATDLDREGEAIAWHLK
Q0VQT8_ALCBS/1-909     KQLINRMGIDPENGWAAHYEVLPGKDKVVDELKRLAAKADRIYLATDLDREGEAIAWHLR
K0CC60_ALCDB/1-908     SQLINRMGVDPEHGWKAHYEILPGKEKVIDELKRLAVNAERIYLATDLDREGEAIAWHLR
A0AA51RVN8_9GAMM/1-886 QQLFKRMGINPEADWEAHYETLPGKEKVIKELKAQAAKADHIYLATDLDREGEAIAWHLK
A0AAW7X8F3_9GAMM/1-907 EQLINRMGINPEKNWEARYEILPGKEKVVEELKKLAEEADTIYLATDLDREGEAIAWHLQ
A0A4R7JUL0_9GAMM/1-903 AQLIRRMGVDPENDWEAHYEILPGKEKVVSELQRLARNADAVYLATDLDREGEAIAWHLK
A0A1Q2M4F1_9GAMM/1-918 EQLIKRMGINPDHNWEAHYEILPGKEKVVDELRKLAANADHVYLATDLDREGEAIAWHLR
A0A316F9X4_9GAMM/1-882 QALFKRMGINPENDWEAQYEALPGKEKVIKELKSQAKNADQIFLATDLDREGEAIAWHLK
A0A160TAB0_9ZZZZ/1-867 DQLINRMGIDPEHGWKASYEILPGKEKVVEELKRLAKDADQIYLATDLDREGEAIAWHLR
A0A151YPX5_9GAMM/1-878 QALVNRMGVDPEHGWEAHYEVLPGKENVVAELKKLAKDADAIYLATDLDREGEAIAWHLR
A0A8H2K0S8_ACIRA/1-880 QALINRMGVDPEHGWEAHYEVLPGKENVVSELKKLASQVDEIYLATDLDREGEAIAWHLK
A0A520RU67_9GAMM/1-898 QQLVSRMGIDPEHDWKANYQILPGKEKVVADLKKVAKSADNIYLATDLDREGEAIAWHLK
A0A4R3I8K3_9GAMM/1-885 EQLVARMGIDPDHDWAANYQILPGKEKVVDELRRLAKDADCIYLATDLDREGEAIAWHLK
A0A3F3L9L7_9GAMM/1-881 TALINRMGVDPEHDWKAHYEVLPGKEHVVAELKKLASQVDEVYLATDLDREGEAIAWHLK
A0A5C8Z807_9GAMM/1-889 EQLINRMGINPDNDWAANYQVLPGKEKVVDELKRLAKDADVIYLATDLDREGEAIAWHLK
A0A7W2YI36_9GAMM/1-900 EQLIRRMGIDPEQGWKAEYQILPGKEKVVAELRKLAENSEAIYLATDLDREGEAIAWHLR
A0A2S2FGK8_9GAMM/1-880 TALVNRMGVDPEHDWKAHYEVLPGKENVVAELKKLAKDADEIYLATDLDREGEAIAWHLR
V2TKC0_9GAMM/1-881     QALVKRMGVDPEHDWDAHYEVLPGKEHVVAELKKLASQVDEIYLATDLDREGEAIAWHLR
A0A9Q3UPB4_9GAMM/1-910 AQLINRMGVDPDHDWDAHYEILPGKEKVIDELKRLAANADRIYLATDLDREGEAIAWHLR
A0A1G6KNS6_9GAMM/1-882 SALVKRMGVDPEHDWIAQYEVLPGKENVVADLKKLAKDADAIYLATDLDREGEAIAWHLK
A0A5N4WEW8_9GAMM/1-881 QALVNRMGVDPEHDWKAHYEVLPGKENVVAELKKLASQVDEVYLATDLDREGEAIAWHLK
A0A1N7J9E1_9GAMM/1-904 DQLINRMGIDPDNDWKASYEVLPGKEKVVEELQRLAKNADQIYLATDLDREGEAIAWHLR
A0A1R7QA43_ACIJO/1-880 NALVNRMGVDPEHDWKAHYEVLPGKEHVVAELKKLASQVDEVYLATDLDREGEAIAWHLK
N8RQH5_9GAMM/1-879     SALINRMGVDPEHDWIAHYEVLPGKEHVVAELKKLAKDADAIYLATDLDREGEAIAWHLR
A0A6G8RST6_9GAMM/1-880 TALVNRMGVDPEHDWKAKYEVLPGKEGVVAELKKLASQVDEIYLATDMDREGEAIAWHLK
B8KYH4_9GAMM/1-917     DQLVRRMGVDPDDDWSARYEVLPGKEKVVNELKKLAKSSDAIYLATDLDREGEAIAWHLQ
A0A1Z9Z4K2_9GAMM/1-878 QALVNRMGVDPEHGWKAQYEVLPGKENVVAELKKLASQVDEVYLATDLDREGEAIAWHLK
A0A0B2UBQ8_9GAMM/1-878 QALVNRMGVDPEHGWEAHYEVLPGKENVVAELKKLAKDADAIYLATDLDREGEAIAWHLR
A0A446ZNJ4_ACICA/1-878 QALVNRMGVDPEHGWEAHYEVLPGKENVVAELKKLAKDADAIYLATDLDREGEAIAWHLR
A0AB38YJX6_9GAMM/1-896 SQLIARMGVDPENDWQAHYEILPGKEKVVDELKRLAKDADQIYLATDLDREGEAIAWHLK
A0A1G6HM62_9GAMM/1-879 QALVNRMGVDPEHGWKAHYEVLPGKENVVAELKKLASQVDEVYLATDLDREGEAIAWHLK
N8VL05_9GAMM/1-880     QALINRMGVDPEHDWKAKYEVLPGKEGVVAELKKLASQVDEVYLATDLDREGEAIAWHLK
A0AAE6WY54_9GAMM/1-880 QALINRMGVDPEHDWKAKYEVLPGKEHVVAELKKLASQVDEVYLATDLDREGEAIAWHLK
A4A881_9GAMM/1-908     EQLVRRMGIDPDQGWEANYEILPGKEKVVAELRKLAETSDTVYLATDLDREGEAIAWHLR
A0A4Y8UL14_9GAMM/1-888 QQLVRSMGINPDKDWQANYQILPGKEKVVSELQKLAKKADTIYLATDLDREGEAIAWHLQ
A0A6C0UBC2_9GAMM/1-914 GQLVRRMGIDPDHGWKASYQILPGKEKVVSDLRKVAATSDAIYLATDLDREGEAIAWHLR
A0A1A7R916_9GAMM/1-880 KALVNRMGVDPENDWKAQYEVLPGKEHVVAELKKLASQVDEVYLATDMDREGEAIAWHLK
A0A5Q0NZE7_9GAMM/1-879 NALINRMGVDPEHDWKAKYEVLPGKEGVVAELKKLASQVDEVYLATDMDREGEAIAWHLK
A0A4Y7XDN6_9GAMM/1-899 QALVNRMGVDPEHGWKAHYEVLPGKENVVSELKKLASQVDEVYLATDLDREGEAIAWHLQ
A0A395JIR4_9GAMM/1-912 QQLINRMGVNPDKDWEARYEILPGKEKVVDELVKLAKDADVIYLATDMDREGEAIAWHLQ
A0A0N9VVE2_9GAMM/1-880 TALINRMGVDPEHDWKAKYEVLPGKENVVAELKKLASQVDEVYLATDMDREGEAIAWHLK
A0A6L6GIC1_9GAMM/1-880 SALINRMGVDPEHDWKAKYEVLPGKEHVVAELKKLASQVDEVYLATDMDREGEAIAWHLK
A0A1C4GT21_9GAMM/1-879 MALVNRMGVDPEHDWKAHYEVLPGKEHVVAELKKLASQVDEVYLATDMDREGEAIAWHLK
A0A1Y1S022_9SPIO/1-899 EQSIARMGVDPENGWAARYEILPGKEKVLKELKAQAEKSDTIYLATDLDREGEAIAWHLM

TOP1_ECOLI/1-865       EVIGGDDARYSRVVFNEITKNAIRQAFNKPGELNIDRVNAQQARRFMDRVVGYMVSPLLW
A7ZL92_ECO24/1-865     EVIGGDDARYSRVVFNEITKNAIRQAFNKPGELNIDRVNAQQARRFMDRVVGYMVSPLLW
B7UR80_ECO27/1-865     EVIGGDDARYSRVVFNEITKNAIRQAFNKPGELNIDRVNAQQARRFMDRVVGYMVSPLLW
A0A0H3EGG4_ECO8N/1-865 EVIGGDDARYSRVVFNEITKNAIRQAFNKPGELNIDRVNAQQARRFMDRVVGYMVSPLLW
A0ABR8TBM4_9ESCH/1-865 EVIGGDDARYSRVVFNEITKNAIRQAFNKPGELNIDRVNAQQARRFMDRVVGYMVSPLLW
A0A0H2UYY3_SHIFL/1-865 EVIGGDDARYSRVVFNEITKNAIRQAFNKPGELNIDRVNAQQARRFMDRVVGYMVSPLLW
B7L4A7_ECO55/1-865     EVIGGDDARYSRVVFNEITKNAIRQAFNKPGELNIDRVNAQQARRFMDRVVGYMVSPLLW
A0ABU1DNC2_9ESCH/1-865 EVIGGDEARYSRVVFNEITKNAIRQAFNKPGELNIDRVNAQQARRFMDRVVGYMVSPLLW
A0A2B7MQI0_9ESCH/1-865 EVIGGDDARYSRVVFNEITKNAIRQAFNKPGELNIDRVNAQQARRFMDRVVGYMVSPLLW
B7LS07_ESCF3/1-865     EVIGGDDARYSRVVFNEITKNAIRQAFEKPGELNIDRVNAQQARRFMDRVVGYMVSPLLW
A0A0H2YYE9_ECOK1/1-879 EVIGGDDARYSRVVFNEITKNAIRQAFNKPGELNIDRVNAQQARRFMDRVVGYMVSPLLW
A0A0H2V865_ECOL6/1-879 EVIGGDDARYSRVVFNEITKNAIRQAFNKPGELNIDRVNAQQARRFMDRVVGYMVSPLLW
D2TL39_CITRI/1-865     EVIGGDDARYSRVVFNEITKNAIRQAFEKPGELNIDRVNAQQARRFMDRVVGYMVSPLLW
A0A6L5E4H2_9ENTR/1-865 EVIGGDESRYSRVVFNEITKNAIRQAFEKPGELNIDRVNAQQARRFMDRVVGYMVSPLLW
TOP1_SALTI/1-865       EVIGGDDARYSRVVFNEITKNAIRQAFEQPGELNINRVNAQQARRFMDRVVGYMVSPLLW
A0ABY0HZ64_CITAM/1-865 EVIGGDDTRYSRVVFNEITKNAIRQAFEKPGELNIDRVNAQQARRFMDRVVGYMVSPLLW
A8AG75_CITK8/1-865     EVIGGDDTRYSRVVFNEITKNAIRQAFDKPGELNIDRVNAQQARRFMDRVVGYMVSPLLW
A0ABS0ZM44_9ENTR/1-865 EVIGGDDARYSRVVFNEITKNAIRQAFEKPGELNIDRVNAQQARRFMDRVVGYMVSPLLW
A0A248K915_SALBN/1-865 EVIGGDDARYSRVVFNEITKNAIRQAFDKPGELNIDRVNAQQARRFMDRVVGYMVSPLLW
A9MQ04_SALAR/1-865     EVIGGDDARYSRVVFNEITKNAIRQAFEQPGELNINRVNAQQARRFMDRVVGYMVSPLLW
A0ABY0JXF1_9ENTR/1-865 EVIGGDDTRYSRVVFNEITKNAIRQAFEKPGELNIDRVNAQQARRFMDRVVGYMVSPLLW
A0ABY2PQE1_9ENTR/1-865 EVIGGDDTRYSRVVFNEITKNAIRQAFEKPGELNIDRVNAQQARRFMDRVVGYMVSPLLW
A0ABS1A3Z1_9ENTR/1-865 EVIGGDDARYSRVVFNEITKNAIRQAFEKPGELNIDRVNAQQARRFMDRVVGYMVSPLLW
A0A4P6WN87_9ENTR/1-865 EVIGGDDTRYSRVVFNEITKNAIRQAFEKPGELNIDRVNAQQARRFMDRVVGYMVSPLLW
A0ABX8K1X1_9ENTR/1-865 EVIGGDDTRYSRVVFNEITKNAIRQAFEKPGELNIDRVNAQQARRFMDRVVGYMVSPLLW
A0A2X4TDW2_SALER/1-795 EVIGGDDARYSRVVFNEITKNAIRQAFEQPGELNINRVNAQQARRFMDRVVGYMVSPLLW
TOP1_SALTY/1-865       EVIGGDDARYSRVVFNEITKNAIRQAFEQPGELNINRVNAQQARRFMDRVVGYMVSPLLW
A0A0F6B205_SALT1/1-865 EVIGGDDARYSRVVFNEITKNAIRQAFEQPGELNINRVNAQQARRFMDRVVGYMVSPLLW
A0A0H3NDG3_SALTS/1-865 EVIGGDDARYSRVVFNEITKNAIRQAFEQPGELNINRVNAQQARRFMDRVVGYMVSPLLW
A0A7I6XBQ4_9ENTR/1-865 EVIGGDDTRYSRVVFNEITKNAIRQAFEKPGELNIDRVNAQQARRFMDRVVGYMVSPLLW
A0ABT8PSQ1_9ENTR/1-865 EVIGGDDTRYSRVVFNEITKNAIRQAFEKPGELNIDRVNAQQARRFMDRVVGYMVSPLLW
A0ABT1BDP9_9ENTR/1-865 EVIGGDDTRYSRVVFNEITKNAIRQAFEKPGELNIDRVNAQQARRFMDRVVGYMVSPLLW
A0A6L6IK50_9ENTR/1-865 EVIGGDSERYSRVVFNEITKNAIRQAFEKPGELNIDRVNAQQARRFMDRVVGYMVSPLLW
A0ABD6M2V1_9ENTR/1-865 EVIGGDDTRYSRVVFNEITKNAIQQAFEKPGELNIDRVNAQQARRFMDRVVGYMVSPLLW
A0A0F5PI84_CITFR/1-865 EVIGGDDTRYSRVVFNEITKNAIRQAFEKPGELNIDRVNAQQARRFMDRVVGYMVSPLLW
A0ABX5T0I7_9ENTR/1-865 EVIGGDDTRYSRVVFNEITKNAIQQAFEKPGELNIDRVNAQQARRFMDRVVGYMVSPLLW
A0A5P2MID5_9ENTR/1-865 EVIGGDDARYSRVVFNEITKNAIRQAFEKPGELNIDRVNAQQARRFMDRVVGYMVSPLLW
A0A4R0LPE0_CITBR/1-865 EVIGGDDTRYSRVVFNEITKNAIRQAFEKPGELNIDRVNAQQARRFMDRVVGYMVSPLLW
A0ABN7GJ14_9ENTR/1-865 EVIGGDDTRYSRVVFNEITKNAIRQAFEKPGELNIDRVNAQQARRFMDRVVGYMVSPLLW
A0A0H3CJ11_ENTCC/1-865 EVIGGDDKRYSRVVFNEITKNAIRQAFEKPGELNIDRVNAQQARRFMDRVVGYMVSPLLW
A0A2T2XZ80_9ENTR/1-865 EVIGGDETRYSRVVFNEITKNAIRQAFEKPGELNIDRVNAQQARRFMDRVVGYMVSPLLW
A0A6G9RN77_9ENTR/1-865 EVIGGDETRYSRVVFNEITKNAIRQAFEKPGELNIDRVNAQQARRFMDRVVGYMVSPLLW
A0AAW8H5X5_9ENTR/1-865 EVIGGDDKRYSRVVFNEITKNAIRQAFEKPGELNIDRVNAQQARRFMDRVVGYMVSPLLW
A0A144VFE8_9ENTR/1-865 EVIGGDDKRYSRVVFNEITKNAIRQAFEKPGELNIDRVNAQQARRFMDRVVGYMVSPLLW
A0AAX3L4H3_9ENTR/1-865 EVIGGDDKRYSRVVFNEITKNAIRQAFEKPGELNIDRVNAQQARRFMDRVVGYMVSPLLW
A0AAW3HKZ2_9ENTR/1-865 EVIGGDDKRYSRVVFNEITKNAIRQAFEKPGELNIDRVNAQQARRFMDRVVGYMVSPLLW
A0A1I7A4Q2_9ENTR/1-865 EVIGGDDKRYSRVVFNEITKNAIRQAFEKPGELNIDRVNAQQARRFMDRVVGYMVSPLLW
A0ABZ1DAU6_9ENTR/1-865 EVIGGDDKRYSRVVFNEITKNAIRQAFEKPGELNIDRVNAQQARRFMDRVVGYMVSPLLW
A0ABT3XB70_9ENTR/1-865 EVIGGDDKRYSRVVFNEITKNAIRQAFEKPGELNIDRVNAQQARRFMDRVVGYMVSPLLW
A0AB36FI46_ENTAS/1-865 EVIGGDDKRYSRVVFNEITKNAIRQAFEKPGELNIDRVNAQQARRFMDRVVGYMVSPLLW
A0A0X4EX79_9ENTR/1-865 EVIGGDDKRYSRVVFNEITKNAIRQAFEKPGELNIDRVNAQQARRFMDRVVGYMVSPLLW
A0ABX4VQ26_9ENTR/1-865 EVIGGDDKRYSRVVFNEITKNAIRQAFEKPGELNIDRVNAQQARRFMDRVVGYMVSPLLW
A0A1B7JWP4_9ENTR/1-865 EVIGGDETRYSRVVFNEITKNAIRQAFEKPGELNIDRVNAQQARRFMDRVVGYMVSPLLW
A0A855EJ67_9ENTR/1-864 EVIGGDDTRYSRVVFNEITKNAIRQAFEKPGELNIDRVNAQQARRFMDRVVGYMVSPLLW
A0AA94KPL5_9ENTR/1-865 EVIGGDEKRYSRVVFNEITKNAIRQAFETPGELNIDRVNAQQARRFMDRVVGYMVSPLLW
A0AAX2ES36_9ENTR/1-865 EVIGGDEKRYSRVVFNEITKNAIRQAFETPGELNIDRVNAQQARRFMDRVVGYMVSPLLW
A0ABY0APD7_9ENTR/1-865 EVIGGDDKRYSRVVFNEITKNAIRQAFEKPGELNIDRVNAQQARRFMDRVVGYMVSPLLW
A0ABX8KLQ6_9ENTR/1-865 EVIGGDDKRYSRVVFNEITKNAIRQAFEKPGELNIDRVNAQQARRFMDRVVGYMVSPLLW
A0ABU5CZ72_9ENTR/1-865 EVIGGDDKRYSRVVFNEITKNAIRQAFEKPGELNIDRVNAQQARRFMDRVVGYMVSPLLW
A0ABU6DZ71_9ENTR/1-865 EVIGGDDKRYSRVVFNEITKNAIRQAFEKPGELNIDRVNAQQARRFMDRVVGYMVSPLLW
A0A447MHU6_KLUIN/1-865 EVIGGDESRYSRVVFNEITKNAIQQAFEKPGELNIDRVNAQQARRFMDRVVGYMVSPLLW
A0ABR9QAL3_9ENTR/1-865 EVIGGDDKRYSRVVFNEITKNAIRQAFEKPGELNIDRVNAQQARRFMDRVVGYMVSPLLW
A0A0H3G1X4_KLEAK/1-865 EVIGGDEQRYSRVVFNEITKNAIRQAFEKPGELNIDRVNAQQARRFMDRVVGYMVSPLLW
A0ABR6RM58_9ENTR/1-865 EVIGGDESRYSRVVFNEITKNAIRQAFEKPGELNIDRVNAQQARRFMDRVVGYMVSPLLW
A0A089PP49_PLUGE/1-865 EVIGGDDSRYSRVVFNEITKNAIRQAFEKPGELNIDRVNAQQARRFVDRVVGYMVSPLLW
A0AAE4IU35_9ENTR/1-865 EIIGGDDKRYSRVVFNEITKNAIRQAFEKPGELNIDRVNAQQARRFMDRVVGYMVSPLLW
A0ABU6EJD7_9ENTR/1-865 EVIGGDDKRYSRVVFNEITKNAIRQAFEKPGELNIDRVNAQQARRFMDRVVGYMVSPLLW
A0ABX9FX62_9ENTR/1-865 EVIGGDDSRYSRVVFNEITKNAIRQAFEKPGELNIDRVNAQQARRFMDRVVGYMVSPLLW
A0ABV1ZAQ5_9ENTR/1-865 EVIGGDDKRYSRVVFNEITKNAIRQAFEKPGELNIDRVNAQQARRFMDRVVGYMVSPLLW
A0A1C4FVP0_9ENTR/1-865 EVIGGDEKRYSRVVFNEITKNAIRQAFEKPGELNIDRVNAQQARRFMDRVVGYMVSPLLW
A0ABT3VS32_9ENTR/1-865 EVIGGDDKRYSRVVFNEITKNAIRQAFEKPGELNIDRVNAQQARRFMDRVVGYMVSPLLW
A0AAE8QXH8_9ENTR/1-865 EVIGGDDKRYSRVVFNEITKNAIRQAFEKPGELNIDRVNAQQARRFMDRVVGYMVSPLLW
A0ABX4ING9_9ENTR/1-865 EVIGGDEKRYSRVVFNEITKNAIRQAFEKPGELNIDRVNAQQARRFMDRVVGYMVSPLLW
A0ABY6VK12_9ENTR/1-865 EVIGGDEQRYSRVVFNEITKNAIRQAFEKPGELNIDRVNAQQARRFMDRVVGYMVSPLLW
A0A9Q9SBM1_9ENTR/1-865 EVIGGDEQRYSRVVFNEITKNAIRQAFEKPGELNIDRVNAQQARRFMDRVVGYMVSPLLW
A0ABX8JYG0_9ENTR/1-865 EIIGGDETRYSRVVFNEITKNAIRQAFEKPGELNIDRVNAQQARRFMDRVVGYMVSPLLW
A0AB35X626_9ENTR/1-865 EVIGGDESRYSRVVFNEITKNAIRQAFEKPGELNIDRVNAQQARRFMDRVVGYMVSPLLW
A0ABY3S295_9ENTR/1-865 EVIGGDDSRYSRVVFNEITKNAIRQAFEKPGELNIDRVNAQQARRFMDRVVGYMVSPLLW
A0ABY8DZ16_9ENTR/1-865 EVIGGDDKRYSRVVFNEITKNAIRQAFEKPGELNIDRVNAQQARRFMDRVVGYMVSPLLW
A0ABV4JG06_9ENTR/1-865 EVIGGDDKRYSRVVFNEITKNAIRQAFEKPGELNIDRVNAQQARRFMDRVVGYMVSPLLW
A0AAU7IW67_9ENTR/1-865 EVIGGDDKRYSRVVFNEITKNAIRQAFEKPGELNIDRVNAQQARRFMDRVVGYMVSPLLW
A0A807LFX3_9ENTR/1-865 EVIGGDETRYSRVVFNEITKNAIRQAFETPGELNIDRVNAQQARRFMDRVVGYMVSPLLW
A0ABP2ZWQ8_ENTCL/1-865 EVIGGDETRYSRVVFNEITKNAIRQAFETPGELNIDRVNAQQARRFMDRVVGYMVSPLLW
A0A4R0GKV3_9ENTR/1-865 EVIGGDEKRYSRVVFNEITKNAIRQAFETPGELNIDRVNAQQARRFMDRVVGYMVSPLLW
A0ABT6EBT2_9ENTR/1-865 EVIGGDEQRYSRVVFNEITKNAIRQAFEKPGELNIDRVNAQQARRFMDRVVGYMVSPLLW
A0A0J2L8J4_9ENTR/1-865 EVIGGDEQRYSRVVFNEITKNAIRQAFEKPGELNIDRVNAQQARRFMDRVVGYMVSPLLW
A0ABV0HFV2_9ENTR/1-865 EVIGGDDSRYSRVVFNEITKNAIRQAFDKPGELNIDRVNAQQARRFMDRVVGYMVSPLLW
A0ABS6G8N0_9ENTR/1-865 EVIGGDDKRYSRVVFNEITKNAIRQAFEKPGELNIDRVNAQQARRFMDRVVGYMVSPLLW
A0ABD7KJ56_9ENTR/1-865 EVIGGDDKRYSRVVFNEITKNAIRQAFEKPGELNIDRVNAQQARRFMDRVVGYMVSPLLW
A0AA96M8U3_9ENTR/1-865 EVIGGDDKRYSRVVFNEITKNAIRQAFEKPGELNIDRVNAQQARRFMDRVVGYMVSPLLW
A0A0B7G7C1_KLEVA/1-865 EVIGGDEQRYSRVVFNEITKNAIRQAFEKPGELNIDRVNAQQARRFMDRVVGYMVSPLLW
A0A1C4BJ74_9ENTR/1-865 EVIGGDEKRYSRVVFNEITKNAIRQAFETPGELNIDRVNAQQARRFMDRVVGYMVSPLLW
A0A0H3GND2_KLEPH/1-865 EVIGGDEQRYSRVVFNEITKNAIRQAFEKPGELNIDRVNAQQARRFMDRVVGYMVSPLLW
A0A5R9LBY9_9ENTR/1-865 EVIGGDEQRYSRVVFNEITKNAIRQAFEKPGELNIDRVNAQQARRFMDRVVGYMVSPLLW
A0A1Y6GIK9_RAOOR/1-865 EVIGGDEKRYSRVVFNEITKNAIRQAFDKPGELNIDRVNAQQARRFMDRVVGYMVSPLLW
A0ABX9S2R5_9ENTR/1-865 EVIGGDETRYSRVVFNEITKNAIRQAFEKPGELNIDRVNAQQARRFMDRVVGYMVSPLLW
A0ABT2R8P0_9ENTR/1-864 EVIGGDDTRYSRVVFNEITKNAIRQAFEKPGELNIDRVNAQQARRFMDRVVGYMVSPLLW
A0A0L0H1Z7_9ENTR/1-865 EVIGGDDKRYSRVVFNEITKNAIRQAFEQPGELNIDRVNAQQARRFMDRVVGYMVSPLLW
A0A223UCE9_9ENTR/1-865 EVIGGDEQRYSRVVFNEITKNAIRQAFEKPGELNIDRVNAQQARRFMDRVVGYMVSPLLW
A0A1V2BVB4_RAOTE/1-865 EVIGGDEKRYSRVVFNEITKNAIRQAFDKPGELNIDRVNAQQARRFMDRVVGYMVSPLLW
A0ABU7UCJ1_LELAM/1-865 EIIGGDETRYSRVVFNEITKNAIRQAFEKPGELNIDRVNAQQARRFMDRVVGYMVSPLLW
A0AAP4D8R1_9ENTR/1-865 EIIGGDESRYSRVVFNEITKNAIRQAFEKPGELNIDRVNAQQARRFMDRVVGYMVSPLLW
A0A9J6Q6G9_9ENTR/1-865 EVIGGDDSRYSRVVFNEITKNAIRQAFEKPGELNIDRVNAQQARRFMDRVVGYMVSPLLW
A0ABM9F5Q9_9ENTR/1-865 EVIGGDDSRYSRVVFNEITKNAIRQAFEKPGELNIDRVNAQQARRFMDRVVGYMVSPLLW
A0ABR5YHE3_9ENTR/1-865 EVIGGDDKRYSRVVFNEITKNAIRQAFEKPGELNIDRVNAQQARRFMDRVVGYMVSPLLW
A0ABN6LQ96_9ENTR/1-865 EVIGGDETRYSRVVFNEITKNAIRQAFEKPGELNIDRVNAQQARRFMDRVVGYMVSPLLW
H5V575_ATLHE/1-868     EVIGGDDTRYSRVVFNEITKNAIRQAFEKPGELNIDRVNAQQARRFMDRVVGYMVSPLLW
E3G9R2_ENTLS/1-865     EVIGGDDTRYSRVVFNEITKNAIRQAFEKPGELNIDRVNAQQARRFVDRVVGYMVSPLLW
A0A181Y665_KLEOX/1-865 EVIGGDEQRYSRVVFNEITKNAIRQAFEKPGELNIDRVNAQQARRFMDRVVGYMVSPLLW
A0ABU9F9E9_9ENTR/1-865 EVIGGDEKRYSRVVFNEITKNAIRQAFDKPGELNIDRVNAQQARRFMDRVVGYMVSPLLW
A0ABX5AA59_9ENTR/1-865 EIIGGDESRYSRVVFNEITKNAIRQAFEKPGELNIDRVNAQQARRFMDRVVGYMVSPLLW
A0ABZ0MVG6_9ENTR/1-865 EVIGGDEKRYSRVVFNEITKNAIRQAFETPGELNIDRVNAQQARRFMDRVVGYMVSPLLW
A0A285B2S6_9ENTR/1-865 EVIGGDEQRYSRVVFNEITKNAIRQAFEKPGELNIDRVNAQQARRFMDRVVGYMVSPLLW
A0AAI8J189_9ENTR/1-865 EVIGGDEQRYSRVVFNEITKNAIRQAFEKPGELNIDRVNAQQARRFMDRVVGYMVSPLLW
A0AAJ5UD07_9ENTR/1-865 EVIGGDDKRYSRVVFNEITKNAIRQAFEKPGELNIDRVNAQQARRFMDRVVGYMVSPLLW
A0AB35RSV5_9ENTR/1-865 EVIGGDETRYSRVVFNEITKNAIRQAFEKPGELNIDRVNAQQARRFMDRVVGYMVSPLLW
A0ABZ3BBJ2_9ENTR/1-865 EVIGGDEKRYSRVVFNEITKNAIRQAFETPGELNIDRVNAQQARRFMDRVVGYMVSPLLW
A0A2X2GMT8_RAOPL/1-865 EVIGGDEKRYSRVVFNEITKNAIRQAFEKPGELNIDRVNAQQARRFMDRVVGYMVSPLLW
A0ABU8Z9U5_9ENTR/1-865 EVIGGDEKRYSRVVFNEITKNAIRQAFDKPGELNIDRVNAQQARRFMDRVVGYMVSPLLW
A0A085AI57_9ENTR/1-865 EVIGGDDKRYSRVVFNEITKNAIRQAFEQPGELNIDRVNAQQARRFMDRVVGYMVSPLLW
A0A9J9KZV7_ENT38/1-865 EIIGGDETRYSRVVFNEITKNAIRQAFEKPGELNIDRVNAQQARRFMDRVVGYMVSPLLW
A0ABY3P6G2_9ENTR/1-865 EIIGGDESRYSRVVFNEITKNAIRQAFEKPGELNIDRVNAQQARRFMDRVVGYMVSPLLW
A0A9J6QKW8_9ENTR/1-865 EVIGGDDSRYSRVVFNEITKNAIRQAFEKPGELNIDRVNAQQARRFMDRVVGYMVSPLLW
A0A090V4X0_PSEVU/1-865 EVIGGDETRYSRVVFNEITKNAIRQAFEKPGELNIDRVNAQQARRFMDRVVGYMVSPLLW
A0ABW1PW11_9ENTR/1-865 EVIGGDETRYSRVVFNEITKNAIRQAFEKPGELNIDRVNAQQARRFMDRVVGYMVSPLLW
A0ABU9V2H0_9ENTR/1-865 EVIGGDETRYSRVVFNEITKNAIRQAFEKPGELNIDRVNAQQARRFMDRVVGYMVSPLLW
A0ABX0VJB3_9ENTR/1-865 EVIGGDESRYSRVVFNEITKNAIQQAFEKPGELNIDRVNAQQARRFMDRVVGYMVSPLLW
A0ABY6JD32_9ENTR/1-865 EIIGGDDKRYSRVVFNEITKNAIRQAFEKPGELNLDRVNAQQARRFMDRVVGYMVSPLLW
A0A427UTD6_9ENTR/1-868 EVIGGDDTRYSRVVFNEITKNAIRQAFEKPGELNIDRVNAQQARRFMDRVVGYMVSPLLW
A0A9X3AR12_9ENTR/1-865 EVIGGDESRYSRVVFNEITKNAIQQAFEKPGELNIDRVNAQQARRFMDRVVGYMVSPLLW
A0A0J8VQU2_9ENTR/1-866 EVIGGDEKRYSRVVFNEITKNAIRQAFEKPGELNLDRVNAQQARRFMDRVVGYMVSPLLW
A0ABV1PM46_9ENTR/1-866 EVIGGDEKRYSRVVFNEITKNAIRQAFEKPGELNLDRVNAQQARRFMDRVVGYMVSPLLW
A7MMF9_CROS8/1-865     EVIGGDDTRYSRVVFNEITKNAIRQAFEKPGELNIDRVNAQQARRFMDRVVGYMVSPLLW
A0ABU4QWE7_9ENTR/1-866 EVIGGDDSRYSRVVFNEITKNAIRQAFDTPGELNIDRVNAQQARRFVDRVVGYMVSPLLW
A0A1B7HTR1_9ENTR/1-865 EVIGGDESRYSRVVFNEITKNAIQQAFEKPGELNIDRVNAQQARRFMDRVVGYMVSPLLW
A0A447V1B7_9ENTR/1-865 EVIGGDDTRYSRVVFNEITKNAIRQAFEKPGELNIDRVNAQQARRFMDRVVGYMVSPLLW
A0A089PVY5_9ENTR/1-865 EVIGGDETRYSRVVFNEITKNAIRQAFEKPGELNIDRVNAQQARRFMDRVVGYMVSPLLW
A0ABX5K7P6_9ENTR/1-865 EVIGGDDTRYSRVVFNEITKNAIRQAFEKPGELNIDRVNAQQARRFMDRVVGYMVSPLLW
A0A2P8VL52_9ENTR/1-865 EIIGGDEKRYSRVVFNEITKNAIRQAFEKPGELNIDRVNAQQARRFMDRVVGYMVSPLLW
A0ABV3NZA9_9ENTR/1-865 EVIGGDDTRYSRVVFNEITKNAIQQAFEKPGELNIDRVNAQQARRFMDRVVGYMVSPLLW
A0AAC8VQH1_9ENTR/1-865 EVIGGDETRYSRVVFNEITKNAIRQAFEKPGELNIDRVNAQQARRFMDRVVGYMVSPLLW
A0A2T7ATR3_9ENTR/1-865 EVIGGDETRYSRVVFNEITKNAIRQAFEKPGELNIDRVNAQQARRFMDRVVGYMVSPLLW
A0A085GDS5_9ENTR/1-865 EVIGGDETRYSRVVFNEITKNAIQQAFEKPGELNIDRVNAQQARRFMDRVVGYMVSPLLW
A0A2P5GV53_9ENTR/1-865 EVIGGDDKRYSRVVFNEITKNAIRQAFDKPGELNIDRVNAQQARRFMDRVVGYMVSPLLW
A0ABM5VHW7_9ENTR/1-865 EVIGGDETRYSRVVFNEITKNAIRQAFDKPGELNIDRVNAQQARRFMDRVVGYMVSPLLW
A0ABS6DDH1_9ENTR/1-865 EVIGGDDTRYSRVVFNEITKNAIRQAFEKPGELNIDRVNAQQARRFMDRVVGYMVSPLLW
A0ABY9SGN8_9ENTR/1-865 EVIGGDDTRYSRVVFNEITKNAIQQAFEKPGELNIDRVNAQQARRFMDRVVGYMVSPLLW
A0A3N5E0U3_9ENTR/1-865 EVIGGDDTRYSRVVFNEITKNAIQQAFEKPGELNIDRVNAQQARRFMDRVVGYMVSPLLW
A0ABX2W645_9ENTR/1-865 EVIGGDDTRYSRVVFNEITKNAIQQAFEKPGELNIDRVNAQQARRFMDRVVGYMVSPLLW
A0ABT2DYE9_9ENTR/1-866 EVIGGDDSRYSRVVFNEITKNAIRQAFDTPGELNIDRVNAQQARRFVDRVVGYMVSPLLW
A0A3A5K0K1_9ENTR/1-865 EVIGGDDTRYSRVVFNEITKNAIQQAFEKPGELNIDRVNAQQARRFMDRVVGYMVSPLLW
C9XTN3_CROTZ/1-865     EVIGGDETRYSRVVFNEITKNAIRQAFEKPGELNIDRVNAQQARRFMDRVVGYMVSPLLW
A0A4P8YLB4_9ENTR/1-866 EVIGGDDTRYSRVVFNEITKNAIRQAFEKPGELNLDRVNAQQARRFMDRVVGYMVSPLLW
A0A1B7L7N4_9ENTR/1-865 EVIGGDDKRYSRVVFNEITKNAIRQAFEKPGELNIDRVNAQQARRFMDRVVGYMVSPLLW
A0A317Q601_9ENTR/1-865 EVIGGDDKRYSRVVFNEITKNAIRQAFEKPGELNIDRVNAQQARRFMDRVVGYMVSPLLW
A0A4R6EZK3_SCAGO/1-866 EVIGGDDSRYSRVVFNEITKNAIRQAFDTPGELNIDRVNAQQARRFVDRVVGYMVSPLLW
A0A1B7IPX7_9ENTR/1-865 EVIGGDETRYSRVVFNEITKNAIQQAFEKPGELNIDRVNAQQARRFMDRVVGYMVSPLLW
A0A8K0XXX8_9ENTR/1-865 EIIGGDEKRYSRVVFNEITKNAIRQAFDQPGELNIDRVNAQQARRFMDRVVGYMVSPLLW
A0A949Q657_9ENTR/1-865 EIIGGDEKRYSRVVFNEITKNAIRQAFDQPGELNIDRVNAQQARRFMDRVVGYMVSPLLW
A0ABM9Q8L3_9ENTR/1-879 EVIGGDETRYSRVVFNEITKNAIQQAFEKPGELNIDRVNAQQARRFMDRVVGYMVSPLLW
I2B862_SHIBC/1-868     EVIGGDEQRYSRVVFNEITKNAIRQAFEKPGELNIDRVNAQQARRFMDRVVGYMVSPLLW
A0A0U5L0G6_9GAMM/1-865 EVIGGDDSRFSRVVFNEITKNAIRQAFEKPGELNINRVNAQQARRFMDRVVGYMVSPLLW
A0A1X1DBF8_9GAMM/1-865 EVIGGDDKRFSRVVFNEITKNAIRQAFEKPGELNIERVNAQQARRFMDRVVGYMVSPLLW
A0A518XCY2_9GAMM/1-865 EVIGGDDKRFSRVVFNEITKNAIRQAFEKPGELNIERVNAQQARRFMDRVVGYMVSPLLW
A0A1X1EVD7_PANCY/1-866 EVIGGDDKRFSRVVFNEITKNAIRQAFDKPGELNIERVNAQQARRFMDRVVGYMVSPLLW
A0A6P1PX32_9GAMM/1-862 EVIGGDDQRFSRVVFNEITKNAIRQAFEKPGELNIDRVNAQQARRFMDRVVGYMVSPLLW
A0AAP9H577_9GAMM/1-866 EVIGGDDKRFSRVVFNEITKNAIRQAFEKPGELNIERVNAQQARRFMDRVVGYMVSPLLW
A0ABY3A3C8_9GAMM/1-865 EVIGGDDKRFSRVVFNEITKNAIRQAFEKPGELNIERVNAQQARRFMDRVVGYMVSPLLW
A0AAJ5UBC6_9GAMM/1-865 EVIGGDDKRFSRVVFNEITKNAIRQAFETPGELNIDRVNAQQARRFMDRVVGYMVSPLLW
A0A506VC89_9GAMM/1-862 EVIGGDDKRFSRVVFNEITKNAIRQAFEKPGELNIDRVNAQQARRFMDRVVGYMVSPLLW
A0A370R542_9GAMM/1-864 EVIGGDDNRYSRVVFNEITKNAIQQAFNQPGELNVDRVNAQQARRFMDRVVGYMVSPLLW
A0A286BZ36_9GAMM/1-865 EVIGGDDKRFSRVVFNEITKNAIRQAFEKPGELNIERVNAQQARRFMDRVVGYMVSPLLW
A0A6M8UEC1_9GAMM/1-866 EVIGGDDSRFSRVVFNEITKNAIRQAFEKPGELNIDRVNAQQARRFMDRVVGYMVSPLLW
A0ABX3UUI9_9GAMM/1-865 EVIGGDDKRFSRVVFNEITKNAIRQAFETPGELNIDRVNAQQARRFMDRVVGYMVSPLLW
A0ABX4SKY0_9GAMM/1-865 EVIGGDDKRFSRVVFNEITKNAIRQAFDKPGELNIERVNAQQARRFMDRVVGYMVSPLLW
A0ABS1Z0V2_9GAMM/1-865 EVIGGDDKRFSRVVFNEITKNAIRQAFEKPGELNIERVNAQQARRFMDRVVGYMVSPLLW
A0ABT1VK32_9GAMM/1-865 EVIGGDDKRFSRVVFNEITKNAIRQAFDKPGELNIERVNAQQARRFMDRVVGYMVSPLLW
A0ABV2DW96_9GAMM/1-865 EVIGGDDKRFSRVVFNEITKNAIRQAFDKPGELNIERVNAQQARRFMDRVVGYMVSPLLW
A0A1I3TLX1_9GAMM/1-865 EVIGGDDKRFSRVVFNEITKNAIRQAFDKPGELNIERVNAQQARRFMDRVVGYMVSPLLW
A0ABX5N4J7_SERMA/1-865 EVIGGDDKRFSRVVFNEITKNAIQQAFKQPGELNIDRVNAQQARRFMDRVVGYMVSPLLW
A0ABT8LSP4_9GAMM/1-865 EVIGGDDKRFSRVVFNEITKNAIQQAFKQPGELNIDRVNAQQARRFMDRVVGYMVSPLLW
A0ABU0VHL5_9GAMM/1-865 EVIGGDDKRFSRVVFNEITKNAIQQAFKQPGELNIDRVNAQQARRFMDRVVGYMVSPLLW
A0A1G5LRH8_9GAMM/1-865 EVIGGDDKRFSRVVFNEITKNAIQQAFKQPGELNIDRVNAQQARRFMDRVVGYMVSPLLW
A0AAW6X3I9_9GAMM/1-865 EVIGGDDKRFSRVVFNEITKNAIQQAFKQPGELNIDRVNAQQARRFMDRVVGYMVSPLLW
A0A240C2K5_SERFI/1-865 EVIGGDDKRFSRVVFNEITKNAIQQAFKQPGELNIDRVNAQQARRFMDRVVGYMVSPLLW
A0A3N4PFA6_9GAMM/1-865 EVIGGDDKRFSRVVFNEITKNAIRQAFDTPGELNIDRVNAQQARRFMDRVVGYMVSPLLW
A0A2N5DZH5_9GAMM/1-865 EVIGGDDSRFSRVVFNEITKNAIKQAFNQPGELNIDRVNAQQARRFMDRVVGYMVSPLLW
A0ABN5HCS7_9GAMM/1-862 EVIGGDDKRFSRVVFNEITKNAIRQAFEKPGELNIERVNAQQARRFMDRVVGYMVSPLLW
A0A2L0IGE7_9GAMM/1-862 EVIGGDDKRFSRVVFNEITKNAIRQAFEKPGELNIERVNAQQARRFMDRVVGYMVSPLLW
D4E5V9_SEROD/1-795     EVIGGDDTRFSRVVFNEITKNAIQQAFKAPGELNIDRVNAQQARRFMDRVVGYMVSPLLW
A0ABS0M2G7_9GAMM/1-865 EVIGGDDKRFSRVVFNEITKNAIQQAFKQPGELNIDRVNAQQARRFMDRVVGYMVSPLLW
A0ABS8JBZ6_9GAMM/1-865 EVIGGDDKRFSRVVFNEITKNAIQQAFKQPGELNIDRVNAQQARRFMDRVVGYMVSPLLW
A0ABU8PM83_9GAMM/1-865 EVIGGDDKRFSRVVFNEITKNAIRQAFEKPGELNIERVNAQQARRFMDRVVGYMVSPLLW
A0ABW8QHG2_9GAMM/1-865 EVIGGDDKRFSRVVFNEITKNAIQQAFKQPGELNIDRVNAQQARRFMDRVVGYMVSPLLW
H3RD72_PANSE/1-865     EVIGGDDKRFSRVVFNEITKNAIRQAFETPGELNIDRVNAQQARRFMDRVVGYMVSPLLW
A0ABX0RSP3_9GAMM/1-865 EVIGGDDKRFSRVVFNEITKNAIRQAFEKPGELNIERVNAQQARRFMDRVVGYMVSPLLW
A0A1S8CPW5_9GAMM/1-865 EVIGGDDKRFSRVVFNEITKNAIQQAFKAPGELNIDRVNAQQARRFMDRVVGYMVSPLLW
A0ABY5CL32_9GAMM/1-865 EVIGGDDKRFSRVVFNEITKNAIQQAFKTPGELNIDRVNAQQARRFMDRVVGYMVSPLLW
A0A1V9DLL5_9GAMM/1-865 EVIGGDEKRFSRVVFNEITKNAIRQAFETPGELNIDRVNAQQARRFMDRVVGYMVSPLLW
A0ABW7PZ84_9GAMM/1-865 EIIGGDDKRFSRVVFNEITKNAIRQAFEKPGELNIDRVNAQQARRFMDRVVGYMVSPLLW
A0AAX3J5C7_9GAMM/1-865 EVIGGDDKRFSRVVFNEITKNAIRQAFEKPGELNIDRVNAQQARRFMDRVVGYMVSPLLW
A0A2N5EGJ6_9GAMM/1-865 EVIGGDDSRFSRVVFNEITKNAIKQAFNQPGELNIDRVNAQQARRFMDRVVGYMVSPLLW
A0ABX0RBM3_9GAMM/1-865 EVIGGDDKRFSRVVFNEITKNAIRQAFETPGELNIDRVNAQQARRFMDRVVGYMVSPLLW
A0ABT9T728_9GAMM/1-874 EVIGGDDSRFSRVVFNEITKNAIRQAFEKPGELNIDRVNAQQARRFMDRVVGYMVSPLLW
A0A1W6B8Z5_9GAMM/1-862 EVIGGDDKRFSRVVFNEITKNAIRQAFDKPGELNIERVNAQQARRFMDRVVGYMVSPLLW
A0A1X1C112_9GAMM/1-865 EVIGGDDQRFSRVVFNEITKNAIRQAFEKPGELNIDRVNAQQARRFMDRVVGYMVSPLLW
D4GFA1_PANAM/1-865     EVIGGDDKRFSRVVFNEITKNAIRQAFDTPGELNIDRVNAQQARRFMDRVVGYMVSPLLW
A0ABM5RJR9_9GAMM/1-865 EVIGGDDKRFSRVVFNEITKNAIRQAFEKPGELNIERVNAQQARRFMDRVVGYMVSPLLW
A0A2X4V828_SERPL/1-865 EVIGGDDKRFSRVVFNEITKNAIQQAFKQPGELNIDRVNAQQARRFMDRVVGYMVSPLLW
A0AAP7F3C9_SERFO/1-869 EVIGGDDKRFSRVVFNEITKNAIQQAFQAPGELNIDRVNAQQARRFMDRVVGYMVSPLLW
A0A2N5ESR1_9GAMM/1-865 EVIGGDDSRFSRVVFNEITKNAIKQAFNQPGELNIDRVNAQQARRFMDRVVGYMVSPLLW
A0ABY3LGP9_9GAMM/1-874 EVIGGDDSRFSRVVFNEITKNAIRQAFEKPGELNIDRVNAQQARRFMDRVVGYMVSPLLW
A0ABS5JJN9_9GAMM/1-865 EVIGGDDSRFSRVVFNEITKNAIKQAFNQPGELNIDRVNAQQARRFMDRVVGYMVSPLLW
A0AB34CLF4_9GAMM/1-874 EVIGGDDSRFSRVVFNEITKNAIRQAFEKPGELNIDRVNAQQARRFMDRVVGYMVSPLLW
A0A1I4XX48_9GAMM/1-874 EVIGGDDSRFSRVVFNEITKNAIRQAFEKPGELNIDRVNAQQARRFMDRVVGYMVSPLLW
A0A2A2MFJ6_9GAMM/1-865 EVIGGDESRYSRVVFNEITKNAIQQAFNKPGELNIDRVNAQQARRFMDRVVGYMVSPLLW
A0AA92X893_9GAMM/1-865 EVIGGDDKRFSRVVFNEITKNAIQQAFKQPGELNIDRVNAQQARRFMDRVVGYMVSPLLW
A0A9C7V6F3_9GAMM/1-867 EVIGGDDKRFSRVVFNEITKNAIQNAFKQPGELNIDRVNAQQARRFMDRVVGYMVSPLLW
A0ABS6V9C8_9GAMM/1-865 EVIGGDDKRFSRVVFNEITKNAIRQAFETPGELNIDRVNAQQARRFMDRVVGYMVSPLLW
A0ABP7KXK7_9GAMM/1-865 EVIGGDDKRFSRVVFNEITKNAIQQAFSQPGELNIDRVNAQQARRFMDRVVGYMVSPLLW
A0ABU5LF08_9GAMM/1-865 EVIGGDEKRFSRVVFNEITKNAIRQAFEKPGELNIQRVNAQQARRFMDRVVGYMVSPLLW
A0A0U3VC86_9GAMM/1-865 EVIGGDDTRFSRVVFNEITKNAIRQAFEKPGELNIERVNAQQARRFMDRVVGYMVSPLLW
A0A0L7SXT9_9GAMM/1-867 EVIGGDESRYSRVVFNEITKNAIRQAFEKPGELNIDRVNAQQARRFMDRVVGYMVSPLLW
A0ABY4R706_9GAMM/1-862 EVIGGDDKRFSRVVFNEITKNAIRQAFEKPGELNIERVNAQQARRFMDRVVGYMVSPLLW
A0ABY2Z837_9GAMM/1-865 EVIGGDDSRFSRVVFNEITKNAIRQAFEKPGELNIDRVNAQQARRFMDRVVGYMVSPLLW
A0A2S9I590_9GAMM/1-865 EVIGGDDSRYSRVVFNEITKNAIRQAFEKPGELNIDRVNAQQARRFMDRVVGYMVSPLLW
A0A379YZU5_SERLI/1-865 EVIGGDDKRFSRVVFNEITKNAIQNAFKQPGELNIDRVNAQQARRFMDRVVGYMVSPLLW
A0ABT0KGW3_9GAMM/1-869 EVIGGDDKRFSRVVFNEITKNAIQQAFQAPGELNIDRVNAQQARRFMDRVVGYMVSPLLW
A0A506PZW8_9GAMM/1-874 EVIGGDDSRFSRVVFNEITKNAIRQAFEKPGELNIDRVNAQQARRFMDRVVGYMVSPLLW
A0ABX0QYY6_9GAMM/1-865 EVIGGDDKRFSRVVFNEITKNAIRQAFEKPGELNIERVNAQQARRFMDRVVGYMVSPLLW
A0ABY2ZPC7_9GAMM/1-874 EVIGGDDSRFSRVVFNEITKNAIRQAFEKPGELNIDRVNAQQARRFMDRVVGYMVSPLLW
A0ABY5UN37_9GAMM/1-871 EVIGGDDKRFSRVVFNEITKNAIQQAFNQPGELNINRVNAQQARRFMDRVVGYMVSPLLW
A0A126VK02_SERRU/1-867 EVIGGDDQRFSRVVFNEITKNAIQQAFSEPGELNIDRVNAQQARRFMDRVVGYMVSPLLW
A0ABU8DEN1_ERWAP/1-866 EVIGGDESRYSRVVFNEITKNAIQQAFEKPGELNIDRVNAQQARRFMDRVVGYMVSPLLW
A0A386HEW9_9GAMM/1-871 EVIGGDDARFSRVVFNEITKNAIQQAFNQPGELNINRVNAQQARRFMDRVVGYMVSPLLW
A0A2K1QD73_9GAMM/1-862 EIIGGDDKRFSRVVFNEITKNAIRQAFEKPGELNIERVNAQQARRFMDRVVGYMVSPLLW
A0ABS4P2I2_9GAMM/1-867 EVIGGDESRYSRVVFNEITKNAIQQAFEKPGELNIDRVNAQQARRFMDRVVGYMVSPLLW
A0ABS0TVJ3_SERPR/1-865 EVIGGDDKRFSRVVFNEITKNAIQNAFKQPGELNIDRVNAQQARRFMDRVVGYMVSPLLW
W0L8B6_9GAMM/1-865     EVIGGDDKRFSRVVFNEITQNAIQQAFKAPGELNIDRVNAQQARRFMDRVVGYMVSPLLW
A0ABX6GSV6_9GAMM/1-867 EVIGGDDQRFSRVVFNEITKNAIQQAFSEPGELNIDRVNAQQARRFMDRVVGYMVSPLLW
A0A857EZ41_9GAMM/1-871 EVIGGDDKRFSRVVFNEITKNAIQQAFNQPGELNINRVNAQQARRFMDRVVGYMVSPLLW
A0ABX5QZF2_9GAMM/1-871 EVIGGDDQRFSRVVFNEITQNAIQQAFNQPGELNINRVNAQQARRFMDRVVGYMVSPLLW
A0A0T9PUP7_9GAMM/1-871 EVIGGDDARFSRVVFNEITKNAIQQAFNQPGELNINRVNAQQARRFMDRVVGYMVSPLLW
A0ABR4VXK3_YERFR/1-871 EVIGGDDKRFSRVVFNEITKNAIQQAFNQPGELNINRVNAQQARRFMDRVVGYMVSPLLW
A0ABW9EUT8_9GAMM/1-871 EVIGGDDKRFSRVVFNEITKNAIQQAFNQPGELNINRVNAQQARRFMDRVVGYMVSPLLW
A0ABR4VS91_9GAMM/1-866 EIIGGDDQRFSRVVFNEITKNAIKQAFEKPDTLNIDRVNAQQARRFMDRVVGYMVSPLLW
A0A014Q2F3_9GAMM/1-870 EVIGGDDSRFSRVVFNEITKNAIRQAFEKPGELNISRVNAQQARRFMDRVVGYMVSPLLW
A0ABV4E2K8_9GAMM/1-872 EVIGGDDSRFSRVVFNEITKNAIRQAFDKPGELNINRVNAQQARRFMDRVVGYMVSPLLW
A0A443II85_9GAMM/1-865 EVIGGDESRYSRVVFNEITKNAIQQAFEKPGELNIDRVNAQQARRFMDRVVGYMVSPLLW
A0A250B8F9_9GAMM/1-865 EVIGGDDKRFSRVVFNEITKNAIQQAFSQPGELNIDRVNAQQARRFMDRVVGYMVSPLLW
A0A2M9WEX5_9GAMM/1-865 EVIGGDEKRFSRVVFNEITKNAIRQAFEKPGELNIERVNAQQARRFMDRVVGYMVSPLLW
A0ABM7N1G0_ERWRD/1-865 EVIGGDESRYSRVVFNEITKNAIRQAFEKPGELNIDRVNAQQARRFMDRVVGYMVSPLLW
A0ABS6L0N9_9GAMM/1-865 EVIGGDDKRFSRVVFNEITKNAIQNAFKEPGELNIDRVNAQQARRFMDRVVGYMVSPLLW
A0ABV6EA36_9GAMM/1-865 EVIGGDEKRFSRVVFNEITKNAIQQAFKAPGELNINRVNAQQARRFMDRVVGYMVSPLLW
A0A0T9M3G8_YERIN/1-871 EVIGGDDKRFSRVVFNEITKNAIQQAFNQPGELNINRVNAQQARRFMDRVVGYMVSPLLW
A0A6M2AXX4_9GAMM/1-865 EVIGGDDKRFSRVVFNEITKNAIQNAFKEPGELNIDRVNAQQARRFMDRVVGYMVSPLLW
A0AA91INM0_9GAMM/1-865 EVIGGDESRYSRVVFNEITKNAIQQAFNKPGELNIDRVNAQQARRFMDRVVGYMVSPLLW
A0A097R2T1_HAFAL/1-865 EVIGGDESRYSRVVFNEITKNAIQQAFNKPGELNIDRVNAQQARRFMDRVVGYMVSPLLW
A0A1S8YQN4_9GAMM/1-862 EVIGGDDSRYSRVVFNEITKNAIRQAFEKPTGLNIDRVNAQQARRFMDRVVGYMVSPLLW
A0A2X2GPI3_9GAMM/1-865 EVIGGDDKRFSRVVFNEITKNAIQNAFKQPGELNIDRVNAQQARRFMDRVVGYMVSPLLW
A0A0H3FH72_RAHSY/1-865 EVIGGDDKRFSRVVFNEITKNAIQNAFKEPGELNIDRVNAQQARRFMDRVVGYMVSPLLW
H2IX55_RAHAC/1-865     EVIGGDDKRFSRVVFNEITKNAIQNAFKEPGELNIDRVNAQQARRFMDRVVGYMVSPLLW
A0ABX9P4B1_9GAMM/1-865 EVIGGDDKRFSRVVFNEITKNAIQNAFKEPGELNIDRVNAQQARRFMDRVVGYMVSPLLW
A0ABX9PZ56_9GAMM/1-865 EVIGGDDKRFSRVVFNEITKNAIQNAFKEPGELNIDRVNAQQARRFMDRVVGYMVSPLLW
A0ABS6LKS2_9GAMM/1-865 EVIGGDDKRFSRVVFNEITKNAIQNAFKEPGELNIDRVNAQQARRFMDRVVGYMVSPLLW
A0AAW5GKW0_9GAMM/1-866 EIIGGDDQRFSRVVFNEITKNAIKQAFEKPDTLNIDRVNAQQARRFMDRVVGYMVSPLLW
A0ABV3N076_9GAMM/1-870 EVIGGDDSRFSRVVFNEITKNAIRQAFEKPGELNISRVNAQQARRFMDRVVGYMVSPLLW
A0A6I6ERD0_9GAMM/1-865 EVIGGDESRYSRVVFNEITKNAIRQAFEKPGELNIDRVNAQQARRFMDRVVGYMVSPLLW
A0A0T9M4I7_YERKR/1-871 EVIGGDDTRFSRVVFNEITKNAIQQAFNQPGELNINRVNAQQARRFMDRVVGYMVSPLLW
A0ABS0DZJ5_9GAMM/1-865 EVIGGDDKRFSRVVFNEITKNAIQNAFKEPGELNIDRVNAQQARRFMDRVVGYMVSPLLW
A0A421DRT3_9GAMM/1-865 EIIGGDDNRFSRVVFNEITKNAIRQAFENPDKLNIDRVNAQQARRFMDRVVGYMVSPLLW
A0ABW7CFF1_9GAMM/1-872 EVIGGDDSRFSRVVFNEITKNAIRQAFDKPGELNINRVNAQQARRFMDRVVGYMVSPLLW
A0A085GA85_EWIA3/1-865 EVIGGDDKRFSRVVFNEITKNAIQNAFKEPGELNIDRVNAQQARRFMDRVVGYMVSPLLW
A0A2U1TTD7_9GAMM/1-865 EIIGGDDKRFSRVVFNEITKNAIQQAFQKPDKLNIDRVNAQQARRFMDRVVGYMVSPLLW
A0A848MLW3_9GAMM/1-865 EVIGGDEKRFSRVVFNEITKNAIQQAFNQPGELNIDRVNAQQARRFMDRVVGYMVSPLLW
A0ABS6M1M1_9GAMM/1-865 EVIGGDDKRFSRVVFNEITKNAIQNAFKEPGELNIDRVNAQQARRFMDRVVGYMVSPLLW
A0ABM9RYD0_YEREN/1-871 EVIGGDDKRFSRVVFNEITKNAIQQAFNQPGELNINRVNAQQARRFMDRVVGYMVSPLLW
A0AAI9PCM5_PECCC/1-866 EIIGGDDQRFSRVVFNEITKNAIKQAFEKPDTLNIDRVNAQQARRFMDRVVGYMVSPLLW
A0A2L1UMF4_9GAMM/1-865 EVIGGDEKRFSRVVFNEITKNAIQNAFKEPGELNIDRVNAQQARRFMDRVVGYMVSPLLW
A0ABM9THN1_9GAMM/1-871 EVIGGDDKRFSRVVFNEITKNAIQQAFNQPGELNISRVNAQQARRFMDRVVGYMVSPLLW
A0A9Q2EQ59_9GAMM/1-865 EIIGGDDQRFSRVVFNEITKNAIKQAFEKPDTLNIDRVNAQQARRFMDRVVGYMVSPLLW
A0A9X8JKD2_9GAMM/1-866 EIIGGDDQRFSRVVFNEITKNAIKQAFEKPDTLNIDRVNAQQARRFMDRVVGYMVSPLLW
A0A0T9NH48_9GAMM/1-871 EVIGGDDNRFSRVVFNEITKNAIQQAFNQPGELNINRVNAQQARRFMDRVVGYMVSPLLW
A0AA41BX48_9GAMM/1-865 EVIGGDDKRFSRVVFNEITKNAIQQAFEKPGELNIDRVNAQQARRFMDRVVGYMVSPLLW
A0A7V8IM38_9GAMM/1-865 EIIGGDDQRFSRVVFNEITKNAIKQAFEKPDTLNIDRVNAQQARRFMDRVVGYMVSPLLW
A0A419NFA9_9GAMM/1-865 EVIGGDDKRFSRVVFNEITKNAIQNAFKEPGELNIDRVNAQQARRFMDRVVGYMVSPLLW
A0A221TA39_9GAMM/1-866 EIIGGDDQRFSRVVFNEITKNAIKQAFEKPDTLNIDRVNAQQARRFMDRVVGYMVSPLLW
A0ABM7AL85_YERPU/1-871 EVIGGDDKRFSRVVFNEITKNAIQQAFNQPGELNISRVNAQQARRFMDRVVGYMVSPLLW
A0A1I4V3M9_9GAMM/1-862 EVIGGDDARYSRVVFNEITKNAIRQAFEKPAGLNIDRVNAQQARRFMDRVVGYMVSPLLW
A0A9J6PMA4_9GAMM/1-867 EVIGGDESRYSRVVFNEITKNAIQQAFEKPGELNIDRVNAQQARRFMDRVVGYMVSPLLW
A0ABV1P5M8_9GAMM/1-866 EIIGGDDQRFSRVVFNEITKNAITQAFEKPDTLNIDRVNAQQARRFMDRVVGYMVSPLLW
A0ABM9XVB9_YERBE/1-872 EVIGGDDKRFSRVVFNEITKNAIQQAFNQPGELNIDRVNAQQARRFMDRVVGYMVSPLLW
A0ABR8ZMQ8_9GAMM/1-866 EVIGGDESRYSRVVFNEITKNAIRQAFEKPGELNIDRVNAQQARRFMDRVVGYMVSPLLW
A0AA50DFD4_9GAMM/1-869 EVIGGDDSRFSRVVFNEITKNAIRQAFEKPGELNISRVNAQQARRFMDRVVGYMVSPLLW
A0A0A3YQ46_9GAMM/1-869 EVIGGDDSRFSRVVFNEITKNAIRQAFEKPGELNIDRVNAQQARRFMDRVVGYMVSPLLW
A0A1X0WEL3_9GAMM/1-865 EVIGGDDKRFSRVVFNEITKNAIQQAFEQPGELNIARVNAQQARRFMDRVVGYMVSPLLW
A0ABY7HTZ1_9GAMM/1-865 EVIGGDDKRFSRVVFNEITKNAIQQAFEQPGELNIDRVNAQQARRFMDRVVGYMVSPLLW
A0ABS0DQW7_9GAMM/1-865 EVIGGDEKRFSRVVFNEITKNAIQNAFKEPGELNIDRVNAQQARRFMDRVVGYMVSPLLW
A0ABZ2G529_9GAMM/1-865 EIIGGEDARFSRVVFNEITKNAIKQAFEKPDTLNIDRVNAQQARRFMDRVVGYMVSPLLW
A0A4R3VN04_9GAMM/1-867 EIIGGDEQRFSRVVFNEITKNAIKQAFEKPDTLNINRVNAQQARRFMDRVVGYMVSPLLW
A0ABR5Z8X2_9GAMM/1-866 EIIGGEDERFSRVVFNEITKNAIKQAFEKPDTLNIDRVNAQQARRFMDRVVGYMVSPLLW
A0ABX9Z7N0_9GAMM/1-866 EIIGGDDQRFSRVVFNEITKNAIKQAFEKPDTLNIDRVNAQQARRFMDRVVGYMVSPLLW
A0A1V2R2S2_9GAMM/1-866 EIIGGDEQRFSRVVFNEITKNAIKQAFEKPDTLNIDRVNAQQARRFMDRVVGYMVSPLLW
A0ABW8GR64_9GAMM/1-866 EIIGGDDQRFSRVVFNEITKNAIKQAFEKPDTLNIDRVNAQQARRFMDRVVGYMVSPLLW
A0A0H3I511_PECPM/1-866 EIIGGDDRRFSRVVFNEITKNAITQAFEKPDTLNIDRVNAQQARRFMDRVVGYMVSPLLW
A0ABM6UU76_9GAMM/1-872 EVIGGDDKRFSRVVFNEITKNAIQQAFNQPGELNIDRVNAQQARRFMDRVVGYMVSPLLW
A0ABP2EAY6_YERMW/1-872 EVIGGDDKRFSRVVFNEITKNAIQQAFNQPGELNIDRVNAQQARRFMDRVVGYMVSPLLW
A0AAW7JWH5_9GAMM/1-871 EVIGGDDKRFSRVVFNEITKNAIQQAFNQPGELNINRVNAQQARRFMDRVVGYMVSPLLW
A0A0T9Q5L1_9GAMM/1-871 EVIGGDDKRFSRVVFNEITKNAIQQAFNQPGELNISRVNAQQARRFMDRVVGYMVSPLLW
A0A433N9Q1_9GAMM/1-866 EIIGGDDQRFSRVVFNEITKNAIKQAFEKPDTLNIDRVNAQQARRFMDRVVGYMVSPLLW
A0A2S9PM60_YERPE/1-871 EVIGGDDKRFSRVVFNEITKNAIQQAFNQPGELNISRVNAQQARRFMDRVVGYMVSPLLW
A0A502GJL9_9GAMM/1-865 EVIGGDEKRFSRVVFNEITKNAIQNAFKQPGELNIDRVNAQQARRFMDRVVGYMVSPLLW
A0A4P8QZ31_9GAMM/1-865 EIIGGDDKRFSRVVFNEITKNAIQQAFQKPDKLNIDRVNAQQARRFMDRVVGYMVSPLLW
A0A2U1TSU3_9GAMM/1-865 EIIGGDDKRFSRVVFNEITKNAIRQAFENPDKLNIDRVNAQQARRFMDRVVGYMVSPLLW
A0AAP9LDT1_9GAMM/1-866 EIIGGDDQRFSRVVFNEITKNAIKQAFEKPDTLNIDRVNAQQARRFMDRVVGYMVSPLLW
A0ABY5XC65_ERWPY/1-865 EVIGGDESRYSRVVFNEITKNAIRQAFDRPGELNIDRVNAQQARRFMDRVVGYMVSPLLW
A0A2I5TKK9_SERS3/1-865 EIIGGDEKRFSRVVFNEITKNAIQQAFKNPGELNIDRVNAQQARRFMDRVVGYMVSPLLW
A0ABM6BIC7_YERET/1-871 EVIGGDDKRFSRVVFNEITKNAIQQAFNQPGELNINRVNAQQARRFMDRVVGYMVSPLLW
A0A0U1HWC6_YERRO/1-871 EVIGGDDARFSRVVFNEITKNAIQQAFNQPGELNINRVNAQQARRFMDRVVGYMVSPLLW
A0A2U1UPK5_9GAMM/1-865 EIIGGDDKRFSRVVFNEITKNAIRQAFENPDKLNIDRVNAQQARRFMDRVVGYMVSPLLW
A0ABX4SCQ2_9GAMM/1-866 EIIGGDEQRFSRVVFNEITKNAIKQAFEKPDTLNIDRVNAQQARRFMDRVVGYMVSPLLW
Q6D4V4_PECAS/1-866     EIIGGDDQRFSRVVFNEITKNAITQAFEKPDTLNIDRVNAQQARRFMDRVVGYMVSPLLW
A0ABX6L209_9GAMM/1-866 EIIGGDDRRFSRVVFNEITKNAITQAFEKPDTLNIDRVNAQQARRFMDRVVGYMVSPLLW
A0A2K8QLR8_9GAMM/1-867 EIIGGDDTRFSRVVFNEITKNAIRQAFDNPGELNINRVNAQQARRFMDRVVGYMVSPLLW
A0AAN0KGL9_9GAMM/1-866 EIIGGDDQRFSRVVFNEITKNAITQAFEKPDTLNIDRVNAQQARRFMDRVVGYMVSPLLW
A0AAW3EKW2_9GAMM/1-866 EIIGGDDRRFSRVVFNEITKNAITQAFEKPDTLNIDRVNAQQARRFMDRVVGYMVSPLLW
A0A093RX95_9GAMM/1-866 EIIGGDDQRFSRVVFNEITKNAIKQAFEKPDTLNIDRVNAQQARRFMDRVVGYMVSPLLW
A0A0T9T9V4_YERAL/1-875 EVIGGDDKRFSRVVFNEITKNAIQQAFNQPGELNINRVNAQQARRFMDRVVGYMVSPLLW
A0A380QLA8_YERRU/1-871 EVIGGDDKRFSRVVFNEITKNAIQQAFNQPGELNINRVNAQQARRFMDRVVGYMVSPLLW
A0ABT0N0W7_9GAMM/1-865 EIIGGDDQRFSRVVFNEITKNAIRQAFENPDKLNIDRVNAQQARRFMDRVVGYMVSPLLW
A0ABX7URI9_9GAMM/1-865 EIIGGDDNRFSRVVFNEITKNAIRQAFENPDKLNIDRVNAQQARRFMDRVVGYMVSPLLW
A0ABQ1GA94_9GAMM/1-866 EVIGGDEKRFSRVVFNEITKNAIQSAFKQPGELNIDRVNAQQARRFMDRVVGYMVSPLLW
A0A5J5G5U1_9GAMM/1-865 EIIGGDEKRFSRVVFNEITRNAIRQAFDKPDRLNIDRVNAQQARRFMDRVVGYMVSPLLW
A0AA41XW06_9GAMM/1-865 EIIGGDDKRFSRVVFNEITKNAIQQAFQKPDKLNIDRVNAQQARRFMDRVVGYMVSPLLW
A0ABX7ME83_ERWAM/1-865 EVIGGDESRYSRVVFNEITKNAIRHAFDKPGELNIDRVNAQQARRFMDRVVGYMVSPLLW
A0A0G4K0F5_9GAMM/1-865 EIIGGDDNRFSRVVFNEITKNAIQQAFDNPDKLNIDRVNAQQARRFMDRVVGYMVSPLLW
A0A366I1X9_9GAMM/1-865 EIIGGDDKRFSRVVFNEITKNAIQQAFQKPDKLNIDRVNAQQARRFMDRVVGYMVSPLLW
E0SBX6_DICD3/1-867     EIIGGDDKRFSRVVFNEITKNAIRQAFENPGELNINRVNAQQARRFMDRVVGYMVSPLLW
A0A3N0FVA7_9GAMM/1-867 EIIGGDDKRFSRVVFNEITKNAIRQAFDNPGELNINRVNAQQARRFMDRVVGYMVSPLLW
C6C5S3_MUSP7/1-868     EIIGGDDKRFSRVVFNEITKNAIRQAFEQPGELNTARVNAQQARRFMDRVVGYMVSPLLW
A0ABX9AW31_9ENTR/1-863 EIIGGDEGRFSRVVFNEITKNAIKQAFEKPDKLNIDRVNAQQARRFMDRVVGYMVSPLLW
A0A3N6SIQ5_9GAMM/1-870 EVIGGDDSRFSRVVFNEITKNAIRQAFEKPGELNIDRVNAQQARRFMDRVVGYMVSPLLW
A0A1H3XTQ4_9GAMM/1-865 EIIGGDETRFSRVVFNEITKNAIQQAFENPGELNIDRVNAQQARRFMDRVVGYMVSPLLW
A0ABX8VUW2_9GAMM/1-873 EIIGGDDKRFSRVVFNEITKNAIRQAFEKPGELNINRVNAQQARRFMDRVVGYMVSPLLW
D2C053_DICZ5/1-873     EIIGGDDKRFSRVVFNEITKNAIRQAFEKPGELNINRVNAQQARRFMDRVVGYMVSPLLW
B2VKR3_ERWT9/1-866     EVIGGDESRYSRVVFNEITKNAIHQAFDKPGELNIDRVNAQQARRFMDRVVGYMVSPLLW
A0A085JEF5_9GAMM/1-865 EVIGGDDSRFSRVVFNEITKNAIRQAFEEPGELNIDRVNAQQARRFMDRVVGYMVSPLLW
A0A1E7Z2L0_9GAMM/1-866 EVIGGDESRYSRVVFNEITKNAIQEAFKKPGELNIDRVNAQQARRFMDRVVGYMVSPLLW
A0ABY8SIJ0_9GAMM/1-866 EVIGGDDSRYSRVVFNEITKNAIQQAFSQPGELNIDRVNAQQARRFMDRVVGYMVSPLLW
A0A9X1MXK9_9GAMM/1-862 EVIGGDDNRYRRVVFNEITKNAIRQAFEEPGELNIDRVNAQQARRFMDRVVGYMVSPLLW
A0ABU6JLM0_9GAMM/1-865 EIIGGDDKRFSRVVFNEITKNAIQQAFENPDKLNIDRVNAQQARRFMDRVVGYMVSPLLW
A0ABU8JPC1_DICCH/1-867 EIIGGDEKRFSRVVFNEITKNAIRQAFENPGELNINRVNAQQARRFMDRVVGYMVSPLLW
A0ABS5BGA0_9GAMM/1-873 EIIGGDDKRFSRVVFNEITKNAIRQAFEKPGELNINRVNAQQARRFMDRVVGYMVSPLLW
A0ABW1VZR0_9GAMM/1-865 EVIGGDDSRFSRVVFNEITKNAIRQAFEEPGELNIDRVNAQQARRFMDRVVGYMVSPLLW
A0AAX4EWE4_9GAMM/1-867 EIIGGDDKRFSRVVFNEITKNAIRQAFDNPGELNVNRVNAQQARRFMDRVVGYMVSPLLW
D4F4R7_EDWTA/1-866     EVIGGDDGRYSRVVFNEITKNAIQQAFSHPGELNIDRVNAQQARRFMDRVVGYMVSPLLW
A0A0H3DSY0_EDWTF/1-866 EVIGGDDSRYSRVVFNEITKNAIQQAFSQPGELNIDRVNAQQARRFMDRVVGYMVSPLLW
A0AAU8P339_EDWPI/1-866 EVIGGDDSRYSRVVFNEITKNAIQQAFSQPGELNIDRVNAQQARRFMDRVVGYMVSPLLW
A0AAD0SIK0_9GAMM/1-865 EIIGGDETRFSRVVFNEITKNAIQQAFENPGELNIDRVNAQQARRFMDRVVGYMVSPLLW
A0A411WJ16_9GAMM/1-862 EVIGGDDNRYRRVVFNEITKNAIRQAFEEPGELNIDRVNAQQARRFMDRVVGYMVSPLLW
A0ABS1IK94_9GAMM/1-862 EVIGGDDNRYRRVVFNEITKNAIRQAFEEPGELNIDRVNAQQARRFMDRVVGYMVSPLLW
A0A0M2KBA9_9GAMM/1-870 EVIGGDDSRFSRVVFNEITKNAIRQAFDKPGELNISRVNAQQARRFMDRVVGYMVSPLLW
A0ABX3XIP9_9GAMM/1-865 EIIGGDETRFSRVVFNEITKNAIQQAFENPGELNIDRVNAQQARRFMDRVVGYMVSPLLW
A0A5B8IBE5_9GAMM/1-867 EIIGGDDKRFSRVVFNEITKNAIRQAFDNPGELNINRVNAQQARRFMDRVVGYMVSPLLW
A0ABX9NK82_9GAMM/1-867 EIIGGDDKRFSRVVFNEITKNAIRQAFENPGELNINRVNAQQARRFMDRVVGYMVSPLLW
A0A845SHJ2_9GAMM/1-862 EVIGGDDNRFSRVVFNEITRNAITAAFKKPGELNIDRVNAQQARRFMDRVVGYMVSPLLW
A0ABQ5LF04_9GAMM/1-860 EVIGGDDDRYRRVVFNEITKNAIQEAFKEPGELNLDRVNAQQARRFMDRVVGYMVSPLLW
A0ABY2SPY0_9HYPH/1-862 EVIGGDAQRFSRVVFNEITRNAITQAFKSPGELNIDRVNAQQARRFMDRVVGYMVSPLLW
A0A9D7FXU4_9GAMM/1-862 EVIGGDDNRYRRVVFNEITKNAIRQAFEEPGELNIDRVNAQQARRFMDRVVGYMVSPLLW
A0ABX9EVI6_9GAMM/1-865 EIIGGDEARFSRVVFNEITKNAIQQAFENPGELNIDRVNAQQARRFMDRVVGYMVSPLLW
A0AAV5N244_9GAMM/1-861 EVIGGNDDRYRRVVFNEITKNAIREAFKEPGELNMDRVNAQQARRFMDRVVGYMVSPLLW
A0A4R3Z6S4_9GAMM/1-862 EVIGGDDSRFSRVVFNEITRNAITQAFEKPGELNIDRVNAQQARRFMDRVVGYMVSPLLW
A0A2C6DRX9_9GAMM/1-867 EVIGGDDSRYRRVVFNEITKNAIQQAFEQPSELNIDRVNAQQARRFMDRVVGYMVSPLLW
A0A095UFB9_9GAMM/1-865 EVIGGDDKRFSRVVFNEITKNAIRQAFEQPGELNIDRVNAQQARRFMDRVVGYMVSPLLW
A0A1Y0L7X5_TATCI/1-868 EVIGGDDKRFSRVVFNEITKNAIRQAFEQPGELNIDRVNAQQARRFMDRVVGYMVSPLLW
A0ABY8GF69_EDWIC/1-866 EVIGGDGSRYSRVVFNEITKNAIQQAFSQPGELNIDRVNAQQARRFMDRVVGYMVSPLLW
W0HXP2_9GAMM/1-862     EVIGGDDKRFSRVVFNEITRNAIAQAFEQPGELNIDRVNAQQARRFMDRVVGYMVSPLLW
E9CPT2_9GAMM/1-867     EVIGGDDKRFSRVVFNEITKNAIQQAFKQPGELNIDHVNAQQARRFMDRVVGYMVSPLLW
A0ABM6EJ67_9GAMM/1-866 EVIGGDDERYSRVVFNEITKNAIQQAFSHPGELNIDRVNAQQARRFMDRVVGYMVSPLLW
A0A1I3M9C2_9GAMM/1-865 EIIGGDEARFSRVVFNEITKNAITHAFDKPGELNIDRVNAQQARRFMDRVVGYMVSPLLW
A0A2X4V0V6_9GAMM/1-862 EVIGGSDDRYRRVVFNEITKNAIQEAFKEPGELNIDRVNAQQARRFMDRVVGYMVSPLLW
A0ABU4S8T8_9GAMM/1-865 EIIGGDDTRFSRVVFNEITKNAITHAFDKPGELNIDRVNAQQARRFMDRVVGYMVSPLLW
D8MSU2_ERWBE/1-894     EVIGGDDSRFSRVVFNEITKNAIRQAFEKPGELNIDRVNAQQARRFMDRVVGYMVSPLLW
A0A2D0KBN5_9GAMM/1-865 EVIGGDDTRFSRVVFNEITKNAITQAFDKPGELNLDRVNAQQARRFMDRVVGYMVSPLLW
A0A375AAP0_9GAMM/1-865 EIIGGDETRFSRVVFNEITKNAIRQAFEHPGELNISRVNAQQARRFMDRVVGYMVSPLLW
A0ABS5YE58_9GAMM/1-862 EVIGGDDKRFSRVVFNEITRNAITQAFEQPGELNIDRVNAQQARRFMDRVVGYMVSPLLW
A0A2Y9TU83_9GAMM/1-862 EVIGGDDSRYRRVVFNEITKNAIRQAFEEPGELNIDRVNAQQARRFMDRVVGYMVSPLLW
A0ABX9SR37_9GAMM/1-866 EVIGGDSDRFSRVVFNEITKNAIKQAFDKPGELNIDRINAQQARRFMDRVVGYMVSPLLW
A0A7X5TGW0_9GAMM/1-866 EVIGGDSDRFSRVVFNEITKNAIKQAFDKPGELNIDRINAQQARRFMDRVVGYMVSPLLW
A0A1C0U820_9GAMM/1-866 EVIGGDSDRFSRVVFNEITKNAIKQAFDKPGELNIDRINAQQARRFMDRVVGYMVSPLLW
A0ABW1VIL6_9GAMM/1-865 EVIGGDDQRFSRVVFNEITKNAIRQAFEQPGELNIDRVNAQQARRFMDRVVGYMVSPLLW
A0A5B0X5T9_9GAMM/1-866 EVIGGDSDRFSRVVFNEITKNAIKQAFDKPGELNIDRINAQQARRFMDRVVGYMVSPLLW
A0A1Q5TSS2_9GAMM/1-865 EVIGGDDSRFSRVVFNEITKNAITQAFDNPGELNLDRVNAQQARRFMDRVVGYMVSPLLW
A0A2D0JNP2_9GAMM/1-865 EVIGGDNARFSRVVFNEITKNAITQAFDKPGELNIDRVNAQQARRFMDRVVGYMVSPLLW
W0HPT5_9GAMM/1-862     EVIGGDDKRFSRVVFNEITRNAIAQAFEQPGELNIDRVNAQQARRFMDRVVGYMVSPLLW
A0ABU4SIA2_9GAMM/1-865 EVIGGDDARFSRVVFNEITKNAITQAFDKPGELNIDRVNAQQARRFMDRVVGYMVSPLLW
A0AAX3RSL7_9GAMM/1-864 EVIGGDDSRFSRVVFNEITKNAITQAFENPGELNIDRVNAQQARRFMDRVVGYMVSPLLW
K8WT25_9GAMM/1-864     EVIGGDDSRFSRVVFNEITKNAITQAFEKPGELNIDRVNAQQARRFMDRVVGYMVSPLLW
A0ABY8G877_9GAMM/1-870 EIIGGDEKRFSRVVFNEITKNAIRQAFERPGELNINRVNAQQARRFMDRVVGYMVSPLLW
A0ABY9XMW4_9GAMM/1-865 EVIGGEESRFSRVVFNEITKNAITQAFDNPGELNLDRVNAQQARRFMDRVVGYMVSPLLW
A0ABX7A9U3_9GAMM/1-864 EVIGGDDSRFSRVVFNEITKNAIKQAFESPGELNIDRVNAQQARRFMDRVVGYMVSPLLW
A0A2S8Q7T7_9GAMM/1-866 EVIGGDGDRFSRVVFNEITKNAIKQAFDNPGELNIHRINAQQARRFMDRVVGYMVSPLLW
A0ABX8LYC4_9GAMM/1-866 EVIGGDGDRFSRVVFNEITKNAIKQAFDNPGELNIHRINAQQARRFMDRVVGYMVSPLLW
A0ABS0U953_9GAMM/1-865 EMIGGDDTRFSRVVFNEITKNAITQAFDKPGELNIDRVNAQQARRFMDRVVGYMVSPLLW
A0ABN7C3I9_9GAMM/1-865 EVIGGDESRFSRVVFNEITKNAITQAFDNPGELNLDRVNAQQARRFMDRVVGYMVSPLLW
W1IQ62_9GAMM/1-866     EVIGGDDTRFSRVVFNEITKNAITQAFDKPGELNIDRVNAQQARRFMDRVVGYMVSPLLW
A0ABX0AW97_9GAMM/1-867 EVIGGDGDRFSRVVFNEITKNAIKQAFDNPGELNIHRINAQQARRFMDRVVGYMVSPLLW
U7QYV1_PHOTE/1-865     EVIGGDNDRFSRVVFNEITKNAIKQAFDNPGELNIDRINAQQARRFMDRVVGYMVSPLLW
A0A1N6MY07_9GAMM/1-865 EVIGGDETRFSRVVFNEITKNAITQAFDKPGELNLDRVNAQQARRFMDRVVGYMVSPLLW
A0A0J5FQ52_9GAMM/1-865 EVIGGDNARFSRVVFNEITKNAITQAFDKPGELNIDRVNAQQARRFMDRVVGYMVSPLLW
A0A068QTC6_9GAMM/1-865 EVIGGDDSRFSRVVFNEITKNAITQAFDNPGELNIDRVNAQQARRFMDRVVGYMVSPLLW
D3VGP2_XENNA/1-865     EVIGGDDARFSRVVFNEITKNAITQAFDKPGELNIDRVNAQQARRFMDRVVGYMVSPLLW
A0ABX7VLA7_XENBU/1-865 EVIGGDDKRFSRVVFNEITKNAITQAFDKPGDLNLDRVNAQQARRFMDRVVGYMVSPLLW
A0A3D9UJM5_9GAMM/1-865 EVIGGDDTRFSRVVFNEITKNAITQAFDKPGDLNLDRVNAQQARRFMDRVVGYMVSPLLW
A0A1Y2SMM5_9GAMM/1-865 EVIGGDDTRFSRVVFNEITKNAITQAFDKPGELNIDRVNAQQARRFMDRVVGYMVSPLLW
A0A1Q5U7I8_9GAMM/1-865 EVIGGDDSRFSRVVFNEITKNAITQAFDNPGELNIDRVNAQQARRFMDRVVGYMVSPLLW
A0A077PBL1_XENBV/1-863 EVIGGGEARFSRVVFNEITKNAITQAFDNPGELNIDRVNAQQARRFMDRVVGYMVSPLLW
W3V6J9_9GAMM/1-866     EVIGGDSDRFSRVVFNEITKNAIKQAFDNPGELNIDRINAQQARRFMDRVVGYMVSPLLW
A0A1S1HUC4_PROST/1-864 EVIGGDDSRFSRVVFNEITKNAIKQAFESPGELNIDRVNAQQARRFMDRVVGYMVSPLLW
A0ABT5LZH4_9GAMM/1-863 EVIGGGEERFSRVVFNEITKNAITQAFDNPGELNIDRVNAQQARRFMDRVVGYMVSPLLW
A0A7X5QJS3_9GAMM/1-866 EVIGGDSDRFSRVVFNEITKNAIKQAFDNPGELNIDRINAQQARRFMDRVVGYMVSPLLW
A0A1B8YNT3_9GAMM/1-866 EVIGGDGDRFSRVVFNEITKNAIKQAFDNPGELNIHRINAQQARRFMDRVVGYMVSPLLW
A0A1G5PNY7_PHOLU/1-866 EVIGGDGDRFSRVVFNEITKNAIKQAFDNPGELNIHRINAQQARRFMDRVVGYMVSPLLW
D1NYM2_9GAMM/1-871     EVIGGDDSRFSRVVFNEITKNAITQAFDSPGELNIDRVNAQQARRFMDRVVGYMVSPLLW
Q2NT42_SODGM/1-862     EVIGGDDKRFSRVVFNEITRNAITQAFEQPGELNIDRVNAQQARRFMDRVVGYMVSPLLW
V5Z7Q2_9GAMM/1-840     EVIGGDESRYSRVVFNEITKNAIHQAFDKPGELNIDRVNAQQARRFMDRVVGYMVSPLLW
A0ABT5LG67_9GAMM/1-865 EVIGGDASRFSRVVFNEITKNAITQAFDKPGELNIDRVNAQQARRFMDRVVGYMVSPLLW
A0ABY9Z3H5_9GAMM/1-868 EVIGGDDSRFSRVVFNEITKNAITQAFDSPGELNIDRVNAQQARRFMDRVVGYMVSPLLW
Q7N4B4_PHOLL/1-866     EVIGGDGDRFSRVVFNEITKNAIKQAFDNPGELNIHRINAQQARRFMDRVVGYMVSPLLW
A0A2G0Q4W7_XENHO/1-865 EVIGGDDTRFSRVVFNEITKNAITQAFDKPGELNIDRVNAQQARRFMDRVVGYMVSPLLW
A0A1I4ZXS5_9GAMM/1-865 EVIGGDDSRFSRVVFNEITKNAITQAFDKPGELNIDRVNAQQARRFMDRVVGYMVSPLLW
A0A345LTH8_9GAMM/1-868 EVIGGDDTRFSRVVFNEITKNAITQAFDSPGELNIDRVNAQQARRFMDRVVGYMVSPLLW
A0A1Y2SAW9_9GAMM/1-865 EVIGGDDSRFSRVVFNEITKNAITQAFDKPGELNIDRVNAQQARRFMDRVVGYMVSPLLW
A0A329XC89_9GAMM/1-866 EVIGGDGDRFSRVVFNEITKNAIKQAFDNPGELNIHRINAQQARRFMDRVVGYMVSPLLW
A0ABX0GCF9_9GAMM/1-866 EVIGGDSDRFSRVVFNEITKNAIKQAFDNPGELNIDRINAQQARRFMDRVVGYMVSPLLW
A0A1I7JIP9_9GAMM/1-865 EVIGGDNTRFSRVVFNEITKNAITHAFDKPGELNIDRVNAQQARRFMDRVVGYMVSPLLW
A0A068R358_9GAMM/1-865 EVIGGDDSRFSRVVFNEITKNAITQAFDKPGELNIDRVNAQQARRFMDRVVGYMVSPLLW
A0A0N0IA55_9GAMM/1-864 EVIGGDDSRFSRVVFNEITKNAITQAFNKPGELNIDRVNAQQARRFMDRVVGYMVSPLLW
A0ABY8YC87_9GAMM/1-865 EVIGGDDERFSRVVFNEITKNAITQAFQTPGELNIDRVNAQQARRFMDRVVGYMVSPLLW
K8W6G0_9GAMM/1-867     EVIGGDDSRFSRVVFNEITKNAITQAFENPGQLNIDRVNAQQARRFMDRVVGYMVSPLLW
A0A1H9G0H8_9GAMM/1-865 EIIGGDDKRFSRVVFNEITKNAIQQAFEKPGQLNIDRVNAQQARRFMDRVVGYMVSPLLW
A0A1B7K4I9_9GAMM/1-868 EVIGGDDSRFSRVVFNEITKNAITQAFETPGELNIDRVNAQQARRFMDRVVGYMVSPLLW
A0ABS0IUK5_9GAMM/1-865 EVIGGDDERFSRVVFNEITKNAITQAFQTPGELNIDRVNAQQARRFMDRVVGYMVSPLLW
A0ABS5SSK6_9GAMM/1-865 EIIGGDDQRFSRVVFNEITKNAIQQAFEKPGQLNIDRVNAQQARRFMDRVVGYMVSPLLW
A0A4R1NE99_9GAMM/1-896 EVIGGDDKRFSRVVFNEITRNAITQAFKQPGELNIDRVNAQQARRFMDRVVGYMVSPLLW
A0A6G6SJL1_PROVU/1-865 EVIGGDDERFSRVVFNEITKNAITQAFQTPGELNIDRVNAQQARRFMDRVVGYMVSPLLW
A0AAJ3HS99_PROHU/1-867 EVIGGDDDRFSRVVFNEITKNAITQAFQTPGELNIDRVNAQQARRFMDRVVGYMVSPLLW
A0A6I7D793_9GAMM/1-865 EVIGGDDERFSRVVFNEITKNAITQAFQTPGELNIDRVNAQQARRFMDRVVGYMVSPLLW
A0ABV1L5A2_9GAMM/1-865 EVIGGDDERFSRVVFNEITKNAITQAFQTPGELNIDRVNAQQARRFMDRVVGYMVSPLLW
A0AAW7CW37_9GAMM/1-865 EVIGGDDERFSRVVFNEITKNAITQAFQTPGELNIDRVNAQQARRFMDRVVGYMVSPLLW
A0ABU6EBN7_9GAMM/1-865 EVIGGDDERFSRVVFNEITKNAITQAFQTPGELNIDRVNAQQARRFMDRVVGYMVSPLLW
A0A198F888_9GAMM/1-866 EVIGGEDDRFSRVVFNEITKNAITQAFETPGELNIDRVNAQQARRFMDRVVGYMVSPLLW
M1SN86_MORMO/1-862     EVIGGDDSRFSRVVFNEITKNAISQAFEQPGELNIDRVNAQQARRFMDRVVGYMVSPLLW
B4EW25_PROMH/1-865     EVIGGEDDRFSRVVFNEITKNAITQAFQTPGELNIDRVNAQQARRFMDRVVGYMVSPLLW
A0A1B8H0T3_9GAMM/1-866 EVIGGDDSRFSRVVFNEITKNAITQAFEQPGELNIDRVNAQQARRFMDRVVGYMVSPLLW
A0A2U8I581_9GAMM/1-872 EVIGGDDKRFSRVVFNEITQNAIGQAFEQPGELNIHRINAQQARRFMDRVVGYMVSPLLW
R8APK5_PLESH/1-871     EVIGGDDTRYQRVVFNEITKNAIQQAFEAPSELNLDRVNAQQARRFLDRVVGYMVSPLLW
E0WSD2_9ENTR/1-874     EIIGGDDTRFSRVVFNEITQNAIGQAFQQPGQLNINRVNAQQARRFMDRVVGYMVSPLLW
D2TZE1_9GAMM/1-866     EVIGGDNQRFSRVVFNEITKNAIKQAFDKPGELNIDRVNAQQARRFLDRVVGYMVSPLLW
A0ABY8P0N9_9GAMM/1-866 EVIGGDNQRFSRVVFNEITKNAIKQAFDNPGELNIDRVNAQQARRFLDRVVGYMVSPLLW
C4K720_HAMD5/1-873     EVIGGDPQRFSRVIFNEITQNAIQQAFKKPGELNMNRIHAQQARRFMDRVVGYMVSPLLW
A0A249DYQ7_9ENTR/1-873 EVIGGDPQRFSRVIFNEITQNAIQQAFKKLGELNMNRIHAQQARRFMDRVVGYMVSPLLW
A0A143WTE4_9ENTR/1-862 EVIGGNNKRFSRVVFNEITRNAIIQAFDKPGELNINRVHAQQTRRFMDRLVGYMVSPLLW
A0A1H9ZPM8_9GAMM/1-873 EIIGGDSSRFSRVVFNEITENAIKQAFDNPSEVNLQRVNAQQARRFMDRVVGYMVSPLLW
A0ABN1DWG4_9GAMM/1-861 QIIGGDEQRFKRVVFNEITKNAIQNAFEEPGELNVDRVNAQQARRFLDRVVGFMVSPLLW
A0ABS7X3P9_9GAMM/1-861 QIIGGDEQRFKRVVFNEITKNAIQNAFEEPGDVNVDRVNAQQARRFLDRVVGFMVSPLLW
A0A7Y5AQX9_9GAMM/1-861 EIIGGDEQRFKRVVFNEITKNAIQNAFEEPGEVNVDRVNAQQARRFLDRVVGFMVSPLLW
C9PQT7_9PAST/1-868     EVIGGDDSRFSRVVFNEITKNAIKQAFDKPEHLNLDRVNAQQTRRFLDRVVGFMVSPLLW
A0A1H6MUQ2_9GAMM/1-860 QIIGGDEQKFKRVVFNEITKNAIQNAFKEPGEVNVDRVNAQQARRFLDRVVGFMVSPLLW
A0A841GKK6_9GAMM/1-869 ELIGGDESRFKRVVFNEITKTAIQEAFSHPGLLNIERVNAQQARRFLDRVVGYMVSPLLW
J3TEZ3_9ENTR/1-862     EVIGGDNKRFSRVVFNEITRNAIAQAFERPRELNIDRVNAQQARRFMDRVVGYMVSPLLW
A0ABX3KUZ6_9PAST/1-868 EVIGGSDDKFSRVVFNEITKNAIRQAFEKPEQLNIDRVNAQQTRRFLDRVVGFMVSPLLW
A0A837NIG0_9GAMM/1-871 ELIGGEDDRFKRVVFNEITKNAIQEAFKHPAQLNTDRVNAQQTRRFLDRVVGFMVSPLLW
A0A4V2W284_9PAST/1-868 EVIGGDDARYSRVVFNEITKNAIKNAFEKPEQLNLDRVNAQQTRRFLDRVVGFMVSPLLW
A0ABX4ZTT9_9PAST/1-868 EVIGGDDDRFSRVVFNEITKNAITQAFEHPEHLNMDRVNAQQTRRFLDRVVGFMVSPLLW
A0A6G9IBY3_9GAMM/1-869 EVIGGDESKYRRVVFNEITKTAIQNAFKEPNHLDINRVNAQQARRFMDRVVGFMLSPLLW
I1DX18_9GAMM/1-861     QIIGGDEQRFKRVVFNEITKNAIQNAFKEPGEVNVDRVNAQQARRFLDRVVGFMVSPLLW
A0A379B572_9PAST/1-866 EVIGGEESRFSRVVFNEITKNAIKQAFEKPEHLNIDRVNAQQTRRFLDRVVGFMVSPLLW
A0ABU7QNJ8_AVIPA/1-868 EVIGGDDDRFSRVVFNEITKNAITQAFEHPEHLNMDRVNAQQTRRFLDRVVGFMVSPLLW
A0A143WSP1_9ENTR/1-864 EVIGGDNKRFSRVVFNEITRNAITKAFEKPGTLNIDRVNAQQARRFMDRIVGYMVSPLLW
A0A4R2SW41_9PAST/1-868 EVIGGDDSRFSRVVFNEITKNAITSAFDKPEQLNIDRVNAQQTRRFLDRVVGFMVSPLLW
A0ABX6K369_SALCS/1-877 ELIGGDHDRFKRVVFNEITKNAITQAFETPGDINIDGVNAQQARRFLDRVVGFMVSPLLW
A0ABY7LH24_9GAMM/1-877 ELIGGDHDRFKRVVFNEITKNAITQAFETPGDINIDGVNAQQARRFLDRVVGFMVSPLLW
A0A379ARL3_AVIAV/1-868 EVIGGDDDRFSRVVFNEITKNAITQAFEYPEHLNMDRVNAQQTRRFLDRVVGFMVSPLLW
A0A379AWJ0_AVIGA/1-868 EVIGGDDDRFSRVVFNEITKNAITQAFEHPEHLNMDRVNAQQTRRFLDRVVGFMVSPLLW
A0ABT9HTI2_9GAMM/1-861 QIIGGEEQKFKRVVFNEITKNAIQSAFNEPGEVNVARVNAQQARRFLDRVVGFMVSPLLW
Q5QWH4_IDILO/1-872     ELIGGDDSRYKRVVFNEITKKAIQEAFQHPAELNTDRVNAQQTRRFLDRVVGFMVSPLLW
A0AA94EH50_9GAMM/1-872 ELIGGDDNRYQRVVFNEITKSAIQEAFKHPAELNTARVNAQQTRRFLDRVVGFMVSPLLW
A0ABQ4VEM3_9PAST/1-868 EVIGGDDSRFSRVVFNEITKNAIKQAFDKPEQLNLDRVNAQQTRRFLDRVVGFMVSPLLW
A0A3S4L034_AVIVO/1-868 EVIGGDDDRFSRVVFNEITKNAITQAFEHPEHLNMDRVNAQQTRRFLDRVVGFMVSPLLW
A0ABQ6SNH1_9PAST/1-868 EVIGGDDERFSRVVFNEITKNAIKQAFEKPEQLNMDRVNAQQTRRFLDRVVGFMVSPLLW
A0A502JRC4_HAEHA/1-868 EVIGGDDERFSRVVFNEITKNAIKQAFEKPEQLNMDRVNAQQTRRFLDRVVGFMVSPLLW
A0A4R6PPV8_9GAMM/1-872 ELIGGDDQRYKRVVFNEITKSAIQEAFKHPAELNTARVNAQQTRRFLDRVVGFMVSPLLW
TOP1_PASMU/1-868       EVIGGDDARFSRVVFNEITKNAIQQAFEKPEQLNLDRVNAQQTRRFLDRVVGFMVSPLLW
A0A2M8RYZ2_9PAST/1-868 EVIGGDDARFSRVVFNEITKNAIKQAFEKPEQLNLDRVNAQQTRRFLDRVVGFMVSPLLW
A0A9X2G255_9GAMM/1-872 ELIGGDDSRYKRVVFNEITKKAIQEAFQHPAELNTDRVNAQQTRRFLDRVVGFMVSPLLW
A0ABX3KRF2_SALCS/1-876 ELIGGDEDRFKRVVFNEITKNAITQAFEAPGDVNIDGVNAQQARRFLDRVVGFMVSPLLW
A0A432ZH80_9GAMM/1-872 ELIGGEDTRYQRVVFNEITKSAIQDAFKHPAELNTDRVNAQQTRRFLDRVVGFMVSPLLW
A0ABS5V005_9GAMM/1-875 EVIGGDTSRYKRVVFNEITKTAIQDAFSRPTDLNTNMVNAQQARRFLDRVVGFMVSPLLW
A0ABX3KDS6_9GAMM/1-876 ELIGGDNDRFKRVVFNEITKNAITQAFEAPGDVNIDGVNAQQARRFLDRVVGFMVSPLLW
A0ABX3K605_9GAMM/1-876 ELIGGDNDRFKRVVFNEITKNAITQAFEAPGDVNIDGVNAQQARRFLDRVVGFMVSPLLW
A0ABW4NSU2_9PAST/1-868 EVIGGDDKRFSRVVFNEITKNAIKQAFEKPEQLNLDRVNAQQTRRFLDRVVGFMVSPLLW
A0A2M8S3Z5_9PAST/1-868 EVIGGDDSRFSRVVFNEITKNAIKQAFEKPEQLNLDRVNAQQTRRFLDRVVGFMVSPLLW
A0A949T7P1_9PAST/1-870 EVIGGDDARFSRVVFNEITKNAIKQAFEKPEQLNIDRVNAQQTRRFLDRVVGFMVSPLLW
A0ABN5AQN2_9GAMM/1-871 ELIGGEDDRFKRVVFNEITKNAIQEAFKHPAQLNTDRVNAQQTRRFLDRVVGFMVSPLLW
A0ABP2NZ13_HAEPA/1-868 EVIGGDDSRFSRVVFNEITKKAIEKAFQHPAHINMDQVNAQQTRRFLDRVVGFMVSPLLW
A0AAE5TIM2_AVIPA/1-868 EVIGGDDKRFSRVVFNEITKNAIKQAFEHPEQLNLDRVNAQQTRRFLDRVVGFMVSPLLW
A0A142FXA4_AGGAC/1-868 EVIGGDDERYSRVVFNEITKNAIKQAFEHPEHLNMDRVNAQQTRRFLDRVVGFMVSPLLW
C4LEI1_TOLAT/1-869     ELIGGDESRFKRVVFNEITKTAIQEAFSHPGLLNIERVNAQQARRFLDRVVGYMVSPLLW
A0A3P3QQN5_9GAMM/1-863 EIIGGEHQKFKRVVFNEITQNAIKNAFVEPGEVNQHRVNAQQARRFLDRVVGFMVSPLLW
A0A1W1UYV4_9PAST/1-868 EVIGGDDERYSRVVFNEITKNAIQKAFEQPEQLNLDRVNAQQTRRFLDRVVGFMVSPLLW
A0A0F5VGK3_9GAMM/1-878 ELIGGDEERYKRVVFNEITKNAIQQAFEHPGELNIDGVNAQQARRFLDRVVGFMVSPLLW
I3DI83_9PAST/1-868     EVIGGDDDRFSRVVFNEITKNAIKQAFEKPEHLNLDRVNAQQTRRFLDRVVGFMVSPLLW
A0A1V3JRD6_9PAST/1-868 EVIGGDDERFSRVVFNEITKNAIKQAFEKPEHLNMDRVNAQQTRRFLDRVVGFMVSPLLW
A0ABR9BJ02_9GAMM/1-878 ELIGGDEERYKRVVFNEITKNAIQQAFEHPGELNIDGVNAQQARRFLDRVVGFMVSPLLW
A0A8I1GA93_9GAMM/1-872 ELIGGDDSRYKRVVFNEITKKAIQEAFEHPAELNTDRVNAQQTRRFLDRVVGFMVSPLLW
A0A1G7ZA64_9VIBR/1-873 EIIGGDEERYKRVVFNEITKNAIQQAFKKPGELSMDGVNAQQARRFMDRVVGFMVSPLLW
A0A1A7NT15_9PAST/1-868 EVIGGEDDRFSRVVFNEITKNAITQAFNKPEQLNMDRVNAQQTRRFLDRVVGFMVSPLLW
A0ABT9KGN6_9PAST/1-868 EVIGGDDARFSRVVFNEITKNAIQHAFEKPEQLNLDRVNAQQTRRFLDRVVGFMVSPLLW
A0ABU7J5H1_9GAMM/1-863 QIIGGEPAKFKRVVFNEITKNAIQQAFEEPGVVNVDRVNAQQARRFLDRVVGFMVSPLLW
A0A1H4B324_ALKAM/1-863 QIIGGEPTKFKRVVFNEITKNAIQQAFEEPGVVNVDRVNAQQARRFLDRVVGFMVSPLLW
A0A1V3J9F9_9PAST/1-868 EVIGGDDDRFSRVVFNEITKNAIKQAFEKPEQLNMDRVNAQQTRRFLDRVVGFMVSPLLW
A0A0F4NJ15_9VIBR/1-877 EIIGGDEERYKRVVFNEITKNAIQQAFEKPGELSMPGVNAQQARRFMDRVVGFMVSPLLW
A0A2V4DRY2_9GAMM/1-866 DVIGGDDNKYRRVVFNEITKTAIKNAFNHPAMLDMDRVNAQQARRFMDRVVGFMLSPLLW
A0A420XIH1_9PAST/1-868 EVIGGDDERFSRVVFNEITKNAIKQAFEKPEQLNLDRVNAQQTRRFLDRVVGFMVSPLLW
A0A328C312_9PAST/1-870 EMIGGDEARFSRVVFNEITKNAIKQAFEKPEQLNMDRVNAQQTRRFLDRVVGFMVSPLLW
A0A3N4VX19_9PAST/1-869 EVIGGDDERFSRVVFNEITKNAIKQAFEKPEHLNMDRVNAQQTRRFLDRVVGFMVSPLLW
A0A1V3JBW3_9PAST/1-868 EVIGGDDERFSRVVFNEITKNAIKQAFDKPEHLNMDRVNAQQTRRFLDRVVGFMVSPLLW
A0ABY1VWK6_HAEAE/1-868 EVIGGNDDRFSRVVFNEITKNAIKQAFEKPEQLNMDRVNAQQTRRFLDRVVGFMVSPLLW
A0A1V3IG64_9PAST/1-868 EVIGGDDDRFSRVVFNEITKNAIKQAFEKPEQLNMDRVNAQQTRRFLDRVVGFMVSPLLW
A0ABU8CBS4_9GAMM/1-860 QIIGGEQQKFKRVVFNEITKNAIQAAFQQPGEVNQDRVDAQQARRFLDRVVGFMVSPLLW
A0AB36JVH4_9GAMM/1-876 ELIGGDNDRFKRVVFNEITKNAITQAFEAPGDVNIDGVNAQQARRFLDRVVGFMVSPLLW
A0ABS7YNT2_9VIBR/1-875 EIIGGDEERYKRVVFNEITKSAIQQAFKQPGELNMDGVNAQQARRFMDRVVGFMVSPLLW
A0A0M2V2Z7_9GAMM/1-868 QIIGGEPARFKRVVFNEITKNAIQSAFEEPGDVNVDRVNAQQARRFLDRVVGFMVSPLLW
A0AAX3XGN0_9PAST/1-868 EVIGGEDERFSRVVFNEITKNAITQAFSHPEQLNMDRVNAQQTRRFLDRVVGFMVSPLLW
A0A0A2XJX2_9PAST/1-868 EVIGGEDDRFSRVVFNEITKNAITQAFSHPEQLNMDRVNAQQTRRFLDRVVGFMVSPLLW
A0ABU7JIV8_9GAMM/1-864 QIIGGEPGKFKRVVFNEITKNAIQQAFEEPGEVNVDRVNAQQARRFLDRVVGFMVSPLLW
A0ABM6X2Q0_ACTPL/1-869 EVIGGDDERFSRVVFNEITKNAIQKAFEQPDHLNLDRVNAQQTRRFLDRVVGFMVSPLLW
E6KXP4_9PAST/1-868     EVIGGDDERYSRVVFNEITKNAIKQAFEHPENLNMDRVNAQQTRRFLDRVVGFMVSPLLW
A0ABP7DLJ3_9GAMM/1-876 ELIGGDDERFKRVVFNEITKTAIQDAFSRPSDLNQNRVNAQQARRFLDRVVGYMVSPLLW
A0ABX6UXB4_9PAST/1-868 EVIGGDDGRFSRVVFNEITKNAIKQAFEKPEHLNMDRVNAQQTRRFLDRVVGFMVSPLLW
A0A263HB88_9PAST/1-865 EVIGGEESRFRRVVFNEITKNAIKQAFEKPEHLNIDRVNAQQTRRFLDRVVGFMVSPLLW
A0A1V3IKC7_9PAST/1-868 EVIGGDDERFSRVVFNEITKNAIKQAFEKPEHLNMDRVNAQQTRRFLDRVVGFMVSPLLW
TOP1_HAEIN/1-868       EVIGGNDDRFSRVVFNEITKNAIKQAFEKPEQLNMDRVNAQQTRRFLDRVVGFMVSPLLW
A0ABT9H3M6_9GAMM/1-865 QIIGGEPERFKRVVFNEITKNAIQQAFEEPGVVNVDRVNAQQARRFLDRVVGFMVSPLLW
A0ABT6EQZ6_9PAST/1-870 EVIGGDESRFSRVVFNEITKNAIKQAFEKPEQLNIDRVNAQQTRRFLDRVVGFMVSPLLW
A0ABX9VUC0_AGGAP/1-868 EVIGGDNERFSRVVFNEITKNAIKQAFEHPESLNMDRVNAQQTRRFLDRVVGFMVSPLLW
A0A8J6IQD4_9ALTE/1-880 EIIGSKNKHYQRVVFNEITKKAIQDAFSKPGELNQDRVDAQQARRFLDRVVGFMVSPLLW
A0A2U3BDM8_9VIBR/1-873 EIIGGDEERYKRVVFNEITKNAIQQAFQAPGELNMDGVNAQQARRFMDRVVGFMVSPLLW
A0A235CF66_9GAMM/1-875 ELIGGDDNRFKRVVFNEITKSAIQDAFSQPSELNLNRVNAQQARRFLDRVVGYMVSPLLW
A0A0J1HBM2_9GAMM/1-882 EIIGGDDERYKRVVFNEITKNAIQQAFEQPGELNIDGVNAQQARRFLDRVVGFMVSPLLW
A0A1C4AWK8_9GAMM/1-869 DVIGGDDSKYRRVVFNEITKTAIKNAFNQPSMLDMDRVNAQQARRFMDRVVGFMLSPLLW
A0ABV5HJ27_9VIBR/1-873 EIIGGDEERYKRVVFNEITKNAIQQAFQKPGELSMDGVNAQQARRFMDRVVGFMVSPLLW
A0ABW7P2F5_9GAMM/1-875 ELIGGDEQRFKRVVFNEITKSAIQDAFSQPSELNLNRVNAQQARRFLDRVVGYMVSPLLW
A0ABM9WJI7_9GAMM/1-872 ELMGGDNDRYQRVVFNEITKNAIQDAFSHPAQLNLDRVNAQQTRRFLDRVVGFMVSPLLW
A0A4V3D9W7_9PAST/1-868 EVIGGDDSRFSRVVFNEITKNAIKQAFEKPEQLNLDRVNAQQTRRFLDRVVGFMVSPLLW
A0A5C8LVU1_9GAMM/1-865 EIIGGEHQKFKRVVFNEITQNAIKNAFVEPGEVNQHRVNAQQARRFLDRVVGFMVSPLLW
I9P5F9_9ALTE/1-861     EVIGGDEQKFKRVVFNEITKNAITQAFQVPGALNLDQVDAQQARRFLDRVVGFMVSPLLW
E8LYP2_9VIBR/1-877     EIIGGDEERYKRVVFNEITKNAIQQAFEKPGELSMDGVNAQQARRFMDRVVGFMVSPLLW
A0A2P7QHQ7_9GAMM/1-875 ELIGGDDSRFKRVVFNEITKSAIQEAFGRPSDLNLNRVNAQQARRFLDRVVGYMVSPLLW
A0A1A7NWK9_9PAST/1-868 EVIGGDDERFSRVVFNEITKNAITQAFSKPEQLNMDRVNAQQTRRFLDRVVGFMVSPLLW
A0ABV6HY72_9PAST/1-868 EVIGGEDERFSRVVFNEITKNAITQAFSKPEQLNMDRVNAQQTRRFLDRVVGFMVSPLLW
A0A233RHE6_9GAMM/1-875 ELIGGDDDRFKRVVFNEITKSAIQDAFSQPSELNLNRVNAQQARRFLDRVVGYMVSPLLW
A0ABP9N5C2_9GAMM/1-871 EVIGGEDDKYRRVVFNEITKAAIQNAFKKPSLLDIDRVNAQQARRFMDRVVGFMLSPLLW
A0A2P5TPW0_9GAMM/1-875 ELIGGDDERFKRVVFNEITKTAIQDAFSRPSELNQNRVNAQQARRFLDRVVGYMVSPLLW
A0ABT1WUF0_ACTSU/1-869 EVIGGDDDRFSRVVFNEITKNAIQKAFEKPDHLNLDRVNAQQTRRFLDRVVGFMVSPLLW
A0ABT9GP04_9GAMM/1-864 QIIGGEPQKFKRVVFNEITKNAIQQAFEEPGDVNVDRVYAQQARRFLDRVVGFMVSPLLW
E8KHD9_9PAST/1-869     EVIGGDDDRFSRVVFNEITKNAIQKAFEKPDHLNLDRVNAQQTRRFLDRVVGFMVSPLLW
A0A5J6WVJ2_9GAMM/1-870 EVIGGDDSRYKRVVFNEITQSAIKEAFSQPSELNIDRVNAQQARRFLDRVVGYMVSPLLW
A0AAW5LAC7_9PAST/1-868 EIIGGGDERFSRVVFNEITKNAIKQAFDKPEHLNMDRVNAQQTRRFLDRVVGFMVSPLLW
A0ABX7G6V9_9GAMM/1-872 EVIGGDESRYKRVVFNEITKSAIQEAFSRPTDLNTNMVNAQQARRFLDRVVGFMVSPLLW
A0A4R1KUA2_9PAST/1-868 EVIGGDDARFSRVVFNEITKNAIKQAFEKPEHLNLDRVNAQQTRRFLDRVVGFMVSPLLW
A0A1V3I6N9_9PAST/1-868 EVIGGDDERFSRVVFNEITKNAIKQAFEKLEHLNMDRVNAQQTRRFLDRVVGFMVSPLLW
A0A1T0AYE6_9PAST/1-865 EVIGGGDSRFSRVVFNEITKNAIKQAFEKPEQLNLDRVNAQQTRRFLDRVVGFMVSPLLW
A0A974XMZ4_9GAMM/1-877 EVIGGDPSRYQRVVFNEITKSAIQDAFSHPASLNTNMVNAQQARRFLDRVVGFMVSPLLW
A0ABS8C6Q0_9ALTE/1-861 EIIGGEESKFKRVVFNEITKNAITQAFEQPGRLNVDQVDAQQARRFLDRVVGFMVSPLLW
A0A3S0N5B3_9VIBR/1-878 EIIGGDEERYKRVVFNEITKNAIQQAFEKPGELSLDGVNAQQARRFMDRVVGFMVSPLLW
A0ABV7C8L0_9VIBR/1-875 ELIGGDEERYKRVVFNEITKSAIKQAFDKPGDLNMDGVNAQQARRFMDRVVGFMVSPLLW
F9T4B1_9VIBR/1-877     EIIGGDEERYKRVVFNEITKNAIQQAFEKPGELSMDGVNAQQARRFMDRVVGFMVSPLLW
A0AB36DVB5_9PAST/1-868 EVIGGEDDRFSRVVFNEITKNAITQAFSHPEQLNMDRVNAQQTRRFLDRVVGFMVSPLLW
A0A377J0N3_9PAST/1-893 EVIGGDDSRFSRVVFNEITKKAIEKAFQHPAHINMDQVNAQQTRRFLDRVVGFMVSPLLW
A0A2T3N4L2_9GAMM/1-881 EIIGGDDARYKRVVFNEITKNAIQQAFEQPGELNIDGVNAQQARRFLDRVVGFMVSPLLW
A0A0B8NR25_9VIBR/1-875 EIIGGDEERYKRVVFNEITKNAIQQAFESPGELNMDGVNAQQARRFMDRVVGFMVSPLLW
A0AAE9MUS1_9VIBR/1-876 EIIGGDEERYKRVVFNEITKNAIQQAFQTPGELNMDGVNAQQARRFMDRVVGFMVSPLLW
A0A4Y3HRQ9_9VIBR/1-877 EIIGGDEQRYKRVVFNEITKNAIQQAFETPGELNMDGVNAQQARRFMDRVVGFMVSPLLW
A0ABM8ZRS0_9VIBR/1-888 ELIGGDDDRYKRVVFNEITKNAIQQAFENPGELNQDRVDAQQARRFLDRVVGFMVSPLLW
A0A4R2NB04_9PAST/1-869 EVIGGDESRFSRVVFNEITKNAIKSAFESPEKLNLDRVNAQQTRRFLDRVVGFMVSPLLW
A0A1T4LB46_9GAMM/1-883 EIIGGDESRYKRVVFNEITKNAIQQAFEQPGELNIDGVNAQQTRRFLDRVVGFMVSPLLW
A0A432XLA6_9GAMM/1-877 ELIGGDESRFQRVVFNEITKKAIQEAFSKPAALNVDRVNAQQTRRFLDRVVGFMVSPLLW
A0A368LM75_9VIBR/1-875 EIIGGDDARYKRVVFNEITKNAIQQAFETPSELNLDGVNAQQTRRFLDRVVGFMASPLLW
A0A8I0MWK2_9GAMM/1-881 QIIGGDESKYKRVVFNEITKNAIKQAFEDPGELNTDMVYAQQARRFLDRVVGFMVSPLLW
A0A1E5INQ3_SHECO/1-887 EVIGGDPERYQRVVFNEITKTAIQDAFSHPASLNTNMVNAQQARRFLDRVVGFMVSPLLW
A0A849VD09_9GAMM/1-879 QIIGGDEQKYKRVVFNEITKNAIQQAFETPGQLNTDMVYAQQARRFLDRVVGFMVSPLLW
A0A223MY10_9VIBR/1-876 EIIGGDEQRYKRVVFNEITKNAIQQAFQTPGELNIDGVNAQQARRFMDRVVGFMVSPLLW
A0A9X3HWQ2_9VIBR/1-875 EIIGGDEERYKRVVFNEITKNAIQQAFEAPGELNMDGVNAQQARRFLDRVVGFMVSPLLW
A0A2T3JY34_PHOPO/1-883 EIIGGDESRYKRVVFNEITKNAIQQAFEQPGELNIDGVNAQQTRRFLDRVVGFMVSPLLW
A0A2S7XJU3_9GAMM/1-879 EIIGGDDSRYKRVVFNEITKNAIQQAFETPGELSMPGVNAQQARRFLDRVVGFMASPLLW
A0A5R9ITU2_9GAMM/1-887 EIIGGEDEKFRRVVFNEITQSAIKEAFKQPGELNMSGVNAQQARRFLDRVVGFMVSPLLW
A0A432Y543_9GAMM/1-877 ELIGGDDERFRRVVFNEITKNAIQDAFSQPAHLNLDRVNAQQTRRFLDRVVGFMVSPLLW
A0A6Z0BWU5_9GAMM/1-877 ELIGGESERFRRVVFNEITENAIQEAFSEPASLNIDRVNAQQTRRFLDRVVGFMVSPLLW
A0ABW4XKP6_9GAMM/1-876 EIIGGDPNRYKRVVFNEITKNAIQDAFSQPGELNIDRVNAQQARRFLDRVVGFMVSPLLW
A0A6L9MQ30_9ALTE/1-891 ELLGSKGKTYQRVVFNEITKNAIQDAFSAPGELNISRVNAQQARRFLDRVVGFMVSPLLW
A0A2N8ZCK2_9VIBR/1-880 EIIGGDEQRYKRVVFNEITKNAIQQAFETPGELNIDGVNAQQARRFMDRVVGFMVSPLLW
A0A8D4LN73_9PAST/1-868 EVIGGDTQRFSRVVFNEITKNAITQAFERPEQLNLDKVNAQQTRRFLDRIVGFMVSPLLW
U3CDK3_9VIBR/1-878     EIIGGDEQRYKRVVFNEITKNAIQQAFETPGELNIDGVNAQQARRFMDRVVGFMVSPLLW
Q6LPB7_PHOPR/1-883     EIIGGDDARYKRVVFNEITKNAIQQAFEEPGELNIDGVNAQQARRFLDRVVGFMVSPLLW
A0A2T3JI53_9GAMM/1-883 EIIGGDDARYKRVVFNEITKNAIQQAFEEPGELNIDGVNAQQARRFLDRVVGFMVSPLLW
A0ABT5UZ12_9VIBR/1-875 EIIGGDEKRYKRVVFNEITQNAIQQAFKQPGELNMDGVNAQQARRFMDRVVGFMVSPLLW
A0A2A5JR02_PSEO7/1-881 QIIGGDESKYKRVVFNEITKNAIKQAFESPGELNTDMVYAQQARRFLDRVVGFMVSPLLW
A0A511QCK0_9VIBR/1-876 EIIGGDEERYKRVVFNEITKNAIQQAFQTPGELNMDGVNAQQARRFMDRVVGFMVSPLLW
A0A1E5E3K2_9VIBR/1-877 EIIGGDDSRYKRVVFNEITKNAIQQAFETPGELNLDGVNAQQTRRFLDRVVGFMVSPLLW
A0A0D8Q6W4_9GAMM/1-883 EIIGGDESRYKRVVFNEITKNAIQQAFEQPGELNIDGVNAQQARRFLDRVVGFMVSPLLW
A0ABQ6GY86_9GAMM/1-888 EIIGADDDKYKRVVFNEITQNAIEQAFSEPGELSMPGVNAQQARRFLDRVVGFMVSPLLW
A0AAQ2EPH6_PSEO7/1-881 QIIGGDESKYKRVVFNEITKNAITQAFEAPGDLNTDMVYAQQARRFLDRVVGFMVSPLLW
A0ABT5QP15_9GAMM/1-873 EIIGGDESRFKRVVFNEITKNAIQQAFQSPGELNMDGVNAQQARRFLDRVVGFMVSPLLW
A0ABX5PKC2_9GAMM/1-895 QVIGGDNSRYKRVVFNEITKSAIQDAFSKPSDLDNNMVNAQQARRFLDRVVGFMVSPLLW
A0A2T3L304_9GAMM/1-884 EIIGGDDARYKRVVFNEITKNAIQQAFEEPGELNIDGVNAQQARRFLDRVVGFMVSPLLW
A0ABX4G3Q4_9GAMM/1-883 EIIGGDDARYKRVVFNEITKNAIQQAFEQPGELNIDGVNAQQARRFLDRVVGFMVSPLLW
A0ABR7QWG2_9GAMM/1-874 EVIGGDEDKYRRVVFNEITKTAIQNAFKQPSFLDIDRVNAQQARRFMDRVVGFMLSPLLW
A0A090KHU7_9GAMM/1-877 EIIGGDDSRYKRVVFNEITKNAIQQAFETPGELSMPGVNAQQARRFLDRVVGFMASPLLW
A3QF42_SHELP/1-898     EVIGGDPERYQRVVFNEITKSAIQEAFSHPSQLNTNMVNAQQARRFLDRVVGFMVSPLLW
A0ABT7EEJ8_9GAMM/1-878 EIIGGDASKYKRVVFNEITKNAITQAFEAPGQLNTDMVYAQQARRFLDRVVGFMVSPLLW
A0A8I2H336_9GAMM/1-881 QIIGGDESKYKRVVFNEITKNAITQAFEAPGDLNTDMVYAQQARRFLDRVVGFMVSPLLW
A0A380BGT9_9GAMM/1-895 QVIGGDNSRYKRVVFNEITKSAIQDAFSKPSDLDNNMVNAQQARRFLDRVVGFMVSPLLW
V5FNX1_9VIBR/1-878     EIIGGDEQRYKRVVFNEITKNAIQQAFEAPGELNIDGVNAQQARRFMDRVVGFMVSPLLW
Q5E600_ALIF1/1-876     EIIGGDDSRFKRVVFNEITKNAIQQAFETPGELSMPGVNAQQARRFLDRVVGFMASPLLW
A0ABV4M7P6_9VIBR/1-878 EIIGGDEERYKRVVFNEITKNAIQQAFETPGELNMDGVNAQQARRFMDRVVGFMVSPLLW
A0A1E7ZGL4_9ALTE/1-877 ELLGEKNKTYQRVVFNEITKNAIQEAFSHPGELNLDRVNAQQARRFLDRVVGFMVSPLLW
A0A4R1KGS3_9GAMM/1-876 EIIGGDESRFKRVVFNEITKTAIQQAFSKPGELNIARVNAQQARRFLDRVVGYMVSPLLW
A0A289GBQ9_VIBAN/1-876 EIIGGDEQRYKRVVFNEITKNAIQQAFQTPGELNIDGVNAQQARRFMDRVVGFMVSPLLW
A0AAN0XUC8_9VIBR/1-877 EIIGGDEQRYKRVVFNEITKNAIQQAFETPGELNMDGVNAQQARRFMDRVVGFMVSPLLW
A0A939ISB0_9ALTE/1-878 ELIGDDKKTFKRVVFNEITKNAIKEAFEHPGQLNMDRVNAQQARRFLDRVVGFMVSPLLW
A0A5B7YEL3_9ALTE/1-879 ELLGNKKQSYQRVVFNEITKNAIQDAFSHPGDVNVDRVNAQQARRFLDRVVGFMVSPLLW
A0A7S9DV39_9ALTE/1-879 ELLGTKDKTYQRVVFNEITKNAIQEAFSSPGEVNVARVNAQQARRFLDRVVGFMVSPLLW
A0A3E0TQT7_9GAMM/1-895 EIIGGDDDKFKRVVFNEITENAIQQAFATPGELSMPGVNAQQARRFLDRVVGFMVSPLLW
A0A9X4F0G3_9VIBR/1-875 EIIGGDEQRYKRVVFNEITKNTIQQAFETPGELNMDGVNAQQARRFLDRVVGFMVSPLLW
A0A6V7GSA3_9VIBR/1-876 EIIGGDEERYKRVVFNEITKNAIQQAFQTPGELNMDGVNAQQARRFMDRVVGFMVSPLLW
U3U362_9GAMM/1-864     EVIGGNIKRFSRIVFNEITKNAIAQAFEKPSELNIRRVHAQQARRFMDRVVGYMISPLLW
A0A0J8JP18_9ALTE/1-889 EVIGGEDTKYKRVVFNEITKKAIQEAFSQPDELNIDRVNAQQARRFLDRVVGFMVSPLLW
A0A6V7GSZ5_9VIBR/1-876 EIIGGDEERYKRVVFNEITKNAIQQAFQTPGELNMDGVNAQQARRFMDRVVGFMVSPLLW
U3C058_9VIBR/1-876     EIIGGDEERYKRVVFNEITKNAIQQAFQTPGELNMDGVNAQQARRFMDRVVGFMVSPLLW
A0A1E5D714_9VIBR/1-878 EIIGGDEERYKRVVFNEITKNAIQQAFETPGELNMDGVNAQQARRFMDRVVGFMVSPLLW
A0A6G9QKA8_9GAMM/1-886 EIIGGDASRYQRVVFNEITKTAIQDAFSKPATLDTNMVNAQQARRFLDRVVGFMVSPLLW
F5Z907_ALTNA/1-888     ELLGSKGKTYQRVVFNEITKNAIQEAFSDPGEVNVARVNAQQARRFLDRVVGFMVSPLLW
A0AAW7Z7N2_9ALTE/1-888 ELLGSKGKTYQRVVFNEITKNAIQEAFSDPGEVNVARVNAQQARRFLDRVVGFMVSPLLW
A0A8E4GII6_9ENTR/1-871 EVIGGDHNCYSRVVFNEITKKAIQQAFNEPGKLNINRVHAQQARRFMDRVVGYMVSPLLW
A0A4U1BTJ7_9GAMM/1-888 EVIGGDEQRYRRVVFNEITKSAIKDAFAKPMELNNARVNAQQARRFLDRVVGFMVSPLLW
A0A378N9P8_MANHA/1-868 EIIGGDDSRFSRVVFNEITKDAIKKAFDDPQPLNIDRVNSQQTRRFLDRVVGFMVSPLLW
W0QB72_9PAST/1-868     EIIGGDESRFSRVVFNEITKDAIKKAFEDPQPLNIDRVNSQQTRRFLDRVVGFMVSPLLW
A0A330LQL7_9GAMM/1-888 EIIGGDDSRFQRVTFNEITKTAIQEAFEKPSELNIDCVNAQQARRFLDRVVGYMVSPLLW
A0A5Q0TDI4_9VIBR/1-880 EIIGGDDSRYKRVVFNEITKNAIQQAFETPGELNIDGVNAQQTRRFLDRVVGFMVSPLLW
A0A4V1Z8N2_9GAMM/1-880 EIIGGDDSRFKRVVFNEITKNAIQQAFETPGELSMPGVNAQQARRFLDRVVGFMASPLLW
A0A2N4UX87_9GAMM/1-883 EIIGGDESRYKRVVFNEITKNAIQQAFEQPGELNIDGVNAQQTRRFLDRVVGFMVSPLLW
A0A7Z6ZUB6_9GAMM/1-894 ELIGGDDQRFQRVVFNEITKKAIQDAFSHPSALNTHRVNAQQTRRFLDRVVGFMVSPLLW
B6EJI6_ALISL/1-879     EIIGGDDSRYKRVVFNEITKNAIQQAFETPGELSMPGVNAQQARRFLDRVVGFMASPLLW
A0ABX3AXU6_ALILO/1-879 EIIGGDDSRYKRVVFNEITKNAIQQAFETPGELSMPGVNAQQARRFLDRVVGFMASPLLW
A0AAW8NNG1_9GAMM/1-894 QVIGGDESRYQRVVFNEITKSAIQDAFSQPSVLDTNMVNAQQARRFLDRVVGFMASPLLW
A0A510XR19_9GAMM/1-899 EIIGGEPEKYKRVVFNEITKNAIQQAFETPGELNTDMVYAQQTRRFLDRVVGFMVSPLLW
A0A552X413_9GAMM/1-893 ELIGGEPEQYQRVVFNEITKKAIQEAFAQPSELNIERVNAQQTRRFLDRVVGFMLSPLLW
A0ABU2ZWY9_9GAMM/1-890 EIIGGEDDKFKRVVFNEITENAIQQAFASPGELSMPGVNAQQARRFLDRVVGFMVSPLLW
A0AAE9Z1I8_9GAMM/1-895 EIIGGSDDKFKRVVFNEITENAIQQAFSTPGELSMPGVNAQQARRFLDRVVGFMVSPLLW
A0ABD4ELW5_9GAMM/1-902 EIIGGEPEKYKRVVFNEITKNAIQQAFETPGELNTDMVYAQQTRRFLDRVVGFMVSPLLW
A0AA37S3Z1_9GAMM/1-902 EIIGGEPEKYKRVVFNEITKNAIQQAFETPGELNTDMVYAQQTRRFLDRVVGFMVSPLLW
A0A432ZJR0_9GAMM/1-893 ELIGGPNERFQRVVFNEITKNAIQDAFSHPAQVNLDRVNAQQTRRFLDRVVGFMVSPLLW
A0AAW7QWT9_9GAMM/1-895 ELIGGDNERFRRVVFNEITKNAIQDAFSQPAHLNIDRVNAQQTRRFLDRVVGFMVSPLLW
A0ABR5VV13_9GAMM/1-898 EIIGGEPEKYKRVVFNEITKNAIQQAFETPGELNTDMVYAQQTRRFLDRVVGFMVSPLLW
A0ABT9FBZ7_9GAMM/1-902 EIIGGEPEKYKRVVFNEITKNAIQQAFETPGELNTDMVFAQQTRRFLDRVVGFMVSPLLW
A0ABR9DXD5_9GAMM/1-900 EIIGGEPAKYKRVVFNEITKNAIQQAFETPGELNTDMVYAQQTRRFLDRVVGFMVSPLLW
A0ABU1BA97_PSEHA/1-895 EIIGGEPEKYKRVVFNEITKNAIQAAFEAPGELNTDMVYAQQTRRFLDRVVGFMVSPLLW
A0A918JHZ5_9ALTE/1-890 ELLGDKNRTYQRVVFNEITKNAIQEAFSAPGDVNVDRVNAQQARRFLDRVVGFMVSPLLW
A0A368NIV4_9GAMM/1-879 QIIGGEPERYRRVVFNEITKNAIQEAFSKPGELNVDRVNAQQTRRFLDRVVGFMVSPLLW
A0AA41W6V5_9GAMM/1-884 EVIGGDPSRYQRVVFNEITKSAIQNAFAEPAILNQDRVNAQQARRFLDRVVGFMVSPLLW
A0A7H1C143_9PAST/1-868 EIIGGDDSRFSRVVFNEITKDAIKKAFEDPQPLNIDRVNSQQTRRFLDRVVGFMVSPLLW
A0A1H7ZN21_9PAST/1-883 EVIGGDDSRFSRVVFNEITRNAIQKAFETPEHLNMDRVYAQQTRRFLDRVVGFMVSPLLW
A0A1H7JS39_9GAMM/1-860 EAIGGDDSRYKRVVFNEITKKAIQEAFSEPGELDINRVNAQQARRFLDRVVGYMVSPLLW
A0AAW8CG87_9PAST/1-881 EVIGGDDSRFSRVVFNEITRNAIQKAFETPKHLNMDRVYAQQTRRFLDRVVGFMVSPLLW
A0A8J6UPR2_9GAMM/1-884 QVIGGDPERYQRVVFNEITKTAIKAAFANPAHLNTDRVNAQQARRFLDRVVGFMVSPLLW
A0A919BPK7_9GAMM/1-883 EIIGGDDSKFKRVVFNEITENAIQQAFSSPSILSMPGVNAQQARRFLDRVVGFMVSPLLW
A0A3N5Y145_9ALTE/1-875 ELLGKKDKTYQRVVFNEITKNAIQDAFSHPSDVNVDRVNAQQARRFLDRVVGFMVSPLLW
A0A1M5YQS9_9GAMM/1-886 EVIGGDDSRYRRVVFNEITKSAIQDAFAQPLFLDHAKVDAQQARRFLDRLVGFTVSPLLW
A0A369YGN7_9PAST/1-868 EVIGGDEQRFSRVVFNEITKNAIQKAFEHPDNLNMDRVNAQQTRRFLDRVVGFMVSPLLW
A0AAQ1G9V9_9GAMM/1-873 ESIGGDDSRYKRVVFNEITKKAIQEAFSQPGELDMNRVNAQQARRFLDRVVGYMVSPLLW
A0A2A3MHT0_9PSED/1-873 ESIGGDDSRYKRVVFNEITKKAIQEAFAEPGELDMNRVNAQQARRFLDRVVGYMVSPLLW
A0A1H1SL95_9PSED/1-866 ESIGGDESRYKRVVFNEITKKAIQEAFSQPGELDINRVNAQQARRFLDRVVGYMVSPLLW
A0A143WQI0_9ENTR/1-870 EVIGGADKRFSRVVFNEITRNAITKAFEQPLKLNLNKVNAQQTRRFMDRIVGYMISPLLW
A0A8J2U4F5_9GAMM/1-881 QVIGGDPERYQRVVFNEITKSAIKDAFANPAHLNTDRVNAQQARRFLDRVVGFMVSPLLW
A0A2S0VL70_9ALTE/1-881 ELIGGEDEQFKRVVFNEITKNAIQNAFAEPTDLNMHRVNAQQARRFLDRVVGFMVSPLLW
A0A8E2QF09_9GAMM/1-866 ESIGGDDSRYKRVVFNEITKKAIQEAFSQPGELDINRVNAQQARRFLDRVVGYMVSPLLW
A0A1K9Z0N4_9GAMM/1-881 EIIGGDDSRFQRVTFNEITKTAIQEAFEQPSELNIDCVNAQQARRFLDRVVGYMVSPLLW
A0A8H9IA16_9ALTE/1-879 ELIGDPSKDYQRVVFNEITKNAIQEAFSEPGKVNVERVNAQQARRFLDRIVGFMVSPLLW
A0AAD0TZU7_9GAMM/1-898 EIIGGEPEKYKRVVFNEITKNAIQQAFETPGELNTDMVYAQQTRRFLDRVVGFMVSPLLW
A0A396S118_9PSED/1-872 ESIGGDESRYKRVVFNEITKKAIQEAFSQPGELDLNRVNAQQARRFLDRVVGYMVSPLLW
A0AAX1PL33_AERSA/1-913 EIIGGDDSRYKRVVFNEITKTAIQEAFAQPSELNIHRVNAQQARRFLDRVVGYMVSPLLW
K6Y9N2_9ALTE/1-878     ELLGSKGKTYQRVVFNEITKNAIQEAFADPGQLNIARVNAQQARRFLDRVVGFMVSPLLW
A0A9X2KT16_9GAMM/1-874 EAIGGDNDRFRRVVFNEITKTAIQNAFKAPGPIDQNRVNAQQARRFLDRVVGYMVSPLLW
A0A011NBX1_9PAST/1-868 EIIGGDDSRFSRVVFNEITKDAIKKAFEDPQPLNIDRVNSQQTRRFLDRVVGFMVSPLLW
G4QLG6_GLANF/1-884     ELLGSKGKTYQRVVFNEITKNAIQEAFSDPGVVNINRVNAQQARRFLDRVVGFMVSPLLW
A0A024HKU2_PSEKB/1-869 EAIGGDDSRYKRVVFNEITKKAIQEAFSHPGELDINRVNAQQARRFLDRVVGYMVSPLLW
C3V9X4_PSENT/1-868     EAIGGDDSRYKRVVFNEITKKAIQEAFSQPGELDINRVNAQQARRFLDRVVGYMVSPLLW
A0A078MGX1_9PSED/1-871 ESIGGDESRYRRVVFNEITKKAIQEAFSEPGELDMNRVNAQQARRFLDRVVGYMVSPLLW
A0AA47I0R9_9GAMM/1-867 ESIGGDDSRYKRVVFNEITKKAIQEAFSQPGELDLNRVNAQQARRFLDRVVGYMVSPLLW
A0A023WT85_STUST/1-867 ESIGGDDSRYKRVVFNEITKKAIQEAFSKPGDLDINRVNAQQARRFLDRVVGYMVSPLLW
A0A7X0NHT0_9GAMM/1-886 EIIGGNDDKFKRVVFNEITENAIQQAFSTPGELNMPGVNAQQARRFLDRVVGFMVSPLLW
A0ABM6N2P7_9GAMM/1-902 EIIGGEPEKYKRVVFNEITKNAIQQAFETPGELNTDMVYAQQTRRFLDRVVGFMVSPLLW
A0ABN0NLK5_9GAMM/1-902 EIIGGEPEKYKRVVFNEITKNAIQQAFETPGELNTDMVFAQQTRRFLDRVVGFMVSPLLW
A0A9W4QYN6_PSEHA/1-902 EIIGGEPEKYKRVVFNEITKNAIQQAFETPGELNTDMVYAQQTRRFLDRVVGFMVSPLLW
A0ABQ0U8F9_PSEAF/1-898 EIIGGEPEKYKRVVFNEITKNAIQQAFETPGELNTDMVYAQQTRRFLDRVVGFMVSPLLW
A0A094IUX3_9GAMM/1-894 ELIGGDDSRFHRVVFNEITKNAIQDAFSRPSSLNIDRVNAQQTRRFLDRVVGFMVSPLLW
A0A063KR79_9GAMM/1-902 EIIGGEPEKYKRVVFNEITKNAIQQAFETPGELNTDMVFAQQTRRFLDRVVGFMVSPLLW
A0A2K4X8V1_PSEVC/1-901 EIIGGEPEKYKRVVFNEITKNAIQQAFETPGELNTDMVYAQQTRRFLDRVVGFMVSPLLW
A0ABU9TCT1_9GAMM/1-901 EIIGGDPAKYKRVVFNEITKNAIQQAFETPGELNTDMVYAQQTRRFLDRVVGFMVSPLLW
Q3IL29_PSET1/1-905     EIIGGEPAKYKRVVFNEITKNAIQQAFETPGELNTDMVYAQQTRRFLDRVVGFMVSPLLW
A0ABM6JJJ5_9GAMM/1-903 EIIGGDESRYQRVVFNEITKSAIQDAFSEPSALDTNMVNAQQARRFLDRVVGFMVSPLLW
A0A432WYB0_9GAMM/1-904 ELIGGSDDRYQRVVFNEITKKAIQQAFSEPTELNVSRVNAQQTRRFLDRVVGFMLSPLLW
TOP1_PSEAE/1-868       EAIGGDESRYKRVVFNEITKKAIQEAFSQPGELDINRVNAQQARRFLDRVVGYMVSPLLW
K6ZJB6_9ALTE/1-880     ELLDSKGKTFQRVVFNEITKNAIQEAFADPGVVNINRVNAQQARRFLDRVVGFMVSPLLW
A0A1H0AKQ1_9PSED/1-868 EAIGGDDGRYKRVVFNEITKKAIQEAFSSPGELDINRVNAQQARRFLDRVVGYMVSPLLW
A0A482TZU3_9PSED/1-867 ESIGGDDSRYKRVVFNEITKKAIQEAFSKPGELDLNRVNAQQARRFLDRVVGYMVSPLLW
A0A9X7V2W4_9GAMM/1-865 ESIGGDDERYKRVVFNEITKKAIQEAFAQPGELDINRVNAQQARRFLDRVVGYMVSPLLW
A0A1H6UKJ3_9PSED/1-867 EAIGGDDSRYKRVVFNEITKKAIQEAFSQPGELDIDRVNAQQARRFLDRVVGYMVSPLLW
A0A6N8F6E1_9GAMM/1-889 EIIGGSDDKFKRVVFNEITKSAIQQAFSKPGELNIDRVNAQQARRFLDRVVGFMVSPLLW
A0A9X2AT75_9GAMM/1-870 ESIGGDDSRYKRVVFNEITKKAIQEAFAQPGDLDINRVNAQQARRFLDRVVGYMVSPLLW
A0A427DP39_9GAMM/1-867 ESIGGDDSRYKRVVFNEITKKAIQEAFSKPGELDLNRVNAQQARRFLDRVVGYMVSPLLW
A0AAW8QZF2_9ALTE/1-880 ELLGTKNKTYQRVVFNEITKSAIQDAFSDPGEVNINRVNAQQARRFLDRVVGFMVSPLLW
A0A917USA3_9PSED/1-870 ESIGGDDNRYKRVVFNEITKKAIQDAFSRPGELDINRVNAQQARRFLDRVVGYMVSPLLW
V4S0I3_STUCH/1-867     ESIGGDDSRYKRVVFNEITKKAIQEAFSKPGELDLNRVNAQQARRFLDRVVGYMVSPLLW
A0A1H2GZX2_9GAMM/1-867 EAIGGDESRYKRVVFNEITKKAIQEAFSRPGELDINRVNAQQARRFLDRVVGYMVSPLLW
A0A1A9K9K0_9PSED/1-869 EAIGGDDSRYKRVVFNEITKKAIQEAFSQPGELDINRVNAQQARRFLDRVVGYMVSPLLW
A0A0K1XFW7_9GAMM/1-864 EAIGGDDTRYKRVVFNEITKKAIQQAFAEPGELNIDQVNAQQARRFLDRVVGFMVSPLLW
A0A974RXV6_9GAMM/1-869 EAIGGDDSRYKRVVFNEITQKAIQSAFAEPGELDLNRVNAQQARRFLDRVVGFMVSPLLW
A0A7H8UW72_9PAST/1-868 EIIGGEDSRFSRVVFNEITKDAIKKAFEAPQPLNIDRVNSQQTRRFLDRVVGFMVSPLLW
A0A1H3EXU8_9PSED/1-873 EAIGGDDSRYKRVVFNEITKKAIQEAFSKPGELDIDRVNAQQARRFLDRVVGYMVSPLLW
A0A222G4X5_9GAMM/1-891 EIIGGDDDKYKRVVFNEITENAIQQAFSTPGELSMPGVNAQQARRFLDRVVGFMVSPLLW
A0A1I3GV98_9GAMM/1-868 ESIGGDDSRYKRVVFNEITKKAIQEAFSAPGELDINRVNAQQARRFLDRVVGYMVSPLLW
A0A0D0KBB2_9PSED/1-868 ESIGGDDSRYKRVVFNEITKKAIQEAFSAPGELDINRVNAQQARRFLDRVVGYMVSPLLW
A0AA42BDY6_9GAMM/1-870 ESIGGDDSRFKRVVFNEITKKAIQEAFSKPGELDINRVNAQQARRFLDRVVGYMVSPLLW
R9PPJ5_AGAAL/1-841     EIIGGDDSRFKRVVFNEITKSAIKDAFSQPSELNMARVNAQQARRFLDRVVGYMVSPLLW
A0A839SXA9_AZOMA/1-867 EAIGGDDSRYKRVVFNEITKKAIQDAFSQPGNLDINRVNAQQARRFLDRVVGYMVSPLLW
A0A3S9XED8_9GAMM/1-868 EAIGGDETRYKRVVFNEITQKAIKGAFSEPGELDINRVNAQQARRFLDRVVGFMVSPLLW
A0A0F9RIJ6_9ZZZZ/1-906 EIIGGDPAKYKRVVFNEITKNAIQQAFETPGELNTDMVYAQQTRRFLDRVVGFMVSPLLW
A0A239L132_9PSED/1-869 EAIGGDDSRYKRVVFNEITKKAIQEAFSQPGELDINRVNAQQARRFLDRVVGYMVSPLLW
A0A0B3C442_9PSED/1-867 ESIGGDDSRYKRVVFNEITKKAIQEAFASPGELDLNRVNAQQARRFLDRVVGYMVSPLLW
A0AAE9VPZ8_9GAMM/1-867 EAIGGDDSRYKRVVFNEITKKAIQGAFAEPGQLDIDQVNAQQARRFLDRVVGFMVSPLLW
A0A2T5P6I4_9PSED/1-869 ESIGGDDSRYKRVVFNEITKKAIQEAFSKPGELDINRVNAQQARRFLDRVVGYMVSPLLW
A0AB37Z2J0_9PSED/1-869 ESIGGDDSRYKRVVFNEITKKAIQEAFSKPGELDINRVNAQQARRFLDRVVGYMVSPLLW
A0A238ZZW0_9PSED/1-870 ESIGGDDSRYKRVVFNEITKKAIQEAFSKPGELDINRVNAQQARRFLDRVVGYMVSPLLW
A0A1I1T6B2_PSEOC/1-868 ESIGGDDSRYKRVVFNEITKKAIQEAFSAPGELDINRVNAQQARRFLDRVVGYMVSPLLW
A0A365PTM0_9GAMM/1-870 ESIGGDDSRYKRVVFNEITKKAIQEAFSKPGDLDINRVNAQQARRFLDRVVGYMVSPLLW
A0A432X8X8_9GAMM/1-893 ELIGGDDSNYQRVVFNEITEKAIKEAFAEPGELNVARVNAQQTRRFLDRVVGFMLSPLLW
A0A1M6UAC3_9GAMM/1-878 ETIGGDESRYRRVVFNEITKNAIQEAFEDPGQLNMPRVEAQQARRFLDRVVGFMLSPLLW
A0A1H3D3H6_9GAMM/1-876 ETIGGDTSRYKRVVFNEITKNAIQEAFKDPGALNIERVEAQQARRFLDRVVGFMLSPLLW
A0A5J6LEA1_9GAMM/1-881 EAIGGDDSRFKRVVFNEITKKAIKEAFKEPGDLAMSRVNAQQARRFLDRVVGYMVSPLLW
A0A3L8Q234_9GAMM/1-881 QIIGGDESRYQRVVFNEITKSAIQEAFSKPSELDTNMVNAQQARRFLDRVVGFMVSPLLW
A0A2I0CSI0_9PSED/1-867 EAIGGDDSRYKRVVFNEITKKAIQEAFSQPGELDINRVNAQQARRFLDRVVGYMVSPLLW
A0A1G8CGX2_9PSED/1-869 EAIGGDDTRYKRVVFNEITKKAIQEAFSHPGELDINRVNAQQARRFLDRVVGYMVSPLLW
A0A432VWP8_9GAMM/1-905 ELIGGNNDRYQRVVFNEITKKAIQQAFSEPTELNVSRVNAQQTRRFLDRVVGFMLSPLLW
A0AAC9UJF9_9GAMM/1-905 EIIGGEPAKYKRVVFNEITKNAIQQAFETPGELNTDMVYAQQTRRFLDRVVGFMVSPLLW
A0A327X2J8_9GAMM/1-919 ELIGGDDSRYQRVVFNEITKKAIQDAFAQPAELNVARVEAQQTRRFLDRVVGFMVSPLLW
A0A5C6QN51_9GAMM/1-897 EIIGGDDSKFKRVVFNEITENAIQQAFSTPGELSMPGVNAQQARRFLDRVVGFMVSPLLW
A0A1M5BTB5_9GAMM/1-876 ETIGGDATRYKRVVFNEITENAIQEAFKAPGTLNVPRVEAQQTRRFLDRVVGFMLSPLLW
A0A5C7W447_AQUAC/1-869 EAIGGDDSRYKRVVFNEITKKAIQEAFSQPGELDINRVNAQQARRFLDRVVGYMVSPLLW
A0A1B8P3L7_HALEL/1-729 -------------MFNEITKNAIQEAFEDPGQLNMPRVEAQQARRFLDRVVGFMLSPLLW
A0A5J6WPM0_MORMI/1-908 EIIGGDDSRFQRVTFNEITKTAIQEAFEQPSELNIDCVNAQQARRFLDRVVGYMVSPLLW
A0A1T1HE39_OCELI/1-885 ETIGGDDERYHRVVFNEITKNAIQDAFKEPGRLDMSRVNAQQARRFLDRVVGYMVSPLLW
A0A432WDL8_9GAMM/1-903 ELIGGSEDQYQRVVFNEITKKAIQDAFAHPAELNVERVNAQQTRRFLDRVVGFMLSPLLW
A0A4Q9R4U2_9GAMM/1-867 ESIGGDDSRYKRVVFNEITKKAIQEAFAHPGDLDINRVNAQQARRFLDRVVGYMVSPLLW
A0A1G8TCT1_9GAMM/1-875 ETIGGEESRYKRVVFNEITKNAIKDAFQDPGTLNIPRVEAQQARRFLDRVVGFMLSPLLW
A0A291B7T4_9GAMM/1-873 EVIGGDENRFKRVVFNEITKNAIQQAFQTPGELNMDGVNAQQARRFLDRVVGFMVSPLLW
A0A7X4W7B7_9GAMM/1-876 ETIGGDEARYKRVVFNEITKNAIQEAFQDPGSLNIPRVEAQQARRFLDRVVGFMLSPLLW
A0A063XWI0_9GAMM/1-881 EAIGGDDSRYKRVVFNEITKKAIKEAFKDPGELVMSRVNAQQARRFLDRVVGYMVSPLLW
A0A6I4L052_9PSED/1-869 ESIGGDDSRYKRVVFNEITKKAIQEAFSKPGELDINRVNAQQARRFLDRVVGYMVSPLLW
A0A1E2V7Y3_9GAMM/1-867 DTIGGDDSRYRRVVFNEITKKAITEAFKDPGQLSMNRVQAQQARRFLDRVVGYMVSPLLW
A0A4R1EPR9_9GAMM/1-904 EVIGGDDDRFERVTFNEITKTAIQEAFKEPSKLDVDRVNAQQARRFLDRVVGFMVSPLLW
A0A431V767_9GAMM/1-881 ETIGGDEARYRRVVFNEITKNAIQEAFEDPGQLNMPRVEAQQARRFLDRVVGFMLSPLLW
A0A1K1WYP9_9GAMM/1-871 ETLGGDDSRYRRVVFNEITKKAITEAFKSPGMLDMNRVNAQQARRFLDRVVGYMVSPLLW
A0A1X7AKC8_9GAMM/1-879 QTIGENVAPYKRVTFNEITKSAITEAFQRPDELNIDRVNAQQARRFLDRVVGYMVSPLLW
A0A1H5IMP8_PSEAG/1-869 ESIGGDDSRYKRVVFNEITKKAIQEAFAKPGELDINRVNAQQARRFLDRVVGYMVSPLLW
A0A1H7HMT4_9GAMM/1-878 ETIGGDEDRYRRVVFNEITKNAIQEAFQDPGSLNIPRVEAQQARRFLDRVVGFMLSPLLW
A0A2N7TQC4_9GAMM/1-875 ETIGGDESRYRRVVFNEITRNAIHDAFEAPGSLNIPRVEAQQARRFLDRVVGFMLSPLLW
A0A369WRL2_9GAMM/1-880 EAIGGDHDRYKRVVFNEITKKAITEAFETPGELDMDRVNAQQARRFLDRVVGYMVSPLLW
A0A510XCT6_9GAMM/1-875 ETIGGDASRYKRVVFNEITKNAIQEAFKEPGKLQMERVEAQQARRFLDRVVGFMVSPLLW
A0A285VPS8_9GAMM/1-877 ETIGGDASRYRRVVFNEITKNAIQEAFKTPGELDLSRVEAQQARRFLDRVVGFMLSPLLW
A0A1J0VIW6_9GAMM/1-878 ETIGGDEERYRRVVFNEITKNAIQEAFQAPGHLNIPRVEAQQARRFLDRVVGFMLSPLLW
A0A291P8G7_9GAMM/1-879 ETIGGDESRYRRVVFNEITKNAIHEAFDHPGQLNMPRVEAQQARRFLDRVVGFMLSPLLW
A0A5D9DC96_HALER/1-878 ETIGGDESRYRRVVFNEITKNAIHEAFEDPGQLNMPRVEAQQARRFLDRVVGFMLSPLLW
A0A4Y4F215_9GAMM/1-878 ETIGGDASRYRRVVFNEITQNAIKEAFEDPGQLNMPRVEAQQARRFLDRVVGFMLSPLLW
A0A1I7FDA7_9GAMM/1-876 ETIGGDDSRYRRVVFNEITKNAIQEAFQDPGSLNIPRVEAQQARRFLDRVVGFMLSPLLW
A0A1H0IPV5_9GAMM/1-876 ETIGGDEGRYRRVVFNEITKGAIQEAFKDPGNLNMPRVEAQQARRFLDRVVGFMLSPLLW
A0A4R6X7K4_9GAMM/1-875 EAIGGDDSRYKRVVFNEITKNAIKSAFETPSDLDMNRVNAQQARRFLDRVVGFMVSPLLW
A0A7U8GT26_NEPCE/1-878 EAIGGDEDRYRRVVFNEITKKAITEAFDEPSALDMDRVNAQQARRFLDRVVGYMVSPLLW
A0A5P1RAX3_9GAMM/1-879 ESIGGDDERYRRVVFNEITKKAISAAFEKPGHLDMNHVNAQQARRFLDRVVGYMLSPLLW
A0A1X9NIK9_9GAMM/1-883 QAIGGDESRYRRVVFNEITKKAITEAFEIPGELDTHRVNAQQARRFLDRVVGYMVSPLLW
A0A5B8ST47_9GAMM/1-880 ETIGGDESRYKRVVFNEITKNAIQQAFEDPGTLNIERVEAQQARRFLDRVVGFMLSPLLW
A0A853I298_9GAMM/1-887 EAIGGDNERYRRVVFNEITKNAIKEAFEHPGQLNMSRVQAQQARRFLDRVVGYMVSPLLW
S2LFL0_LITA3/1-876     ETIGGEDERYKRVVFNEITKNAIQEAFKDPGTLNIERVEAQQARRFLDRVVGFMLSPLLW
A0AAW7XJY6_9GAMM/1-882 ESIGGDDQKYRRVVFNEITKKAISAAFDDPGTLDMNHVYAQQARRFLDRVVGYMLSPLLW
A0A1I2T9I1_9GAMM/1-879 EAIGGDDDRYRRVVFNEITKKAISSAFESPGTLDMNHVNAQQARRFLDRVVGYMLSPLLW
A0A8J7FAM6_9GAMM/1-887 EAIGGDETRYSRVVFNEITKKAIQNAFEAPSALDMDRVNAQQARRFLDRVVGYMVSPLLW
A0A562I2W0_9GAMM/1-869 EAIGGDNERYKRVVFNEITRKAIQEAFSHPGDLDLNRVNAQQARRFLDRVVGYMVSPLLW
A0A7W5PBY1_9GAMM/1-879 ETIGGDDARYKRVVFNEITKNAIQEAFQDPGTLNIPRVEAQQARRFLDRVVGFMLSPLLW
A0A1I7AQL0_9GAMM/1-880 ETIGGDETRYRRVVFNEITKNAIQEAFQDPGELNIPRVEAQQARRFLDRVVGFMLSPLLW
A0A7W5ERL9_9GAMM/1-879 ETIGGDEARYRRVVFNEITRNAIQEAFEDPGQLNMPRVEAQQARRFLDRVVGFMLSPLLW
A0A1A8THD1_9GAMM/1-875 EAIGGDDSRYKRVVFNEITKNAIKSAFETPSDLDMNRVNAQQARRFLDRVVGFMVSPLLW
A0A2N7U937_9GAMM/1-875 ETIGGEDGRYKRVVFNEITKNAIQEAFTEPGSLNIPRVEAQQARRFLDRVVGFMLSPLLW
B3PHK9_CELJU/1-873     EAIGGDESRFRRVVFNEITKTAIQNAFKSPGPIDQNRVDAQQARRFLDRVVGYMVSPLLW
A0A266Q5B6_9GAMM/1-873 EAIGGDESRYRRVVFNEITKTAIQNAFKTPGPIDQNRVDAQQARRFLDRVVGYMVSPLLW
A0A9J6RII7_9GAMM/1-884 EAIGGDESRYRRVVFNEITKKAIQEAFEKPGALDISRVNAQQARRFLDRVVGYMVSPLLW
A0A5A9W4W8_9GAMM/1-877 EAIGGDPSRYKRVVFNEITKKAIQEAFQSPGELEMSRVNAQQARRFLDRVVGYMLSPLLW
A0A0A1YFV2_9PSED/1-869 ESIGGDDSRYKRVVFNEITKKAIQEAFAQPGELDINRVNAQQARRFLDRVVGYMVSPLLW
A0A9W6K8A6_9PSED/1-869 EAIGGDDSRYKRVVFNEITKKAIQEAFSKPGELDINRVNAQQARRFLDRVVGYMVSPLLW
A0A4P9VKM8_9GAMM/1-888 EIIGGDSDRYRRVVFNEITKKAIQEAFECPAQVDKNRVNAQQARRFLDRVVGYMVSPLLW
A0A081KCG1_9GAMM/1-880 QAIGGEPGRFRRVVFNEITKKAIQSAFESPGQLNQDRVDAQQARRFLDRVVGYMVSPLLW
A0A109ULD1_9GAMM/1-875 ETIGGEDSRYKRVVFNEITKNAIQEAFTEPGSLNIPRVEAQQARRFLDRVVGFMLSPLLW
A0A7W5G463_9GAMM/1-879 ETIGGDDSRYRRVVFNEITKNAIHEAFEDPGQLNMPRVEAQQARRFLDRVVGFMLSPLLW
A0A2N7UFN0_9GAMM/1-876 ETIGGDDARYKRVVFNEITKNAIQEAFKDPGSLNIPRVEAQQARRFLDRVVGFMLSPLLW
N6WQH8_9GAMM/1-881     ETIGGEPDKYRRVVFNEITKRAIQEAFKEPGQLDRDRVNAQQARRFLDRVVGYMVSPLLW
A0A0K6IK65_9GAMM/1-875 EAIGGDDTRYKRVVFNEITKNAIKSAFETPSDLDMNRVNAQQARRFLDRVVGFMVSPLLW
A0A418XMP2_9PSED/1-868 EAIGGDDSRYKRVVFNEITKKAIQEAFSKPGELDINRVNAQQARRFLDRVVGYMVSPLLW
A0A7X0JSR4_9GAMM/1-883 EAIGGDDSRYRRVVFNEITKSAIQEAFKSPGPIDQNRVNAQQARRFLDRVVGYMVSPLLW
A0A139SY10_9GAMM/1-868 EAIGGDESRYRRVVFNEITQKAIKAAFAEPGELNINRVNAQQARRFLDRVVGFMVSPLLW
A0A1G9WUP0_9GAMM/1-878 ETIGGDASRYKRVVFNEITKNAIQEAFKEPGSLNIERVEAQQARRFLDRVVGFMLSPLLW
A0A839V0T6_9GAMM/1-876 ETIGGEEARYKRVVFNEITRNAIQEAFQDPGSLNIPRVEAQQARRFLDRVVGFMLSPLLW
A0A1M7HRX1_9GAMM/1-877 ETIGGDEQRYRRVVFNEITRNAIKDAFKDPGTLNIPRVEAQQARRFLDRVVGFMLSPLLW
A0A2T0VNU8_9GAMM/1-878 ETIGGDETRYRRVVFNEITKNAIREAFQDPGSLNIPRVEAQQARRFLDRVVGFMLSPLLW
A0A1I3CPZ2_9PSED/1-870 ESIGGDDSRYKRVVFNEITKKAIQEAFSKPGELDINRVNAQQARRFLDRVVGYMVSPLLW
A0A368U1Q6_9GAMM/1-875 ETIGGEDSRYKRVVFNEITKNAIQEAFTEPGSLNIPRVEAQQARRFLDRVVGFMLSPLLW
A0A7W5DHB6_9GAMM/1-882 ETIGGDETRYRRVVFNEITKNAIQDAFQDPGSLNIPRVEAQQARRFLDRVVGFMLSPLLW
A0A7X4VWF9_9GAMM/1-876 ETIGGDAARYKRVVFNEITKNAIQEAFEDPGTLNIPRVEAQQARRFLDRVVGFMLSPLLW
A0A2A2EPQ9_9GAMM/1-878 ETIGGEPSRYKRVVFNEITKNAIQEAFKAPGSLNIERVEAQQARRFLDRVVGFMLSPLLW
A0A5R8M950_9GAMM/1-882 ETIGGDETRYRRVVFNEITKNAIQEAFQDPGQLNIPRVEAQQARRFLDRVVGFMLSPLLW
A0A844I270_9GAMM/1-880 QTIGGEPEKYRRVVFNEITKRAIQEAFKDPGNLDNNRVNAQQARRFLDRVVGYMVSPLLW
A0AAU7MN20_9GAMM/1-880 QTIGGEPEKYRRVVFNEITKRAIQEAFKDPGNLDNNRVNAQQARRFLDRVVGYMVSPLLW
A0A1A9EZF9_9GAMM/1-879 EAIGGDDSRYRRVVFNEITKKAIKAAFEKPSELDLARVNAQQARRFLDRVVGYMLSPLLW
A0A364NLI5_9GAMM/1-881 EAIGGDETRYKRVVFNEITKKAIQEAFEEPGDLAMSRVNAQQARRFLDRVVGYMVSPLLW
A0A4V4R800_9PSED/1-870 ESIGGDDSRYKRVVFNEITKKAIQEAFSKPGELDINRVNAQQARRFLDRVVGYMVSPLLW
A0A1N7KA83_9GAMM/1-879 EAIGGDDDRYRRVVFNEITKKAITSAFESPGTLDMNHVNAQQARRFLDRVVGYMLSPLLW
W1NCD7_9GAMM/1-877     ETIGGDEQRYRRVVFNEITRNAITEAFDDPGILNIPRVEAQQARRFLDRVVGFMLSPLLW
A0AAU7KQ81_9GAMM/1-877 ETIGGDEQRYRRVVFNEITKNAIQEAFTDPGQLNMPRVEAQQARRFLDRVVGFMLSPLLW
A0A5M3PYL0_9GAMM/1-880 QTIGGEPEKYRRVVFNEITKRAIQEAFKDPGNLDNNRVNAQQARRFLDRVVGYMVSPLLW
A0A2V3ZLR8_9GAMM/1-878 QTIGGEPEKYRRVVFNEITKRAIQEAFQDPGNLDTDRVNAQQARRFLDRVVGYMVSPLLW
A0A7R6SVN0_9GAMM/1-880 EAIGGEDERYRRVVFNEITKKAISSAFESPGKLDMNHVNAQQARRFLDRVVGYMLSPLLW
A0A2S5KPF1_9PROT/1-871 ESIGGNPDRYRRVVFNEITKNAIRQAFTNPGSLDMSRVNAQQARRFLDRVVGYMVSPLLW
A0A2K9LL09_9GAMM/1-913 EVIGGDDDRYKRVVFNEITKTAIKEAFREPGKVNTNRVNAQQARRFLDRVVGYMVSPLLW
A0AAN2BKW9_9GAMM/1-889 EAIGGDPERYRRVVFNEITKTAIQDAFKTPGKLDIDRVNAQQARRFLDRVVGYMVSPLLW
A0A545TVW5_9GAMM/1-884 EAIGGDENRYRRVVFNEITKGAIQEAFKNPGPIDHNRVDAQQARRFLDRVVGYMVSPLLW
A0A5K1I9S9_9GAMM/1-882 ETIGGDDNRYRRVVFNEITKNAIQEAFKEPGSLNIPRVEAQQARRFLDRVVGFMLSPLLW
A0A3N2DKI4_9GAMM/1-886 ETIGGEDSKYRRVVFNEITKTAITEAFDTPSELDMSRVNAQQARRFLDRVVGYMVSPLLW
A0A928V598_9GAMM/1-874 EAIGGDENRYRRVVFNEITKSAIQNAFKEPGRVDQNRVDAQQARRFLDRVVGYMVSPLLW
Q2SD25_HAHCH/1-884     ESIGGDDSRYRRVVFNEITKSAITEAFKSPGQLDYNRVNAQQARRFLDRVVGYMVSPLLW
A0A7Y0REM8_9GAMM/1-878 QTIGGEPEKYRRVVFNEITKRAIQEAFNDPGDLDTDRVNAQQARRFLDRVVGYMVSPLLW
A0A1I6GM30_9GAMM/1-877 ETIGGDDEKYRRVVFNEITKRAIQSAFEDPGSIDTDRVNAQQARRFLDRVVGYMVSPLLW
A0A1G7QMW5_9GAMM/1-880 ETIGGDAGRYKRVVFNEITKNAIQEAFQDPGQLNIPRVEAQQARRFLDRVVGFMLSPLLW
A0A2K9APN9_9GAMM/1-876 ELLDGDESRFKRVVFNEITKKAIQQAFSKPGELDMNYVNAQQARRFLDRVVGFMVSPLLW
A0A1B3B9C4_9GAMM/1-876 ESLGGDDSRYKRVIFNEITKKAIQEAFKHPGELDMNYVHAQQARRFLDRVVGFMVSPLLW
A0AA37SA68_9GAMM/1-896 EVIGGEEDRFSRVTFNEITKTAIKEAFEHPDELNMARVNAQQARRFLDRVVGFMVSPLLW
A0AA37WQH6_9GAMM/1-892 EAIGGEPERYRRVVFNEITKSAIKEAFESPGPIDINRVNAQQARRFLDRVVGFMVSPLLW
W9UZ72_9GAMM/1-881     EAIGGDETRYKRVVFNEITKKAIQEAFEEPGDLAMSRVNAQQARRFLDRVVGYMVSPLLW
A0A348HGC7_9GAMM/1-882 ETIGGDEGRFRRVVFNEITKNAIQQAFQSPGELQMPRVRAQQARRFLDRVVGFMLSPLLW
A0A222FNB0_9GAMM/1-884 ELIGGKEEQYRRVVFNEITKNAIQSAFEQPSDLNMNRVNAQQARRFLDRVVGFMVSPLLW
A0A0K2BKX0_9GAMM/1-861 EVIGGDDNRFHRIVFNEITRNAITQAFKKPVELNISRVNAQQARRFMDRIVGYMVSPLLW
A0AAP8SNZ9_9GAMM/1-883 EAIGGDDSRYQRVVFNEITKKAITEAFEEPAVLDQNRVNAQQARRFLDRVVGYMVSPLLW
A0A5C1NGE3_9GAMM/1-881 ETIGGTEDRYRRVVFNEITKNAIQEAFKDPGSLNMPRVEAQQARRFLDRVVGFMLSPLLW
A0A2N5X4S4_9GAMM/1-882 EAIGGDEDRYQRVVFNEITKKAIKEAFDRPSQLDQDRVNAQQARRFLDRVVGYMVSPLLW
A0A4P7XFY9_9ALTE/1-889 EAIGGEPEKYSRVVFNEITKRAIQEAFKQPGRVDTNRVSAQQARRFLDRVVGFMVSPLLW
A0A318D701_9GAMM/1-875 ESLGGDDSRFKRVIFNEITKKAIQEAFKKPGNLDMNYVHAQQARRFLDRVVGFMVSPLLW
A0A5C0ZWP5_9GAMM/1-879 ETIGGDDTRYRRVVFNEITKNAIRQAFEQPGELQLDRVHAQQARRFLDRVVGFMLSPLLW
A0A3L7E099_9GAMM/1-883 EAIGGDDDRYQRVVFNEITKKAITEAFEEPSHLDQNRVNAQQARRFLDRVVGYMVSPLLW
A0A9X7YPC4_9GAMM/1-879 EIIGNSKKEYRRVVFNEITKKAIQQAFERPSELNMNRVNAQQARRFLDRVVGFMVSPLLW
A0A5S9QF68_9GAMM/1-890 ESIGGDDSRYKRVVFNEITKKAIQSAFESPTELDIDRVNAQQARRFLDRIVGYMVSPLLW
A0A4U6R0C8_9GAMM/1-878 QTIGGEPEKYRRVVFNEITKRAIQEAFKDPGNLDTDRVNAQQARRFLDRVVGYMVSPLLW
A0AAW8B5V7_9GAMM/1-879 EAIGGDPESYQRVVFNEITKKAIKEAFEHPGRLDTNRVSAQQARRFLDRVVGFMVSPLLW
A0A7T4QXS8_9GAMM/1-892 ESIGGDESRYKRVVFNEITKKAIQDAFAHPTDLDINRVNAQQARRFLDRVVGYMVSPLLW
Q1LTG3_BAUCH/1-857     EVIGGDNSKFSRVVFNEITCNAITQAFQSPRELNLHRINAQQTRRFMDRIVGYMISPLLW
A0A5S9PRH9_9GAMM/1-909 EAIGGDETRYRRVVFNEITKSAIAQAFENPGHLDIPRVNAQQARRFLDRVVGFMVSPLLW
A0A1C3JUY6_9GAMM/1-876 EAIGGDDDRYKRVVFNEITKNAITSAFETPSELDMNRVNAQQARRFLDRVVGFMVSPLLW
A0A927GW33_9GAMM/1-885 EAIGGDNSRYKRVVFNEITRKAIKEAFEHPGELDINRVNAQQARRFLDRVVGYMVSPLLW
A0A120HPS6_9GAMM/1-863 EVIGGDIQRFSRVVFNEITKNSIKKAFDNPSKLNINRVNAQQARRFLDRIVGYMISPLLW
A0A1D2QSS8_9GAMM/1-890 QAIGGDESRYRRVVFNEITKTAIQKAFESPGMLDQNRVDAQQARRFLDRVVGYMVSPLLW
A0A5P9NK87_9GAMM/1-883 EAIGGDDSRYQRVVFNEITKKAITEAFHEPAVLDTDRVNAQQARRFLDRVVGYMVSPLLW
A0A2H9T4Q8_9ZZZZ/1-883 ETIGGNPDKYRRVVFNEITKHAIQEAFSDPGQLNQNRVNAQQARRFLDRIVGYMVSPLLW
A0A0F6TPH2_9GAMM/1-875 ESLGGEDTRFKRVIFNEITKKAIQEAFQKPGILDMNYVHAQQARRFLDRVVGFMVSPLLW
A0A9X2EKW5_9GAMM/1-895 EAIGGDNDRYRRVVFNEITKSAIQEAFKDPGRLNINRVNAQQARRFLDRIVGYMVSPLLW
C5BL17_TERTT/1-896     ESIGGDPTRYRRVVFNEITKNAIQEAFKSPGMLDINRVNAQQARRFLDRVVGYMVSPLLW
A0A1H6RXP4_9GAMM/1-876 ETIGGDPQRYRRVVFNEITKKAIQSAFSHFGSLDMHRVQAQQARRFLDRVVGYMVSPLLW
A0A918XG43_9GAMM/1-885 EAIGGDDDRYRRVVFNEITKKAIQEAFEQPSTIDNNRVNAQQARRFLDRVVGYMVSPLLW
C7RA94_KANKD/1-876     ELLDGKETQFKRVVFNEITKKAIQQAFAKPGDLDMNYVNAQQARRFLDRVVGFMVSPLLW
K4KHL3_SIMAS/1-896     EAIGGDESRYKRVVFNEITKSAIQEAFSEPGSLDMDRVNAQQARRFLDRVVGYMVSPLLW
A0A2A2F880_9GAMM/1-897 EAIGGDDDKYRRVVFNEITKRAIQGAFSEPTDVDTHRVEAQQARRFLDRVVGYMVSPLLW
A0AAU0MYA0_9GAMM/1-913 EAIGGDEQRYRRVVFNEITKSAIQDAFKSPGPLDIDRVNAQQARRFLDRIVGYMVSPLLW
A0A939ILG6_9GAMM/1-891 EAIGGDDDRYQRVVFNEITKKAIAEAFEEPAHLDYNRVNAQQARRFLDRVVGYMVSPLLW
A0A3P3VSI5_9GAMM/1-880 EAIGGDESKYRRVVFNEITKKAIQEAFEEPSTLDMNRVNAQQARRFLDRVVGYMVSPLLW
A0A4Z1BG62_9GAMM/1-883 QTIGGEPEKYRRVVFNEITKRAIQEAFKDPGNLDNDRVNAQQARRFLDRVVGYMVSPLLW
A0A5C8ZWT5_9GAMM/1-889 EAIGGDDDRFQRVVFNEITKKAISEAFEDPAHLDYNRVNAQQARRFLDRVVGYMVSPLLW
A4BDM0_9GAMM/1-898     ETIGQVPEKYRRVVFNEITKKAINEAFEEPGELDLNRVNAQQARRFLDRVVGFMVSPLLW
A0A3E0H689_9GAMM/1-903 EVIGGDDSRYKRVVFNEITKSAITEAFKAPGELNIARVNAQQARRFLDRVVGFMVSPLLW
L0WHE6_9GAMM/1-909     EVIGGDDSRFDRVVFNEITKKAIQAAFQEPGKLDMSRVEAQQARRFLDRVVGFMISPLLW
A0A7R6PCC5_9GAMM/1-885 EAIGGDDDRYRRVVFNEITKKAIQEAFEQPSELDLNRVNAQQARRFLDRVVGYMVSPLLW
A0A5C8ZZF0_9GAMM/1-893 EAIGGDDNRYQRVVFNEITKKAIAEAFDAPAHLDQNRVNAQQARRFLDRVVGYMVSPLLW
A0A9X3EL67_9GAMM/1-886 EIIGGKDEQYRRVVFNEITKKAIQKAFEEPSDLNMNRVNAQQARRFLDRVVGFMLSPLLW
A0A095VPH9_9GAMM/1-902 EAIGGDDSRYQRVVFNEITKNAIREAFERPSQLDTNRVNAQQARRFLDRVVGYMVSPLLW
A0A1E8CGD2_9GAMM/1-876 EAIGGDESRYRRVVFNEITKKAINEAFSHPGDLDMRYVEAQQARRFLDRVVGFMVSPLLW
A0A839ULH8_9GAMM/1-902 EAIGGDESRYKRVVFNEITKTAIKGAFEKPSNLDLNRVNAQQARRFLDRVVGYMVSPLLW
A0A9X4YGC5_9GAMM/1-897 EAIGGDDDKYRRVVFNEITKRAIQGAFSEPTDVDTHRVEAQQARRFLDRVVGYMVSPLLW
A0A6P1T845_9GAMM/1-911 EAIGGDESRYRRVVFNEITKSAIQEAFKDPGPLDIDRVNAQQARRFLDRIVGYMVSPLLW
A0A1Y0IAE7_9GAMM/1-891 EAIGGDESRYRRVVFNEITKKAISEAFQQPSSLDTNRVNAQQARRFLDRVVGYMVSPLLW
A0A2T5J1W5_9GAMM/1-869 QVIGGDPQRYQRVVFNEITKSAITAAFQQPARLNMHRVNAQQARRFLDRVVGYMVSPLLW
A0A7W4W2Z8_9GAMM/1-906 EAIAGDESRYRRVVFNEITKKAITEAFSKPSNLDLNRVNAQQARRFLDRVVGYMVSPLLW
A0A918N8D4_9GAMM/1-882 ESIGLAPEKYRRVVFNEITKKAIQEAFEEPGELDLNRVNAQQARRFLDRVVGYMVSPLLW
A0A1L6KQN3_ACIHA/1-879 EVIGGDDSRYHRVVFNEITKNAIQEAFKQPTRLDLNRVNAQQARRFLDRVVGFMVSPLLW
A0A6N7LYD9_9GAMM/1-909 EVIGGDDTRFDRVVFNEITKKAIQAAFEEPGKLDLHRVEAQQARRFLDRVVGFMISPLLW
A0A9E8KQJ2_9ALTE/1-895 QSIGGDESRYRRVVFNEITKKAIQEAFETPGELDQSRVNAQQARRFLDRVVGFMVSPLLW
A0A3P1SKG5_9GAMM/1-888 EAIGGDDDRYRRVVFNEITKKAIQEAFEQPSDLDLNRVNAQQARRFLDRIVGYMVSPLLW
A0AAV3TXX4_9ALTE/1-890 EAIGGDTDRYKRVVFNEITKSAIQEAFKSPGPVDMNRVNAQQSRRFLDRIVGYMVSPLLW
[truncated: 1,177,773 more chars]
