# Supplementary material for: Networked salt-bridges mediate magnesium-dependent conformational dynamics and functional regulation in type IA topoisomerases
Source: Nat Commun. 2026 Apr 30;17:5907. doi: 10.1038/s41467-026-72556-9 (PMC13338365; doi:10.1038/s41467-026-72556-9)
Supplement: Supplementary file 11 — Source Data 8 [file 41467_2026_72556_MOESM11_ESM.zip]

Archive with 46 entries (41 files):
- MD/
- MD/2E2Q/
- MD/2E2Q/2E2Q_1_f.coor
- MD/2E2Q/2E2Q_2_f.coor
- MD/2E2Q/2E2Q_3_f.coor
- MD/2E2Q/2E2Q_4_f.coor
- MD/2E2Q/2E2Q_5_f.coor
- MD/2E2Q/2E2Q_6_f.coor
- MD/2E2Q/2E2Q_7_f.coor
- MD/2E2Q/2E2Q_8_f.coor
- MD/2E2Q/E2Q_wbf_mg.pdb
- MD/2E2Q/E2Q_wb_mg.pdb
- MD/2E2Q/E2Q_wb_mg.psf
- MD/2E2Q/top3.conf
- MD/ectopo1/
- MD/ectopo1/top1.conf
- MD/ectopo1/topA_1_f.coor
- MD/ectopo1/topA_wb_mg.pdb
- MD/ectopo1/topA_wb_mg.psf
- MD/ectopo3_wt/
- MD/ectopo3_wt/top3.conf
- MD/ectopo3_wt/top3wt2_1_f.coor
- MD/ectopo3_wt/top3wt2_2_f.coor
- MD/ectopo3_wt/top3wt2_3_f.coor
- MD/ectopo3_wt/top3wt2_4_f.coor
- MD/ectopo3_wt/top3wt2_5_f.coor
- MD/ectopo3_wt/top3wt2_6_f.coor
- MD/ectopo3_wt/top3wt2_7_f.coor
- MD/ectopo3_wt/top3wt2_8_f.coor
- MD/ectopo3_wt/top3wt2_wbf_mg.pdb
- MD/ectopo3_wt/top3wt2_wb_mg.pdb
- MD/ectopo3_wt/top3wt2_wb_mg.psf
- MD/MD system set-up.xlsx
- MD/R447G/
- MD/R447G/R447G_1_f.coor
- MD/R447G/R447G_2_f.coor
- MD/R447G/R447G_3_f.coor
- MD/R447G/R447G_4_f.coor
- MD/R447G/R447G_5_f.coor
- MD/R447G/R447G_6_f.coor
- MD/R447G/R447G_7_f.coor
- MD/R447G/R447G_8_f.coor
- MD/R447G/R447G_wbf_mg.pdb
- MD/R447G/R447G_wb_mg.pdb
- MD/R447G/R447G_wb_mg.psf
- MD/R447G/top3.conf
