# Supplementary material for: Networked salt-bridges mediate magnesium-dependent conformational dynamics and functional regulation in type IA topoisomerases
Source: Nat Commun. 2026 Apr 30;17:5907. doi: 10.1038/s41467-026-72556-9 (PMC13338365; doi:10.1038/s41467-026-72556-9)
Supplement: Supplementary file 11 — Source Data 8 [file 41467_2026_72556_MOESM11_ESM.zip › MD/2E2Q/E2Q_wb_mg.psf]

PSF CMAP

      33 !NTITLE
 REMARKS original generated structure x-plor psf file
 REMARKS 10 patches were applied to the molecule.
 REMARKS topology conf/top_all36_na.rtf 
 REMARKS topology conf/top_all36_prot.rtf 
 REMARKS topology conf/top_water_ions.rtf 
 REMARKS topology /usr/local/apps/vmd/1.9.3/lib/vmd/plugins/noarch/tcl/solvate1.7/wat.top 
 REMARKS topology /usr/local/apps/vmd/1.9.3/lib/vmd/plugins/noarch/tcl/readcharmmtop1.2/toppar_water_ions_namd.str 
 REMARKS segment APRO { first NTER; last CTER; auto angles dihedrals }
 REMARKS segment BDNA { first NONE; last NONE; auto angles dihedrals }
 REMARKS segment WT1 { first NONE; last NONE; auto none  }
 REMARKS segment WT2 { first NONE; last NONE; auto none  }
 REMARKS segment WT3 { first NONE; last NONE; auto none  }
 REMARKS segment WT4 { first NONE; last NONE; auto none  }
 REMARKS segment WT5 { first NONE; last NONE; auto none  }
 REMARKS segment WT6 { first NONE; last NONE; auto none  }
 REMARKS segment WT7 { first NONE; last NONE; auto none  }
 REMARKS segment WT8 { first NONE; last NONE; auto none  }
 REMARKS segment WT9 { first NONE; last NONE; auto none  }
 REMARKS segment WT10 { first NONE; last NONE; auto none  }
 REMARKS segment WT11 { first NONE; last NONE; auto none  }
 REMARKS segment WT12 { first NONE; last NONE; auto none  }
 REMARKS segment ION { first NONE; last NONE; auto none  }
 REMARKS segment MG { first NONE; last NONE; auto none  }
 REMARKS defaultpatch CTER APRO:653  
 REMARKS defaultpatch NTER APRO:1  
 REMARKS patch DEOX BDNA:1  
 REMARKS patch DEOX BDNA:2  
 REMARKS patch DEOX BDNA:3  
 REMARKS patch DEOX BDNA:4  
 REMARKS patch DEOX BDNA:5  
 REMARKS patch DEOX BDNA:6  
 REMARKS patch DEOX BDNA:7  
 REMARKS patch DEOX BDNA:8  

  172539 !NATOM
       1 APRO 1    MET  N    NH3   -0.300000       14.0070           0
       2 APRO 1    MET  HT1  HC     0.330000        1.0080           0
       3 APRO 1    MET  HT2  HC     0.330000        1.0080           0
       4 APRO 1    MET  HT3  HC     0.330000        1.0080           0
       5 APRO 1    MET  CA   CT1    0.210000       12.0110           0
       6 APRO 1    MET  HA   HB1    0.100000        1.0080           0
       7 APRO 1    MET  CB   CT2   -0.180000       12.0110           0
       8 APRO 1    MET  HB1  HA2    0.090000        1.0080           0
       9 APRO 1    MET  HB2  HA2    0.090000        1.0080           0
      10 APRO 1    MET  CG   CT2   -0.140000       12.0110           0
      11 APRO 1    MET  HG1  HA2    0.090000        1.0080           0
      12 APRO 1    MET  HG2  HA2    0.090000        1.0080           0
      13 APRO 1    MET  SD   S     -0.090000       32.0600           0
      14 APRO 1    MET  CE   CT3   -0.220000       12.0110           0
      15 APRO 1    MET  HE1  HA3    0.090000        1.0080           0
      16 APRO 1    MET  HE2  HA3    0.090000        1.0080           0
      17 APRO 1    MET  HE3  HA3    0.090000        1.0080           0
      18 APRO 1    MET  C    C      0.510000       12.0110           0
      19 APRO 1    MET  O    O     -0.510000       15.9990           0
      20 APRO 2    ARG  N    NH1   -0.470000       14.0070           0
      21 APRO 2    ARG  HN   H      0.310000        1.0080           0
      22 APRO 2    ARG  CA   CT1    0.070000       12.0110           0
      23 APRO 2    ARG  HA   HB1    0.090000        1.0080           0
      24 APRO 2    ARG  CB   CT2   -0.180000       12.0110           0
      25 APRO 2    ARG  HB1  HA2    0.090000        1.0080           0
      26 APRO 2    ARG  HB2  HA2    0.090000        1.0080           0
      27 APRO 2    ARG  CG   CT2   -0.180000       12.0110           0
      28 APRO 2    ARG  HG1  HA2    0.090000        1.0080           0
      29 APRO 2    ARG  HG2  HA2    0.090000        1.0080           0
      30 APRO 2    ARG  CD   CT2    0.200000       12.0110           0
      31 APRO 2    ARG  HD1  HA2    0.090000        1.0080           0
      32 APRO 2    ARG  HD2  HA2    0.090000        1.0080           0
      33 APRO 2    ARG  NE   NC2   -0.700000       14.0070           0
      34 APRO 2    ARG  HE   HC     0.440000        1.0080           0
      35 APRO 2    ARG  CZ   C      0.640000       12.0110           0
      36 APRO 2    ARG  NH1  NC2   -0.800000       14.0070           0
      37 APRO 2    ARG  HH11 HC     0.460000        1.0080           0
      38 APRO 2    ARG  HH12 HC     0.460000        1.0080           0
      39 APRO 2    ARG  NH2  NC2   -0.800000       14.0070           0
      40 APRO 2    ARG  HH21 HC     0.460000        1.0080           0
      41 APRO 2    ARG  HH22 HC     0.460000        1.0080           0
      42 APRO 2    ARG  C    C      0.510000       12.0110           0
      43 APRO 2    ARG  O    O     -0.510000       15.9990           0
      44 APRO 3    LEU  N    NH1   -0.470000       14.0070           0
      45 APRO 3    LEU  HN   H      0.310000        1.0080           0
      46 APRO 3    LEU  CA   CT1    0.070000       12.0110           0
      47 APRO 3    LEU  HA   HB1    0.090000        1.0080           0
      48 APRO 3    LEU  CB   CT2   -0.180000       12.0110           0
      49 APRO 3    LEU  HB1  HA2    0.090000        1.0080           0
      50 APRO 3    LEU  HB2  HA2    0.090000        1.0080           0
      51 APRO 3    LEU  CG   CT1   -0.090000       12.0110           0
      52 APRO 3    LEU  HG   HA1    0.090000        1.0080           0
      53 APRO 3    LEU  CD1  CT3   -0.270000       12.0110           0
      54 APRO 3    LEU  HD11 HA3    0.090000        1.0080           0
      55 APRO 3    LEU  HD12 HA3    0.090000        1.0080           0
      56 APRO 3    LEU  HD13 HA3    0.090000        1.0080           0
      57 APRO 3    LEU  CD2  CT3   -0.270000       12.0110           0
      58 APRO 3    LEU  HD21 HA3    0.090000        1.0080           0
      59 APRO 3    LEU  HD22 HA3    0.090000        1.0080           0
      60 APRO 3    LEU  HD23 HA3    0.090000        1.0080           0
      61 APRO 3    LEU  C    C      0.510000       12.0110           0
      62 APRO 3    LEU  O    O     -0.510000       15.9990           0
      63 APRO 4    PHE  N    NH1   -0.470000       14.0070           0
      64 APRO 4    PHE  HN   H      0.310000        1.0080           0
      65 APRO 4    PHE  CA   CT1    0.070000       12.0110           0
      66 APRO 4    PHE  HA   HB1    0.090000        1.0080           0
      67 APRO 4    PHE  CB   CT2   -0.180000       12.0110           0
      68 APRO 4    PHE  HB1  HA2    0.090000        1.0080           0
      69 APRO 4    PHE  HB2  HA2    0.090000        1.0080           0
      70 APRO 4    PHE  CG   CA     0.000000       12.0110           0
      71 APRO 4    PHE  CD1  CA    -0.115000       12.0110           0
      72 APRO 4    PHE  HD1  HP     0.115000        1.0080           0
      73 APRO 4    PHE  CE1  CA    -0.115000       12.0110           0
      74 APRO 4    PHE  HE1  HP     0.115000        1.0080           0
      75 APRO 4    PHE  CZ   CA    -0.115000       12.0110           0
      76 APRO 4    PHE  HZ   HP     0.115000        1.0080           0
      77 APRO 4    PHE  CD2  CA    -0.115000       12.0110           0
      78 APRO 4    PHE  HD2  HP     0.115000        1.0080           0
      79 APRO 4    PHE  CE2  CA    -0.115000       12.0110           0
      80 APRO 4    PHE  HE2  HP     0.115000        1.0080           0
      81 APRO 4    PHE  C    C      0.510000       12.0110           0
      82 APRO 4    PHE  O    O     -0.510000       15.9990           0
      83 APRO 5    ILE  N    NH1   -0.470000       14.0070           0
      84 APRO 5    ILE  HN   H      0.310000        1.0080           0
      85 APRO 5    ILE  CA   CT1    0.070000       12.0110           0
      86 APRO 5    ILE  HA   HB1    0.090000        1.0080           0
      87 APRO 5    ILE  CB   CT1   -0.090000       12.0110           0
      88 APRO 5    ILE  HB   HA1    0.090000        1.0080           0
      89 APRO 5    ILE  CG2  CT3   -0.270000       12.0110           0
      90 APRO 5    ILE  HG21 HA3    0.090000        1.0080           0
      91 APRO 5    ILE  HG22 HA3    0.090000        1.0080           0
      92 APRO 5    ILE  HG23 HA3    0.090000        1.0080           0
      93 APRO 5    ILE  CG1  CT2   -0.180000       12.0110           0
      94 APRO 5    ILE  HG11 HA2    0.090000        1.0080           0
      95 APRO 5    ILE  HG12 HA2    0.090000        1.0080           0
      96 APRO 5    ILE  CD   CT3   -0.270000       12.0110           0
      97 APRO 5    ILE  HD1  HA3    0.090000        1.0080           0
      98 APRO 5    ILE  HD2  HA3    0.090000        1.0080           0
      99 APRO 5    ILE  HD3  HA3    0.090000        1.0080           0
     100 APRO 5    ILE  C    C      0.510000       12.0110           0
     101 APRO 5    ILE  O    O     -0.510000       15.9990           0
     102 APRO 6    ALA  N    NH1   -0.470000       14.0070           0
     103 APRO 6    ALA  HN   H      0.310000        1.0080           0
     104 APRO 6    ALA  CA   CT1    0.070000       12.0110           0
     105 APRO 6    ALA  HA   HB1    0.090000        1.0080           0
     106 APRO 6    ALA  CB   CT3   -0.270000       12.0110           0
     107 APRO 6    ALA  HB1  HA3    0.090000        1.0080           0
     108 APRO 6    ALA  HB2  HA3    0.090000        1.0080           0
     109 APRO 6    ALA  HB3  HA3    0.090000        1.0080           0
     110 APRO 6    ALA  C    C      0.510000       12.0110           0
     111 APRO 6    ALA  O    O     -0.510000       15.9990           0
     112 APRO 7    GLU  N    NH1   -0.470000       14.0070           0
     113 APRO 7    GLU  HN   H      0.310000        1.0080           0
     114 APRO 7    GLU  CA   CT1    0.070000       12.0110           0
     115 APRO 7    GLU  HA   HB1    0.090000        1.0080           0
     116 APRO 7    GLU  CB   CT2A  -0.180000       12.0110           0
     117 APRO 7    GLU  HB1  HA2    0.090000        1.0080           0
     118 APRO 7    GLU  HB2  HA2    0.090000        1.0080           0
     119 APRO 7    GLU  CG   CT2   -0.280000       12.0110           0
     120 APRO 7    GLU  HG1  HA2    0.090000        1.0080           0
     121 APRO 7    GLU  HG2  HA2    0.090000        1.0080           0
     122 APRO 7    GLU  CD   CC     0.620000       12.0110           0
     123 APRO 7    GLU  OE1  OC    -0.760000       15.9990           0
     124 APRO 7    GLU  OE2  OC    -0.760000       15.9990           0
     125 APRO 7    GLU  C    C      0.510000       12.0110           0
     126 APRO 7    GLU  O    O     -0.510000       15.9990           0
     127 APRO 8    LYS  N    NH1   -0.470000       14.0070           0
     128 APRO 8    LYS  HN   H      0.310000        1.0080           0
     129 APRO 8    LYS  CA   CT1    0.070000       12.0110           0
     130 APRO 8    LYS  HA   HB1    0.090000        1.0080           0
     131 APRO 8    LYS  CB   CT2   -0.180000       12.0110           0
     132 APRO 8    LYS  HB1  HA2    0.090000        1.0080           0
     133 APRO 8    LYS  HB2  HA2    0.090000        1.0080           0
     134 APRO 8    LYS  CG   CT2   -0.180000       12.0110           0
     135 APRO 8    LYS  HG1  HA2    0.090000        1.0080           0
     136 APRO 8    LYS  HG2  HA2    0.090000        1.0080           0
     137 APRO 8    LYS  CD   CT2   -0.180000       12.0110           0
     138 APRO 8    LYS  HD1  HA2    0.090000        1.0080           0
     139 APRO 8    LYS  HD2  HA2    0.090000        1.0080           0
     140 APRO 8    LYS  CE   CT2    0.210000       12.0110           0
     141 APRO 8    LYS  HE1  HA2    0.050000        1.0080           0
     142 APRO 8    LYS  HE2  HA2    0.050000        1.0080           0
     143 APRO 8    LYS  NZ   NH3   -0.300000       14.0070           0
     144 APRO 8    LYS  HZ1  HC     0.330000        1.0080           0
     145 APRO 8    LYS  HZ2  HC     0.330000        1.0080           0
     146 APRO 8    LYS  HZ3  HC     0.330000        1.0080           0
     147 APRO 8    LYS  C    C      0.510000       12.0110           0
     148 APRO 8    LYS  O    O     -0.510000       15.9990           0
     149 APRO 9    PRO  N    N     -0.290000       14.0070           0
     150 APRO 9    PRO  CD   CP3    0.000000       12.0110           0
     151 APRO 9    PRO  HD1  HA2    0.090000        1.0080           0
     152 APRO 9    PRO  HD2  HA2    0.090000        1.0080           0
     153 APRO 9    PRO  CA   CP1    0.020000       12.0110           0
     154 APRO 9    PRO  HA   HB1    0.090000        1.0080           0
     155 APRO 9    PRO  CB   CP2   -0.180000       12.0110           0
     156 APRO 9    PRO  HB1  HA2    0.090000        1.0080           0
     157 APRO 9    PRO  HB2  HA2    0.090000        1.0080           0
     158 APRO 9    PRO  CG   CP2   -0.180000       12.0110           0
     159 APRO 9    PRO  HG1  HA2    0.090000        1.0080           0
     160 APRO 9    PRO  HG2  HA2    0.090000        1.0080           0
     161 APRO 9    PRO  C    C      0.510000       12.0110           0
     162 APRO 9    PRO  O    O     -0.510000       15.9990           0
     163 APRO 10   SER  N    NH1   -0.470000       14.0070           0
     164 APRO 10   SER  HN   H      0.310000        1.0080           0
     165 APRO 10   SER  CA   CT1    0.070000       12.0110           0
     166 APRO 10   SER  HA   HB1    0.090000        1.0080           0
     167 APRO 10   SER  CB   CT2    0.050000       12.0110           0
     168 APRO 10   SER  HB1  HA2    0.090000        1.0080           0
     169 APRO 10   SER  HB2  HA2    0.090000        1.0080           0
     170 APRO 10   SER  OG   OH1   -0.660000       15.9990           0
     171 APRO 10   SER  HG1  H      0.430000        1.0080           0
     172 APRO 10   SER  C    C      0.510000       12.0110           0
     173 APRO 10   SER  O    O     -0.510000       15.9990           0
     174 APRO 11   LEU  N    NH1   -0.470000       14.0070           0
     175 APRO 11   LEU  HN   H      0.310000        1.0080           0
     176 APRO 11   LEU  CA   CT1    0.070000       12.0110           0
     177 APRO 11   LEU  HA   HB1    0.090000        1.0080           0
     178 APRO 11   LEU  CB   CT2   -0.180000       12.0110           0
     179 APRO 11   LEU  HB1  HA2    0.090000        1.0080           0
     180 APRO 11   LEU  HB2  HA2    0.090000        1.0080           0
     181 APRO 11   LEU  CG   CT1   -0.090000       12.0110           0
     182 APRO 11   LEU  HG   HA1    0.090000        1.0080           0
     183 APRO 11   LEU  CD1  CT3   -0.270000       12.0110           0
     184 APRO 11   LEU  HD11 HA3    0.090000        1.0080           0
     185 APRO 11   LEU  HD12 HA3    0.090000        1.0080           0
     186 APRO 11   LEU  HD13 HA3    0.090000        1.0080           0
     187 APRO 11   LEU  CD2  CT3   -0.270000       12.0110           0
     188 APRO 11   LEU  HD21 HA3    0.090000        1.0080           0
     189 APRO 11   LEU  HD22 HA3    0.090000        1.0080           0
     190 APRO 11   LEU  HD23 HA3    0.090000        1.0080           0
     191 APRO 11   LEU  C    C      0.510000       12.0110           0
     192 APRO 11   LEU  O    O     -0.510000       15.9990           0
     193 APRO 12   ALA  N    NH1   -0.470000       14.0070           0
     194 APRO 12   ALA  HN   H      0.310000        1.0080           0
     195 APRO 12   ALA  CA   CT1    0.070000       12.0110           0
     196 APRO 12   ALA  HA   HB1    0.090000        1.0080           0
     197 APRO 12   ALA  CB   CT3   -0.270000       12.0110           0
     198 APRO 12   ALA  HB1  HA3    0.090000        1.0080           0
     199 APRO 12   ALA  HB2  HA3    0.090000        1.0080           0
     200 APRO 12   ALA  HB3  HA3    0.090000        1.0080           0
     201 APRO 12   ALA  C    C      0.510000       12.0110           0
     202 APRO 12   ALA  O    O     -0.510000       15.9990           0
     203 APRO 13   ARG  N    NH1   -0.470000       14.0070           0
     204 APRO 13   ARG  HN   H      0.310000        1.0080           0
     205 APRO 13   ARG  CA   CT1    0.070000       12.0110           0
     206 APRO 13   ARG  HA   HB1    0.090000        1.0080           0
     207 APRO 13   ARG  CB   CT2   -0.180000       12.0110           0
     208 APRO 13   ARG  HB1  HA2    0.090000        1.0080           0
     209 APRO 13   ARG  HB2  HA2    0.090000        1.0080           0
     210 APRO 13   ARG  CG   CT2   -0.180000       12.0110           0
     211 APRO 13   ARG  HG1  HA2    0.090000        1.0080           0
     212 APRO 13   ARG  HG2  HA2    0.090000        1.0080           0
     213 APRO 13   ARG  CD   CT2    0.200000       12.0110           0
     214 APRO 13   ARG  HD1  HA2    0.090000        1.0080           0
     215 APRO 13   ARG  HD2  HA2    0.090000        1.0080           0
     216 APRO 13   ARG  NE   NC2   -0.700000       14.0070           0
     217 APRO 13   ARG  HE   HC     0.440000        1.0080           0
     218 APRO 13   ARG  CZ   C      0.640000       12.0110           0
     219 APRO 13   ARG  NH1  NC2   -0.800000       14.0070           0
     220 APRO 13   ARG  HH11 HC     0.460000        1.0080           0
     221 APRO 13   ARG  HH12 HC     0.460000        1.0080           0
     222 APRO 13   ARG  NH2  NC2   -0.800000       14.0070           0
     223 APRO 13   ARG  HH21 HC     0.460000        1.0080           0
     224 APRO 13   ARG  HH22 HC     0.460000        1.0080           0
     225 APRO 13   ARG  C    C      0.510000       12.0110           0
     226 APRO 13   ARG  O    O     -0.510000       15.9990           0
     227 APRO 14   ALA  N    NH1   -0.470000       14.0070           0
     228 APRO 14   ALA  HN   H      0.310000        1.0080           0
     229 APRO 14   ALA  CA   CT1    0.070000       12.0110           0
     230 APRO 14   ALA  HA   HB1    0.090000        1.0080           0
     231 APRO 14   ALA  CB   CT3   -0.270000       12.0110           0
     232 APRO 14   ALA  HB1  HA3    0.090000        1.0080           0
     233 APRO 14   ALA  HB2  HA3    0.090000        1.0080           0
     234 APRO 14   ALA  HB3  HA3    0.090000        1.0080           0
     235 APRO 14   ALA  C    C      0.510000       12.0110           0
     236 APRO 14   ALA  O    O     -0.510000       15.9990           0
     237 APRO 15   ILE  N    NH1   -0.470000       14.0070           0
     238 APRO 15   ILE  HN   H      0.310000        1.0080           0
     239 APRO 15   ILE  CA   CT1    0.070000       12.0110           0
     240 APRO 15   ILE  HA   HB1    0.090000        1.0080           0
     241 APRO 15   ILE  CB   CT1   -0.090000       12.0110           0
     242 APRO 15   ILE  HB   HA1    0.090000        1.0080           0
     243 APRO 15   ILE  CG2  CT3   -0.270000       12.0110           0
     244 APRO 15   ILE  HG21 HA3    0.090000        1.0080           0
     245 APRO 15   ILE  HG22 HA3    0.090000        1.0080           0
     246 APRO 15   ILE  HG23 HA3    0.090000        1.0080           0
     247 APRO 15   ILE  CG1  CT2   -0.180000       12.0110           0
     248 APRO 15   ILE  HG11 HA2    0.090000        1.0080           0
     249 APRO 15   ILE  HG12 HA2    0.090000        1.0080           0
     250 APRO 15   ILE  CD   CT3   -0.270000       12.0110           0
     251 APRO 15   ILE  HD1  HA3    0.090000        1.0080           0
     252 APRO 15   ILE  HD2  HA3    0.090000        1.0080           0
     253 APRO 15   ILE  HD3  HA3    0.090000        1.0080           0
     254 APRO 15   ILE  C    C      0.510000       12.0110           0
     255 APRO 15   ILE  O    O     -0.510000       15.9990           0
     256 APRO 16   ALA  N    NH1   -0.470000       14.0070           0
     257 APRO 16   ALA  HN   H      0.310000        1.0080           0
     258 APRO 16   ALA  CA   CT1    0.070000       12.0110           0
     259 APRO 16   ALA  HA   HB1    0.090000        1.0080           0
     260 APRO 16   ALA  CB   CT3   -0.270000       12.0110           0
     261 APRO 16   ALA  HB1  HA3    0.090000        1.0080           0
     262 APRO 16   ALA  HB2  HA3    0.090000        1.0080           0
     263 APRO 16   ALA  HB3  HA3    0.090000        1.0080           0
     264 APRO 16   ALA  C    C      0.510000       12.0110           0
     265 APRO 16   ALA  O    O     -0.510000       15.9990           0
     266 APRO 17   ASP  N    NH1   -0.470000       14.0070           0
     267 APRO 17   ASP  HN   H      0.310000        1.0080           0
     268 APRO 17   ASP  CA   CT1    0.070000       12.0110           0
     269 APRO 17   ASP  HA   HB1    0.090000        1.0080           0
     270 APRO 17   ASP  CB   CT2A  -0.280000       12.0110           0
     271 APRO 17   ASP  HB1  HA2    0.090000        1.0080           0
     272 APRO 17   ASP  HB2  HA2    0.090000        1.0080           0
     273 APRO 17   ASP  CG   CC     0.620000       12.0110           0
     274 APRO 17   ASP  OD1  OC    -0.760000       15.9990           0
     275 APRO 17   ASP  OD2  OC    -0.760000       15.9990           0
     276 APRO 17   ASP  C    C      0.510000       12.0110           0
     277 APRO 17   ASP  O    O     -0.510000       15.9990           0
     278 APRO 18   VAL  N    NH1   -0.470000       14.0070           0
     279 APRO 18   VAL  HN   H      0.310000        1.0080           0
     280 APRO 18   VAL  CA   CT1    0.070000       12.0110           0
     281 APRO 18   VAL  HA   HB1    0.090000        1.0080           0
     282 APRO 18   VAL  CB   CT1   -0.090000       12.0110           0
     283 APRO 18   VAL  HB   HA1    0.090000        1.0080           0
     284 APRO 18   VAL  CG1  CT3   -0.270000       12.0110           0
     285 APRO 18   VAL  HG11 HA3    0.090000        1.0080           0
     286 APRO 18   VAL  HG12 HA3    0.090000        1.0080           0
     287 APRO 18   VAL  HG13 HA3    0.090000        1.0080           0
     288 APRO 18   VAL  CG2  CT3   -0.270000       12.0110           0
     289 APRO 18   VAL  HG21 HA3    0.090000        1.0080           0
     290 APRO 18   VAL  HG22 HA3    0.090000        1.0080           0
     291 APRO 18   VAL  HG23 HA3    0.090000        1.0080           0
     292 APRO 18   VAL  C    C      0.510000       12.0110           0
     293 APRO 18   VAL  O    O     -0.510000       15.9990           0
     294 APRO 19   LEU  N    NH1   -0.470000       14.0070           0
     295 APRO 19   LEU  HN   H      0.310000        1.0080           0
     296 APRO 19   LEU  CA   CT1    0.070000       12.0110           0
     297 APRO 19   LEU  HA   HB1    0.090000        1.0080           0
     298 APRO 19   LEU  CB   CT2   -0.180000       12.0110           0
     299 APRO 19   LEU  HB1  HA2    0.090000        1.0080           0
     300 APRO 19   LEU  HB2  HA2    0.090000        1.0080           0
     301 APRO 19   LEU  CG   CT1   -0.090000       12.0110           0
     302 APRO 19   LEU  HG   HA1    0.090000        1.0080           0
     303 APRO 19   LEU  CD1  CT3   -0.270000       12.0110           0
     304 APRO 19   LEU  HD11 HA3    0.090000        1.0080           0
     305 APRO 19   LEU  HD12 HA3    0.090000        1.0080           0
     306 APRO 19   LEU  HD13 HA3    0.090000        1.0080           0
     307 APRO 19   LEU  CD2  CT3   -0.270000       12.0110           0
     308 APRO 19   LEU  HD21 HA3    0.090000        1.0080           0
     309 APRO 19   LEU  HD22 HA3    0.090000        1.0080           0
     310 APRO 19   LEU  HD23 HA3    0.090000        1.0080           0
     311 APRO 19   LEU  C    C      0.510000       12.0110           0
     312 APRO 19   LEU  O    O     -0.510000       15.9990           0
     313 APRO 20   PRO  N    N     -0.290000       14.0070           0
     314 APRO 20   PRO  CD   CP3    0.000000       12.0110           0
     315 APRO 20   PRO  HD1  HA2    0.090000        1.0080           0
     316 APRO 20   PRO  HD2  HA2    0.090000        1.0080           0
     317 APRO 20   PRO  CA   CP1    0.020000       12.0110           0
     318 APRO 20   PRO  HA   HB1    0.090000        1.0080           0
     319 APRO 20   PRO  CB   CP2   -0.180000       12.0110           0
     320 APRO 20   PRO  HB1  HA2    0.090000        1.0080           0
     321 APRO 20   PRO  HB2  HA2    0.090000        1.0080           0
     322 APRO 20   PRO  CG   CP2   -0.180000       12.0110           0
     323 APRO 20   PRO  HG1  HA2    0.090000        1.0080           0
     324 APRO 20   PRO  HG2  HA2    0.090000        1.0080           0
     325 APRO 20   PRO  C    C      0.510000       12.0110           0
     326 APRO 20   PRO  O    O     -0.510000       15.9990           0
     327 APRO 21   LYS  N    NH1   -0.470000       14.0070           0
     328 APRO 21   LYS  HN   H      0.310000        1.0080           0
     329 APRO 21   LYS  CA   CT1    0.070000       12.0110           0
     330 APRO 21   LYS  HA   HB1    0.090000        1.0080           0
     331 APRO 21   LYS  CB   CT2   -0.180000       12.0110           0
     332 APRO 21   LYS  HB1  HA2    0.090000        1.0080           0
     333 APRO 21   LYS  HB2  HA2    0.090000        1.0080           0
     334 APRO 21   LYS  CG   CT2   -0.180000       12.0110           0
     335 APRO 21   LYS  HG1  HA2    0.090000        1.0080           0
     336 APRO 21   LYS  HG2  HA2    0.090000        1.0080           0
     337 APRO 21   LYS  CD   CT2   -0.180000       12.0110           0
     338 APRO 21   LYS  HD1  HA2    0.090000        1.0080           0
     339 APRO 21   LYS  HD2  HA2    0.090000        1.0080           0
     340 APRO 21   LYS  CE   CT2    0.210000       12.0110           0
     341 APRO 21   LYS  HE1  HA2    0.050000        1.0080           0
     342 APRO 21   LYS  HE2  HA2    0.050000        1.0080           0
     343 APRO 21   LYS  NZ   NH3   -0.300000       14.0070           0
     344 APRO 21   LYS  HZ1  HC     0.330000        1.0080           0
     345 APRO 21   LYS  HZ2  HC     0.330000        1.0080           0
     346 APRO 21   LYS  HZ3  HC     0.330000        1.0080           0
     347 APRO 21   LYS  C    C      0.510000       12.0110           0
     348 APRO 21   LYS  O    O     -0.510000       15.9990           0
     349 APRO 22   PRO  N    N     -0.290000       14.0070           0
     350 APRO 22   PRO  CD   CP3    0.000000       12.0110           0
     351 APRO 22   PRO  HD1  HA2    0.090000        1.0080           0
     352 APRO 22   PRO  HD2  HA2    0.090000        1.0080           0
     353 APRO 22   PRO  CA   CP1    0.020000       12.0110           0
     354 APRO 22   PRO  HA   HB1    0.090000        1.0080           0
     355 APRO 22   PRO  CB   CP2   -0.180000       12.0110           0
     356 APRO 22   PRO  HB1  HA2    0.090000        1.0080           0
     357 APRO 22   PRO  HB2  HA2    0.090000        1.0080           0
     358 APRO 22   PRO  CG   CP2   -0.180000       12.0110           0
     359 APRO 22   PRO  HG1  HA2    0.090000        1.0080           0
     360 APRO 22   PRO  HG2  HA2    0.090000        1.0080           0
     361 APRO 22   PRO  C    C      0.510000       12.0110           0
     362 APRO 22   PRO  O    O     -0.510000       15.9990           0
     363 APRO 23   HSE  N    NH1   -0.470000       14.0070           0
     364 APRO 23   HSE  HN   H      0.310000        1.0080           0
     365 APRO 23   HSE  CA   CT1    0.070000       12.0110           0
     366 APRO 23   HSE  HA   HB1    0.090000        1.0080           0
     367 APRO 23   HSE  CB   CT2   -0.080000       12.0110           0
     368 APRO 23   HSE  HB1  HA2    0.090000        1.0080           0
     369 APRO 23   HSE  HB2  HA2    0.090000        1.0080           0
     370 APRO 23   HSE  ND1  NR2   -0.700000       14.0070           0
     371 APRO 23   HSE  CG   CPH1   0.220000       12.0110           0
     372 APRO 23   HSE  CE1  CPH2   0.250000       12.0110           0
     373 APRO 23   HSE  HE1  HR1    0.130000        1.0080           0
     374 APRO 23   HSE  NE2  NR1   -0.360000       14.0070           0
     375 APRO 23   HSE  HE2  H      0.320000        1.0080           0
     376 APRO 23   HSE  CD2  CPH1  -0.050000       12.0110           0
     377 APRO 23   HSE  HD2  HR3    0.090000        1.0080           0
     378 APRO 23   HSE  C    C      0.510000       12.0110           0
     379 APRO 23   HSE  O    O     -0.510000       15.9990           0
     380 APRO 24   ARG  N    NH1   -0.470000       14.0070           0
     381 APRO 24   ARG  HN   H      0.310000        1.0080           0
     382 APRO 24   ARG  CA   CT1    0.070000       12.0110           0
     383 APRO 24   ARG  HA   HB1    0.090000        1.0080           0
     384 APRO 24   ARG  CB   CT2   -0.180000       12.0110           0
     385 APRO 24   ARG  HB1  HA2    0.090000        1.0080           0
     386 APRO 24   ARG  HB2  HA2    0.090000        1.0080           0
     387 APRO 24   ARG  CG   CT2   -0.180000       12.0110           0
     388 APRO 24   ARG  HG1  HA2    0.090000        1.0080           0
     389 APRO 24   ARG  HG2  HA2    0.090000        1.0080           0
     390 APRO 24   ARG  CD   CT2    0.200000       12.0110           0
     391 APRO 24   ARG  HD1  HA2    0.090000        1.0080           0
     392 APRO 24   ARG  HD2  HA2    0.090000        1.0080           0
     393 APRO 24   ARG  NE   NC2   -0.700000       14.0070           0
     394 APRO 24   ARG  HE   HC     0.440000        1.0080           0
     395 APRO 24   ARG  CZ   C      0.640000       12.0110           0
     396 APRO 24   ARG  NH1  NC2   -0.800000       14.0070           0
     397 APRO 24   ARG  HH11 HC     0.460000        1.0080           0
     398 APRO 24   ARG  HH12 HC     0.460000        1.0080           0
     399 APRO 24   ARG  NH2  NC2   -0.800000       14.0070           0
     400 APRO 24   ARG  HH21 HC     0.460000        1.0080           0
     401 APRO 24   ARG  HH22 HC     0.460000        1.0080           0
     402 APRO 24   ARG  C    C      0.510000       12.0110           0
     403 APRO 24   ARG  O    O     -0.510000       15.9990           0
     404 APRO 25   LYS  N    NH1   -0.470000       14.0070           0
     405 APRO 25   LYS  HN   H      0.310000        1.0080           0
     406 APRO 25   LYS  CA   CT1    0.070000       12.0110           0
     407 APRO 25   LYS  HA   HB1    0.090000        1.0080           0
     408 APRO 25   LYS  CB   CT2   -0.180000       12.0110           0
     409 APRO 25   LYS  HB1  HA2    0.090000        1.0080           0
     410 APRO 25   LYS  HB2  HA2    0.090000        1.0080           0
     411 APRO 25   LYS  CG   CT2   -0.180000       12.0110           0
     412 APRO 25   LYS  HG1  HA2    0.090000        1.0080           0
     413 APRO 25   LYS  HG2  HA2    0.090000        1.0080           0
     414 APRO 25   LYS  CD   CT2   -0.180000       12.0110           0
     415 APRO 25   LYS  HD1  HA2    0.090000        1.0080           0
     416 APRO 25   LYS  HD2  HA2    0.090000        1.0080           0
     417 APRO 25   LYS  CE   CT2    0.210000       12.0110           0
     418 APRO 25   LYS  HE1  HA2    0.050000        1.0080           0
     419 APRO 25   LYS  HE2  HA2    0.050000        1.0080           0
     420 APRO 25   LYS  NZ   NH3   -0.300000       14.0070           0
     421 APRO 25   LYS  HZ1  HC     0.330000        1.0080           0
     422 APRO 25   LYS  HZ2  HC     0.330000        1.0080           0
     423 APRO 25   LYS  HZ3  HC     0.330000        1.0080           0
     424 APRO 25   LYS  C    C      0.510000       12.0110           0
     425 APRO 25   LYS  O    O     -0.510000       15.9990           0
     426 APRO 26   GLY  N    NH1   -0.470000       14.0070           0
     427 APRO 26   GLY  HN   H      0.310000        1.0080           0
     428 APRO 26   GLY  CA   CT2   -0.020000       12.0110           0
     429 APRO 26   GLY  HA1  HB2    0.090000        1.0080           0
     430 APRO 26   GLY  HA2  HB2    0.090000        1.0080           0
     431 APRO 26   GLY  C    C      0.510000       12.0110           0
     432 APRO 26   GLY  O    O     -0.510000       15.9990           0
     433 APRO 27   ASP  N    NH1   -0.470000       14.0070           0
     434 APRO 27   ASP  HN   H      0.310000        1.0080           0
     435 APRO 27   ASP  CA   CT1    0.070000       12.0110           0
     436 APRO 27   ASP  HA   HB1    0.090000        1.0080           0
     437 APRO 27   ASP  CB   CT2A  -0.280000       12.0110           0
     438 APRO 27   ASP  HB1  HA2    0.090000        1.0080           0
     439 APRO 27   ASP  HB2  HA2    0.090000        1.0080           0
     440 APRO 27   ASP  CG   CC     0.620000       12.0110           0
     441 APRO 27   ASP  OD1  OC    -0.760000       15.9990           0
     442 APRO 27   ASP  OD2  OC    -0.760000       15.9990           0
     443 APRO 27   ASP  C    C      0.510000       12.0110           0
     444 APRO 27   ASP  O    O     -0.510000       15.9990           0
     445 APRO 28   GLY  N    NH1   -0.470000       14.0070           0
     446 APRO 28   GLY  HN   H      0.310000        1.0080           0
     447 APRO 28   GLY  CA   CT2   -0.020000       12.0110           0
     448 APRO 28   GLY  HA1  HB2    0.090000        1.0080           0
     449 APRO 28   GLY  HA2  HB2    0.090000        1.0080           0
     450 APRO 28   GLY  C    C      0.510000       12.0110           0
     451 APRO 28   GLY  O    O     -0.510000       15.9990           0
     452 APRO 29   PHE  N    NH1   -0.470000       14.0070           0
     453 APRO 29   PHE  HN   H      0.310000        1.0080           0
     454 APRO 29   PHE  CA   CT1    0.070000       12.0110           0
     455 APRO 29   PHE  HA   HB1    0.090000        1.0080           0
     456 APRO 29   PHE  CB   CT2   -0.180000       12.0110           0
     457 APRO 29   PHE  HB1  HA2    0.090000        1.0080           0
     458 APRO 29   PHE  HB2  HA2    0.090000        1.0080           0
     459 APRO 29   PHE  CG   CA     0.000000       12.0110           0
     460 APRO 29   PHE  CD1  CA    -0.115000       12.0110           0
     461 APRO 29   PHE  HD1  HP     0.115000        1.0080           0
     462 APRO 29   PHE  CE1  CA    -0.115000       12.0110           0
     463 APRO 29   PHE  HE1  HP     0.115000        1.0080           0
     464 APRO 29   PHE  CZ   CA    -0.115000       12.0110           0
     465 APRO 29   PHE  HZ   HP     0.115000        1.0080           0
     466 APRO 29   PHE  CD2  CA    -0.115000       12.0110           0
     467 APRO 29   PHE  HD2  HP     0.115000        1.0080           0
     468 APRO 29   PHE  CE2  CA    -0.115000       12.0110           0
     469 APRO 29   PHE  HE2  HP     0.115000        1.0080           0
     470 APRO 29   PHE  C    C      0.510000       12.0110           0
     471 APRO 29   PHE  O    O     -0.510000       15.9990           0
     472 APRO 30   ILE  N    NH1   -0.470000       14.0070           0
     473 APRO 30   ILE  HN   H      0.310000        1.0080           0
     474 APRO 30   ILE  CA   CT1    0.070000       12.0110           0
     475 APRO 30   ILE  HA   HB1    0.090000        1.0080           0
     476 APRO 30   ILE  CB   CT1   -0.090000       12.0110           0
     477 APRO 30   ILE  HB   HA1    0.090000        1.0080           0
     478 APRO 30   ILE  CG2  CT3   -0.270000       12.0110           0
     479 APRO 30   ILE  HG21 HA3    0.090000        1.0080           0
     480 APRO 30   ILE  HG22 HA3    0.090000        1.0080           0
     481 APRO 30   ILE  HG23 HA3    0.090000        1.0080           0
     482 APRO 30   ILE  CG1  CT2   -0.180000       12.0110           0
     483 APRO 30   ILE  HG11 HA2    0.090000        1.0080           0
     484 APRO 30   ILE  HG12 HA2    0.090000        1.0080           0
     485 APRO 30   ILE  CD   CT3   -0.270000       12.0110           0
     486 APRO 30   ILE  HD1  HA3    0.090000        1.0080           0
     487 APRO 30   ILE  HD2  HA3    0.090000        1.0080           0
     488 APRO 30   ILE  HD3  HA3    0.090000        1.0080           0
     489 APRO 30   ILE  C    C      0.510000       12.0110           0
     490 APRO 30   ILE  O    O     -0.510000       15.9990           0
     491 APRO 31   GLU  N    NH1   -0.470000       14.0070           0
     492 APRO 31   GLU  HN   H      0.310000        1.0080           0
     493 APRO 31   GLU  CA   CT1    0.070000       12.0110           0
     494 APRO 31   GLU  HA   HB1    0.090000        1.0080           0
     495 APRO 31   GLU  CB   CT2A  -0.180000       12.0110           0
     496 APRO 31   GLU  HB1  HA2    0.090000        1.0080           0
     497 APRO 31   GLU  HB2  HA2    0.090000        1.0080           0
     498 APRO 31   GLU  CG   CT2   -0.280000       12.0110           0
     499 APRO 31   GLU  HG1  HA2    0.090000        1.0080           0
     500 APRO 31   GLU  HG2  HA2    0.090000        1.0080           0
     501 APRO 31   GLU  CD   CC     0.620000       12.0110           0
     502 APRO 31   GLU  OE1  OC    -0.760000       15.9990           0
     503 APRO 31   GLU  OE2  OC    -0.760000       15.9990           0
     504 APRO 31   GLU  C    C      0.510000       12.0110           0
     505 APRO 31   GLU  O    O     -0.510000       15.9990           0
     506 APRO 32   CYS  N    NH1   -0.470000       14.0070           0
     507 APRO 32   CYS  HN   H      0.310000        1.0080           0
     508 APRO 32   CYS  CA   CT1    0.070000       12.0110           0
     509 APRO 32   CYS  HA   HB1    0.090000        1.0080           0
     510 APRO 32   CYS  CB   CT2   -0.110000       12.0110           0
     511 APRO 32   CYS  HB1  HA2    0.090000        1.0080           0
     512 APRO 32   CYS  HB2  HA2    0.090000        1.0080           0
     513 APRO 32   CYS  SG   S     -0.230000       32.0600           0
     514 APRO 32   CYS  HG1  HS     0.160000        1.0080           0
     515 APRO 32   CYS  C    C      0.510000       12.0110           0
     516 APRO 32   CYS  O    O     -0.510000       15.9990           0
     517 APRO 33   GLY  N    NH1   -0.470000       14.0070           0
     518 APRO 33   GLY  HN   H      0.310000        1.0080           0
     519 APRO 33   GLY  CA   CT2   -0.020000       12.0110           0
     520 APRO 33   GLY  HA1  HB2    0.090000        1.0080           0
     521 APRO 33   GLY  HA2  HB2    0.090000        1.0080           0
     522 APRO 33   GLY  C    C      0.510000       12.0110           0
     523 APRO 33   GLY  O    O     -0.510000       15.9990           0
     524 APRO 34   ASN  N    NH1   -0.470000       14.0070           0
     525 APRO 34   ASN  HN   H      0.310000        1.0080           0
     526 APRO 34   ASN  CA   CT1    0.070000       12.0110           0
     527 APRO 34   ASN  HA   HB1    0.090000        1.0080           0
     528 APRO 34   ASN  CB   CT2   -0.180000       12.0110           0
     529 APRO 34   ASN  HB1  HA2    0.090000        1.0080           0
     530 APRO 34   ASN  HB2  HA2    0.090000        1.0080           0
     531 APRO 34   ASN  CG   CC     0.550000       12.0110           0
     532 APRO 34   ASN  OD1  O     -0.550000       15.9990           0
     533 APRO 34   ASN  ND2  NH2   -0.620000       14.0070           0
     534 APRO 34   ASN  HD21 H      0.320000        1.0080           0
     535 APRO 34   ASN  HD22 H      0.300000        1.0080           0
     536 APRO 34   ASN  C    C      0.510000       12.0110           0
     537 APRO 34   ASN  O    O     -0.510000       15.9990           0
     538 APRO 35   GLY  N    NH1   -0.470000       14.0070           0
     539 APRO 35   GLY  HN   H      0.310000        1.0080           0
     540 APRO 35   GLY  CA   CT2   -0.020000       12.0110           0
     541 APRO 35   GLY  HA1  HB2    0.090000        1.0080           0
     542 APRO 35   GLY  HA2  HB2    0.090000        1.0080           0
     543 APRO 35   GLY  C    C      0.510000       12.0110           0
     544 APRO 35   GLY  O    O     -0.510000       15.9990           0
     545 APRO 36   GLN  N    NH1   -0.470000       14.0070           0
     546 APRO 36   GLN  HN   H      0.310000        1.0080           0
     547 APRO 36   GLN  CA   CT1    0.070000       12.0110           0
     548 APRO 36   GLN  HA   HB1    0.090000        1.0080           0
     549 APRO 36   GLN  CB   CT2   -0.180000       12.0110           0
     550 APRO 36   GLN  HB1  HA2    0.090000        1.0080           0
     551 APRO 36   GLN  HB2  HA2    0.090000        1.0080           0
     552 APRO 36   GLN  CG   CT2   -0.180000       12.0110           0
     553 APRO 36   GLN  HG1  HA2    0.090000        1.0080           0
     554 APRO 36   GLN  HG2  HA2    0.090000        1.0080           0
     555 APRO 36   GLN  CD   CC     0.550000       12.0110           0
     556 APRO 36   GLN  OE1  O     -0.550000       15.9990           0
     557 APRO 36   GLN  NE2  NH2   -0.620000       14.0070           0
     558 APRO 36   GLN  HE21 H      0.320000        1.0080           0
     559 APRO 36   GLN  HE22 H      0.300000        1.0080           0
     560 APRO 36   GLN  C    C      0.510000       12.0110           0
     561 APRO 36   GLN  O    O     -0.510000       15.9990           0
     562 APRO 37   VAL  N    NH1   -0.470000       14.0070           0
     563 APRO 37   VAL  HN   H      0.310000        1.0080           0
     564 APRO 37   VAL  CA   CT1    0.070000       12.0110           0
     565 APRO 37   VAL  HA   HB1    0.090000        1.0080           0
     566 APRO 37   VAL  CB   CT1   -0.090000       12.0110           0
     567 APRO 37   VAL  HB   HA1    0.090000        1.0080           0
     568 APRO 37   VAL  CG1  CT3   -0.270000       12.0110           0
     569 APRO 37   VAL  HG11 HA3    0.090000        1.0080           0
     570 APRO 37   VAL  HG12 HA3    0.090000        1.0080           0
     571 APRO 37   VAL  HG13 HA3    0.090000        1.0080           0
     572 APRO 37   VAL  CG2  CT3   -0.270000       12.0110           0
     573 APRO 37   VAL  HG21 HA3    0.090000        1.0080           0
     574 APRO 37   VAL  HG22 HA3    0.090000        1.0080           0
     575 APRO 37   VAL  HG23 HA3    0.090000        1.0080           0
     576 APRO 37   VAL  C    C      0.510000       12.0110           0
     577 APRO 37   VAL  O    O     -0.510000       15.9990           0
     578 APRO 38   VAL  N    NH1   -0.470000       14.0070           0
     579 APRO 38   VAL  HN   H      0.310000        1.0080           0
     580 APRO 38   VAL  CA   CT1    0.070000       12.0110           0
     581 APRO 38   VAL  HA   HB1    0.090000        1.0080           0
     582 APRO 38   VAL  CB   CT1   -0.090000       12.0110           0
     583 APRO 38   VAL  HB   HA1    0.090000        1.0080           0
     584 APRO 38   VAL  CG1  CT3   -0.270000       12.0110           0
     585 APRO 38   VAL  HG11 HA3    0.090000        1.0080           0
     586 APRO 38   VAL  HG12 HA3    0.090000        1.0080           0
     587 APRO 38   VAL  HG13 HA3    0.090000        1.0080           0
     588 APRO 38   VAL  CG2  CT3   -0.270000       12.0110           0
     589 APRO 38   VAL  HG21 HA3    0.090000        1.0080           0
     590 APRO 38   VAL  HG22 HA3    0.090000        1.0080           0
     591 APRO 38   VAL  HG23 HA3    0.090000        1.0080           0
     592 APRO 38   VAL  C    C      0.510000       12.0110           0
     593 APRO 38   VAL  O    O     -0.510000       15.9990           0
     594 APRO 39   THR  N    NH1   -0.470000       14.0070           0
     595 APRO 39   THR  HN   H      0.310000        1.0080           0
     596 APRO 39   THR  CA   CT1    0.070000       12.0110           0
     597 APRO 39   THR  HA   HB1    0.090000        1.0080           0
     598 APRO 39   THR  CB   CT1    0.140000       12.0110           0
     599 APRO 39   THR  HB   HA1    0.090000        1.0080           0
     600 APRO 39   THR  OG1  OH1   -0.660000       15.9990           0
     601 APRO 39   THR  HG1  H      0.430000        1.0080           0
     602 APRO 39   THR  CG2  CT3   -0.270000       12.0110           0
     603 APRO 39   THR  HG21 HA3    0.090000        1.0080           0
     604 APRO 39   THR  HG22 HA3    0.090000        1.0080           0
     605 APRO 39   THR  HG23 HA3    0.090000        1.0080           0
     606 APRO 39   THR  C    C      0.510000       12.0110           0
     607 APRO 39   THR  O    O     -0.510000       15.9990           0
     608 APRO 40   TRP  N    NH1   -0.470000       14.0070           0
     609 APRO 40   TRP  HN   H      0.310000        1.0080           0
     610 APRO 40   TRP  CA   CT1    0.070000       12.0110           0
     611 APRO 40   TRP  HA   HB1    0.090000        1.0080           0
     612 APRO 40   TRP  CB   CT2   -0.180000       12.0110           0
     613 APRO 40   TRP  HB1  HA2    0.090000        1.0080           0
     614 APRO 40   TRP  HB2  HA2    0.090000        1.0080           0
     615 APRO 40   TRP  CG   CY    -0.030000       12.0110           0
     616 APRO 40   TRP  CD1  CA    -0.150000       12.0110           0
     617 APRO 40   TRP  HD1  HP     0.220000        1.0080           0
     618 APRO 40   TRP  NE1  NY    -0.510000       14.0070           0
     619 APRO 40   TRP  HE1  H      0.370000        1.0080           0
     620 APRO 40   TRP  CE2  CPT    0.240000       12.0110           0
     621 APRO 40   TRP  CD2  CPT    0.110000       12.0110           0
     622 APRO 40   TRP  CE3  CAI   -0.250000       12.0110           0
     623 APRO 40   TRP  HE3  HP     0.170000        1.0080           0
     624 APRO 40   TRP  CZ3  CA    -0.200000       12.0110           0
     625 APRO 40   TRP  HZ3  HP     0.140000        1.0080           0
     626 APRO 40   TRP  CZ2  CAI   -0.270000       12.0110           0
     627 APRO 40   TRP  HZ2  HP     0.160000        1.0080           0
     628 APRO 40   TRP  CH2  CA    -0.140000       12.0110           0
     629 APRO 40   TRP  HH2  HP     0.140000        1.0080           0
     630 APRO 40   TRP  C    C      0.510000       12.0110           0
     631 APRO 40   TRP  O    O     -0.510000       15.9990           0
     632 APRO 41   CYS  N    NH1   -0.470000       14.0070           0
     633 APRO 41   CYS  HN   H      0.310000        1.0080           0
     634 APRO 41   CYS  CA   CT1    0.070000       12.0110           0
     635 APRO 41   CYS  HA   HB1    0.090000        1.0080           0
     636 APRO 41   CYS  CB   CT2   -0.110000       12.0110           0
     637 APRO 41   CYS  HB1  HA2    0.090000        1.0080           0
     638 APRO 41   CYS  HB2  HA2    0.090000        1.0080           0
     639 APRO 41   CYS  SG   S     -0.230000       32.0600           0
     640 APRO 41   CYS  HG1  HS     0.160000        1.0080           0
     641 APRO 41   CYS  C    C      0.510000       12.0110           0
     642 APRO 41   CYS  O    O     -0.510000       15.9990           0
     643 APRO 42   ILE  N    NH1   -0.470000       14.0070           0
     644 APRO 42   ILE  HN   H      0.310000        1.0080           0
     645 APRO 42   ILE  CA   CT1    0.070000       12.0110           0
     646 APRO 42   ILE  HA   HB1    0.090000        1.0080           0
     647 APRO 42   ILE  CB   CT1   -0.090000       12.0110           0
     648 APRO 42   ILE  HB   HA1    0.090000        1.0080           0
     649 APRO 42   ILE  CG2  CT3   -0.270000       12.0110           0
     650 APRO 42   ILE  HG21 HA3    0.090000        1.0080           0
     651 APRO 42   ILE  HG22 HA3    0.090000        1.0080           0
     652 APRO 42   ILE  HG23 HA3    0.090000        1.0080           0
     653 APRO 42   ILE  CG1  CT2   -0.180000       12.0110           0
     654 APRO 42   ILE  HG11 HA2    0.090000        1.0080           0
     655 APRO 42   ILE  HG12 HA2    0.090000        1.0080           0
     656 APRO 42   ILE  CD   CT3   -0.270000       12.0110           0
     657 APRO 42   ILE  HD1  HA3    0.090000        1.0080           0
     658 APRO 42   ILE  HD2  HA3    0.090000        1.0080           0
     659 APRO 42   ILE  HD3  HA3    0.090000        1.0080           0
     660 APRO 42   ILE  C    C      0.510000       12.0110           0
     661 APRO 42   ILE  O    O     -0.510000       15.9990           0
     662 APRO 43   GLY  N    NH1   -0.470000       14.0070           0
     663 APRO 43   GLY  HN   H      0.310000        1.0080           0
     664 APRO 43   GLY  CA   CT2   -0.020000       12.0110           0
     665 APRO 43   GLY  HA1  HB2    0.090000        1.0080           0
     666 APRO 43   GLY  HA2  HB2    0.090000        1.0080           0
     667 APRO 43   GLY  C    C      0.510000       12.0110           0
     668 APRO 43   GLY  O    O     -0.510000       15.9990           0
     669 APRO 44   HSE  N    NH1   -0.470000       14.0070           0
     670 APRO 44   HSE  HN   H      0.310000        1.0080           0
     671 APRO 44   HSE  CA   CT1    0.070000       12.0110           0
     672 APRO 44   HSE  HA   HB1    0.090000        1.0080           0
     673 APRO 44   HSE  CB   CT2   -0.080000       12.0110           0
     674 APRO 44   HSE  HB1  HA2    0.090000        1.0080           0
     675 APRO 44   HSE  HB2  HA2    0.090000        1.0080           0
     676 APRO 44   HSE  ND1  NR2   -0.700000       14.0070           0
     677 APRO 44   HSE  CG   CPH1   0.220000       12.0110           0
     678 APRO 44   HSE  CE1  CPH2   0.250000       12.0110           0
     679 APRO 44   HSE  HE1  HR1    0.130000        1.0080           0
     680 APRO 44   HSE  NE2  NR1   -0.360000       14.0070           0
     681 APRO 44   HSE  HE2  H      0.320000        1.0080           0
     682 APRO 44   HSE  CD2  CPH1  -0.050000       12.0110           0
     683 APRO 44   HSE  HD2  HR3    0.090000        1.0080           0
     684 APRO 44   HSE  C    C      0.510000       12.0110           0
     685 APRO 44   HSE  O    O     -0.510000       15.9990           0
     686 APRO 45   LEU  N    NH1   -0.470000       14.0070           0
     687 APRO 45   LEU  HN   H      0.310000        1.0080           0
     688 APRO 45   LEU  CA   CT1    0.070000       12.0110           0
     689 APRO 45   LEU  HA   HB1    0.090000        1.0080           0
     690 APRO 45   LEU  CB   CT2   -0.180000       12.0110           0
     691 APRO 45   LEU  HB1  HA2    0.090000        1.0080           0
     692 APRO 45   LEU  HB2  HA2    0.090000        1.0080           0
     693 APRO 45   LEU  CG   CT1   -0.090000       12.0110           0
     694 APRO 45   LEU  HG   HA1    0.090000        1.0080           0
     695 APRO 45   LEU  CD1  CT3   -0.270000       12.0110           0
     696 APRO 45   LEU  HD11 HA3    0.090000        1.0080           0
     697 APRO 45   LEU  HD12 HA3    0.090000        1.0080           0
     698 APRO 45   LEU  HD13 HA3    0.090000        1.0080           0
     699 APRO 45   LEU  CD2  CT3   -0.270000       12.0110           0
     700 APRO 45   LEU  HD21 HA3    0.090000        1.0080           0
     701 APRO 45   LEU  HD22 HA3    0.090000        1.0080           0
     702 APRO 45   LEU  HD23 HA3    0.090000        1.0080           0
     703 APRO 45   LEU  C    C      0.510000       12.0110           0
     704 APRO 45   LEU  O    O     -0.510000       15.9990           0
     705 APRO 46   LEU  N    NH1   -0.470000       14.0070           0
     706 APRO 46   LEU  HN   H      0.310000        1.0080           0
     707 APRO 46   LEU  CA   CT1    0.070000       12.0110           0
     708 APRO 46   LEU  HA   HB1    0.090000        1.0080           0
     709 APRO 46   LEU  CB   CT2   -0.180000       12.0110           0
     710 APRO 46   LEU  HB1  HA2    0.090000        1.0080           0
     711 APRO 46   LEU  HB2  HA2    0.090000        1.0080           0
     712 APRO 46   LEU  CG   CT1   -0.090000       12.0110           0
     713 APRO 46   LEU  HG   HA1    0.090000        1.0080           0
     714 APRO 46   LEU  CD1  CT3   -0.270000       12.0110           0
     715 APRO 46   LEU  HD11 HA3    0.090000        1.0080           0
     716 APRO 46   LEU  HD12 HA3    0.090000        1.0080           0
     717 APRO 46   LEU  HD13 HA3    0.090000        1.0080           0
     718 APRO 46   LEU  CD2  CT3   -0.270000       12.0110           0
     719 APRO 46   LEU  HD21 HA3    0.090000        1.0080           0
     720 APRO 46   LEU  HD22 HA3    0.090000        1.0080           0
     721 APRO 46   LEU  HD23 HA3    0.090000        1.0080           0
     722 APRO 46   LEU  C    C      0.510000       12.0110           0
     723 APRO 46   LEU  O    O     -0.510000       15.9990           0
     724 APRO 47   GLU  N    NH1   -0.470000       14.0070           0
     725 APRO 47   GLU  HN   H      0.310000        1.0080           0
     726 APRO 47   GLU  CA   CT1    0.070000       12.0110           0
     727 APRO 47   GLU  HA   HB1    0.090000        1.0080           0
     728 APRO 47   GLU  CB   CT2A  -0.180000       12.0110           0
     729 APRO 47   GLU  HB1  HA2    0.090000        1.0080           0
     730 APRO 47   GLU  HB2  HA2    0.090000        1.0080           0
     731 APRO 47   GLU  CG   CT2   -0.280000       12.0110           0
     732 APRO 47   GLU  HG1  HA2    0.090000        1.0080           0
     733 APRO 47   GLU  HG2  HA2    0.090000        1.0080           0
     734 APRO 47   GLU  CD   CC     0.620000       12.0110           0
     735 APRO 47   GLU  OE1  OC    -0.760000       15.9990           0
     736 APRO 47   GLU  OE2  OC    -0.760000       15.9990           0
     737 APRO 47   GLU  C    C      0.510000       12.0110           0
     738 APRO 47   GLU  O    O     -0.510000       15.9990           0
     739 APRO 48   GLN  N    NH1   -0.470000       14.0070           0
     740 APRO 48   GLN  HN   H      0.310000        1.0080           0
     741 APRO 48   GLN  CA   CT1    0.070000       12.0110           0
     742 APRO 48   GLN  HA   HB1    0.090000        1.0080           0
     743 APRO 48   GLN  CB   CT2   -0.180000       12.0110           0
     744 APRO 48   GLN  HB1  HA2    0.090000        1.0080           0
     745 APRO 48   GLN  HB2  HA2    0.090000        1.0080           0
     746 APRO 48   GLN  CG   CT2   -0.180000       12.0110           0
     747 APRO 48   GLN  HG1  HA2    0.090000        1.0080           0
     748 APRO 48   GLN  HG2  HA2    0.090000        1.0080           0
     749 APRO 48   GLN  CD   CC     0.550000       12.0110           0
     750 APRO 48   GLN  OE1  O     -0.550000       15.9990           0
     751 APRO 48   GLN  NE2  NH2   -0.620000       14.0070           0
     752 APRO 48   GLN  HE21 H      0.320000        1.0080           0
     753 APRO 48   GLN  HE22 H      0.300000        1.0080           0
     754 APRO 48   GLN  C    C      0.510000       12.0110           0
     755 APRO 48   GLN  O    O     -0.510000       15.9990           0
     756 APRO 49   ALA  N    NH1   -0.470000       14.0070           0
     757 APRO 49   ALA  HN   H      0.310000        1.0080           0
     758 APRO 49   ALA  CA   CT1    0.070000       12.0110           0
     759 APRO 49   ALA  HA   HB1    0.090000        1.0080           0
     760 APRO 49   ALA  CB   CT3   -0.270000       12.0110           0
     761 APRO 49   ALA  HB1  HA3    0.090000        1.0080           0
     762 APRO 49   ALA  HB2  HA3    0.090000        1.0080           0
     763 APRO 49   ALA  HB3  HA3    0.090000        1.0080           0
     764 APRO 49   ALA  C    C      0.510000       12.0110           0
     765 APRO 49   ALA  O    O     -0.510000       15.9990           0
     766 APRO 50   GLN  N    NH1   -0.470000       14.0070           0
     767 APRO 50   GLN  HN   H      0.310000        1.0080           0
     768 APRO 50   GLN  CA   CT1    0.070000       12.0110           0
     769 APRO 50   GLN  HA   HB1    0.090000        1.0080           0
     770 APRO 50   GLN  CB   CT2   -0.180000       12.0110           0
     771 APRO 50   GLN  HB1  HA2    0.090000        1.0080           0
     772 APRO 50   GLN  HB2  HA2    0.090000        1.0080           0
     773 APRO 50   GLN  CG   CT2   -0.180000       12.0110           0
     774 APRO 50   GLN  HG1  HA2    0.090000        1.0080           0
     775 APRO 50   GLN  HG2  HA2    0.090000        1.0080           0
     776 APRO 50   GLN  CD   CC     0.550000       12.0110           0
     777 APRO 50   GLN  OE1  O     -0.550000       15.9990           0
     778 APRO 50   GLN  NE2  NH2   -0.620000       14.0070           0
     779 APRO 50   GLN  HE21 H      0.320000        1.0080           0
     780 APRO 50   GLN  HE22 H      0.300000        1.0080           0
     781 APRO 50   GLN  C    C      0.510000       12.0110           0
     782 APRO 50   GLN  O    O     -0.510000       15.9990           0
     783 APRO 51   PRO  N    N     -0.290000       14.0070           0
     784 APRO 51   PRO  CD   CP3    0.000000       12.0110           0
     785 APRO 51   PRO  HD1  HA2    0.090000        1.0080           0
     786 APRO 51   PRO  HD2  HA2    0.090000        1.0080           0
     787 APRO 51   PRO  CA   CP1    0.020000       12.0110           0
     788 APRO 51   PRO  HA   HB1    0.090000        1.0080           0
     789 APRO 51   PRO  CB   CP2   -0.180000       12.0110           0
     790 APRO 51   PRO  HB1  HA2    0.090000        1.0080           0
     791 APRO 51   PRO  HB2  HA2    0.090000        1.0080           0
     792 APRO 51   PRO  CG   CP2   -0.180000       12.0110           0
     793 APRO 51   PRO  HG1  HA2    0.090000        1.0080           0
     794 APRO 51   PRO  HG2  HA2    0.090000        1.0080           0
     795 APRO 51   PRO  C    C      0.510000       12.0110           0
     796 APRO 51   PRO  O    O     -0.510000       15.9990           0
     797 APRO 52   ASP  N    NH1   -0.470000       14.0070           0
     798 APRO 52   ASP  HN   H      0.310000        1.0080           0
     799 APRO 52   ASP  CA   CT1    0.070000       12.0110           0
     800 APRO 52   ASP  HA   HB1    0.090000        1.0080           0
     801 APRO 52   ASP  CB   CT2A  -0.280000       12.0110           0
     802 APRO 52   ASP  HB1  HA2    0.090000        1.0080           0
     803 APRO 52   ASP  HB2  HA2    0.090000        1.0080           0
     804 APRO 52   ASP  CG   CC     0.620000       12.0110           0
     805 APRO 52   ASP  OD1  OC    -0.760000       15.9990           0
     806 APRO 52   ASP  OD2  OC    -0.760000       15.9990           0
     807 APRO 52   ASP  C    C      0.510000       12.0110           0
     808 APRO 52   ASP  O    O     -0.510000       15.9990           0
     809 APRO 53   ALA  N    NH1   -0.470000       14.0070           0
     810 APRO 53   ALA  HN   H      0.310000        1.0080           0
     811 APRO 53   ALA  CA   CT1    0.070000       12.0110           0
     812 APRO 53   ALA  HA   HB1    0.090000        1.0080           0
     813 APRO 53   ALA  CB   CT3   -0.270000       12.0110           0
     814 APRO 53   ALA  HB1  HA3    0.090000        1.0080           0
     815 APRO 53   ALA  HB2  HA3    0.090000        1.0080           0
     816 APRO 53   ALA  HB3  HA3    0.090000        1.0080           0
     817 APRO 53   ALA  C    C      0.510000       12.0110           0
     818 APRO 53   ALA  O    O     -0.510000       15.9990           0
     819 APRO 54   TYR  N    NH1   -0.470000       14.0070           0
     820 APRO 54   TYR  HN   H      0.310000        1.0080           0
     821 APRO 54   TYR  CA   CT1    0.070000       12.0110           0
     822 APRO 54   TYR  HA   HB1    0.090000        1.0080           0
     823 APRO 54   TYR  CB   CT2   -0.180000       12.0110           0
     824 APRO 54   TYR  HB1  HA2    0.090000        1.0080           0
     825 APRO 54   TYR  HB2  HA2    0.090000        1.0080           0
     826 APRO 54   TYR  CG   CA     0.000000       12.0110           0
     827 APRO 54   TYR  CD1  CA    -0.115000       12.0110           0
     828 APRO 54   TYR  HD1  HP     0.115000        1.0080           0
     829 APRO 54   TYR  CE1  CA    -0.115000       12.0110           0
     830 APRO 54   TYR  HE1  HP     0.115000        1.0080           0
     831 APRO 54   TYR  CZ   CA     0.110000       12.0110           0
     832 APRO 54   TYR  OH   OH1   -0.540000       15.9990           0
     833 APRO 54   TYR  HH   H      0.430000        1.0080           0
     834 APRO 54   TYR  CD2  CA    -0.115000       12.0110           0
     835 APRO 54   TYR  HD2  HP     0.115000        1.0080           0
     836 APRO 54   TYR  CE2  CA    -0.115000       12.0110           0
     837 APRO 54   TYR  HE2  HP     0.115000        1.0080           0
     838 APRO 54   TYR  C    C      0.510000       12.0110           0
     839 APRO 54   TYR  O    O     -0.510000       15.9990           0
     840 APRO 55   ASP  N    NH1   -0.470000       14.0070           0
     841 APRO 55   ASP  HN   H      0.310000        1.0080           0
     842 APRO 55   ASP  CA   CT1    0.070000       12.0110           0
     843 APRO 55   ASP  HA   HB1    0.090000        1.0080           0
     844 APRO 55   ASP  CB   CT2A  -0.280000       12.0110           0
     845 APRO 55   ASP  HB1  HA2    0.090000        1.0080           0
     846 APRO 55   ASP  HB2  HA2    0.090000        1.0080           0
     847 APRO 55   ASP  CG   CC     0.620000       12.0110           0
     848 APRO 55   ASP  OD1  OC    -0.760000       15.9990           0
     849 APRO 55   ASP  OD2  OC    -0.760000       15.9990           0
     850 APRO 55   ASP  C    C      0.510000       12.0110           0
     851 APRO 55   ASP  O    O     -0.510000       15.9990           0
     852 APRO 56   SER  N    NH1   -0.470000       14.0070           0
     853 APRO 56   SER  HN   H      0.310000        1.0080           0
     854 APRO 56   SER  CA   CT1    0.070000       12.0110           0
     855 APRO 56   SER  HA   HB1    0.090000        1.0080           0
     856 APRO 56   SER  CB   CT2    0.050000       12.0110           0
     857 APRO 56   SER  HB1  HA2    0.090000        1.0080           0
     858 APRO 56   SER  HB2  HA2    0.090000        1.0080           0
     859 APRO 56   SER  OG   OH1   -0.660000       15.9990           0
     860 APRO 56   SER  HG1  H      0.430000        1.0080           0
     861 APRO 56   SER  C    C      0.510000       12.0110           0
     862 APRO 56   SER  O    O     -0.510000       15.9990           0
     863 APRO 57   ARG  N    NH1   -0.470000       14.0070           0
     864 APRO 57   ARG  HN   H      0.310000        1.0080           0
     865 APRO 57   ARG  CA   CT1    0.070000       12.0110           0
     866 APRO 57   ARG  HA   HB1    0.090000        1.0080           0
     867 APRO 57   ARG  CB   CT2   -0.180000       12.0110           0
     868 APRO 57   ARG  HB1  HA2    0.090000        1.0080           0
     869 APRO 57   ARG  HB2  HA2    0.090000        1.0080           0
     870 APRO 57   ARG  CG   CT2   -0.180000       12.0110           0
     871 APRO 57   ARG  HG1  HA2    0.090000        1.0080           0
     872 APRO 57   ARG  HG2  HA2    0.090000        1.0080           0
     873 APRO 57   ARG  CD   CT2    0.200000       12.0110           0
     874 APRO 57   ARG  HD1  HA2    0.090000        1.0080           0
     875 APRO 57   ARG  HD2  HA2    0.090000        1.0080           0
     876 APRO 57   ARG  NE   NC2   -0.700000       14.0070           0
     877 APRO 57   ARG  HE   HC     0.440000        1.0080           0
     878 APRO 57   ARG  CZ   C      0.640000       12.0110           0
     879 APRO 57   ARG  NH1  NC2   -0.800000       14.0070           0
     880 APRO 57   ARG  HH11 HC     0.460000        1.0080           0
     881 APRO 57   ARG  HH12 HC     0.460000        1.0080           0
     882 APRO 57   ARG  NH2  NC2   -0.800000       14.0070           0
     883 APRO 57   ARG  HH21 HC     0.460000        1.0080           0
     884 APRO 57   ARG  HH22 HC     0.460000        1.0080           0
     885 APRO 57   ARG  C    C      0.510000       12.0110           0
     886 APRO 57   ARG  O    O     -0.510000       15.9990           0
     887 APRO 58   TYR  N    NH1   -0.470000       14.0070           0
     888 APRO 58   TYR  HN   H      0.310000        1.0080           0
     889 APRO 58   TYR  CA   CT1    0.070000       12.0110           0
     890 APRO 58   TYR  HA   HB1    0.090000        1.0080           0
     891 APRO 58   TYR  CB   CT2   -0.180000       12.0110           0
     892 APRO 58   TYR  HB1  HA2    0.090000        1.0080           0
     893 APRO 58   TYR  HB2  HA2    0.090000        1.0080           0
     894 APRO 58   TYR  CG   CA     0.000000       12.0110           0
     895 APRO 58   TYR  CD1  CA    -0.115000       12.0110           0
     896 APRO 58   TYR  HD1  HP     0.115000        1.0080           0
     897 APRO 58   TYR  CE1  CA    -0.115000       12.0110           0
     898 APRO 58   TYR  HE1  HP     0.115000        1.0080           0
     899 APRO 58   TYR  CZ   CA     0.110000       12.0110           0
     900 APRO 58   TYR  OH   OH1   -0.540000       15.9990           0
     901 APRO 58   TYR  HH   H      0.430000        1.0080           0
     902 APRO 58   TYR  CD2  CA    -0.115000       12.0110           0
     903 APRO 58   TYR  HD2  HP     0.115000        1.0080           0
     904 APRO 58   TYR  CE2  CA    -0.115000       12.0110           0
     905 APRO 58   TYR  HE2  HP     0.115000        1.0080           0
     906 APRO 58   TYR  C    C      0.510000       12.0110           0
     907 APRO 58   TYR  O    O     -0.510000       15.9990           0
     908 APRO 59   ALA  N    NH1   -0.470000       14.0070           0
     909 APRO 59   ALA  HN   H      0.310000        1.0080           0
     910 APRO 59   ALA  CA   CT1    0.070000       12.0110           0
     911 APRO 59   ALA  HA   HB1    0.090000        1.0080           0
     912 APRO 59   ALA  CB   CT3   -0.270000       12.0110           0
     913 APRO 59   ALA  HB1  HA3    0.090000        1.0080           0
     914 APRO 59   ALA  HB2  HA3    0.090000        1.0080           0
     915 APRO 59   ALA  HB3  HA3    0.090000        1.0080           0
     916 APRO 59   ALA  C    C      0.510000       12.0110           0
     917 APRO 59   ALA  O    O     -0.510000       15.9990           0
     918 APRO 60   ARG  N    NH1   -0.470000       14.0070           0
     919 APRO 60   ARG  HN   H      0.310000        1.0080           0
     920 APRO 60   ARG  CA   CT1    0.070000       12.0110           0
     921 APRO 60   ARG  HA   HB1    0.090000        1.0080           0
     922 APRO 60   ARG  CB   CT2   -0.180000       12.0110           0
     923 APRO 60   ARG  HB1  HA2    0.090000        1.0080           0
     924 APRO 60   ARG  HB2  HA2    0.090000        1.0080           0
     925 APRO 60   ARG  CG   CT2   -0.180000       12.0110           0
     926 APRO 60   ARG  HG1  HA2    0.090000        1.0080           0
     927 APRO 60   ARG  HG2  HA2    0.090000        1.0080           0
     928 APRO 60   ARG  CD   CT2    0.200000       12.0110           0
     929 APRO 60   ARG  HD1  HA2    0.090000        1.0080           0
     930 APRO 60   ARG  HD2  HA2    0.090000        1.0080           0
     931 APRO 60   ARG  NE   NC2   -0.700000       14.0070           0
     932 APRO 60   ARG  HE   HC     0.440000        1.0080           0
     933 APRO 60   ARG  CZ   C      0.640000       12.0110           0
     934 APRO 60   ARG  NH1  NC2   -0.800000       14.0070           0
     935 APRO 60   ARG  HH11 HC     0.460000        1.0080           0
     936 APRO 60   ARG  HH12 HC     0.460000        1.0080           0
     937 APRO 60   ARG  NH2  NC2   -0.800000       14.0070           0
     938 APRO 60   ARG  HH21 HC     0.460000        1.0080           0
     939 APRO 60   ARG  HH22 HC     0.460000        1.0080           0
     940 APRO 60   ARG  C    C      0.510000       12.0110           0
     941 APRO 60   ARG  O    O     -0.510000       15.9990           0
     942 APRO 61   TRP  N    NH1   -0.470000       14.0070           0
     943 APRO 61   TRP  HN   H      0.310000        1.0080           0
     944 APRO 61   TRP  CA   CT1    0.070000       12.0110           0
     945 APRO 61   TRP  HA   HB1    0.090000        1.0080           0
     946 APRO 61   TRP  CB   CT2   -0.180000       12.0110           0
     947 APRO 61   TRP  HB1  HA2    0.090000        1.0080           0
     948 APRO 61   TRP  HB2  HA2    0.090000        1.0080           0
     949 APRO 61   TRP  CG   CY    -0.030000       12.0110           0
     950 APRO 61   TRP  CD1  CA    -0.150000       12.0110           0
     951 APRO 61   TRP  HD1  HP     0.220000        1.0080           0
     952 APRO 61   TRP  NE1  NY    -0.510000       14.0070           0
     953 APRO 61   TRP  HE1  H      0.370000        1.0080           0
     954 APRO 61   TRP  CE2  CPT    0.240000       12.0110           0
     955 APRO 61   TRP  CD2  CPT    0.110000       12.0110           0
     956 APRO 61   TRP  CE3  CAI   -0.250000       12.0110           0
     957 APRO 61   TRP  HE3  HP     0.170000        1.0080           0
     958 APRO 61   TRP  CZ3  CA    -0.200000       12.0110           0
     959 APRO 61   TRP  HZ3  HP     0.140000        1.0080           0
     960 APRO 61   TRP  CZ2  CAI   -0.270000       12.0110           0
     961 APRO 61   TRP  HZ2  HP     0.160000        1.0080           0
     962 APRO 61   TRP  CH2  CA    -0.140000       12.0110           0
     963 APRO 61   TRP  HH2  HP     0.140000        1.0080           0
     964 APRO 61   TRP  C    C      0.510000       12.0110           0
     965 APRO 61   TRP  O    O     -0.510000       15.9990           0
     966 APRO 62   ASN  N    NH1   -0.470000       14.0070           0
     967 APRO 62   ASN  HN   H      0.310000        1.0080           0
     968 APRO 62   ASN  CA   CT1    0.070000       12.0110           0
     969 APRO 62   ASN  HA   HB1    0.090000        1.0080           0
     970 APRO 62   ASN  CB   CT2   -0.180000       12.0110           0
     971 APRO 62   ASN  HB1  HA2    0.090000        1.0080           0
     972 APRO 62   ASN  HB2  HA2    0.090000        1.0080           0
     973 APRO 62   ASN  CG   CC     0.550000       12.0110           0
     974 APRO 62   ASN  OD1  O     -0.550000       15.9990           0
     975 APRO 62   ASN  ND2  NH2   -0.620000       14.0070           0
     976 APRO 62   ASN  HD21 H      0.320000        1.0080           0
     977 APRO 62   ASN  HD22 H      0.300000        1.0080           0
     978 APRO 62   ASN  C    C      0.510000       12.0110           0
     979 APRO 62   ASN  O    O     -0.510000       15.9990           0
     980 APRO 63   LEU  N    NH1   -0.470000       14.0070           0
     981 APRO 63   LEU  HN   H      0.310000        1.0080           0
     982 APRO 63   LEU  CA   CT1    0.070000       12.0110           0
     983 APRO 63   LEU  HA   HB1    0.090000        1.0080           0
     984 APRO 63   LEU  CB   CT2   -0.180000       12.0110           0
     985 APRO 63   LEU  HB1  HA2    0.090000        1.0080           0
     986 APRO 63   LEU  HB2  HA2    0.090000        1.0080           0
     987 APRO 63   LEU  CG   CT1   -0.090000       12.0110           0
     988 APRO 63   LEU  HG   HA1    0.090000        1.0080           0
     989 APRO 63   LEU  CD1  CT3   -0.270000       12.0110           0
     990 APRO 63   LEU  HD11 HA3    0.090000        1.0080           0
     991 APRO 63   LEU  HD12 HA3    0.090000        1.0080           0
     992 APRO 63   LEU  HD13 HA3    0.090000        1.0080           0
     993 APRO 63   LEU  CD2  CT3   -0.270000       12.0110           0
     994 APRO 63   LEU  HD21 HA3    0.090000        1.0080           0
     995 APRO 63   LEU  HD22 HA3    0.090000        1.0080           0
     996 APRO 63   LEU  HD23 HA3    0.090000        1.0080           0
     997 APRO 63   LEU  C    C      0.510000       12.0110           0
     998 APRO 63   LEU  O    O     -0.510000       15.9990           0
     999 APRO 64   ALA  N    NH1   -0.470000       14.0070           0
    1000 APRO 64   ALA  HN   H      0.310000        1.0080           0
    1001 APRO 64   ALA  CA   CT1    0.070000       12.0110           0
    1002 APRO 64   ALA  HA   HB1    0.090000        1.0080           0
    1003 APRO 64   ALA  CB   CT3   -0.270000       12.0110           0
    1004 APRO 64   ALA  HB1  HA3    0.090000        1.0080           0
    1005 APRO 64   ALA  HB2  HA3    0.090000        1.0080           0
    1006 APRO 64   ALA  HB3  HA3    0.090000        1.0080           0
    1007 APRO 64   ALA  C    C      0.510000       12.0110           0
    1008 APRO 64   ALA  O    O     -0.510000       15.9990           0
    1009 APRO 65   ASP  N    NH1   -0.470000       14.0070           0
    1010 APRO 65   ASP  HN   H      0.310000        1.0080           0
    1011 APRO 65   ASP  CA   CT1    0.070000       12.0110           0
    1012 APRO 65   ASP  HA   HB1    0.090000        1.0080           0
    1013 APRO 65   ASP  CB   CT2A  -0.280000       12.0110           0
    1014 APRO 65   ASP  HB1  HA2    0.090000        1.0080           0
    1015 APRO 65   ASP  HB2  HA2    0.090000        1.0080           0
    1016 APRO 65   ASP  CG   CC     0.620000       12.0110           0
    1017 APRO 65   ASP  OD1  OC    -0.760000       15.9990           0
    1018 APRO 65   ASP  OD2  OC    -0.760000       15.9990           0
    1019 APRO 65   ASP  C    C      0.510000       12.0110           0
    1020 APRO 65   ASP  O    O     -0.510000       15.9990           0
    1021 APRO 66   LEU  N    NH1   -0.470000       14.0070           0
    1022 APRO 66   LEU  HN   H      0.310000        1.0080           0
    1023 APRO 66   LEU  CA   CT1    0.070000       12.0110           0
    1024 APRO 66   LEU  HA   HB1    0.090000        1.0080           0
    1025 APRO 66   LEU  CB   CT2   -0.180000       12.0110           0
    1026 APRO 66   LEU  HB1  HA2    0.090000        1.0080           0
    1027 APRO 66   LEU  HB2  HA2    0.090000        1.0080           0
    1028 APRO 66   LEU  CG   CT1   -0.090000       12.0110           0
    1029 APRO 66   LEU  HG   HA1    0.090000        1.0080           0
    1030 APRO 66   LEU  CD1  CT3   -0.270000       12.0110           0
    1031 APRO 66   LEU  HD11 HA3    0.090000        1.0080           0
    1032 APRO 66   LEU  HD12 HA3    0.090000        1.0080           0
    1033 APRO 66   LEU  HD13 HA3    0.090000        1.0080           0
    1034 APRO 66   LEU  CD2  CT3   -0.270000       12.0110           0
    1035 APRO 66   LEU  HD21 HA3    0.090000        1.0080           0
    1036 APRO 66   LEU  HD22 HA3    0.090000        1.0080           0
    1037 APRO 66   LEU  HD23 HA3    0.090000        1.0080           0
    1038 APRO 66   LEU  C    C      0.510000       12.0110           0
    1039 APRO 66   LEU  O    O     -0.510000       15.9990           0
    1040 APRO 67   PRO  N    N     -0.290000       14.0070           0
    1041 APRO 67   PRO  CD   CP3    0.000000       12.0110           0
    1042 APRO 67   PRO  HD1  HA2    0.090000        1.0080           0
    1043 APRO 67   PRO  HD2  HA2    0.090000        1.0080           0
    1044 APRO 67   PRO  CA   CP1    0.020000       12.0110           0
    1045 APRO 67   PRO  HA   HB1    0.090000        1.0080           0
    1046 APRO 67   PRO  CB   CP2   -0.180000       12.0110           0
    1047 APRO 67   PRO  HB1  HA2    0.090000        1.0080           0
    1048 APRO 67   PRO  HB2  HA2    0.090000        1.0080           0
    1049 APRO 67   PRO  CG   CP2   -0.180000       12.0110           0
    1050 APRO 67   PRO  HG1  HA2    0.090000        1.0080           0
    1051 APRO 67   PRO  HG2  HA2    0.090000        1.0080           0
    1052 APRO 67   PRO  C    C      0.510000       12.0110           0
    1053 APRO 67   PRO  O    O     -0.510000       15.9990           0
    1054 APRO 68   ILE  N    NH1   -0.470000       14.0070           0
    1055 APRO 68   ILE  HN   H      0.310000        1.0080           0
    1056 APRO 68   ILE  CA   CT1    0.070000       12.0110           0
    1057 APRO 68   ILE  HA   HB1    0.090000        1.0080           0
    1058 APRO 68   ILE  CB   CT1   -0.090000       12.0110           0
    1059 APRO 68   ILE  HB   HA1    0.090000        1.0080           0
    1060 APRO 68   ILE  CG2  CT3   -0.270000       12.0110           0
    1061 APRO 68   ILE  HG21 HA3    0.090000        1.0080           0
    1062 APRO 68   ILE  HG22 HA3    0.090000        1.0080           0
    1063 APRO 68   ILE  HG23 HA3    0.090000        1.0080           0
    1064 APRO 68   ILE  CG1  CT2   -0.180000       12.0110           0
    1065 APRO 68   ILE  HG11 HA2    0.090000        1.0080           0
    1066 APRO 68   ILE  HG12 HA2    0.090000        1.0080           0
    1067 APRO 68   ILE  CD   CT3   -0.270000       12.0110           0
    1068 APRO 68   ILE  HD1  HA3    0.090000        1.0080           0
    1069 APRO 68   ILE  HD2  HA3    0.090000        1.0080           0
    1070 APRO 68   ILE  HD3  HA3    0.090000        1.0080           0
    1071 APRO 68   ILE  C    C      0.510000       12.0110           0
    1072 APRO 68   ILE  O    O     -0.510000       15.9990           0
    1073 APRO 69   VAL  N    NH1   -0.470000       14.0070           0
    1074 APRO 69   VAL  HN   H      0.310000        1.0080           0
    1075 APRO 69   VAL  CA   CT1    0.070000       12.0110           0
    1076 APRO 69   VAL  HA   HB1    0.090000        1.0080           0
    1077 APRO 69   VAL  CB   CT1   -0.090000       12.0110           0
    1078 APRO 69   VAL  HB   HA1    0.090000        1.0080           0
    1079 APRO 69   VAL  CG1  CT3   -0.270000       12.0110           0
    1080 APRO 69   VAL  HG11 HA3    0.090000        1.0080           0
    1081 APRO 69   VAL  HG12 HA3    0.090000        1.0080           0
    1082 APRO 69   VAL  HG13 HA3    0.090000        1.0080           0
    1083 APRO 69   VAL  CG2  CT3   -0.270000       12.0110           0
    1084 APRO 69   VAL  HG21 HA3    0.090000        1.0080           0
    1085 APRO 69   VAL  HG22 HA3    0.090000        1.0080           0
    1086 APRO 69   VAL  HG23 HA3    0.090000        1.0080           0
    1087 APRO 69   VAL  C    C      0.510000       12.0110           0
    1088 APRO 69   VAL  O    O     -0.510000       15.9990           0
    1089 APRO 70   PRO  N    N     -0.290000       14.0070           0
    1090 APRO 70   PRO  CD   CP3    0.000000       12.0110           0
    1091 APRO 70   PRO  HD1  HA2    0.090000        1.0080           0
    1092 APRO 70   PRO  HD2  HA2    0.090000        1.0080           0
    1093 APRO 70   PRO  CA   CP1    0.020000       12.0110           0
    1094 APRO 70   PRO  HA   HB1    0.090000        1.0080           0
    1095 APRO 70   PRO  CB   CP2   -0.180000       12.0110           0
    1096 APRO 70   PRO  HB1  HA2    0.090000        1.0080           0
    1097 APRO 70   PRO  HB2  HA2    0.090000        1.0080           0
    1098 APRO 70   PRO  CG   CP2   -0.180000       12.0110           0
    1099 APRO 70   PRO  HG1  HA2    0.090000        1.0080           0
    1100 APRO 70   PRO  HG2  HA2    0.090000        1.0080           0
    1101 APRO 70   PRO  C    C      0.510000       12.0110           0
    1102 APRO 70   PRO  O    O     -0.510000       15.9990           0
    1103 APRO 71   GLU  N    NH1   -0.470000       14.0070           0
    1104 APRO 71   GLU  HN   H      0.310000        1.0080           0
    1105 APRO 71   GLU  CA   CT1    0.070000       12.0110           0
    1106 APRO 71   GLU  HA   HB1    0.090000        1.0080           0
    1107 APRO 71   GLU  CB   CT2A  -0.180000       12.0110           0
    1108 APRO 71   GLU  HB1  HA2    0.090000        1.0080           0
    1109 APRO 71   GLU  HB2  HA2    0.090000        1.0080           0
    1110 APRO 71   GLU  CG   CT2   -0.280000       12.0110           0
    1111 APRO 71   GLU  HG1  HA2    0.090000        1.0080           0
    1112 APRO 71   GLU  HG2  HA2    0.090000        1.0080           0
    1113 APRO 71   GLU  CD   CC     0.620000       12.0110           0
    1114 APRO 71   GLU  OE1  OC    -0.760000       15.9990           0
    1115 APRO 71   GLU  OE2  OC    -0.760000       15.9990           0
    1116 APRO 71   GLU  C    C      0.510000       12.0110           0
    1117 APRO 71   GLU  O    O     -0.510000       15.9990           0
    1118 APRO 72   LYS  N    NH1   -0.470000       14.0070           0
    1119 APRO 72   LYS  HN   H      0.310000        1.0080           0
    1120 APRO 72   LYS  CA   CT1    0.070000       12.0110           0
    1121 APRO 72   LYS  HA   HB1    0.090000        1.0080           0
    1122 APRO 72   LYS  CB   CT2   -0.180000       12.0110           0
    1123 APRO 72   LYS  HB1  HA2    0.090000        1.0080           0
    1124 APRO 72   LYS  HB2  HA2    0.090000        1.0080           0
    1125 APRO 72   LYS  CG   CT2   -0.180000       12.0110           0
    1126 APRO 72   LYS  HG1  HA2    0.090000        1.0080           0
    1127 APRO 72   LYS  HG2  HA2    0.090000        1.0080           0
    1128 APRO 72   LYS  CD   CT2   -0.180000       12.0110           0
    1129 APRO 72   LYS  HD1  HA2    0.090000        1.0080           0
    1130 APRO 72   LYS  HD2  HA2    0.090000        1.0080           0
    1131 APRO 72   LYS  CE   CT2    0.210000       12.0110           0
    1132 APRO 72   LYS  HE1  HA2    0.050000        1.0080           0
    1133 APRO 72   LYS  HE2  HA2    0.050000        1.0080           0
    1134 APRO 72   LYS  NZ   NH3   -0.300000       14.0070           0
    1135 APRO 72   LYS  HZ1  HC     0.330000        1.0080           0
    1136 APRO 72   LYS  HZ2  HC     0.330000        1.0080           0
    1137 APRO 72   LYS  HZ3  HC     0.330000        1.0080           0
    1138 APRO 72   LYS  C    C      0.510000       12.0110           0
    1139 APRO 72   LYS  O    O     -0.510000       15.9990           0
    1140 APRO 73   TRP  N    NH1   -0.470000       14.0070           0
    1141 APRO 73   TRP  HN   H      0.310000        1.0080           0
    1142 APRO 73   TRP  CA   CT1    0.070000       12.0110           0
    1143 APRO 73   TRP  HA   HB1    0.090000        1.0080           0
    1144 APRO 73   TRP  CB   CT2   -0.180000       12.0110           0
    1145 APRO 73   TRP  HB1  HA2    0.090000        1.0080           0
    1146 APRO 73   TRP  HB2  HA2    0.090000        1.0080           0
    1147 APRO 73   TRP  CG   CY    -0.030000       12.0110           0
    1148 APRO 73   TRP  CD1  CA    -0.150000       12.0110           0
    1149 APRO 73   TRP  HD1  HP     0.220000        1.0080           0
    1150 APRO 73   TRP  NE1  NY    -0.510000       14.0070           0
    1151 APRO 73   TRP  HE1  H      0.370000        1.0080           0
    1152 APRO 73   TRP  CE2  CPT    0.240000       12.0110           0
    1153 APRO 73   TRP  CD2  CPT    0.110000       12.0110           0
    1154 APRO 73   TRP  CE3  CAI   -0.250000       12.0110           0
    1155 APRO 73   TRP  HE3  HP     0.170000        1.0080           0
    1156 APRO 73   TRP  CZ3  CA    -0.200000       12.0110           0
    1157 APRO 73   TRP  HZ3  HP     0.140000        1.0080           0
    1158 APRO 73   TRP  CZ2  CAI   -0.270000       12.0110           0
    1159 APRO 73   TRP  HZ2  HP     0.160000        1.0080           0
    1160 APRO 73   TRP  CH2  CA    -0.140000       12.0110           0
    1161 APRO 73   TRP  HH2  HP     0.140000        1.0080           0
    1162 APRO 73   TRP  C    C      0.510000       12.0110           0
    1163 APRO 73   TRP  O    O     -0.510000       15.9990           0
    1164 APRO 74   GLN  N    NH1   -0.470000       14.0070           0
    1165 APRO 74   GLN  HN   H      0.310000        1.0080           0
    1166 APRO 74   GLN  CA   CT1    0.070000       12.0110           0
    1167 APRO 74   GLN  HA   HB1    0.090000        1.0080           0
    1168 APRO 74   GLN  CB   CT2   -0.180000       12.0110           0
    1169 APRO 74   GLN  HB1  HA2    0.090000        1.0080           0
    1170 APRO 74   GLN  HB2  HA2    0.090000        1.0080           0
    1171 APRO 74   GLN  CG   CT2   -0.180000       12.0110           0
    1172 APRO 74   GLN  HG1  HA2    0.090000        1.0080           0
    1173 APRO 74   GLN  HG2  HA2    0.090000        1.0080           0
    1174 APRO 74   GLN  CD   CC     0.550000       12.0110           0
    1175 APRO 74   GLN  OE1  O     -0.550000       15.9990           0
    1176 APRO 74   GLN  NE2  NH2   -0.620000       14.0070           0
    1177 APRO 74   GLN  HE21 H      0.320000        1.0080           0
    1178 APRO 74   GLN  HE22 H      0.300000        1.0080           0
    1179 APRO 74   GLN  C    C      0.510000       12.0110           0
    1180 APRO 74   GLN  O    O     -0.510000       15.9990           0
    1181 APRO 75   LEU  N    NH1   -0.470000       14.0070           0
    1182 APRO 75   LEU  HN   H      0.310000        1.0080           0
    1183 APRO 75   LEU  CA   CT1    0.070000       12.0110           0
    1184 APRO 75   LEU  HA   HB1    0.090000        1.0080           0
    1185 APRO 75   LEU  CB   CT2   -0.180000       12.0110           0
    1186 APRO 75   LEU  HB1  HA2    0.090000        1.0080           0
    1187 APRO 75   LEU  HB2  HA2    0.090000        1.0080           0
    1188 APRO 75   LEU  CG   CT1   -0.090000       12.0110           0
    1189 APRO 75   LEU  HG   HA1    0.090000        1.0080           0
    1190 APRO 75   LEU  CD1  CT3   -0.270000       12.0110           0
    1191 APRO 75   LEU  HD11 HA3    0.090000        1.0080           0
    1192 APRO 75   LEU  HD12 HA3    0.090000        1.0080           0
    1193 APRO 75   LEU  HD13 HA3    0.090000        1.0080           0
    1194 APRO 75   LEU  CD2  CT3   -0.270000       12.0110           0
    1195 APRO 75   LEU  HD21 HA3    0.090000        1.0080           0
    1196 APRO 75   LEU  HD22 HA3    0.090000        1.0080           0
    1197 APRO 75   LEU  HD23 HA3    0.090000        1.0080           0
    1198 APRO 75   LEU  C    C      0.510000       12.0110           0
    1199 APRO 75   LEU  O    O     -0.510000       15.9990           0
    1200 APRO 76   GLN  N    NH1   -0.470000       14.0070           0
    1201 APRO 76   GLN  HN   H      0.310000        1.0080           0
    1202 APRO 76   GLN  CA   CT1    0.070000       12.0110           0
    1203 APRO 76   GLN  HA   HB1    0.090000        1.0080           0
    1204 APRO 76   GLN  CB   CT2   -0.180000       12.0110           0
    1205 APRO 76   GLN  HB1  HA2    0.090000        1.0080           0
    1206 APRO 76   GLN  HB2  HA2    0.090000        1.0080           0
    1207 APRO 76   GLN  CG   CT2   -0.180000       12.0110           0
    1208 APRO 76   GLN  HG1  HA2    0.090000        1.0080           0
    1209 APRO 76   GLN  HG2  HA2    0.090000        1.0080           0
    1210 APRO 76   GLN  CD   CC     0.550000       12.0110           0
    1211 APRO 76   GLN  OE1  O     -0.550000       15.9990           0
    1212 APRO 76   GLN  NE2  NH2   -0.620000       14.0070           0
    1213 APRO 76   GLN  HE21 H      0.320000        1.0080           0
    1214 APRO 76   GLN  HE22 H      0.300000        1.0080           0
    1215 APRO 76   GLN  C    C      0.510000       12.0110           0
    1216 APRO 76   GLN  O    O     -0.510000       15.9990           0
    1217 APRO 77   PRO  N    N     -0.290000       14.0070           0
    1218 APRO 77   PRO  CD   CP3    0.000000       12.0110           0
    1219 APRO 77   PRO  HD1  HA2    0.090000        1.0080           0
    1220 APRO 77   PRO  HD2  HA2    0.090000        1.0080           0
    1221 APRO 77   PRO  CA   CP1    0.020000       12.0110           0
    1222 APRO 77   PRO  HA   HB1    0.090000        1.0080           0
    1223 APRO 77   PRO  CB   CP2   -0.180000       12.0110           0
    1224 APRO 77   PRO  HB1  HA2    0.090000        1.0080           0
    1225 APRO 77   PRO  HB2  HA2    0.090000        1.0080           0
    1226 APRO 77   PRO  CG   CP2   -0.180000       12.0110           0
    1227 APRO 77   PRO  HG1  HA2    0.090000        1.0080           0
    1228 APRO 77   PRO  HG2  HA2    0.090000        1.0080           0
    1229 APRO 77   PRO  C    C      0.510000       12.0110           0
    1230 APRO 77   PRO  O    O     -0.510000       15.9990           0
    1231 APRO 78   ARG  N    NH1   -0.470000       14.0070           0
    1232 APRO 78   ARG  HN   H      0.310000        1.0080           0
    1233 APRO 78   ARG  CA   CT1    0.070000       12.0110           0
    1234 APRO 78   ARG  HA   HB1    0.090000        1.0080           0
    1235 APRO 78   ARG  CB   CT2   -0.180000       12.0110           0
    1236 APRO 78   ARG  HB1  HA2    0.090000        1.0080           0
    1237 APRO 78   ARG  HB2  HA2    0.090000        1.0080           0
    1238 APRO 78   ARG  CG   CT2   -0.180000       12.0110           0
    1239 APRO 78   ARG  HG1  HA2    0.090000        1.0080           0
    1240 APRO 78   ARG  HG2  HA2    0.090000        1.0080           0
    1241 APRO 78   ARG  CD   CT2    0.200000       12.0110           0
    1242 APRO 78   ARG  HD1  HA2    0.090000        1.0080           0
    1243 APRO 78   ARG  HD2  HA2    0.090000        1.0080           0
    1244 APRO 78   ARG  NE   NC2   -0.700000       14.0070           0
    1245 APRO 78   ARG  HE   HC     0.440000        1.0080           0
    1246 APRO 78   ARG  CZ   C      0.640000       12.0110           0
    1247 APRO 78   ARG  NH1  NC2   -0.800000       14.0070           0
    1248 APRO 78   ARG  HH11 HC     0.460000        1.0080           0
    1249 APRO 78   ARG  HH12 HC     0.460000        1.0080           0
    1250 APRO 78   ARG  NH2  NC2   -0.800000       14.0070           0
    1251 APRO 78   ARG  HH21 HC     0.460000        1.0080           0
    1252 APRO 78   ARG  HH22 HC     0.460000        1.0080           0
    1253 APRO 78   ARG  C    C      0.510000       12.0110           0
    1254 APRO 78   ARG  O    O     -0.510000       15.9990           0
    1255 APRO 79   PRO  N    N     -0.290000       14.0070           0
    1256 APRO 79   PRO  CD   CP3    0.000000       12.0110           0
    1257 APRO 79   PRO  HD1  HA2    0.090000        1.0080           0
    1258 APRO 79   PRO  HD2  HA2    0.090000        1.0080           0
    1259 APRO 79   PRO  CA   CP1    0.020000       12.0110           0
    1260 APRO 79   PRO  HA   HB1    0.090000        1.0080           0
    1261 APRO 79   PRO  CB   CP2   -0.180000       12.0110           0
    1262 APRO 79   PRO  HB1  HA2    0.090000        1.0080           0
    1263 APRO 79   PRO  HB2  HA2    0.090000        1.0080           0
    1264 APRO 79   PRO  CG   CP2   -0.180000       12.0110           0
    1265 APRO 79   PRO  HG1  HA2    0.090000        1.0080           0
    1266 APRO 79   PRO  HG2  HA2    0.090000        1.0080           0
    1267 APRO 79   PRO  C    C      0.510000       12.0110           0
    1268 APRO 79   PRO  O    O     -0.510000       15.9990           0
    1269 APRO 80   SER  N    NH1   -0.470000       14.0070           0
    1270 APRO 80   SER  HN   H      0.310000        1.0080           0
    1271 APRO 80   SER  CA   CT1    0.070000       12.0110           0
    1272 APRO 80   SER  HA   HB1    0.090000        1.0080           0
    1273 APRO 80   SER  CB   CT2    0.050000       12.0110           0
    1274 APRO 80   SER  HB1  HA2    0.090000        1.0080           0
    1275 APRO 80   SER  HB2  HA2    0.090000        1.0080           0
    1276 APRO 80   SER  OG   OH1   -0.660000       15.9990           0
    1277 APRO 80   SER  HG1  H      0.430000        1.0080           0
    1278 APRO 80   SER  C    C      0.510000       12.0110           0
    1279 APRO 80   SER  O    O     -0.510000       15.9990           0
    1280 APRO 81   VAL  N    NH1   -0.470000       14.0070           0
    1281 APRO 81   VAL  HN   H      0.310000        1.0080           0
    1282 APRO 81   VAL  CA   CT1    0.070000       12.0110           0
    1283 APRO 81   VAL  HA   HB1    0.090000        1.0080           0
    1284 APRO 81   VAL  CB   CT1   -0.090000       12.0110           0
    1285 APRO 81   VAL  HB   HA1    0.090000        1.0080           0
    1286 APRO 81   VAL  CG1  CT3   -0.270000       12.0110           0
    1287 APRO 81   VAL  HG11 HA3    0.090000        1.0080           0
    1288 APRO 81   VAL  HG12 HA3    0.090000        1.0080           0
    1289 APRO 81   VAL  HG13 HA3    0.090000        1.0080           0
    1290 APRO 81   VAL  CG2  CT3   -0.270000       12.0110           0
    1291 APRO 81   VAL  HG21 HA3    0.090000        1.0080           0
    1292 APRO 81   VAL  HG22 HA3    0.090000        1.0080           0
    1293 APRO 81   VAL  HG23 HA3    0.090000        1.0080           0
    1294 APRO 81   VAL  C    C      0.510000       12.0110           0
    1295 APRO 81   VAL  O    O     -0.510000       15.9990           0
    1296 APRO 82   THR  N    NH1   -0.470000       14.0070           0
    1297 APRO 82   THR  HN   H      0.310000        1.0080           0
    1298 APRO 82   THR  CA   CT1    0.070000       12.0110           0
    1299 APRO 82   THR  HA   HB1    0.090000        1.0080           0
    1300 APRO 82   THR  CB   CT1    0.140000       12.0110           0
    1301 APRO 82   THR  HB   HA1    0.090000        1.0080           0
    1302 APRO 82   THR  OG1  OH1   -0.660000       15.9990           0
    1303 APRO 82   THR  HG1  H      0.430000        1.0080           0
    1304 APRO 82   THR  CG2  CT3   -0.270000       12.0110           0
    1305 APRO 82   THR  HG21 HA3    0.090000        1.0080           0
    1306 APRO 82   THR  HG22 HA3    0.090000        1.0080           0
    1307 APRO 82   THR  HG23 HA3    0.090000        1.0080           0
    1308 APRO 82   THR  C    C      0.510000       12.0110           0
    1309 APRO 82   THR  O    O     -0.510000       15.9990           0
    1310 APRO 83   LYS  N    NH1   -0.470000       14.0070           0
    1311 APRO 83   LYS  HN   H      0.310000        1.0080           0
    1312 APRO 83   LYS  CA   CT1    0.070000       12.0110           0
    1313 APRO 83   LYS  HA   HB1    0.090000        1.0080           0
    1314 APRO 83   LYS  CB   CT2   -0.180000       12.0110           0
    1315 APRO 83   LYS  HB1  HA2    0.090000        1.0080           0
    1316 APRO 83   LYS  HB2  HA2    0.090000        1.0080           0
    1317 APRO 83   LYS  CG   CT2   -0.180000       12.0110           0
    1318 APRO 83   LYS  HG1  HA2    0.090000        1.0080           0
    1319 APRO 83   LYS  HG2  HA2    0.090000        1.0080           0
    1320 APRO 83   LYS  CD   CT2   -0.180000       12.0110           0
    1321 APRO 83   LYS  HD1  HA2    0.090000        1.0080           0
    1322 APRO 83   LYS  HD2  HA2    0.090000        1.0080           0
    1323 APRO 83   LYS  CE   CT2    0.210000       12.0110           0
    1324 APRO 83   LYS  HE1  HA2    0.050000        1.0080           0
    1325 APRO 83   LYS  HE2  HA2    0.050000        1.0080           0
    1326 APRO 83   LYS  NZ   NH3   -0.300000       14.0070           0
    1327 APRO 83   LYS  HZ1  HC     0.330000        1.0080           0
    1328 APRO 83   LYS  HZ2  HC     0.330000        1.0080           0
    1329 APRO 83   LYS  HZ3  HC     0.330000        1.0080           0
    1330 APRO 83   LYS  C    C      0.510000       12.0110           0
    1331 APRO 83   LYS  O    O     -0.510000       15.9990           0
    1332 APRO 84   GLN  N    NH1   -0.470000       14.0070           0
    1333 APRO 84   GLN  HN   H      0.310000        1.0080           0
    1334 APRO 84   GLN  CA   CT1    0.070000       12.0110           0
    1335 APRO 84   GLN  HA   HB1    0.090000        1.0080           0
    1336 APRO 84   GLN  CB   CT2   -0.180000       12.0110           0
    1337 APRO 84   GLN  HB1  HA2    0.090000        1.0080           0
    1338 APRO 84   GLN  HB2  HA2    0.090000        1.0080           0
    1339 APRO 84   GLN  CG   CT2   -0.180000       12.0110           0
    1340 APRO 84   GLN  HG1  HA2    0.090000        1.0080           0
    1341 APRO 84   GLN  HG2  HA2    0.090000        1.0080           0
    1342 APRO 84   GLN  CD   CC     0.550000       12.0110           0
    1343 APRO 84   GLN  OE1  O     -0.550000       15.9990           0
    1344 APRO 84   GLN  NE2  NH2   -0.620000       14.0070           0
    1345 APRO 84   GLN  HE21 H      0.320000        1.0080           0
    1346 APRO 84   GLN  HE22 H      0.300000        1.0080           0
    1347 APRO 84   GLN  C    C      0.510000       12.0110           0
    1348 APRO 84   GLN  O    O     -0.510000       15.9990           0
    1349 APRO 85   LEU  N    NH1   -0.470000       14.0070           0
    1350 APRO 85   LEU  HN   H      0.310000        1.0080           0
    1351 APRO 85   LEU  CA   CT1    0.070000       12.0110           0
    1352 APRO 85   LEU  HA   HB1    0.090000        1.0080           0
    1353 APRO 85   LEU  CB   CT2   -0.180000       12.0110           0
    1354 APRO 85   LEU  HB1  HA2    0.090000        1.0080           0
    1355 APRO 85   LEU  HB2  HA2    0.090000        1.0080           0
    1356 APRO 85   LEU  CG   CT1   -0.090000       12.0110           0
    1357 APRO 85   LEU  HG   HA1    0.090000        1.0080           0
    1358 APRO 85   LEU  CD1  CT3   -0.270000       12.0110           0
    1359 APRO 85   LEU  HD11 HA3    0.090000        1.0080           0
    1360 APRO 85   LEU  HD12 HA3    0.090000        1.0080           0
    1361 APRO 85   LEU  HD13 HA3    0.090000        1.0080           0
    1362 APRO 85   LEU  CD2  CT3   -0.270000       12.0110           0
    1363 APRO 85   LEU  HD21 HA3    0.090000        1.0080           0
    1364 APRO 85   LEU  HD22 HA3    0.090000        1.0080           0
    1365 APRO 85   LEU  HD23 HA3    0.090000        1.0080           0
    1366 APRO 85   LEU  C    C      0.510000       12.0110           0
    1367 APRO 85   LEU  O    O     -0.510000       15.9990           0
    1368 APRO 86   ASN  N    NH1   -0.470000       14.0070           0
    1369 APRO 86   ASN  HN   H      0.310000        1.0080           0
    1370 APRO 86   ASN  CA   CT1    0.070000       12.0110           0
    1371 APRO 86   ASN  HA   HB1    0.090000        1.0080           0
    1372 APRO 86   ASN  CB   CT2   -0.180000       12.0110           0
    1373 APRO 86   ASN  HB1  HA2    0.090000        1.0080           0
    1374 APRO 86   ASN  HB2  HA2    0.090000        1.0080           0
    1375 APRO 86   ASN  CG   CC     0.550000       12.0110           0
    1376 APRO 86   ASN  OD1  O     -0.550000       15.9990           0
    1377 APRO 86   ASN  ND2  NH2   -0.620000       14.0070           0
    1378 APRO 86   ASN  HD21 H      0.320000        1.0080           0
    1379 APRO 86   ASN  HD22 H      0.300000        1.0080           0
    1380 APRO 86   ASN  C    C      0.510000       12.0110           0
    1381 APRO 86   ASN  O    O     -0.510000       15.9990           0
    1382 APRO 87   VAL  N    NH1   -0.470000       14.0070           0
    1383 APRO 87   VAL  HN   H      0.310000        1.0080           0
    1384 APRO 87   VAL  CA   CT1    0.070000       12.0110           0
    1385 APRO 87   VAL  HA   HB1    0.090000        1.0080           0
    1386 APRO 87   VAL  CB   CT1   -0.090000       12.0110           0
    1387 APRO 87   VAL  HB   HA1    0.090000        1.0080           0
    1388 APRO 87   VAL  CG1  CT3   -0.270000       12.0110           0
    1389 APRO 87   VAL  HG11 HA3    0.090000        1.0080           0
    1390 APRO 87   VAL  HG12 HA3    0.090000        1.0080           0
    1391 APRO 87   VAL  HG13 HA3    0.090000        1.0080           0
    1392 APRO 87   VAL  CG2  CT3   -0.270000       12.0110           0
    1393 APRO 87   VAL  HG21 HA3    0.090000        1.0080           0
    1394 APRO 87   VAL  HG22 HA3    0.090000        1.0080           0
    1395 APRO 87   VAL  HG23 HA3    0.090000        1.0080           0
    1396 APRO 87   VAL  C    C      0.510000       12.0110           0
    1397 APRO 87   VAL  O    O     -0.510000       15.9990           0
    1398 APRO 88   ILE  N    NH1   -0.470000       14.0070           0
    1399 APRO 88   ILE  HN   H      0.310000        1.0080           0
    1400 APRO 88   ILE  CA   CT1    0.070000       12.0110           0
    1401 APRO 88   ILE  HA   HB1    0.090000        1.0080           0
    1402 APRO 88   ILE  CB   CT1   -0.090000       12.0110           0
    1403 APRO 88   ILE  HB   HA1    0.090000        1.0080           0
    1404 APRO 88   ILE  CG2  CT3   -0.270000       12.0110           0
    1405 APRO 88   ILE  HG21 HA3    0.090000        1.0080           0
    1406 APRO 88   ILE  HG22 HA3    0.090000        1.0080           0
    1407 APRO 88   ILE  HG23 HA3    0.090000        1.0080           0
    1408 APRO 88   ILE  CG1  CT2   -0.180000       12.0110           0
    1409 APRO 88   ILE  HG11 HA2    0.090000        1.0080           0
    1410 APRO 88   ILE  HG12 HA2    0.090000        1.0080           0
    1411 APRO 88   ILE  CD   CT3   -0.270000       12.0110           0
    1412 APRO 88   ILE  HD1  HA3    0.090000        1.0080           0
    1413 APRO 88   ILE  HD2  HA3    0.090000        1.0080           0
    1414 APRO 88   ILE  HD3  HA3    0.090000        1.0080           0
    1415 APRO 88   ILE  C    C      0.510000       12.0110           0
    1416 APRO 88   ILE  O    O     -0.510000       15.9990           0
    1417 APRO 89   LYS  N    NH1   -0.470000       14.0070           0
    1418 APRO 89   LYS  HN   H      0.310000        1.0080           0
    1419 APRO 89   LYS  CA   CT1    0.070000       12.0110           0
    1420 APRO 89   LYS  HA   HB1    0.090000        1.0080           0
    1421 APRO 89   LYS  CB   CT2   -0.180000       12.0110           0
    1422 APRO 89   LYS  HB1  HA2    0.090000        1.0080           0
    1423 APRO 89   LYS  HB2  HA2    0.090000        1.0080           0
    1424 APRO 89   LYS  CG   CT2   -0.180000       12.0110           0
    1425 APRO 89   LYS  HG1  HA2    0.090000        1.0080           0
    1426 APRO 89   LYS  HG2  HA2    0.090000        1.0080           0
    1427 APRO 89   LYS  CD   CT2   -0.180000       12.0110           0
    1428 APRO 89   LYS  HD1  HA2    0.090000        1.0080           0
    1429 APRO 89   LYS  HD2  HA2    0.090000        1.0080           0
    1430 APRO 89   LYS  CE   CT2    0.210000       12.0110           0
    1431 APRO 89   LYS  HE1  HA2    0.050000        1.0080           0
    1432 APRO 89   LYS  HE2  HA2    0.050000        1.0080           0
    1433 APRO 89   LYS  NZ   NH3   -0.300000       14.0070           0
    1434 APRO 89   LYS  HZ1  HC     0.330000        1.0080           0
    1435 APRO 89   LYS  HZ2  HC     0.330000        1.0080           0
    1436 APRO 89   LYS  HZ3  HC     0.330000        1.0080           0
    1437 APRO 89   LYS  C    C      0.510000       12.0110           0
    1438 APRO 89   LYS  O    O     -0.510000       15.9990           0
    1439 APRO 90   ARG  N    NH1   -0.470000       14.0070           0
    1440 APRO 90   ARG  HN   H      0.310000        1.0080           0
    1441 APRO 90   ARG  CA   CT1    0.070000       12.0110           0
    1442 APRO 90   ARG  HA   HB1    0.090000        1.0080           0
    1443 APRO 90   ARG  CB   CT2   -0.180000       12.0110           0
    1444 APRO 90   ARG  HB1  HA2    0.090000        1.0080           0
    1445 APRO 90   ARG  HB2  HA2    0.090000        1.0080           0
    1446 APRO 90   ARG  CG   CT2   -0.180000       12.0110           0
    1447 APRO 90   ARG  HG1  HA2    0.090000        1.0080           0
    1448 APRO 90   ARG  HG2  HA2    0.090000        1.0080           0
    1449 APRO 90   ARG  CD   CT2    0.200000       12.0110           0
    1450 APRO 90   ARG  HD1  HA2    0.090000        1.0080           0
    1451 APRO 90   ARG  HD2  HA2    0.090000        1.0080           0
    1452 APRO 90   ARG  NE   NC2   -0.700000       14.0070           0
    1453 APRO 90   ARG  HE   HC     0.440000        1.0080           0
    1454 APRO 90   ARG  CZ   C      0.640000       12.0110           0
    1455 APRO 90   ARG  NH1  NC2   -0.800000       14.0070           0
    1456 APRO 90   ARG  HH11 HC     0.460000        1.0080           0
    1457 APRO 90   ARG  HH12 HC     0.460000        1.0080           0
    1458 APRO 90   ARG  NH2  NC2   -0.800000       14.0070           0
    1459 APRO 90   ARG  HH21 HC     0.460000        1.0080           0
    1460 APRO 90   ARG  HH22 HC     0.460000        1.0080           0
    1461 APRO 90   ARG  C    C      0.510000       12.0110           0
    1462 APRO 90   ARG  O    O     -0.510000       15.9990           0
    1463 APRO 91   PHE  N    NH1   -0.470000       14.0070           0
    1464 APRO 91   PHE  HN   H      0.310000        1.0080           0
    1465 APRO 91   PHE  CA   CT1    0.070000       12.0110           0
    1466 APRO 91   PHE  HA   HB1    0.090000        1.0080           0
    1467 APRO 91   PHE  CB   CT2   -0.180000       12.0110           0
    1468 APRO 91   PHE  HB1  HA2    0.090000        1.0080           0
    1469 APRO 91   PHE  HB2  HA2    0.090000        1.0080           0
    1470 APRO 91   PHE  CG   CA     0.000000       12.0110           0
    1471 APRO 91   PHE  CD1  CA    -0.115000       12.0110           0
    1472 APRO 91   PHE  HD1  HP     0.115000        1.0080           0
    1473 APRO 91   PHE  CE1  CA    -0.115000       12.0110           0
    1474 APRO 91   PHE  HE1  HP     0.115000        1.0080           0
    1475 APRO 91   PHE  CZ   CA    -0.115000       12.0110           0
    1476 APRO 91   PHE  HZ   HP     0.115000        1.0080           0
    1477 APRO 91   PHE  CD2  CA    -0.115000       12.0110           0
    1478 APRO 91   PHE  HD2  HP     0.115000        1.0080           0
    1479 APRO 91   PHE  CE2  CA    -0.115000       12.0110           0
    1480 APRO 91   PHE  HE2  HP     0.115000        1.0080           0
    1481 APRO 91   PHE  C    C      0.510000       12.0110           0
    1482 APRO 91   PHE  O    O     -0.510000       15.9990           0
    1483 APRO 92   LEU  N    NH1   -0.470000       14.0070           0
    1484 APRO 92   LEU  HN   H      0.310000        1.0080           0
    1485 APRO 92   LEU  CA   CT1    0.070000       12.0110           0
    1486 APRO 92   LEU  HA   HB1    0.090000        1.0080           0
    1487 APRO 92   LEU  CB   CT2   -0.180000       12.0110           0
    1488 APRO 92   LEU  HB1  HA2    0.090000        1.0080           0
    1489 APRO 92   LEU  HB2  HA2    0.090000        1.0080           0
    1490 APRO 92   LEU  CG   CT1   -0.090000       12.0110           0
    1491 APRO 92   LEU  HG   HA1    0.090000        1.0080           0
    1492 APRO 92   LEU  CD1  CT3   -0.270000       12.0110           0
    1493 APRO 92   LEU  HD11 HA3    0.090000        1.0080           0
    1494 APRO 92   LEU  HD12 HA3    0.090000        1.0080           0
    1495 APRO 92   LEU  HD13 HA3    0.090000        1.0080           0
    1496 APRO 92   LEU  CD2  CT3   -0.270000       12.0110           0
    1497 APRO 92   LEU  HD21 HA3    0.090000        1.0080           0
    1498 APRO 92   LEU  HD22 HA3    0.090000        1.0080           0
    1499 APRO 92   LEU  HD23 HA3    0.090000        1.0080           0
    1500 APRO 92   LEU  C    C      0.510000       12.0110           0
    1501 APRO 92   LEU  O    O     -0.510000       15.9990           0
    1502 APRO 93   HSE  N    NH1   -0.470000       14.0070           0
    1503 APRO 93   HSE  HN   H      0.310000        1.0080           0
    1504 APRO 93   HSE  CA   CT1    0.070000       12.0110           0
    1505 APRO 93   HSE  HA   HB1    0.090000        1.0080           0
    1506 APRO 93   HSE  CB   CT2   -0.080000       12.0110           0
    1507 APRO 93   HSE  HB1  HA2    0.090000        1.0080           0
    1508 APRO 93   HSE  HB2  HA2    0.090000        1.0080           0
    1509 APRO 93   HSE  ND1  NR2   -0.700000       14.0070           0
    1510 APRO 93   HSE  CG   CPH1   0.220000       12.0110           0
    1511 APRO 93   HSE  CE1  CPH2   0.250000       12.0110           0
    1512 APRO 93   HSE  HE1  HR1    0.130000        1.0080           0
    1513 APRO 93   HSE  NE2  NR1   -0.360000       14.0070           0
    1514 APRO 93   HSE  HE2  H      0.320000        1.0080           0
    1515 APRO 93   HSE  CD2  CPH1  -0.050000       12.0110           0
    1516 APRO 93   HSE  HD2  HR3    0.090000        1.0080           0
    1517 APRO 93   HSE  C    C      0.510000       12.0110           0
    1518 APRO 93   HSE  O    O     -0.510000       15.9990           0
    1519 APRO 94   GLU  N    NH1   -0.470000       14.0070           0
    1520 APRO 94   GLU  HN   H      0.310000        1.0080           0
    1521 APRO 94   GLU  CA   CT1    0.070000       12.0110           0
    1522 APRO 94   GLU  HA   HB1    0.090000        1.0080           0
    1523 APRO 94   GLU  CB   CT2A  -0.180000       12.0110           0
    1524 APRO 94   GLU  HB1  HA2    0.090000        1.0080           0
    1525 APRO 94   GLU  HB2  HA2    0.090000        1.0080           0
    1526 APRO 94   GLU  CG   CT2   -0.280000       12.0110           0
    1527 APRO 94   GLU  HG1  HA2    0.090000        1.0080           0
    1528 APRO 94   GLU  HG2  HA2    0.090000        1.0080           0
    1529 APRO 94   GLU  CD   CC     0.620000       12.0110           0
    1530 APRO 94   GLU  OE1  OC    -0.760000       15.9990           0
    1531 APRO 94   GLU  OE2  OC    -0.760000       15.9990           0
    1532 APRO 94   GLU  C    C      0.510000       12.0110           0
    1533 APRO 94   GLU  O    O     -0.510000       15.9990           0
    1534 APRO 95   ALA  N    NH1   -0.470000       14.0070           0
    1535 APRO 95   ALA  HN   H      0.310000        1.0080           0
    1536 APRO 95   ALA  CA   CT1    0.070000       12.0110           0
    1537 APRO 95   ALA  HA   HB1    0.090000        1.0080           0
    1538 APRO 95   ALA  CB   CT3   -0.270000       12.0110           0
    1539 APRO 95   ALA  HB1  HA3    0.090000        1.0080           0
    1540 APRO 95   ALA  HB2  HA3    0.090000        1.0080           0
    1541 APRO 95   ALA  HB3  HA3    0.090000        1.0080           0
    1542 APRO 95   ALA  C    C      0.510000       12.0110           0
    1543 APRO 95   ALA  O    O     -0.510000       15.9990           0
    1544 APRO 96   SER  N    NH1   -0.470000       14.0070           0
    1545 APRO 96   SER  HN   H      0.310000        1.0080           0
    1546 APRO 96   SER  CA   CT1    0.070000       12.0110           0
    1547 APRO 96   SER  HA   HB1    0.090000        1.0080           0
    1548 APRO 96   SER  CB   CT2    0.050000       12.0110           0
    1549 APRO 96   SER  HB1  HA2    0.090000        1.0080           0
    1550 APRO 96   SER  HB2  HA2    0.090000        1.0080           0
    1551 APRO 96   SER  OG   OH1   -0.660000       15.9990           0
    1552 APRO 96   SER  HG1  H      0.430000        1.0080           0
    1553 APRO 96   SER  C    C      0.510000       12.0110           0
    1554 APRO 96   SER  O    O     -0.510000       15.9990           0
    1555 APRO 97   GLU  N    NH1   -0.470000       14.0070           0
    1556 APRO 97   GLU  HN   H      0.310000        1.0080           0
    1557 APRO 97   GLU  CA   CT1    0.070000       12.0110           0
    1558 APRO 97   GLU  HA   HB1    0.090000        1.0080           0
    1559 APRO 97   GLU  CB   CT2A  -0.180000       12.0110           0
    1560 APRO 97   GLU  HB1  HA2    0.090000        1.0080           0
    1561 APRO 97   GLU  HB2  HA2    0.090000        1.0080           0
    1562 APRO 97   GLU  CG   CT2   -0.280000       12.0110           0
    1563 APRO 97   GLU  HG1  HA2    0.090000        1.0080           0
    1564 APRO 97   GLU  HG2  HA2    0.090000        1.0080           0
    1565 APRO 97   GLU  CD   CC     0.620000       12.0110           0
    1566 APRO 97   GLU  OE1  OC    -0.760000       15.9990           0
    1567 APRO 97   GLU  OE2  OC    -0.760000       15.9990           0
    1568 APRO 97   GLU  C    C      0.510000       12.0110           0
    1569 APRO 97   GLU  O    O     -0.510000       15.9990           0
    1570 APRO 98   ILE  N    NH1   -0.470000       14.0070           0
    1571 APRO 98   ILE  HN   H      0.310000        1.0080           0
    1572 APRO 98   ILE  CA   CT1    0.070000       12.0110           0
    1573 APRO 98   ILE  HA   HB1    0.090000        1.0080           0
    1574 APRO 98   ILE  CB   CT1   -0.090000       12.0110           0
    1575 APRO 98   ILE  HB   HA1    0.090000        1.0080           0
    1576 APRO 98   ILE  CG2  CT3   -0.270000       12.0110           0
    1577 APRO 98   ILE  HG21 HA3    0.090000        1.0080           0
    1578 APRO 98   ILE  HG22 HA3    0.090000        1.0080           0
    1579 APRO 98   ILE  HG23 HA3    0.090000        1.0080           0
    1580 APRO 98   ILE  CG1  CT2   -0.180000       12.0110           0
    1581 APRO 98   ILE  HG11 HA2    0.090000        1.0080           0
    1582 APRO 98   ILE  HG12 HA2    0.090000        1.0080           0
    1583 APRO 98   ILE  CD   CT3   -0.270000       12.0110           0
    1584 APRO 98   ILE  HD1  HA3    0.090000        1.0080           0
    1585 APRO 98   ILE  HD2  HA3    0.090000        1.0080           0
    1586 APRO 98   ILE  HD3  HA3    0.090000        1.0080           0
    1587 APRO 98   ILE  C    C      0.510000       12.0110           0
    1588 APRO 98   ILE  O    O     -0.510000       15.9990           0
    1589 APRO 99   VAL  N    NH1   -0.470000       14.0070           0
    1590 APRO 99   VAL  HN   H      0.310000        1.0080           0
    1591 APRO 99   VAL  CA   CT1    0.070000       12.0110           0
    1592 APRO 99   VAL  HA   HB1    0.090000        1.0080           0
    1593 APRO 99   VAL  CB   CT1   -0.090000       12.0110           0
    1594 APRO 99   VAL  HB   HA1    0.090000        1.0080           0
    1595 APRO 99   VAL  CG1  CT3   -0.270000       12.0110           0
    1596 APRO 99   VAL  HG11 HA3    0.090000        1.0080           0
    1597 APRO 99   VAL  HG12 HA3    0.090000        1.0080           0
    1598 APRO 99   VAL  HG13 HA3    0.090000        1.0080           0
    1599 APRO 99   VAL  CG2  CT3   -0.270000       12.0110           0
    1600 APRO 99   VAL  HG21 HA3    0.090000        1.0080           0
    1601 APRO 99   VAL  HG22 HA3    0.090000        1.0080           0
    1602 APRO 99   VAL  HG23 HA3    0.090000        1.0080           0
    1603 APRO 99   VAL  C    C      0.510000       12.0110           0
    1604 APRO 99   VAL  O    O     -0.510000       15.9990           0
    1605 APRO 100  HSE  N    NH1   -0.470000       14.0070           0
    1606 APRO 100  HSE  HN   H      0.310000        1.0080           0
    1607 APRO 100  HSE  CA   CT1    0.070000       12.0110           0
    1608 APRO 100  HSE  HA   HB1    0.090000        1.0080           0
    1609 APRO 100  HSE  CB   CT2   -0.080000       12.0110           0
    1610 APRO 100  HSE  HB1  HA2    0.090000        1.0080           0
    1611 APRO 100  HSE  HB2  HA2    0.090000        1.0080           0
    1612 APRO 100  HSE  ND1  NR2   -0.700000       14.0070           0
    1613 APRO 100  HSE  CG   CPH1   0.220000       12.0110           0
    1614 APRO 100  HSE  CE1  CPH2   0.250000       12.0110           0
    1615 APRO 100  HSE  HE1  HR1    0.130000        1.0080           0
    1616 APRO 100  HSE  NE2  NR1   -0.360000       14.0070           0
    1617 APRO 100  HSE  HE2  H      0.320000        1.0080           0
    1618 APRO 100  HSE  CD2  CPH1  -0.050000       12.0110           0
    1619 APRO 100  HSE  HD2  HR3    0.090000        1.0080           0
    1620 APRO 100  HSE  C    C      0.510000       12.0110           0
    1621 APRO 100  HSE  O    O     -0.510000       15.9990           0
    1622 APRO 101  ALA  N    NH1   -0.470000       14.0070           0
    1623 APRO 101  ALA  HN   H      0.310000        1.0080           0
    1624 APRO 101  ALA  CA   CT1    0.070000       12.0110           0
    1625 APRO 101  ALA  HA   HB1    0.090000        1.0080           0
    1626 APRO 101  ALA  CB   CT3   -0.270000       12.0110           0
    1627 APRO 101  ALA  HB1  HA3    0.090000        1.0080           0
    1628 APRO 101  ALA  HB2  HA3    0.090000        1.0080           0
    1629 APRO 101  ALA  HB3  HA3    0.090000        1.0080           0
    1630 APRO 101  ALA  C    C      0.510000       12.0110           0
    1631 APRO 101  ALA  O    O     -0.510000       15.9990           0
    1632 APRO 102  GLY  N    NH1   -0.470000       14.0070           0
    1633 APRO 102  GLY  HN   H      0.310000        1.0080           0
    1634 APRO 102  GLY  CA   CT2   -0.020000       12.0110           0
    1635 APRO 102  GLY  HA1  HB2    0.090000        1.0080           0
    1636 APRO 102  GLY  HA2  HB2    0.090000        1.0080           0
    1637 APRO 102  GLY  C    C      0.510000       12.0110           0
    1638 APRO 102  GLY  O    O     -0.510000       15.9990           0
    1639 APRO 103  ASP  N    NH1   -0.470000       14.0070           0
    1640 APRO 103  ASP  HN   H      0.310000        1.0080           0
    1641 APRO 103  ASP  CA   CT1    0.070000       12.0110           0
    1642 APRO 103  ASP  HA   HB1    0.090000        1.0080           0
    1643 APRO 103  ASP  CB   CT2A  -0.280000       12.0110           0
    1644 APRO 103  ASP  HB1  HA2    0.090000        1.0080           0
    1645 APRO 103  ASP  HB2  HA2    0.090000        1.0080           0
    1646 APRO 103  ASP  CG   CC     0.620000       12.0110           0
    1647 APRO 103  ASP  OD1  OC    -0.760000       15.9990           0
    1648 APRO 103  ASP  OD2  OC    -0.760000       15.9990           0
    1649 APRO 103  ASP  C    C      0.510000       12.0110           0
    1650 APRO 103  ASP  O    O     -0.510000       15.9990           0
    1651 APRO 104  PRO  N    N     -0.290000       14.0070           0
    1652 APRO 104  PRO  CD   CP3    0.000000       12.0110           0
    1653 APRO 104  PRO  HD1  HA2    0.090000        1.0080           0
    1654 APRO 104  PRO  HD2  HA2    0.090000        1.0080           0
    1655 APRO 104  PRO  CA   CP1    0.020000       12.0110           0
    1656 APRO 104  PRO  HA   HB1    0.090000        1.0080           0
    1657 APRO 104  PRO  CB   CP2   -0.180000       12.0110           0
    1658 APRO 104  PRO  HB1  HA2    0.090000        1.0080           0
    1659 APRO 104  PRO  HB2  HA2    0.090000        1.0080           0
    1660 APRO 104  PRO  CG   CP2   -0.180000       12.0110           0
    1661 APRO 104  PRO  HG1  HA2    0.090000        1.0080           0
    1662 APRO 104  PRO  HG2  HA2    0.090000        1.0080           0
    1663 APRO 104  PRO  C    C      0.510000       12.0110           0
    1664 APRO 104  PRO  O    O     -0.510000       15.9990           0
    1665 APRO 105  ASP  N    NH1   -0.470000       14.0070           0
    1666 APRO 105  ASP  HN   H      0.310000        1.0080           0
    1667 APRO 105  ASP  CA   CT1    0.070000       12.0110           0
    1668 APRO 105  ASP  HA   HB1    0.090000        1.0080           0
    1669 APRO 105  ASP  CB   CT2A  -0.280000       12.0110           0
    1670 APRO 105  ASP  HB1  HA2    0.090000        1.0080           0
    1671 APRO 105  ASP  HB2  HA2    0.090000        1.0080           0
    1672 APRO 105  ASP  CG   CC     0.620000       12.0110           0
    1673 APRO 105  ASP  OD1  OC    -0.760000       15.9990           0
    1674 APRO 105  ASP  OD2  OC    -0.760000       15.9990           0
    1675 APRO 105  ASP  C    C      0.510000       12.0110           0
    1676 APRO 105  ASP  O    O     -0.510000       15.9990           0
    1677 APRO 106  ARG  N    NH1   -0.470000       14.0070           0
    1678 APRO 106  ARG  HN   H      0.310000        1.0080           0
    1679 APRO 106  ARG  CA   CT1    0.070000       12.0110           0
    1680 APRO 106  ARG  HA   HB1    0.090000        1.0080           0
    1681 APRO 106  ARG  CB   CT2   -0.180000       12.0110           0
    1682 APRO 106  ARG  HB1  HA2    0.090000        1.0080           0
    1683 APRO 106  ARG  HB2  HA2    0.090000        1.0080           0
    1684 APRO 106  ARG  CG   CT2   -0.180000       12.0110           0
    1685 APRO 106  ARG  HG1  HA2    0.090000        1.0080           0
    1686 APRO 106  ARG  HG2  HA2    0.090000        1.0080           0
    1687 APRO 106  ARG  CD   CT2    0.200000       12.0110           0
    1688 APRO 106  ARG  HD1  HA2    0.090000        1.0080           0
    1689 APRO 106  ARG  HD2  HA2    0.090000        1.0080           0
    1690 APRO 106  ARG  NE   NC2   -0.700000       14.0070           0
    1691 APRO 106  ARG  HE   HC     0.440000        1.0080           0
    1692 APRO 106  ARG  CZ   C      0.640000       12.0110           0
    1693 APRO 106  ARG  NH1  NC2   -0.800000       14.0070           0
    1694 APRO 106  ARG  HH11 HC     0.460000        1.0080           0
    1695 APRO 106  ARG  HH12 HC     0.460000        1.0080           0
    1696 APRO 106  ARG  NH2  NC2   -0.800000       14.0070           0
    1697 APRO 106  ARG  HH21 HC     0.460000        1.0080           0
    1698 APRO 106  ARG  HH22 HC     0.460000        1.0080           0
    1699 APRO 106  ARG  C    C      0.510000       12.0110           0
    1700 APRO 106  ARG  O    O     -0.510000       15.9990           0
    1701 APRO 107  GLU  N    NH1   -0.470000       14.0070           0
    1702 APRO 107  GLU  HN   H      0.310000        1.0080           0
    1703 APRO 107  GLU  CA   CT1    0.070000       12.0110           0
    1704 APRO 107  GLU  HA   HB1    0.090000        1.0080           0
    1705 APRO 107  GLU  CB   CT2A  -0.180000       12.0110           0
    1706 APRO 107  GLU  HB1  HA2    0.090000        1.0080           0
    1707 APRO 107  GLU  HB2  HA2    0.090000        1.0080           0
    1708 APRO 107  GLU  CG   CT2   -0.280000       12.0110           0
    1709 APRO 107  GLU  HG1  HA2    0.090000        1.0080           0
    1710 APRO 107  GLU  HG2  HA2    0.090000        1.0080           0
    1711 APRO 107  GLU  CD   CC     0.620000       12.0110           0
    1712 APRO 107  GLU  OE1  OC    -0.760000       15.9990           0
    1713 APRO 107  GLU  OE2  OC    -0.760000       15.9990           0
    1714 APRO 107  GLU  C    C      0.510000       12.0110           0
    1715 APRO 107  GLU  O    O     -0.510000       15.9990           0
    1716 APRO 108  GLY  N    NH1   -0.470000       14.0070           0
    1717 APRO 108  GLY  HN   H      0.310000        1.0080           0
    1718 APRO 108  GLY  CA   CT2   -0.020000       12.0110           0
    1719 APRO 108  GLY  HA1  HB2    0.090000        1.0080           0
    1720 APRO 108  GLY  HA2  HB2    0.090000        1.0080           0
    1721 APRO 108  GLY  C    C      0.510000       12.0110           0
    1722 APRO 108  GLY  O    O     -0.510000       15.9990           0
    1723 APRO 109  GLN  N    NH1   -0.470000       14.0070           0
    1724 APRO 109  GLN  HN   H      0.310000        1.0080           0
    1725 APRO 109  GLN  CA   CT1    0.070000       12.0110           0
    1726 APRO 109  GLN  HA   HB1    0.090000        1.0080           0
    1727 APRO 109  GLN  CB   CT2   -0.180000       12.0110           0
    1728 APRO 109  GLN  HB1  HA2    0.090000        1.0080           0
    1729 APRO 109  GLN  HB2  HA2    0.090000        1.0080           0
    1730 APRO 109  GLN  CG   CT2   -0.180000       12.0110           0
    1731 APRO 109  GLN  HG1  HA2    0.090000        1.0080           0
    1732 APRO 109  GLN  HG2  HA2    0.090000        1.0080           0
    1733 APRO 109  GLN  CD   CC     0.550000       12.0110           0
    1734 APRO 109  GLN  OE1  O     -0.550000       15.9990           0
    1735 APRO 109  GLN  NE2  NH2   -0.620000       14.0070           0
    1736 APRO 109  GLN  HE21 H      0.320000        1.0080           0
    1737 APRO 109  GLN  HE22 H      0.300000        1.0080           0
    1738 APRO 109  GLN  C    C      0.510000       12.0110           0
    1739 APRO 109  GLN  O    O     -0.510000       15.9990           0
    1740 APRO 110  LEU  N    NH1   -0.470000       14.0070           0
    1741 APRO 110  LEU  HN   H      0.310000        1.0080           0
    1742 APRO 110  LEU  CA   CT1    0.070000       12.0110           0
    1743 APRO 110  LEU  HA   HB1    0.090000        1.0080           0
    1744 APRO 110  LEU  CB   CT2   -0.180000       12.0110           0
    1745 APRO 110  LEU  HB1  HA2    0.090000        1.0080           0
    1746 APRO 110  LEU  HB2  HA2    0.090000        1.0080           0
    1747 APRO 110  LEU  CG   CT1   -0.090000       12.0110           0
    1748 APRO 110  LEU  HG   HA1    0.090000        1.0080           0
    1749 APRO 110  LEU  CD1  CT3   -0.270000       12.0110           0
    1750 APRO 110  LEU  HD11 HA3    0.090000        1.0080           0
    1751 APRO 110  LEU  HD12 HA3    0.090000        1.0080           0
    1752 APRO 110  LEU  HD13 HA3    0.090000        1.0080           0
    1753 APRO 110  LEU  CD2  CT3   -0.270000       12.0110           0
    1754 APRO 110  LEU  HD21 HA3    0.090000        1.0080           0
    1755 APRO 110  LEU  HD22 HA3    0.090000        1.0080           0
    1756 APRO 110  LEU  HD23 HA3    0.090000        1.0080           0
    1757 APRO 110  LEU  C    C      0.510000       12.0110           0
    1758 APRO 110  LEU  O    O     -0.510000       15.9990           0
    1759 APRO 111  LEU  N    NH1   -0.470000       14.0070           0
    1760 APRO 111  LEU  HN   H      0.310000        1.0080           0
    1761 APRO 111  LEU  CA   CT1    0.070000       12.0110           0
    1762 APRO 111  LEU  HA   HB1    0.090000        1.0080           0
    1763 APRO 111  LEU  CB   CT2   -0.180000       12.0110           0
    1764 APRO 111  LEU  HB1  HA2    0.090000        1.0080           0
    1765 APRO 111  LEU  HB2  HA2    0.090000        1.0080           0
    1766 APRO 111  LEU  CG   CT1   -0.090000       12.0110           0
    1767 APRO 111  LEU  HG   HA1    0.090000        1.0080           0
    1768 APRO 111  LEU  CD1  CT3   -0.270000       12.0110           0
    1769 APRO 111  LEU  HD11 HA3    0.090000        1.0080           0
    1770 APRO 111  LEU  HD12 HA3    0.090000        1.0080           0
    1771 APRO 111  LEU  HD13 HA3    0.090000        1.0080           0
    1772 APRO 111  LEU  CD2  CT3   -0.270000       12.0110           0
    1773 APRO 111  LEU  HD21 HA3    0.090000        1.0080           0
    1774 APRO 111  LEU  HD22 HA3    0.090000        1.0080           0
    1775 APRO 111  LEU  HD23 HA3    0.090000        1.0080           0
    1776 APRO 111  LEU  C    C      0.510000       12.0110           0
    1777 APRO 111  LEU  O    O     -0.510000       15.9990           0
    1778 APRO 112  VAL  N    NH1   -0.470000       14.0070           0
    1779 APRO 112  VAL  HN   H      0.310000        1.0080           0
    1780 APRO 112  VAL  CA   CT1    0.070000       12.0110           0
    1781 APRO 112  VAL  HA   HB1    0.090000        1.0080           0
    1782 APRO 112  VAL  CB   CT1   -0.090000       12.0110           0
    1783 APRO 112  VAL  HB   HA1    0.090000        1.0080           0
    1784 APRO 112  VAL  CG1  CT3   -0.270000       12.0110           0
    1785 APRO 112  VAL  HG11 HA3    0.090000        1.0080           0
    1786 APRO 112  VAL  HG12 HA3    0.090000        1.0080           0
    1787 APRO 112  VAL  HG13 HA3    0.090000        1.0080           0
    1788 APRO 112  VAL  CG2  CT3   -0.270000       12.0110           0
    1789 APRO 112  VAL  HG21 HA3    0.090000        1.0080           0
    1790 APRO 112  VAL  HG22 HA3    0.090000        1.0080           0
    1791 APRO 112  VAL  HG23 HA3    0.090000        1.0080           0
    1792 APRO 112  VAL  C    C      0.510000       12.0110           0
    1793 APRO 112  VAL  O    O     -0.510000       15.9990           0
    1794 APRO 113  ASP  N    NH1   -0.470000       14.0070           0
    1795 APRO 113  ASP  HN   H      0.310000        1.0080           0
    1796 APRO 113  ASP  CA   CT1    0.070000       12.0110           0
    1797 APRO 113  ASP  HA   HB1    0.090000        1.0080           0
    1798 APRO 113  ASP  CB   CT2A  -0.280000       12.0110           0
    1799 APRO 113  ASP  HB1  HA2    0.090000        1.0080           0
    1800 APRO 113  ASP  HB2  HA2    0.090000        1.0080           0
    1801 APRO 113  ASP  CG   CC     0.620000       12.0110           0
    1802 APRO 113  ASP  OD1  OC    -0.760000       15.9990           0
    1803 APRO 113  ASP  OD2  OC    -0.760000       15.9990           0
    1804 APRO 113  ASP  C    C      0.510000       12.0110           0
    1805 APRO 113  ASP  O    O     -0.510000       15.9990           0
    1806 APRO 114  GLU  N    NH1   -0.470000       14.0070           0
    1807 APRO 114  GLU  HN   H      0.310000        1.0080           0
    1808 APRO 114  GLU  CA   CT1    0.070000       12.0110           0
    1809 APRO 114  GLU  HA   HB1    0.090000        1.0080           0
    1810 APRO 114  GLU  CB   CT2A  -0.180000       12.0110           0
    1811 APRO 114  GLU  HB1  HA2    0.090000        1.0080           0
    1812 APRO 114  GLU  HB2  HA2    0.090000        1.0080           0
    1813 APRO 114  GLU  CG   CT2   -0.280000       12.0110           0
    1814 APRO 114  GLU  HG1  HA2    0.090000        1.0080           0
    1815 APRO 114  GLU  HG2  HA2    0.090000        1.0080           0
    1816 APRO 114  GLU  CD   CC     0.620000       12.0110           0
    1817 APRO 114  GLU  OE1  OC    -0.760000       15.9990           0
    1818 APRO 114  GLU  OE2  OC    -0.760000       15.9990           0
    1819 APRO 114  GLU  C    C      0.510000       12.0110           0
    1820 APRO 114  GLU  O    O     -0.510000       15.9990           0
    1821 APRO 115  VAL  N    NH1   -0.470000       14.0070           0
    1822 APRO 115  VAL  HN   H      0.310000        1.0080           0
    1823 APRO 115  VAL  CA   CT1    0.070000       12.0110           0
    1824 APRO 115  VAL  HA   HB1    0.090000        1.0080           0
    1825 APRO 115  VAL  CB   CT1   -0.090000       12.0110           0
    1826 APRO 115  VAL  HB   HA1    0.090000        1.0080           0
    1827 APRO 115  VAL  CG1  CT3   -0.270000       12.0110           0
    1828 APRO 115  VAL  HG11 HA3    0.090000        1.0080           0
    1829 APRO 115  VAL  HG12 HA3    0.090000        1.0080           0
    1830 APRO 115  VAL  HG13 HA3    0.090000        1.0080           0
    1831 APRO 115  VAL  CG2  CT3   -0.270000       12.0110           0
    1832 APRO 115  VAL  HG21 HA3    0.090000        1.0080           0
    1833 APRO 115  VAL  HG22 HA3    0.090000        1.0080           0
    1834 APRO 115  VAL  HG23 HA3    0.090000        1.0080           0
    1835 APRO 115  VAL  C    C      0.510000       12.0110           0
    1836 APRO 115  VAL  O    O     -0.510000       15.9990           0
    1837 APRO 116  LEU  N    NH1   -0.470000       14.0070           0
    1838 APRO 116  LEU  HN   H      0.310000        1.0080           0
    1839 APRO 116  LEU  CA   CT1    0.070000       12.0110           0
    1840 APRO 116  LEU  HA   HB1    0.090000        1.0080           0
    1841 APRO 116  LEU  CB   CT2   -0.180000       12.0110           0
    1842 APRO 116  LEU  HB1  HA2    0.090000        1.0080           0
    1843 APRO 116  LEU  HB2  HA2    0.090000        1.0080           0
    1844 APRO 116  LEU  CG   CT1   -0.090000       12.0110           0
    1845 APRO 116  LEU  HG   HA1    0.090000        1.0080           0
    1846 APRO 116  LEU  CD1  CT3   -0.270000       12.0110           0
    1847 APRO 116  LEU  HD11 HA3    0.090000        1.0080           0
    1848 APRO 116  LEU  HD12 HA3    0.090000        1.0080           0
    1849 APRO 116  LEU  HD13 HA3    0.090000        1.0080           0
    1850 APRO 116  LEU  CD2  CT3   -0.270000       12.0110           0
    1851 APRO 116  LEU  HD21 HA3    0.090000        1.0080           0
    1852 APRO 116  LEU  HD22 HA3    0.090000        1.0080           0
    1853 APRO 116  LEU  HD23 HA3    0.090000        1.0080           0
    1854 APRO 116  LEU  C    C      0.510000       12.0110           0
    1855 APRO 116  LEU  O    O     -0.510000       15.9990           0
    1856 APRO 117  ASP  N    NH1   -0.470000       14.0070           0
    1857 APRO 117  ASP  HN   H      0.310000        1.0080           0
    1858 APRO 117  ASP  CA   CT1    0.070000       12.0110           0
    1859 APRO 117  ASP  HA   HB1    0.090000        1.0080           0
    1860 APRO 117  ASP  CB   CT2A  -0.280000       12.0110           0
    1861 APRO 117  ASP  HB1  HA2    0.090000        1.0080           0
    1862 APRO 117  ASP  HB2  HA2    0.090000        1.0080           0
    1863 APRO 117  ASP  CG   CC     0.620000       12.0110           0
    1864 APRO 117  ASP  OD1  OC    -0.760000       15.9990           0
    1865 APRO 117  ASP  OD2  OC    -0.760000       15.9990           0
    1866 APRO 117  ASP  C    C      0.510000       12.0110           0
    1867 APRO 117  ASP  O    O     -0.510000       15.9990           0
    1868 APRO 118  TYR  N    NH1   -0.470000       14.0070           0
    1869 APRO 118  TYR  HN   H      0.310000        1.0080           0
    1870 APRO 118  TYR  CA   CT1    0.070000       12.0110           0
    1871 APRO 118  TYR  HA   HB1    0.090000        1.0080           0
    1872 APRO 118  TYR  CB   CT2   -0.180000       12.0110           0
    1873 APRO 118  TYR  HB1  HA2    0.090000        1.0080           0
    1874 APRO 118  TYR  HB2  HA2    0.090000        1.0080           0
    1875 APRO 118  TYR  CG   CA     0.000000       12.0110           0
    1876 APRO 118  TYR  CD1  CA    -0.115000       12.0110           0
    1877 APRO 118  TYR  HD1  HP     0.115000        1.0080           0
    1878 APRO 118  TYR  CE1  CA    -0.115000       12.0110           0
    1879 APRO 118  TYR  HE1  HP     0.115000        1.0080           0
    1880 APRO 118  TYR  CZ   CA     0.110000       12.0110           0
    1881 APRO 118  TYR  OH   OH1   -0.540000       15.9990           0
    1882 APRO 118  TYR  HH   H      0.430000        1.0080           0
    1883 APRO 118  TYR  CD2  CA    -0.115000       12.0110           0
    1884 APRO 118  TYR  HD2  HP     0.115000        1.0080           0
    1885 APRO 118  TYR  CE2  CA    -0.115000       12.0110           0
    1886 APRO 118  TYR  HE2  HP     0.115000        1.0080           0
    1887 APRO 118  TYR  C    C      0.510000       12.0110           0
    1888 APRO 118  TYR  O    O     -0.510000       15.9990           0
    1889 APRO 119  LEU  N    NH1   -0.470000       14.0070           0
    1890 APRO 119  LEU  HN   H      0.310000        1.0080           0
    1891 APRO 119  LEU  CA   CT1    0.070000       12.0110           0
    1892 APRO 119  LEU  HA   HB1    0.090000        1.0080           0
    1893 APRO 119  LEU  CB   CT2   -0.180000       12.0110           0
    1894 APRO 119  LEU  HB1  HA2    0.090000        1.0080           0
    1895 APRO 119  LEU  HB2  HA2    0.090000        1.0080           0
    1896 APRO 119  LEU  CG   CT1   -0.090000       12.0110           0
    1897 APRO 119  LEU  HG   HA1    0.090000        1.0080           0
    1898 APRO 119  LEU  CD1  CT3   -0.270000       12.0110           0
    1899 APRO 119  LEU  HD11 HA3    0.090000        1.0080           0
    1900 APRO 119  LEU  HD12 HA3    0.090000        1.0080           0
    1901 APRO 119  LEU  HD13 HA3    0.090000        1.0080           0
    1902 APRO 119  LEU  CD2  CT3   -0.270000       12.0110           0
    1903 APRO 119  LEU  HD21 HA3    0.090000        1.0080           0
    1904 APRO 119  LEU  HD22 HA3    0.090000        1.0080           0
    1905 APRO 119  LEU  HD23 HA3    0.090000        1.0080           0
    1906 APRO 119  LEU  C    C      0.510000       12.0110           0
    1907 APRO 119  LEU  O    O     -0.510000       15.9990           0
    1908 APRO 120  GLN  N    NH1   -0.470000       14.0070           0
    1909 APRO 120  GLN  HN   H      0.310000        1.0080           0
    1910 APRO 120  GLN  CA   CT1    0.070000       12.0110           0
    1911 APRO 120  GLN  HA   HB1    0.090000        1.0080           0
    1912 APRO 120  GLN  CB   CT2   -0.180000       12.0110           0
    1913 APRO 120  GLN  HB1  HA2    0.090000        1.0080           0
    1914 APRO 120  GLN  HB2  HA2    0.090000        1.0080           0
    1915 APRO 120  GLN  CG   CT2   -0.180000       12.0110           0
    1916 APRO 120  GLN  HG1  HA2    0.090000        1.0080           0
    1917 APRO 120  GLN  HG2  HA2    0.090000        1.0080           0
    1918 APRO 120  GLN  CD   CC     0.550000       12.0110           0
    1919 APRO 120  GLN  OE1  O     -0.550000       15.9990           0
    1920 APRO 120  GLN  NE2  NH2   -0.620000       14.0070           0
    1921 APRO 120  GLN  HE21 H      0.320000        1.0080           0
    1922 APRO 120  GLN  HE22 H      0.300000        1.0080           0
    1923 APRO 120  GLN  C    C      0.510000       12.0110           0
    1924 APRO 120  GLN  O    O     -0.510000       15.9990           0
    1925 APRO 121  LEU  N    NH1   -0.470000       14.0070           0
    1926 APRO 121  LEU  HN   H      0.310000        1.0080           0
    1927 APRO 121  LEU  CA   CT1    0.070000       12.0110           0
    1928 APRO 121  LEU  HA   HB1    0.090000        1.0080           0
    1929 APRO 121  LEU  CB   CT2   -0.180000       12.0110           0
    1930 APRO 121  LEU  HB1  HA2    0.090000        1.0080           0
    1931 APRO 121  LEU  HB2  HA2    0.090000        1.0080           0
    1932 APRO 121  LEU  CG   CT1   -0.090000       12.0110           0
    1933 APRO 121  LEU  HG   HA1    0.090000        1.0080           0
    1934 APRO 121  LEU  CD1  CT3   -0.270000       12.0110           0
    1935 APRO 121  LEU  HD11 HA3    0.090000        1.0080           0
    1936 APRO 121  LEU  HD12 HA3    0.090000        1.0080           0
    1937 APRO 121  LEU  HD13 HA3    0.090000        1.0080           0
    1938 APRO 121  LEU  CD2  CT3   -0.270000       12.0110           0
    1939 APRO 121  LEU  HD21 HA3    0.090000        1.0080           0
    1940 APRO 121  LEU  HD22 HA3    0.090000        1.0080           0
    1941 APRO 121  LEU  HD23 HA3    0.090000        1.0080           0
    1942 APRO 121  LEU  C    C      0.510000       12.0110           0
    1943 APRO 121  LEU  O    O     -0.510000       15.9990           0
    1944 APRO 122  ALA  N    NH1   -0.470000       14.0070           0
    1945 APRO 122  ALA  HN   H      0.310000        1.0080           0
    1946 APRO 122  ALA  CA   CT1    0.070000       12.0110           0
    1947 APRO 122  ALA  HA   HB1    0.090000        1.0080           0
    1948 APRO 122  ALA  CB   CT3   -0.270000       12.0110           0
    1949 APRO 122  ALA  HB1  HA3    0.090000        1.0080           0
    1950 APRO 122  ALA  HB2  HA3    0.090000        1.0080           0
    1951 APRO 122  ALA  HB3  HA3    0.090000        1.0080           0
    1952 APRO 122  ALA  C    C      0.510000       12.0110           0
    1953 APRO 122  ALA  O    O     -0.510000       15.9990           0
    1954 APRO 123  PRO  N    N     -0.290000       14.0070           0
    1955 APRO 123  PRO  CD   CP3    0.000000       12.0110           0
    1956 APRO 123  PRO  HD1  HA2    0.090000        1.0080           0
    1957 APRO 123  PRO  HD2  HA2    0.090000        1.0080           0
    1958 APRO 123  PRO  CA   CP1    0.020000       12.0110           0
    1959 APRO 123  PRO  HA   HB1    0.090000        1.0080           0
    1960 APRO 123  PRO  CB   CP2   -0.180000       12.0110           0
    1961 APRO 123  PRO  HB1  HA2    0.090000        1.0080           0
    1962 APRO 123  PRO  HB2  HA2    0.090000        1.0080           0
    1963 APRO 123  PRO  CG   CP2   -0.180000       12.0110           0
    1964 APRO 123  PRO  HG1  HA2    0.090000        1.0080           0
    1965 APRO 123  PRO  HG2  HA2    0.090000        1.0080           0
    1966 APRO 123  PRO  C    C      0.510000       12.0110           0
    1967 APRO 123  PRO  O    O     -0.510000       15.9990           0
    1968 APRO 124  GLU  N    NH1   -0.470000       14.0070           0
    1969 APRO 124  GLU  HN   H      0.310000        1.0080           0
    1970 APRO 124  GLU  CA   CT1    0.070000       12.0110           0
    1971 APRO 124  GLU  HA   HB1    0.090000        1.0080           0
    1972 APRO 124  GLU  CB   CT2A  -0.180000       12.0110           0
    1973 APRO 124  GLU  HB1  HA2    0.090000        1.0080           0
    1974 APRO 124  GLU  HB2  HA2    0.090000        1.0080           0
    1975 APRO 124  GLU  CG   CT2   -0.280000       12.0110           0
    1976 APRO 124  GLU  HG1  HA2    0.090000        1.0080           0
    1977 APRO 124  GLU  HG2  HA2    0.090000        1.0080           0
    1978 APRO 124  GLU  CD   CC     0.620000       12.0110           0
    1979 APRO 124  GLU  OE1  OC    -0.760000       15.9990           0
    1980 APRO 124  GLU  OE2  OC    -0.760000       15.9990           0
    1981 APRO 124  GLU  C    C      0.510000       12.0110           0
    1982 APRO 124  GLU  O    O     -0.510000       15.9990           0
    1983 APRO 125  LYS  N    NH1   -0.470000       14.0070           0
    1984 APRO 125  LYS  HN   H      0.310000        1.0080           0
    1985 APRO 125  LYS  CA   CT1    0.070000       12.0110           0
    1986 APRO 125  LYS  HA   HB1    0.090000        1.0080           0
    1987 APRO 125  LYS  CB   CT2   -0.180000       12.0110           0
    1988 APRO 125  LYS  HB1  HA2    0.090000        1.0080           0
    1989 APRO 125  LYS  HB2  HA2    0.090000        1.0080           0
    1990 APRO 125  LYS  CG   CT2   -0.180000       12.0110           0
    1991 APRO 125  LYS  HG1  HA2    0.090000        1.0080           0
    1992 APRO 125  LYS  HG2  HA2    0.090000        1.0080           0
    1993 APRO 125  LYS  CD   CT2   -0.180000       12.0110           0
    1994 APRO 125  LYS  HD1  HA2    0.090000        1.0080           0
    1995 APRO 125  LYS  HD2  HA2    0.090000        1.0080           0
    1996 APRO 125  LYS  CE   CT2    0.210000       12.0110           0
    1997 APRO 125  LYS  HE1  HA2    0.050000        1.0080           0
    1998 APRO 125  LYS  HE2  HA2    0.050000        1.0080           0
    1999 APRO 125  LYS  NZ   NH3   -0.300000       14.0070           0
    2000 APRO 125  LYS  HZ1  HC     0.330000        1.0080           0
    2001 APRO 125  LYS  HZ2  HC     0.330000        1.0080           0
    2002 APRO 125  LYS  HZ3  HC     0.330000        1.0080           0
    2003 APRO 125  LYS  C    C      0.510000       12.0110           0
    2004 APRO 125  LYS  O    O     -0.510000       15.9990           0
    2005 APRO 126  ARG  N    NH1   -0.470000       14.0070           0
    2006 APRO 126  ARG  HN   H      0.310000        1.0080           0
    2007 APRO 126  ARG  CA   CT1    0.070000       12.0110           0
    2008 APRO 126  ARG  HA   HB1    0.090000        1.0080           0
    2009 APRO 126  ARG  CB   CT2   -0.180000       12.0110           0
    2010 APRO 126  ARG  HB1  HA2    0.090000        1.0080           0
    2011 APRO 126  ARG  HB2  HA2    0.090000        1.0080           0
    2012 APRO 126  ARG  CG   CT2   -0.180000       12.0110           0
    2013 APRO 126  ARG  HG1  HA2    0.090000        1.0080           0
    2014 APRO 126  ARG  HG2  HA2    0.090000        1.0080           0
    2015 APRO 126  ARG  CD   CT2    0.200000       12.0110           0
    2016 APRO 126  ARG  HD1  HA2    0.090000        1.0080           0
    2017 APRO 126  ARG  HD2  HA2    0.090000        1.0080           0
    2018 APRO 126  ARG  NE   NC2   -0.700000       14.0070           0
    2019 APRO 126  ARG  HE   HC     0.440000        1.0080           0
    2020 APRO 126  ARG  CZ   C      0.640000       12.0110           0
    2021 APRO 126  ARG  NH1  NC2   -0.800000       14.0070           0
    2022 APRO 126  ARG  HH11 HC     0.460000        1.0080           0
    2023 APRO 126  ARG  HH12 HC     0.460000        1.0080           0
    2024 APRO 126  ARG  NH2  NC2   -0.800000       14.0070           0
    2025 APRO 126  ARG  HH21 HC     0.460000        1.0080           0
    2026 APRO 126  ARG  HH22 HC     0.460000        1.0080           0
    2027 APRO 126  ARG  C    C      0.510000       12.0110           0
    2028 APRO 126  ARG  O    O     -0.510000       15.9990           0
    2029 APRO 127  GLN  N    NH1   -0.470000       14.0070           0
    2030 APRO 127  GLN  HN   H      0.310000        1.0080           0
    2031 APRO 127  GLN  CA   CT1    0.070000       12.0110           0
    2032 APRO 127  GLN  HA   HB1    0.090000        1.0080           0
    2033 APRO 127  GLN  CB   CT2   -0.180000       12.0110           0
    2034 APRO 127  GLN  HB1  HA2    0.090000        1.0080           0
    2035 APRO 127  GLN  HB2  HA2    0.090000        1.0080           0
    2036 APRO 127  GLN  CG   CT2   -0.180000       12.0110           0
    2037 APRO 127  GLN  HG1  HA2    0.090000        1.0080           0
    2038 APRO 127  GLN  HG2  HA2    0.090000        1.0080           0
    2039 APRO 127  GLN  CD   CC     0.550000       12.0110           0
    2040 APRO 127  GLN  OE1  O     -0.550000       15.9990           0
    2041 APRO 127  GLN  NE2  NH2   -0.620000       14.0070           0
    2042 APRO 127  GLN  HE21 H      0.320000        1.0080           0
    2043 APRO 127  GLN  HE22 H      0.300000        1.0080           0
    2044 APRO 127  GLN  C    C      0.510000       12.0110           0
    2045 APRO 127  GLN  O    O     -0.510000       15.9990           0
    2046 APRO 128  GLN  N    NH1   -0.470000       14.0070           0
    2047 APRO 128  GLN  HN   H      0.310000        1.0080           0
    2048 APRO 128  GLN  CA   CT1    0.070000       12.0110           0
    2049 APRO 128  GLN  HA   HB1    0.090000        1.0080           0
    2050 APRO 128  GLN  CB   CT2   -0.180000       12.0110           0
    2051 APRO 128  GLN  HB1  HA2    0.090000        1.0080           0
    2052 APRO 128  GLN  HB2  HA2    0.090000        1.0080           0
    2053 APRO 128  GLN  CG   CT2   -0.180000       12.0110           0
    2054 APRO 128  GLN  HG1  HA2    0.090000        1.0080           0
    2055 APRO 128  GLN  HG2  HA2    0.090000        1.0080           0
    2056 APRO 128  GLN  CD   CC     0.550000       12.0110           0
    2057 APRO 128  GLN  OE1  O     -0.550000       15.9990           0
    2058 APRO 128  GLN  NE2  NH2   -0.620000       14.0070           0
    2059 APRO 128  GLN  HE21 H      0.320000        1.0080           0
    2060 APRO 128  GLN  HE22 H      0.300000        1.0080           0
    2061 APRO 128  GLN  C    C      0.510000       12.0110           0
    2062 APRO 128  GLN  O    O     -0.510000       15.9990           0
    2063 APRO 129  VAL  N    NH1   -0.470000       14.0070           0
    2064 APRO 129  VAL  HN   H      0.310000        1.0080           0
    2065 APRO 129  VAL  CA   CT1    0.070000       12.0110           0
    2066 APRO 129  VAL  HA   HB1    0.090000        1.0080           0
    2067 APRO 129  VAL  CB   CT1   -0.090000       12.0110           0
    2068 APRO 129  VAL  HB   HA1    0.090000        1.0080           0
    2069 APRO 129  VAL  CG1  CT3   -0.270000       12.0110           0
    2070 APRO 129  VAL  HG11 HA3    0.090000        1.0080           0
    2071 APRO 129  VAL  HG12 HA3    0.090000        1.0080           0
    2072 APRO 129  VAL  HG13 HA3    0.090000        1.0080           0
    2073 APRO 129  VAL  CG2  CT3   -0.270000       12.0110           0
    2074 APRO 129  VAL  HG21 HA3    0.090000        1.0080           0
    2075 APRO 129  VAL  HG22 HA3    0.090000        1.0080           0
    2076 APRO 129  VAL  HG23 HA3    0.090000        1.0080           0
    2077 APRO 129  VAL  C    C      0.510000       12.0110           0
    2078 APRO 129  VAL  O    O     -0.510000       15.9990           0
    2079 APRO 130  GLN  N    NH1   -0.470000       14.0070           0
    2080 APRO 130  GLN  HN   H      0.310000        1.0080           0
    2081 APRO 130  GLN  CA   CT1    0.070000       12.0110           0
    2082 APRO 130  GLN  HA   HB1    0.090000        1.0080           0
    2083 APRO 130  GLN  CB   CT2   -0.180000       12.0110           0
    2084 APRO 130  GLN  HB1  HA2    0.090000        1.0080           0
    2085 APRO 130  GLN  HB2  HA2    0.090000        1.0080           0
    2086 APRO 130  GLN  CG   CT2   -0.180000       12.0110           0
    2087 APRO 130  GLN  HG1  HA2    0.090000        1.0080           0
    2088 APRO 130  GLN  HG2  HA2    0.090000        1.0080           0
    2089 APRO 130  GLN  CD   CC     0.550000       12.0110           0
    2090 APRO 130  GLN  OE1  O     -0.550000       15.9990           0
    2091 APRO 130  GLN  NE2  NH2   -0.620000       14.0070           0
    2092 APRO 130  GLN  HE21 H      0.320000        1.0080           0
    2093 APRO 130  GLN  HE22 H      0.300000        1.0080           0
    2094 APRO 130  GLN  C    C      0.510000       12.0110           0
    2095 APRO 130  GLN  O    O     -0.510000       15.9990           0
    2096 APRO 131  ARG  N    NH1   -0.470000       14.0070           0
    2097 APRO 131  ARG  HN   H      0.310000        1.0080           0
    2098 APRO 131  ARG  CA   CT1    0.070000       12.0110           0
    2099 APRO 131  ARG  HA   HB1    0.090000        1.0080           0
    2100 APRO 131  ARG  CB   CT2   -0.180000       12.0110           0
    2101 APRO 131  ARG  HB1  HA2    0.090000        1.0080           0
    2102 APRO 131  ARG  HB2  HA2    0.090000        1.0080           0
    2103 APRO 131  ARG  CG   CT2   -0.180000       12.0110           0
    2104 APRO 131  ARG  HG1  HA2    0.090000        1.0080           0
    2105 APRO 131  ARG  HG2  HA2    0.090000        1.0080           0
    2106 APRO 131  ARG  CD   CT2    0.200000       12.0110           0
    2107 APRO 131  ARG  HD1  HA2    0.090000        1.0080           0
    2108 APRO 131  ARG  HD2  HA2    0.090000        1.0080           0
    2109 APRO 131  ARG  NE   NC2   -0.700000       14.0070           0
    2110 APRO 131  ARG  HE   HC     0.440000        1.0080           0
    2111 APRO 131  ARG  CZ   C      0.640000       12.0110           0
    2112 APRO 131  ARG  NH1  NC2   -0.800000       14.0070           0
    2113 APRO 131  ARG  HH11 HC     0.460000        1.0080           0
    2114 APRO 131  ARG  HH12 HC     0.460000        1.0080           0
    2115 APRO 131  ARG  NH2  NC2   -0.800000       14.0070           0
    2116 APRO 131  ARG  HH21 HC     0.460000        1.0080           0
    2117 APRO 131  ARG  HH22 HC     0.460000        1.0080           0
    2118 APRO 131  ARG  C    C      0.510000       12.0110           0
    2119 APRO 131  ARG  O    O     -0.510000       15.9990           0
    2120 APRO 132  CYS  N    NH1   -0.470000       14.0070           0
    2121 APRO 132  CYS  HN   H      0.310000        1.0080           0
    2122 APRO 132  CYS  CA   CT1    0.070000       12.0110           0
    2123 APRO 132  CYS  HA   HB1    0.090000        1.0080           0
    2124 APRO 132  CYS  CB   CT2   -0.110000       12.0110           0
    2125 APRO 132  CYS  HB1  HA2    0.090000        1.0080           0
    2126 APRO 132  CYS  HB2  HA2    0.090000        1.0080           0
    2127 APRO 132  CYS  SG   S     -0.230000       32.0600           0
    2128 APRO 132  CYS  HG1  HS     0.160000        1.0080           0
    2129 APRO 132  CYS  C    C      0.510000       12.0110           0
    2130 APRO 132  CYS  O    O     -0.510000       15.9990           0
    2131 APRO 133  LEU  N    NH1   -0.470000       14.0070           0
    2132 APRO 133  LEU  HN   H      0.310000        1.0080           0
    2133 APRO 133  LEU  CA   CT1    0.070000       12.0110           0
    2134 APRO 133  LEU  HA   HB1    0.090000        1.0080           0
    2135 APRO 133  LEU  CB   CT2   -0.180000       12.0110           0
    2136 APRO 133  LEU  HB1  HA2    0.090000        1.0080           0
    2137 APRO 133  LEU  HB2  HA2    0.090000        1.0080           0
    2138 APRO 133  LEU  CG   CT1   -0.090000       12.0110           0
    2139 APRO 133  LEU  HG   HA1    0.090000        1.0080           0
    2140 APRO 133  LEU  CD1  CT3   -0.270000       12.0110           0
    2141 APRO 133  LEU  HD11 HA3    0.090000        1.0080           0
    2142 APRO 133  LEU  HD12 HA3    0.090000        1.0080           0
    2143 APRO 133  LEU  HD13 HA3    0.090000        1.0080           0
    2144 APRO 133  LEU  CD2  CT3   -0.270000       12.0110           0
    2145 APRO 133  LEU  HD21 HA3    0.090000        1.0080           0
    2146 APRO 133  LEU  HD22 HA3    0.090000        1.0080           0
    2147 APRO 133  LEU  HD23 HA3    0.090000        1.0080           0
    2148 APRO 133  LEU  C    C      0.510000       12.0110           0
    2149 APRO 133  LEU  O    O     -0.510000       15.9990           0
    2150 APRO 134  ILE  N    NH1   -0.470000       14.0070           0
    2151 APRO 134  ILE  HN   H      0.310000        1.0080           0
    2152 APRO 134  ILE  CA   CT1    0.070000       12.0110           0
    2153 APRO 134  ILE  HA   HB1    0.090000        1.0080           0
    2154 APRO 134  ILE  CB   CT1   -0.090000       12.0110           0
    2155 APRO 134  ILE  HB   HA1    0.090000        1.0080           0
    2156 APRO 134  ILE  CG2  CT3   -0.270000       12.0110           0
    2157 APRO 134  ILE  HG21 HA3    0.090000        1.0080           0
    2158 APRO 134  ILE  HG22 HA3    0.090000        1.0080           0
    2159 APRO 134  ILE  HG23 HA3    0.090000        1.0080           0
    2160 APRO 134  ILE  CG1  CT2   -0.180000       12.0110           0
    2161 APRO 134  ILE  HG11 HA2    0.090000        1.0080           0
    2162 APRO 134  ILE  HG12 HA2    0.090000        1.0080           0
    2163 APRO 134  ILE  CD   CT3   -0.270000       12.0110           0
    2164 APRO 134  ILE  HD1  HA3    0.090000        1.0080           0
    2165 APRO 134  ILE  HD2  HA3    0.090000        1.0080           0
    2166 APRO 134  ILE  HD3  HA3    0.090000        1.0080           0
    2167 APRO 134  ILE  C    C      0.510000       12.0110           0
    2168 APRO 134  ILE  O    O     -0.510000       15.9990           0
    2169 APRO 135  ASN  N    NH1   -0.470000       14.0070           0
    2170 APRO 135  ASN  HN   H      0.310000        1.0080           0
    2171 APRO 135  ASN  CA   CT1    0.070000       12.0110           0
    2172 APRO 135  ASN  HA   HB1    0.090000        1.0080           0
    2173 APRO 135  ASN  CB   CT2   -0.180000       12.0110           0
    2174 APRO 135  ASN  HB1  HA2    0.090000        1.0080           0
    2175 APRO 135  ASN  HB2  HA2    0.090000        1.0080           0
    2176 APRO 135  ASN  CG   CC     0.550000       12.0110           0
    2177 APRO 135  ASN  OD1  O     -0.550000       15.9990           0
    2178 APRO 135  ASN  ND2  NH2   -0.620000       14.0070           0
    2179 APRO 135  ASN  HD21 H      0.320000        1.0080           0
    2180 APRO 135  ASN  HD22 H      0.300000        1.0080           0
    2181 APRO 135  ASN  C    C      0.510000       12.0110           0
    2182 APRO 135  ASN  O    O     -0.510000       15.9990           0
    2183 APRO 136  ASP  N    NH1   -0.470000       14.0070           0
    2184 APRO 136  ASP  HN   H      0.310000        1.0080           0
    2185 APRO 136  ASP  CA   CT1    0.070000       12.0110           0
    2186 APRO 136  ASP  HA   HB1    0.090000        1.0080           0
    2187 APRO 136  ASP  CB   CT2A  -0.280000       12.0110           0
    2188 APRO 136  ASP  HB1  HA2    0.090000        1.0080           0
    2189 APRO 136  ASP  HB2  HA2    0.090000        1.0080           0
    2190 APRO 136  ASP  CG   CC     0.620000       12.0110           0
    2191 APRO 136  ASP  OD1  OC    -0.760000       15.9990           0
    2192 APRO 136  ASP  OD2  OC    -0.760000       15.9990           0
    2193 APRO 136  ASP  C    C      0.510000       12.0110           0
    2194 APRO 136  ASP  O    O     -0.510000       15.9990           0
    2195 APRO 137  LEU  N    NH1   -0.470000       14.0070           0
    2196 APRO 137  LEU  HN   H      0.310000        1.0080           0
    2197 APRO 137  LEU  CA   CT1    0.070000       12.0110           0
    2198 APRO 137  LEU  HA   HB1    0.090000        1.0080           0
    2199 APRO 137  LEU  CB   CT2   -0.180000       12.0110           0
    2200 APRO 137  LEU  HB1  HA2    0.090000        1.0080           0
    2201 APRO 137  LEU  HB2  HA2    0.090000        1.0080           0
    2202 APRO 137  LEU  CG   CT1   -0.090000       12.0110           0
    2203 APRO 137  LEU  HG   HA1    0.090000        1.0080           0
    2204 APRO 137  LEU  CD1  CT3   -0.270000       12.0110           0
    2205 APRO 137  LEU  HD11 HA3    0.090000        1.0080           0
    2206 APRO 137  LEU  HD12 HA3    0.090000        1.0080           0
    2207 APRO 137  LEU  HD13 HA3    0.090000        1.0080           0
    2208 APRO 137  LEU  CD2  CT3   -0.270000       12.0110           0
    2209 APRO 137  LEU  HD21 HA3    0.090000        1.0080           0
    2210 APRO 137  LEU  HD22 HA3    0.090000        1.0080           0
    2211 APRO 137  LEU  HD23 HA3    0.090000        1.0080           0
    2212 APRO 137  LEU  C    C      0.510000       12.0110           0
    2213 APRO 137  LEU  O    O     -0.510000       15.9990           0
    2214 APRO 138  ASN  N    NH1   -0.470000       14.0070           0
    2215 APRO 138  ASN  HN   H      0.310000        1.0080           0
    2216 APRO 138  ASN  CA   CT1    0.070000       12.0110           0
    2217 APRO 138  ASN  HA   HB1    0.090000        1.0080           0
    2218 APRO 138  ASN  CB   CT2   -0.180000       12.0110           0
    2219 APRO 138  ASN  HB1  HA2    0.090000        1.0080           0
    2220 APRO 138  ASN  HB2  HA2    0.090000        1.0080           0
    2221 APRO 138  ASN  CG   CC     0.550000       12.0110           0
    2222 APRO 138  ASN  OD1  O     -0.550000       15.9990           0
    2223 APRO 138  ASN  ND2  NH2   -0.620000       14.0070           0
    2224 APRO 138  ASN  HD21 H      0.320000        1.0080           0
    2225 APRO 138  ASN  HD22 H      0.300000        1.0080           0
    2226 APRO 138  ASN  C    C      0.510000       12.0110           0
    2227 APRO 138  ASN  O    O     -0.510000       15.9990           0
    2228 APRO 139  PRO  N    N     -0.290000       14.0070           0
    2229 APRO 139  PRO  CD   CP3    0.000000       12.0110           0
    2230 APRO 139  PRO  HD1  HA2    0.090000        1.0080           0
    2231 APRO 139  PRO  HD2  HA2    0.090000        1.0080           0
    2232 APRO 139  PRO  CA   CP1    0.020000       12.0110           0
    2233 APRO 139  PRO  HA   HB1    0.090000        1.0080           0
    2234 APRO 139  PRO  CB   CP2   -0.180000       12.0110           0
    2235 APRO 139  PRO  HB1  HA2    0.090000        1.0080           0
    2236 APRO 139  PRO  HB2  HA2    0.090000        1.0080           0
    2237 APRO 139  PRO  CG   CP2   -0.180000       12.0110           0
    2238 APRO 139  PRO  HG1  HA2    0.090000        1.0080           0
    2239 APRO 139  PRO  HG2  HA2    0.090000        1.0080           0
    2240 APRO 139  PRO  C    C      0.510000       12.0110           0
    2241 APRO 139  PRO  O    O     -0.510000       15.9990           0
    2242 APRO 140  GLN  N    NH1   -0.470000       14.0070           0
    2243 APRO 140  GLN  HN   H      0.310000        1.0080           0
    2244 APRO 140  GLN  CA   CT1    0.070000       12.0110           0
    2245 APRO 140  GLN  HA   HB1    0.090000        1.0080           0
    2246 APRO 140  GLN  CB   CT2   -0.180000       12.0110           0
    2247 APRO 140  GLN  HB1  HA2    0.090000        1.0080           0
    2248 APRO 140  GLN  HB2  HA2    0.090000        1.0080           0
    2249 APRO 140  GLN  CG   CT2   -0.180000       12.0110           0
    2250 APRO 140  GLN  HG1  HA2    0.090000        1.0080           0
    2251 APRO 140  GLN  HG2  HA2    0.090000        1.0080           0
    2252 APRO 140  GLN  CD   CC     0.550000       12.0110           0
    2253 APRO 140  GLN  OE1  O     -0.550000       15.9990           0
    2254 APRO 140  GLN  NE2  NH2   -0.620000       14.0070           0
    2255 APRO 140  GLN  HE21 H      0.320000        1.0080           0
    2256 APRO 140  GLN  HE22 H      0.300000        1.0080           0
    2257 APRO 140  GLN  C    C      0.510000       12.0110           0
    2258 APRO 140  GLN  O    O     -0.510000       15.9990           0
    2259 APRO 141  ALA  N    NH1   -0.470000       14.0070           0
    2260 APRO 141  ALA  HN   H      0.310000        1.0080           0
    2261 APRO 141  ALA  CA   CT1    0.070000       12.0110           0
    2262 APRO 141  ALA  HA   HB1    0.090000        1.0080           0
    2263 APRO 141  ALA  CB   CT3   -0.270000       12.0110           0
    2264 APRO 141  ALA  HB1  HA3    0.090000        1.0080           0
    2265 APRO 141  ALA  HB2  HA3    0.090000        1.0080           0
    2266 APRO 141  ALA  HB3  HA3    0.090000        1.0080           0
    2267 APRO 141  ALA  C    C      0.510000       12.0110           0
    2268 APRO 141  ALA  O    O     -0.510000       15.9990           0
    2269 APRO 142  VAL  N    NH1   -0.470000       14.0070           0
    2270 APRO 142  VAL  HN   H      0.310000        1.0080           0
    2271 APRO 142  VAL  CA   CT1    0.070000       12.0110           0
    2272 APRO 142  VAL  HA   HB1    0.090000        1.0080           0
    2273 APRO 142  VAL  CB   CT1   -0.090000       12.0110           0
    2274 APRO 142  VAL  HB   HA1    0.090000        1.0080           0
    2275 APRO 142  VAL  CG1  CT3   -0.270000       12.0110           0
    2276 APRO 142  VAL  HG11 HA3    0.090000        1.0080           0
    2277 APRO 142  VAL  HG12 HA3    0.090000        1.0080           0
    2278 APRO 142  VAL  HG13 HA3    0.090000        1.0080           0
    2279 APRO 142  VAL  CG2  CT3   -0.270000       12.0110           0
    2280 APRO 142  VAL  HG21 HA3    0.090000        1.0080           0
    2281 APRO 142  VAL  HG22 HA3    0.090000        1.0080           0
    2282 APRO 142  VAL  HG23 HA3    0.090000        1.0080           0
    2283 APRO 142  VAL  C    C      0.510000       12.0110           0
    2284 APRO 142  VAL  O    O     -0.510000       15.9990           0
    2285 APRO 143  GLU  N    NH1   -0.470000       14.0070           0
    2286 APRO 143  GLU  HN   H      0.310000        1.0080           0
    2287 APRO 143  GLU  CA   CT1    0.070000       12.0110           0
    2288 APRO 143  GLU  HA   HB1    0.090000        1.0080           0
    2289 APRO 143  GLU  CB   CT2A  -0.180000       12.0110           0
    2290 APRO 143  GLU  HB1  HA2    0.090000        1.0080           0
    2291 APRO 143  GLU  HB2  HA2    0.090000        1.0080           0
    2292 APRO 143  GLU  CG   CT2   -0.280000       12.0110           0
    2293 APRO 143  GLU  HG1  HA2    0.090000        1.0080           0
    2294 APRO 143  GLU  HG2  HA2    0.090000        1.0080           0
    2295 APRO 143  GLU  CD   CC     0.620000       12.0110           0
    2296 APRO 143  GLU  OE1  OC    -0.760000       15.9990           0
    2297 APRO 143  GLU  OE2  OC    -0.760000       15.9990           0
    2298 APRO 143  GLU  C    C      0.510000       12.0110           0
    2299 APRO 143  GLU  O    O     -0.510000       15.9990           0
    2300 APRO 144  ARG  N    NH1   -0.470000       14.0070           0
    2301 APRO 144  ARG  HN   H      0.310000        1.0080           0
    2302 APRO 144  ARG  CA   CT1    0.070000       12.0110           0
    2303 APRO 144  ARG  HA   HB1    0.090000        1.0080           0
    2304 APRO 144  ARG  CB   CT2   -0.180000       12.0110           0
    2305 APRO 144  ARG  HB1  HA2    0.090000        1.0080           0
    2306 APRO 144  ARG  HB2  HA2    0.090000        1.0080           0
    2307 APRO 144  ARG  CG   CT2   -0.180000       12.0110           0
    2308 APRO 144  ARG  HG1  HA2    0.090000        1.0080           0
    2309 APRO 144  ARG  HG2  HA2    0.090000        1.0080           0
    2310 APRO 144  ARG  CD   CT2    0.200000       12.0110           0
    2311 APRO 144  ARG  HD1  HA2    0.090000        1.0080           0
    2312 APRO 144  ARG  HD2  HA2    0.090000        1.0080           0
    2313 APRO 144  ARG  NE   NC2   -0.700000       14.0070           0
    2314 APRO 144  ARG  HE   HC     0.440000        1.0080           0
    2315 APRO 144  ARG  CZ   C      0.640000       12.0110           0
    2316 APRO 144  ARG  NH1  NC2   -0.800000       14.0070           0
    2317 APRO 144  ARG  HH11 HC     0.460000        1.0080           0
    2318 APRO 144  ARG  HH12 HC     0.460000        1.0080           0
    2319 APRO 144  ARG  NH2  NC2   -0.800000       14.0070           0
    2320 APRO 144  ARG  HH21 HC     0.460000        1.0080           0
    2321 APRO 144  ARG  HH22 HC     0.460000        1.0080           0
    2322 APRO 144  ARG  C    C      0.510000       12.0110           0
    2323 APRO 144  ARG  O    O     -0.510000       15.9990           0
    2324 APRO 145  ALA  N    NH1   -0.470000       14.0070           0
    2325 APRO 145  ALA  HN   H      0.310000        1.0080           0
    2326 APRO 145  ALA  CA   CT1    0.070000       12.0110           0
    2327 APRO 145  ALA  HA   HB1    0.090000        1.0080           0
    2328 APRO 145  ALA  CB   CT3   -0.270000       12.0110           0
    2329 APRO 145  ALA  HB1  HA3    0.090000        1.0080           0
    2330 APRO 145  ALA  HB2  HA3    0.090000        1.0080           0
    2331 APRO 145  ALA  HB3  HA3    0.090000        1.0080           0
    2332 APRO 145  ALA  C    C      0.510000       12.0110           0
    2333 APRO 145  ALA  O    O     -0.510000       15.9990           0
    2334 APRO 146  ILE  N    NH1   -0.470000       14.0070           0
    2335 APRO 146  ILE  HN   H      0.310000        1.0080           0
    2336 APRO 146  ILE  CA   CT1    0.070000       12.0110           0
    2337 APRO 146  ILE  HA   HB1    0.090000        1.0080           0
    2338 APRO 146  ILE  CB   CT1   -0.090000       12.0110           0
    2339 APRO 146  ILE  HB   HA1    0.090000        1.0080           0
    2340 APRO 146  ILE  CG2  CT3   -0.270000       12.0110           0
    2341 APRO 146  ILE  HG21 HA3    0.090000        1.0080           0
    2342 APRO 146  ILE  HG22 HA3    0.090000        1.0080           0
    2343 APRO 146  ILE  HG23 HA3    0.090000        1.0080           0
    2344 APRO 146  ILE  CG1  CT2   -0.180000       12.0110           0
    2345 APRO 146  ILE  HG11 HA2    0.090000        1.0080           0
    2346 APRO 146  ILE  HG12 HA2    0.090000        1.0080           0
    2347 APRO 146  ILE  CD   CT3   -0.270000       12.0110           0
    2348 APRO 146  ILE  HD1  HA3    0.090000        1.0080           0
    2349 APRO 146  ILE  HD2  HA3    0.090000        1.0080           0
    2350 APRO 146  ILE  HD3  HA3    0.090000        1.0080           0
    2351 APRO 146  ILE  C    C      0.510000       12.0110           0
    2352 APRO 146  ILE  O    O     -0.510000       15.9990           0
    2353 APRO 147  ASP  N    NH1   -0.470000       14.0070           0
    2354 APRO 147  ASP  HN   H      0.310000        1.0080           0
    2355 APRO 147  ASP  CA   CT1    0.070000       12.0110           0
    2356 APRO 147  ASP  HA   HB1    0.090000        1.0080           0
    2357 APRO 147  ASP  CB   CT2A  -0.280000       12.0110           0
    2358 APRO 147  ASP  HB1  HA2    0.090000        1.0080           0
    2359 APRO 147  ASP  HB2  HA2    0.090000        1.0080           0
    2360 APRO 147  ASP  CG   CC     0.620000       12.0110           0
    2361 APRO 147  ASP  OD1  OC    -0.760000       15.9990           0
    2362 APRO 147  ASP  OD2  OC    -0.760000       15.9990           0
    2363 APRO 147  ASP  C    C      0.510000       12.0110           0
    2364 APRO 147  ASP  O    O     -0.510000       15.9990           0
    2365 APRO 148  ARG  N    NH1   -0.470000       14.0070           0
    2366 APRO 148  ARG  HN   H      0.310000        1.0080           0
    2367 APRO 148  ARG  CA   CT1    0.070000       12.0110           0
    2368 APRO 148  ARG  HA   HB1    0.090000        1.0080           0
    2369 APRO 148  ARG  CB   CT2   -0.180000       12.0110           0
    2370 APRO 148  ARG  HB1  HA2    0.090000        1.0080           0
    2371 APRO 148  ARG  HB2  HA2    0.090000        1.0080           0
    2372 APRO 148  ARG  CG   CT2   -0.180000       12.0110           0
    2373 APRO 148  ARG  HG1  HA2    0.090000        1.0080           0
    2374 APRO 148  ARG  HG2  HA2    0.090000        1.0080           0
    2375 APRO 148  ARG  CD   CT2    0.200000       12.0110           0
    2376 APRO 148  ARG  HD1  HA2    0.090000        1.0080           0
    2377 APRO 148  ARG  HD2  HA2    0.090000        1.0080           0
    2378 APRO 148  ARG  NE   NC2   -0.700000       14.0070           0
    2379 APRO 148  ARG  HE   HC     0.440000        1.0080           0
    2380 APRO 148  ARG  CZ   C      0.640000       12.0110           0
    2381 APRO 148  ARG  NH1  NC2   -0.800000       14.0070           0
    2382 APRO 148  ARG  HH11 HC     0.460000        1.0080           0
    2383 APRO 148  ARG  HH12 HC     0.460000        1.0080           0
    2384 APRO 148  ARG  NH2  NC2   -0.800000       14.0070           0
    2385 APRO 148  ARG  HH21 HC     0.460000        1.0080           0
    2386 APRO 148  ARG  HH22 HC     0.460000        1.0080           0
    2387 APRO 148  ARG  C    C      0.510000       12.0110           0
    2388 APRO 148  ARG  O    O     -0.510000       15.9990           0
    2389 APRO 149  LEU  N    NH1   -0.470000       14.0070           0
    2390 APRO 149  LEU  HN   H      0.310000        1.0080           0
    2391 APRO 149  LEU  CA   CT1    0.070000       12.0110           0
    2392 APRO 149  LEU  HA   HB1    0.090000        1.0080           0
    2393 APRO 149  LEU  CB   CT2   -0.180000       12.0110           0
    2394 APRO 149  LEU  HB1  HA2    0.090000        1.0080           0
    2395 APRO 149  LEU  HB2  HA2    0.090000        1.0080           0
    2396 APRO 149  LEU  CG   CT1   -0.090000       12.0110           0
    2397 APRO 149  LEU  HG   HA1    0.090000        1.0080           0
    2398 APRO 149  LEU  CD1  CT3   -0.270000       12.0110           0
    2399 APRO 149  LEU  HD11 HA3    0.090000        1.0080           0
    2400 APRO 149  LEU  HD12 HA3    0.090000        1.0080           0
    2401 APRO 149  LEU  HD13 HA3    0.090000        1.0080           0
    2402 APRO 149  LEU  CD2  CT3   -0.270000       12.0110           0
    2403 APRO 149  LEU  HD21 HA3    0.090000        1.0080           0
    2404 APRO 149  LEU  HD22 HA3    0.090000        1.0080           0
    2405 APRO 149  LEU  HD23 HA3    0.090000        1.0080           0
    2406 APRO 149  LEU  C    C      0.510000       12.0110           0
    2407 APRO 149  LEU  O    O     -0.510000       15.9990           0
    2408 APRO 150  ARG  N    NH1   -0.470000       14.0070           0
    2409 APRO 150  ARG  HN   H      0.310000        1.0080           0
    2410 APRO 150  ARG  CA   CT1    0.070000       12.0110           0
    2411 APRO 150  ARG  HA   HB1    0.090000        1.0080           0
    2412 APRO 150  ARG  CB   CT2   -0.180000       12.0110           0
    2413 APRO 150  ARG  HB1  HA2    0.090000        1.0080           0
    2414 APRO 150  ARG  HB2  HA2    0.090000        1.0080           0
    2415 APRO 150  ARG  CG   CT2   -0.180000       12.0110           0
    2416 APRO 150  ARG  HG1  HA2    0.090000        1.0080           0
    2417 APRO 150  ARG  HG2  HA2    0.090000        1.0080           0
    2418 APRO 150  ARG  CD   CT2    0.200000       12.0110           0
    2419 APRO 150  ARG  HD1  HA2    0.090000        1.0080           0
    2420 APRO 150  ARG  HD2  HA2    0.090000        1.0080           0
    2421 APRO 150  ARG  NE   NC2   -0.700000       14.0070           0
    2422 APRO 150  ARG  HE   HC     0.440000        1.0080           0
    2423 APRO 150  ARG  CZ   C      0.640000       12.0110           0
    2424 APRO 150  ARG  NH1  NC2   -0.800000       14.0070           0
    2425 APRO 150  ARG  HH11 HC     0.460000        1.0080           0
    2426 APRO 150  ARG  HH12 HC     0.460000        1.0080           0
    2427 APRO 150  ARG  NH2  NC2   -0.800000       14.0070           0
    2428 APRO 150  ARG  HH21 HC     0.460000        1.0080           0
    2429 APRO 150  ARG  HH22 HC     0.460000        1.0080           0
    2430 APRO 150  ARG  C    C      0.510000       12.0110           0
    2431 APRO 150  ARG  O    O     -0.510000       15.9990           0
    2432 APRO 151  SER  N    NH1   -0.470000       14.0070           0
    2433 APRO 151  SER  HN   H      0.310000        1.0080           0
    2434 APRO 151  SER  CA   CT1    0.070000       12.0110           0
    2435 APRO 151  SER  HA   HB1    0.090000        1.0080           0
    2436 APRO 151  SER  CB   CT2    0.050000       12.0110           0
    2437 APRO 151  SER  HB1  HA2    0.090000        1.0080           0
    2438 APRO 151  SER  HB2  HA2    0.090000        1.0080           0
    2439 APRO 151  SER  OG   OH1   -0.660000       15.9990           0
    2440 APRO 151  SER  HG1  H      0.430000        1.0080           0
    2441 APRO 151  SER  C    C      0.510000       12.0110           0
    2442 APRO 151  SER  O    O     -0.510000       15.9990           0
    2443 APRO 152  ASN  N    NH1   -0.470000       14.0070           0
    2444 APRO 152  ASN  HN   H      0.310000        1.0080           0
    2445 APRO 152  ASN  CA   CT1    0.070000       12.0110           0
    2446 APRO 152  ASN  HA   HB1    0.090000        1.0080           0
    2447 APRO 152  ASN  CB   CT2   -0.180000       12.0110           0
    2448 APRO 152  ASN  HB1  HA2    0.090000        1.0080           0
    2449 APRO 152  ASN  HB2  HA2    0.090000        1.0080           0
    2450 APRO 152  ASN  CG   CC     0.550000       12.0110           0
    2451 APRO 152  ASN  OD1  O     -0.550000       15.9990           0
    2452 APRO 152  ASN  ND2  NH2   -0.620000       14.0070           0
    2453 APRO 152  ASN  HD21 H      0.320000        1.0080           0
    2454 APRO 152  ASN  HD22 H      0.300000        1.0080           0
    2455 APRO 152  ASN  C    C      0.510000       12.0110           0
    2456 APRO 152  ASN  O    O     -0.510000       15.9990           0
    2457 APRO 153  SER  N    NH1   -0.470000       14.0070           0
    2458 APRO 153  SER  HN   H      0.310000        1.0080           0
    2459 APRO 153  SER  CA   CT1    0.070000       12.0110           0
    2460 APRO 153  SER  HA   HB1    0.090000        1.0080           0
    2461 APRO 153  SER  CB   CT2    0.050000       12.0110           0
    2462 APRO 153  SER  HB1  HA2    0.090000        1.0080           0
    2463 APRO 153  SER  HB2  HA2    0.090000        1.0080           0
    2464 APRO 153  SER  OG   OH1   -0.660000       15.9990           0
    2465 APRO 153  SER  HG1  H      0.430000        1.0080           0
    2466 APRO 153  SER  C    C      0.510000       12.0110           0
    2467 APRO 153  SER  O    O     -0.510000       15.9990           0
    2468 APRO 154  GLU  N    NH1   -0.470000       14.0070           0
    2469 APRO 154  GLU  HN   H      0.310000        1.0080           0
    2470 APRO 154  GLU  CA   CT1    0.070000       12.0110           0
    2471 APRO 154  GLU  HA   HB1    0.090000        1.0080           0
    2472 APRO 154  GLU  CB   CT2A  -0.180000       12.0110           0
    2473 APRO 154  GLU  HB1  HA2    0.090000        1.0080           0
    2474 APRO 154  GLU  HB2  HA2    0.090000        1.0080           0
    2475 APRO 154  GLU  CG   CT2   -0.280000       12.0110           0
    2476 APRO 154  GLU  HG1  HA2    0.090000        1.0080           0
    2477 APRO 154  GLU  HG2  HA2    0.090000        1.0080           0
    2478 APRO 154  GLU  CD   CC     0.620000       12.0110           0
    2479 APRO 154  GLU  OE1  OC    -0.760000       15.9990           0
    2480 APRO 154  GLU  OE2  OC    -0.760000       15.9990           0
    2481 APRO 154  GLU  C    C      0.510000       12.0110           0
    2482 APRO 154  GLU  O    O     -0.510000       15.9990           0
    2483 APRO 155  PHE  N    NH1   -0.470000       14.0070           0
    2484 APRO 155  PHE  HN   H      0.310000        1.0080           0
    2485 APRO 155  PHE  CA   CT1    0.070000       12.0110           0
    2486 APRO 155  PHE  HA   HB1    0.090000        1.0080           0
    2487 APRO 155  PHE  CB   CT2   -0.180000       12.0110           0
    2488 APRO 155  PHE  HB1  HA2    0.090000        1.0080           0
    2489 APRO 155  PHE  HB2  HA2    0.090000        1.0080           0
    2490 APRO 155  PHE  CG   CA     0.000000       12.0110           0
    2491 APRO 155  PHE  CD1  CA    -0.115000       12.0110           0
    2492 APRO 155  PHE  HD1  HP     0.115000        1.0080           0
    2493 APRO 155  PHE  CE1  CA    -0.115000       12.0110           0
    2494 APRO 155  PHE  HE1  HP     0.115000        1.0080           0
    2495 APRO 155  PHE  CZ   CA    -0.115000       12.0110           0
    2496 APRO 155  PHE  HZ   HP     0.115000        1.0080           0
    2497 APRO 155  PHE  CD2  CA    -0.115000       12.0110           0
    2498 APRO 155  PHE  HD2  HP     0.115000        1.0080           0
    2499 APRO 155  PHE  CE2  CA    -0.115000       12.0110           0
    2500 APRO 155  PHE  HE2  HP     0.115000        1.0080           0
    2501 APRO 155  PHE  C    C      0.510000       12.0110           0
    2502 APRO 155  PHE  O    O     -0.510000       15.9990           0
    2503 APRO 156  VAL  N    NH1   -0.470000       14.0070           0
    2504 APRO 156  VAL  HN   H      0.310000        1.0080           0
    2505 APRO 156  VAL  CA   CT1    0.070000       12.0110           0
    2506 APRO 156  VAL  HA   HB1    0.090000        1.0080           0
    2507 APRO 156  VAL  CB   CT1   -0.090000       12.0110           0
    2508 APRO 156  VAL  HB   HA1    0.090000        1.0080           0
    2509 APRO 156  VAL  CG1  CT3   -0.270000       12.0110           0
    2510 APRO 156  VAL  HG11 HA3    0.090000        1.0080           0
    2511 APRO 156  VAL  HG12 HA3    0.090000        1.0080           0
    2512 APRO 156  VAL  HG13 HA3    0.090000        1.0080           0
    2513 APRO 156  VAL  CG2  CT3   -0.270000       12.0110           0
    2514 APRO 156  VAL  HG21 HA3    0.090000        1.0080           0
    2515 APRO 156  VAL  HG22 HA3    0.090000        1.0080           0
    2516 APRO 156  VAL  HG23 HA3    0.090000        1.0080           0
    2517 APRO 156  VAL  C    C      0.510000       12.0110           0
    2518 APRO 156  VAL  O    O     -0.510000       15.9990           0
    2519 APRO 157  PRO  N    N     -0.290000       14.0070           0
    2520 APRO 157  PRO  CD   CP3    0.000000       12.0110           0
    2521 APRO 157  PRO  HD1  HA2    0.090000        1.0080           0
    2522 APRO 157  PRO  HD2  HA2    0.090000        1.0080           0
    2523 APRO 157  PRO  CA   CP1    0.020000       12.0110           0
    2524 APRO 157  PRO  HA   HB1    0.090000        1.0080           0
    2525 APRO 157  PRO  CB   CP2   -0.180000       12.0110           0
    2526 APRO 157  PRO  HB1  HA2    0.090000        1.0080           0
    2527 APRO 157  PRO  HB2  HA2    0.090000        1.0080           0
    2528 APRO 157  PRO  CG   CP2   -0.180000       12.0110           0
    2529 APRO 157  PRO  HG1  HA2    0.090000        1.0080           0
    2530 APRO 157  PRO  HG2  HA2    0.090000        1.0080           0
    2531 APRO 157  PRO  C    C      0.510000       12.0110           0
    2532 APRO 157  PRO  O    O     -0.510000       15.9990           0
    2533 APRO 158  LEU  N    NH1   -0.470000       14.0070           0
    2534 APRO 158  LEU  HN   H      0.310000        1.0080           0
    2535 APRO 158  LEU  CA   CT1    0.070000       12.0110           0
    2536 APRO 158  LEU  HA   HB1    0.090000        1.0080           0
    2537 APRO 158  LEU  CB   CT2   -0.180000       12.0110           0
    2538 APRO 158  LEU  HB1  HA2    0.090000        1.0080           0
    2539 APRO 158  LEU  HB2  HA2    0.090000        1.0080           0
    2540 APRO 158  LEU  CG   CT1   -0.090000       12.0110           0
    2541 APRO 158  LEU  HG   HA1    0.090000        1.0080           0
    2542 APRO 158  LEU  CD1  CT3   -0.270000       12.0110           0
    2543 APRO 158  LEU  HD11 HA3    0.090000        1.0080           0
    2544 APRO 158  LEU  HD12 HA3    0.090000        1.0080           0
    2545 APRO 158  LEU  HD13 HA3    0.090000        1.0080           0
    2546 APRO 158  LEU  CD2  CT3   -0.270000       12.0110           0
    2547 APRO 158  LEU  HD21 HA3    0.090000        1.0080           0
    2548 APRO 158  LEU  HD22 HA3    0.090000        1.0080           0
    2549 APRO 158  LEU  HD23 HA3    0.090000        1.0080           0
    2550 APRO 158  LEU  C    C      0.510000       12.0110           0
    2551 APRO 158  LEU  O    O     -0.510000       15.9990           0
    2552 APRO 159  CYS  N    NH1   -0.470000       14.0070           0
    2553 APRO 159  CYS  HN   H      0.310000        1.0080           0
    2554 APRO 159  CYS  CA   CT1    0.070000       12.0110           0
    2555 APRO 159  CYS  HA   HB1    0.090000        1.0080           0
    2556 APRO 159  CYS  CB   CT2   -0.110000       12.0110           0
    2557 APRO 159  CYS  HB1  HA2    0.090000        1.0080           0
    2558 APRO 159  CYS  HB2  HA2    0.090000        1.0080           0
    2559 APRO 159  CYS  SG   S     -0.230000       32.0600           0
    2560 APRO 159  CYS  HG1  HS     0.160000        1.0080           0
    2561 APRO 159  CYS  C    C      0.510000       12.0110           0
    2562 APRO 159  CYS  O    O     -0.510000       15.9990           0
    2563 APRO 160  VAL  N    NH1   -0.470000       14.0070           0
    2564 APRO 160  VAL  HN   H      0.310000        1.0080           0
    2565 APRO 160  VAL  CA   CT1    0.070000       12.0110           0
    2566 APRO 160  VAL  HA   HB1    0.090000        1.0080           0
    2567 APRO 160  VAL  CB   CT1   -0.090000       12.0110           0
    2568 APRO 160  VAL  HB   HA1    0.090000        1.0080           0
    2569 APRO 160  VAL  CG1  CT3   -0.270000       12.0110           0
    2570 APRO 160  VAL  HG11 HA3    0.090000        1.0080           0
    2571 APRO 160  VAL  HG12 HA3    0.090000        1.0080           0
    2572 APRO 160  VAL  HG13 HA3    0.090000        1.0080           0
    2573 APRO 160  VAL  CG2  CT3   -0.270000       12.0110           0
    2574 APRO 160  VAL  HG21 HA3    0.090000        1.0080           0
    2575 APRO 160  VAL  HG22 HA3    0.090000        1.0080           0
    2576 APRO 160  VAL  HG23 HA3    0.090000        1.0080           0
    2577 APRO 160  VAL  C    C      0.510000       12.0110           0
    2578 APRO 160  VAL  O    O     -0.510000       15.9990           0
    2579 APRO 161  SER  N    NH1   -0.470000       14.0070           0
    2580 APRO 161  SER  HN   H      0.310000        1.0080           0
    2581 APRO 161  SER  CA   CT1    0.070000       12.0110           0
    2582 APRO 161  SER  HA   HB1    0.090000        1.0080           0
    2583 APRO 161  SER  CB   CT2    0.050000       12.0110           0
    2584 APRO 161  SER  HB1  HA2    0.090000        1.0080           0
    2585 APRO 161  SER  HB2  HA2    0.090000        1.0080           0
    2586 APRO 161  SER  OG   OH1   -0.660000       15.9990           0
    2587 APRO 161  SER  HG1  H      0.430000        1.0080           0
    2588 APRO 161  SER  C    C      0.510000       12.0110           0
    2589 APRO 161  SER  O    O     -0.510000       15.9990           0
    2590 APRO 162  ALA  N    NH1   -0.470000       14.0070           0
    2591 APRO 162  ALA  HN   H      0.310000        1.0080           0
    2592 APRO 162  ALA  CA   CT1    0.070000       12.0110           0
    2593 APRO 162  ALA  HA   HB1    0.090000        1.0080           0
    2594 APRO 162  ALA  CB   CT3   -0.270000       12.0110           0
    2595 APRO 162  ALA  HB1  HA3    0.090000        1.0080           0
    2596 APRO 162  ALA  HB2  HA3    0.090000        1.0080           0
    2597 APRO 162  ALA  HB3  HA3    0.090000        1.0080           0
    2598 APRO 162  ALA  C    C      0.510000       12.0110           0
    2599 APRO 162  ALA  O    O     -0.510000       15.9990           0
    2600 APRO 163  LEU  N    NH1   -0.470000       14.0070           0
    2601 APRO 163  LEU  HN   H      0.310000        1.0080           0
    2602 APRO 163  LEU  CA   CT1    0.070000       12.0110           0
    2603 APRO 163  LEU  HA   HB1    0.090000        1.0080           0
    2604 APRO 163  LEU  CB   CT2   -0.180000       12.0110           0
    2605 APRO 163  LEU  HB1  HA2    0.090000        1.0080           0
    2606 APRO 163  LEU  HB2  HA2    0.090000        1.0080           0
    2607 APRO 163  LEU  CG   CT1   -0.090000       12.0110           0
    2608 APRO 163  LEU  HG   HA1    0.090000        1.0080           0
    2609 APRO 163  LEU  CD1  CT3   -0.270000       12.0110           0
    2610 APRO 163  LEU  HD11 HA3    0.090000        1.0080           0
    2611 APRO 163  LEU  HD12 HA3    0.090000        1.0080           0
    2612 APRO 163  LEU  HD13 HA3    0.090000        1.0080           0
    2613 APRO 163  LEU  CD2  CT3   -0.270000       12.0110           0
    2614 APRO 163  LEU  HD21 HA3    0.090000        1.0080           0
    2615 APRO 163  LEU  HD22 HA3    0.090000        1.0080           0
    2616 APRO 163  LEU  HD23 HA3    0.090000        1.0080           0
    2617 APRO 163  LEU  C    C      0.510000       12.0110           0
    2618 APRO 163  LEU  O    O     -0.510000       15.9990           0
    2619 APRO 164  ALA  N    NH1   -0.470000       14.0070           0
    2620 APRO 164  ALA  HN   H      0.310000        1.0080           0
    2621 APRO 164  ALA  CA   CT1    0.070000       12.0110           0
    2622 APRO 164  ALA  HA   HB1    0.090000        1.0080           0
    2623 APRO 164  ALA  CB   CT3   -0.270000       12.0110           0
    2624 APRO 164  ALA  HB1  HA3    0.090000        1.0080           0
    2625 APRO 164  ALA  HB2  HA3    0.090000        1.0080           0
    2626 APRO 164  ALA  HB3  HA3    0.090000        1.0080           0
    2627 APRO 164  ALA  C    C      0.510000       12.0110           0
    2628 APRO 164  ALA  O    O     -0.510000       15.9990           0
    2629 APRO 165  ARG  N    NH1   -0.470000       14.0070           0
    2630 APRO 165  ARG  HN   H      0.310000        1.0080           0
    2631 APRO 165  ARG  CA   CT1    0.070000       12.0110           0
    2632 APRO 165  ARG  HA   HB1    0.090000        1.0080           0
    2633 APRO 165  ARG  CB   CT2   -0.180000       12.0110           0
    2634 APRO 165  ARG  HB1  HA2    0.090000        1.0080           0
    2635 APRO 165  ARG  HB2  HA2    0.090000        1.0080           0
    2636 APRO 165  ARG  CG   CT2   -0.180000       12.0110           0
    2637 APRO 165  ARG  HG1  HA2    0.090000        1.0080           0
    2638 APRO 165  ARG  HG2  HA2    0.090000        1.0080           0
    2639 APRO 165  ARG  CD   CT2    0.200000       12.0110           0
    2640 APRO 165  ARG  HD1  HA2    0.090000        1.0080           0
    2641 APRO 165  ARG  HD2  HA2    0.090000        1.0080           0
    2642 APRO 165  ARG  NE   NC2   -0.700000       14.0070           0
    2643 APRO 165  ARG  HE   HC     0.440000        1.0080           0
    2644 APRO 165  ARG  CZ   C      0.640000       12.0110           0
    2645 APRO 165  ARG  NH1  NC2   -0.800000       14.0070           0
    2646 APRO 165  ARG  HH11 HC     0.460000        1.0080           0
    2647 APRO 165  ARG  HH12 HC     0.460000        1.0080           0
    2648 APRO 165  ARG  NH2  NC2   -0.800000       14.0070           0
    2649 APRO 165  ARG  HH21 HC     0.460000        1.0080           0
    2650 APRO 165  ARG  HH22 HC     0.460000        1.0080           0
    2651 APRO 165  ARG  C    C      0.510000       12.0110           0
    2652 APRO 165  ARG  O    O     -0.510000       15.9990           0
    2653 APRO 166  ALA  N    NH1   -0.470000       14.0070           0
    2654 APRO 166  ALA  HN   H      0.310000        1.0080           0
    2655 APRO 166  ALA  CA   CT1    0.070000       12.0110           0
    2656 APRO 166  ALA  HA   HB1    0.090000        1.0080           0
    2657 APRO 166  ALA  CB   CT3   -0.270000       12.0110           0
    2658 APRO 166  ALA  HB1  HA3    0.090000        1.0080           0
    2659 APRO 166  ALA  HB2  HA3    0.090000        1.0080           0
    2660 APRO 166  ALA  HB3  HA3    0.090000        1.0080           0
    2661 APRO 166  ALA  C    C      0.510000       12.0110           0
    2662 APRO 166  ALA  O    O     -0.510000       15.9990           0
    2663 APRO 167  ARG  N    NH1   -0.470000       14.0070           0
    2664 APRO 167  ARG  HN   H      0.310000        1.0080           0
    2665 APRO 167  ARG  CA   CT1    0.070000       12.0110           0
    2666 APRO 167  ARG  HA   HB1    0.090000        1.0080           0
    2667 APRO 167  ARG  CB   CT2   -0.180000       12.0110           0
    2668 APRO 167  ARG  HB1  HA2    0.090000        1.0080           0
    2669 APRO 167  ARG  HB2  HA2    0.090000        1.0080           0
    2670 APRO 167  ARG  CG   CT2   -0.180000       12.0110           0
    2671 APRO 167  ARG  HG1  HA2    0.090000        1.0080           0
    2672 APRO 167  ARG  HG2  HA2    0.090000        1.0080           0
    2673 APRO 167  ARG  CD   CT2    0.200000       12.0110           0
    2674 APRO 167  ARG  HD1  HA2    0.090000        1.0080           0
    2675 APRO 167  ARG  HD2  HA2    0.090000        1.0080           0
    2676 APRO 167  ARG  NE   NC2   -0.700000       14.0070           0
    2677 APRO 167  ARG  HE   HC     0.440000        1.0080           0
    2678 APRO 167  ARG  CZ   C      0.640000       12.0110           0
    2679 APRO 167  ARG  NH1  NC2   -0.800000       14.0070           0
    2680 APRO 167  ARG  HH11 HC     0.460000        1.0080           0
    2681 APRO 167  ARG  HH12 HC     0.460000        1.0080           0
    2682 APRO 167  ARG  NH2  NC2   -0.800000       14.0070           0
    2683 APRO 167  ARG  HH21 HC     0.460000        1.0080           0
    2684 APRO 167  ARG  HH22 HC     0.460000        1.0080           0
    2685 APRO 167  ARG  C    C      0.510000       12.0110           0
    2686 APRO 167  ARG  O    O     -0.510000       15.9990           0
    2687 APRO 168  ALA  N    NH1   -0.470000       14.0070           0
    2688 APRO 168  ALA  HN   H      0.310000        1.0080           0
    2689 APRO 168  ALA  CA   CT1    0.070000       12.0110           0
    2690 APRO 168  ALA  HA   HB1    0.090000        1.0080           0
    2691 APRO 168  ALA  CB   CT3   -0.270000       12.0110           0
    2692 APRO 168  ALA  HB1  HA3    0.090000        1.0080           0
    2693 APRO 168  ALA  HB2  HA3    0.090000        1.0080           0
    2694 APRO 168  ALA  HB3  HA3    0.090000        1.0080           0
    2695 APRO 168  ALA  C    C      0.510000       12.0110           0
    2696 APRO 168  ALA  O    O     -0.510000       15.9990           0
    2697 APRO 169  ASP  N    NH1   -0.470000       14.0070           0
    2698 APRO 169  ASP  HN   H      0.310000        1.0080           0
    2699 APRO 169  ASP  CA   CT1    0.070000       12.0110           0
    2700 APRO 169  ASP  HA   HB1    0.090000        1.0080           0
    2701 APRO 169  ASP  CB   CT2A  -0.280000       12.0110           0
    2702 APRO 169  ASP  HB1  HA2    0.090000        1.0080           0
    2703 APRO 169  ASP  HB2  HA2    0.090000        1.0080           0
    2704 APRO 169  ASP  CG   CC     0.620000       12.0110           0
    2705 APRO 169  ASP  OD1  OC    -0.760000       15.9990           0
    2706 APRO 169  ASP  OD2  OC    -0.760000       15.9990           0
    2707 APRO 169  ASP  C    C      0.510000       12.0110           0
    2708 APRO 169  ASP  O    O     -0.510000       15.9990           0
    2709 APRO 170  TRP  N    NH1   -0.470000       14.0070           0
    2710 APRO 170  TRP  HN   H      0.310000        1.0080           0
    2711 APRO 170  TRP  CA   CT1    0.070000       12.0110           0
    2712 APRO 170  TRP  HA   HB1    0.090000        1.0080           0
    2713 APRO 170  TRP  CB   CT2   -0.180000       12.0110           0
    2714 APRO 170  TRP  HB1  HA2    0.090000        1.0080           0
    2715 APRO 170  TRP  HB2  HA2    0.090000        1.0080           0
    2716 APRO 170  TRP  CG   CY    -0.030000       12.0110           0
    2717 APRO 170  TRP  CD1  CA    -0.150000       12.0110           0
    2718 APRO 170  TRP  HD1  HP     0.220000        1.0080           0
    2719 APRO 170  TRP  NE1  NY    -0.510000       14.0070           0
    2720 APRO 170  TRP  HE1  H      0.370000        1.0080           0
    2721 APRO 170  TRP  CE2  CPT    0.240000       12.0110           0
    2722 APRO 170  TRP  CD2  CPT    0.110000       12.0110           0
    2723 APRO 170  TRP  CE3  CAI   -0.250000       12.0110           0
    2724 APRO 170  TRP  HE3  HP     0.170000        1.0080           0
    2725 APRO 170  TRP  CZ3  CA    -0.200000       12.0110           0
    2726 APRO 170  TRP  HZ3  HP     0.140000        1.0080           0
    2727 APRO 170  TRP  CZ2  CAI   -0.270000       12.0110           0
    2728 APRO 170  TRP  HZ2  HP     0.160000        1.0080           0
    2729 APRO 170  TRP  CH2  CA    -0.140000       12.0110           0
    2730 APRO 170  TRP  HH2  HP     0.140000        1.0080           0
    2731 APRO 170  TRP  C    C      0.510000       12.0110           0
    2732 APRO 170  TRP  O    O     -0.510000       15.9990           0
    2733 APRO 171  LEU  N    NH1   -0.470000       14.0070           0
    2734 APRO 171  LEU  HN   H      0.310000        1.0080           0
    2735 APRO 171  LEU  CA   CT1    0.070000       12.0110           0
    2736 APRO 171  LEU  HA   HB1    0.090000        1.0080           0
    2737 APRO 171  LEU  CB   CT2   -0.180000       12.0110           0
    2738 APRO 171  LEU  HB1  HA2    0.090000        1.0080           0
    2739 APRO 171  LEU  HB2  HA2    0.090000        1.0080           0
    2740 APRO 171  LEU  CG   CT1   -0.090000       12.0110           0
    2741 APRO 171  LEU  HG   HA1    0.090000        1.0080           0
    2742 APRO 171  LEU  CD1  CT3   -0.270000       12.0110           0
    2743 APRO 171  LEU  HD11 HA3    0.090000        1.0080           0
    2744 APRO 171  LEU  HD12 HA3    0.090000        1.0080           0
    2745 APRO 171  LEU  HD13 HA3    0.090000        1.0080           0
    2746 APRO 171  LEU  CD2  CT3   -0.270000       12.0110           0
    2747 APRO 171  LEU  HD21 HA3    0.090000        1.0080           0
    2748 APRO 171  LEU  HD22 HA3    0.090000        1.0080           0
    2749 APRO 171  LEU  HD23 HA3    0.090000        1.0080           0
    2750 APRO 171  LEU  C    C      0.510000       12.0110           0
    2751 APRO 171  LEU  O    O     -0.510000       15.9990           0
    2752 APRO 172  TYR  N    NH1   -0.470000       14.0070           0
    2753 APRO 172  TYR  HN   H      0.310000        1.0080           0
    2754 APRO 172  TYR  CA   CT1    0.070000       12.0110           0
    2755 APRO 172  TYR  HA   HB1    0.090000        1.0080           0
    2756 APRO 172  TYR  CB   CT2   -0.180000       12.0110           0
    2757 APRO 172  TYR  HB1  HA2    0.090000        1.0080           0
    2758 APRO 172  TYR  HB2  HA2    0.090000        1.0080           0
    2759 APRO 172  TYR  CG   CA     0.000000       12.0110           0
    2760 APRO 172  TYR  CD1  CA    -0.115000       12.0110           0
    2761 APRO 172  TYR  HD1  HP     0.115000        1.0080           0
    2762 APRO 172  TYR  CE1  CA    -0.115000       12.0110           0
    2763 APRO 172  TYR  HE1  HP     0.115000        1.0080           0
    2764 APRO 172  TYR  CZ   CA     0.110000       12.0110           0
    2765 APRO 172  TYR  OH   OH1   -0.540000       15.9990           0
    2766 APRO 172  TYR  HH   H      0.430000        1.0080           0
    2767 APRO 172  TYR  CD2  CA    -0.115000       12.0110           0
    2768 APRO 172  TYR  HD2  HP     0.115000        1.0080           0
    2769 APRO 172  TYR  CE2  CA    -0.115000       12.0110           0
    2770 APRO 172  TYR  HE2  HP     0.115000        1.0080           0
    2771 APRO 172  TYR  C    C      0.510000       12.0110           0
    2772 APRO 172  TYR  O    O     -0.510000       15.9990           0
    2773 APRO 173  GLY  N    NH1   -0.470000       14.0070           0
    2774 APRO 173  GLY  HN   H      0.310000        1.0080           0
    2775 APRO 173  GLY  CA   CT2   -0.020000       12.0110           0
    2776 APRO 173  GLY  HA1  HB2    0.090000        1.0080           0
    2777 APRO 173  GLY  HA2  HB2    0.090000        1.0080           0
    2778 APRO 173  GLY  C    C      0.510000       12.0110           0
    2779 APRO 173  GLY  O    O     -0.510000       15.9990           0
    2780 APRO 174  ILE  N    NH1   -0.470000       14.0070           0
    2781 APRO 174  ILE  HN   H      0.310000        1.0080           0
    2782 APRO 174  ILE  CA   CT1    0.070000       12.0110           0
    2783 APRO 174  ILE  HA   HB1    0.090000        1.0080           0
    2784 APRO 174  ILE  CB   CT1   -0.090000       12.0110           0
    2785 APRO 174  ILE  HB   HA1    0.090000        1.0080           0
    2786 APRO 174  ILE  CG2  CT3   -0.270000       12.0110           0
    2787 APRO 174  ILE  HG21 HA3    0.090000        1.0080           0
    2788 APRO 174  ILE  HG22 HA3    0.090000        1.0080           0
    2789 APRO 174  ILE  HG23 HA3    0.090000        1.0080           0
    2790 APRO 174  ILE  CG1  CT2   -0.180000       12.0110           0
    2791 APRO 174  ILE  HG11 HA2    0.090000        1.0080           0
    2792 APRO 174  ILE  HG12 HA2    0.090000        1.0080           0
    2793 APRO 174  ILE  CD   CT3   -0.270000       12.0110           0
    2794 APRO 174  ILE  HD1  HA3    0.090000        1.0080           0
    2795 APRO 174  ILE  HD2  HA3    0.090000        1.0080           0
    2796 APRO 174  ILE  HD3  HA3    0.090000        1.0080           0
    2797 APRO 174  ILE  C    C      0.510000       12.0110           0
    2798 APRO 174  ILE  O    O     -0.510000       15.9990           0
    2799 APRO 175  ASN  N    NH1   -0.470000       14.0070           0
    2800 APRO 175  ASN  HN   H      0.310000        1.0080           0
    2801 APRO 175  ASN  CA   CT1    0.070000       12.0110           0
    2802 APRO 175  ASN  HA   HB1    0.090000        1.0080           0
    2803 APRO 175  ASN  CB   CT2   -0.180000       12.0110           0
    2804 APRO 175  ASN  HB1  HA2    0.090000        1.0080           0
    2805 APRO 175  ASN  HB2  HA2    0.090000        1.0080           0
    2806 APRO 175  ASN  CG   CC     0.550000       12.0110           0
    2807 APRO 175  ASN  OD1  O     -0.550000       15.9990           0
    2808 APRO 175  ASN  ND2  NH2   -0.620000       14.0070           0
    2809 APRO 175  ASN  HD21 H      0.320000        1.0080           0
    2810 APRO 175  ASN  HD22 H      0.300000        1.0080           0
    2811 APRO 175  ASN  C    C      0.510000       12.0110           0
    2812 APRO 175  ASN  O    O     -0.510000       15.9990           0
    2813 APRO 176  MET  N    NH1   -0.470000       14.0070           0
    2814 APRO 176  MET  HN   H      0.310000        1.0080           0
    2815 APRO 176  MET  CA   CT1    0.070000       12.0110           0
    2816 APRO 176  MET  HA   HB1    0.090000        1.0080           0
    2817 APRO 176  MET  CB   CT2   -0.180000       12.0110           0
    2818 APRO 176  MET  HB1  HA2    0.090000        1.0080           0
    2819 APRO 176  MET  HB2  HA2    0.090000        1.0080           0
    2820 APRO 176  MET  CG   CT2   -0.140000       12.0110           0
    2821 APRO 176  MET  HG1  HA2    0.090000        1.0080           0
    2822 APRO 176  MET  HG2  HA2    0.090000        1.0080           0
    2823 APRO 176  MET  SD   S     -0.090000       32.0600           0
    2824 APRO 176  MET  CE   CT3   -0.220000       12.0110           0
    2825 APRO 176  MET  HE1  HA3    0.090000        1.0080           0
    2826 APRO 176  MET  HE2  HA3    0.090000        1.0080           0
    2827 APRO 176  MET  HE3  HA3    0.090000        1.0080           0
    2828 APRO 176  MET  C    C      0.510000       12.0110           0
    2829 APRO 176  MET  O    O     -0.510000       15.9990           0
    2830 APRO 177  THR  N    NH1   -0.470000       14.0070           0
    2831 APRO 177  THR  HN   H      0.310000        1.0080           0
    2832 APRO 177  THR  CA   CT1    0.070000       12.0110           0
    2833 APRO 177  THR  HA   HB1    0.090000        1.0080           0
    2834 APRO 177  THR  CB   CT1    0.140000       12.0110           0
    2835 APRO 177  THR  HB   HA1    0.090000        1.0080           0
    2836 APRO 177  THR  OG1  OH1   -0.660000       15.9990           0
    2837 APRO 177  THR  HG1  H      0.430000        1.0080           0
    2838 APRO 177  THR  CG2  CT3   -0.270000       12.0110           0
    2839 APRO 177  THR  HG21 HA3    0.090000        1.0080           0
    2840 APRO 177  THR  HG22 HA3    0.090000        1.0080           0
    2841 APRO 177  THR  HG23 HA3    0.090000        1.0080           0
    2842 APRO 177  THR  C    C      0.510000       12.0110           0
    2843 APRO 177  THR  O    O     -0.510000       15.9990           0
    2844 APRO 178  ARG  N    NH1   -0.470000       14.0070           0
    2845 APRO 178  ARG  HN   H      0.310000        1.0080           0
    2846 APRO 178  ARG  CA   CT1    0.070000       12.0110           0
    2847 APRO 178  ARG  HA   HB1    0.090000        1.0080           0
    2848 APRO 178  ARG  CB   CT2   -0.180000       12.0110           0
    2849 APRO 178  ARG  HB1  HA2    0.090000        1.0080           0
    2850 APRO 178  ARG  HB2  HA2    0.090000        1.0080           0
    2851 APRO 178  ARG  CG   CT2   -0.180000       12.0110           0
    2852 APRO 178  ARG  HG1  HA2    0.090000        1.0080           0
    2853 APRO 178  ARG  HG2  HA2    0.090000        1.0080           0
    2854 APRO 178  ARG  CD   CT2    0.200000       12.0110           0
    2855 APRO 178  ARG  HD1  HA2    0.090000        1.0080           0
    2856 APRO 178  ARG  HD2  HA2    0.090000        1.0080           0
    2857 APRO 178  ARG  NE   NC2   -0.700000       14.0070           0
    2858 APRO 178  ARG  HE   HC     0.440000        1.0080           0
    2859 APRO 178  ARG  CZ   C      0.640000       12.0110           0
    2860 APRO 178  ARG  NH1  NC2   -0.800000       14.0070           0
    2861 APRO 178  ARG  HH11 HC     0.460000        1.0080           0
    2862 APRO 178  ARG  HH12 HC     0.460000        1.0080           0
    2863 APRO 178  ARG  NH2  NC2   -0.800000       14.0070           0
    2864 APRO 178  ARG  HH21 HC     0.460000        1.0080           0
    2865 APRO 178  ARG  HH22 HC     0.460000        1.0080           0
    2866 APRO 178  ARG  C    C      0.510000       12.0110           0
    2867 APRO 178  ARG  O    O     -0.510000       15.9990           0
    2868 APRO 179  ALA  N    NH1   -0.470000       14.0070           0
    2869 APRO 179  ALA  HN   H      0.310000        1.0080           0
    2870 APRO 179  ALA  CA   CT1    0.070000       12.0110           0
    2871 APRO 179  ALA  HA   HB1    0.090000        1.0080           0
    2872 APRO 179  ALA  CB   CT3   -0.270000       12.0110           0
    2873 APRO 179  ALA  HB1  HA3    0.090000        1.0080           0
    2874 APRO 179  ALA  HB2  HA3    0.090000        1.0080           0
    2875 APRO 179  ALA  HB3  HA3    0.090000        1.0080           0
    2876 APRO 179  ALA  C    C      0.510000       12.0110           0
    2877 APRO 179  ALA  O    O     -0.510000       15.9990           0
    2878 APRO 180  TYR  N    NH1   -0.470000       14.0070           0
    2879 APRO 180  TYR  HN   H      0.310000        1.0080           0
    2880 APRO 180  TYR  CA   CT1    0.070000       12.0110           0
    2881 APRO 180  TYR  HA   HB1    0.090000        1.0080           0
    2882 APRO 180  TYR  CB   CT2   -0.180000       12.0110           0
    2883 APRO 180  TYR  HB1  HA2    0.090000        1.0080           0
    2884 APRO 180  TYR  HB2  HA2    0.090000        1.0080           0
    2885 APRO 180  TYR  CG   CA     0.000000       12.0110           0
    2886 APRO 180  TYR  CD1  CA    -0.115000       12.0110           0
    2887 APRO 180  TYR  HD1  HP     0.115000        1.0080           0
    2888 APRO 180  TYR  CE1  CA    -0.115000       12.0110           0
    2889 APRO 180  TYR  HE1  HP     0.115000        1.0080           0
    2890 APRO 180  TYR  CZ   CA     0.110000       12.0110           0
    2891 APRO 180  TYR  OH   OH1   -0.540000       15.9990           0
    2892 APRO 180  TYR  HH   H      0.430000        1.0080           0
    2893 APRO 180  TYR  CD2  CA    -0.115000       12.0110           0
    2894 APRO 180  TYR  HD2  HP     0.115000        1.0080           0
    2895 APRO 180  TYR  CE2  CA    -0.115000       12.0110           0
    2896 APRO 180  TYR  HE2  HP     0.115000        1.0080           0
    2897 APRO 180  TYR  C    C      0.510000       12.0110           0
    2898 APRO 180  TYR  O    O     -0.510000       15.9990           0
    2899 APRO 181  THR  N    NH1   -0.470000       14.0070           0
    2900 APRO 181  THR  HN   H      0.310000        1.0080           0
    2901 APRO 181  THR  CA   CT1    0.070000       12.0110           0
    2902 APRO 181  THR  HA   HB1    0.090000        1.0080           0
    2903 APRO 181  THR  CB   CT1    0.140000       12.0110           0
    2904 APRO 181  THR  HB   HA1    0.090000        1.0080           0
    2905 APRO 181  THR  OG1  OH1   -0.660000       15.9990           0
    2906 APRO 181  THR  HG1  H      0.430000        1.0080           0
    2907 APRO 181  THR  CG2  CT3   -0.270000       12.0110           0
    2908 APRO 181  THR  HG21 HA3    0.090000        1.0080           0
    2909 APRO 181  THR  HG22 HA3    0.090000        1.0080           0
    2910 APRO 181  THR  HG23 HA3    0.090000        1.0080           0
    2911 APRO 181  THR  C    C      0.510000       12.0110           0
    2912 APRO 181  THR  O    O     -0.510000       15.9990           0
    2913 APRO 182  ILE  N    NH1   -0.470000       14.0070           0
    2914 APRO 182  ILE  HN   H      0.310000        1.0080           0
    2915 APRO 182  ILE  CA   CT1    0.070000       12.0110           0
    2916 APRO 182  ILE  HA   HB1    0.090000        1.0080           0
    2917 APRO 182  ILE  CB   CT1   -0.090000       12.0110           0
    2918 APRO 182  ILE  HB   HA1    0.090000        1.0080           0
    2919 APRO 182  ILE  CG2  CT3   -0.270000       12.0110           0
    2920 APRO 182  ILE  HG21 HA3    0.090000        1.0080           0
    2921 APRO 182  ILE  HG22 HA3    0.090000        1.0080           0
    2922 APRO 182  ILE  HG23 HA3    0.090000        1.0080           0
    2923 APRO 182  ILE  CG1  CT2   -0.180000       12.0110           0
    2924 APRO 182  ILE  HG11 HA2    0.090000        1.0080           0
    2925 APRO 182  ILE  HG12 HA2    0.090000        1.0080           0
    2926 APRO 182  ILE  CD   CT3   -0.270000       12.0110           0
    2927 APRO 182  ILE  HD1  HA3    0.090000        1.0080           0
    2928 APRO 182  ILE  HD2  HA3    0.090000        1.0080           0
    2929 APRO 182  ILE  HD3  HA3    0.090000        1.0080           0
    2930 APRO 182  ILE  C    C      0.510000       12.0110           0
    2931 APRO 182  ILE  O    O     -0.510000       15.9990           0
    2932 APRO 183  LEU  N    NH1   -0.470000       14.0070           0
    2933 APRO 183  LEU  HN   H      0.310000        1.0080           0
    2934 APRO 183  LEU  CA   CT1    0.070000       12.0110           0
    2935 APRO 183  LEU  HA   HB1    0.090000        1.0080           0
    2936 APRO 183  LEU  CB   CT2   -0.180000       12.0110           0
    2937 APRO 183  LEU  HB1  HA2    0.090000        1.0080           0
    2938 APRO 183  LEU  HB2  HA2    0.090000        1.0080           0
    2939 APRO 183  LEU  CG   CT1   -0.090000       12.0110           0
    2940 APRO 183  LEU  HG   HA1    0.090000        1.0080           0
    2941 APRO 183  LEU  CD1  CT3   -0.270000       12.0110           0
    2942 APRO 183  LEU  HD11 HA3    0.090000        1.0080           0
    2943 APRO 183  LEU  HD12 HA3    0.090000        1.0080           0
    2944 APRO 183  LEU  HD13 HA3    0.090000        1.0080           0
    2945 APRO 183  LEU  CD2  CT3   -0.270000       12.0110           0
    2946 APRO 183  LEU  HD21 HA3    0.090000        1.0080           0
    2947 APRO 183  LEU  HD22 HA3    0.090000        1.0080           0
    2948 APRO 183  LEU  HD23 HA3    0.090000        1.0080           0
    2949 APRO 183  LEU  C    C      0.510000       12.0110           0
    2950 APRO 183  LEU  O    O     -0.510000       15.9990           0
    2951 APRO 184  GLY  N    NH1   -0.470000       14.0070           0
    2952 APRO 184  GLY  HN   H      0.310000        1.0080           0
    2953 APRO 184  GLY  CA   CT2   -0.020000       12.0110           0
    2954 APRO 184  GLY  HA1  HB2    0.090000        1.0080           0
    2955 APRO 184  GLY  HA2  HB2    0.090000        1.0080           0
    2956 APRO 184  GLY  C    C      0.510000       12.0110           0
    2957 APRO 184  GLY  O    O     -0.510000       15.9990           0
    2958 APRO 185  ARG  N    NH1   -0.470000       14.0070           0
    2959 APRO 185  ARG  HN   H      0.310000        1.0080           0
    2960 APRO 185  ARG  CA   CT1    0.070000       12.0110           0
    2961 APRO 185  ARG  HA   HB1    0.090000        1.0080           0
    2962 APRO 185  ARG  CB   CT2   -0.180000       12.0110           0
    2963 APRO 185  ARG  HB1  HA2    0.090000        1.0080           0
    2964 APRO 185  ARG  HB2  HA2    0.090000        1.0080           0
    2965 APRO 185  ARG  CG   CT2   -0.180000       12.0110           0
    2966 APRO 185  ARG  HG1  HA2    0.090000        1.0080           0
    2967 APRO 185  ARG  HG2  HA2    0.090000        1.0080           0
    2968 APRO 185  ARG  CD   CT2    0.200000       12.0110           0
    2969 APRO 185  ARG  HD1  HA2    0.090000        1.0080           0
    2970 APRO 185  ARG  HD2  HA2    0.090000        1.0080           0
    2971 APRO 185  ARG  NE   NC2   -0.700000       14.0070           0
    2972 APRO 185  ARG  HE   HC     0.440000        1.0080           0
    2973 APRO 185  ARG  CZ   C      0.640000       12.0110           0
    2974 APRO 185  ARG  NH1  NC2   -0.800000       14.0070           0
    2975 APRO 185  ARG  HH11 HC     0.460000        1.0080           0
    2976 APRO 185  ARG  HH12 HC     0.460000        1.0080           0
    2977 APRO 185  ARG  NH2  NC2   -0.800000       14.0070           0
    2978 APRO 185  ARG  HH21 HC     0.460000        1.0080           0
    2979 APRO 185  ARG  HH22 HC     0.460000        1.0080           0
    2980 APRO 185  ARG  C    C      0.510000       12.0110           0
    2981 APRO 185  ARG  O    O     -0.510000       15.9990           0
    2982 APRO 186  ASN  N    NH1   -0.470000       14.0070           0
    2983 APRO 186  ASN  HN   H      0.310000        1.0080           0
    2984 APRO 186  ASN  CA   CT1    0.070000       12.0110           0
    2985 APRO 186  ASN  HA   HB1    0.090000        1.0080           0
    2986 APRO 186  ASN  CB   CT2   -0.180000       12.0110           0
    2987 APRO 186  ASN  HB1  HA2    0.090000        1.0080           0
    2988 APRO 186  ASN  HB2  HA2    0.090000        1.0080           0
    2989 APRO 186  ASN  CG   CC     0.550000       12.0110           0
    2990 APRO 186  ASN  OD1  O     -0.550000       15.9990           0
    2991 APRO 186  ASN  ND2  NH2   -0.620000       14.0070           0
    2992 APRO 186  ASN  HD21 H      0.320000        1.0080           0
    2993 APRO 186  ASN  HD22 H      0.300000        1.0080           0
    2994 APRO 186  ASN  C    C      0.510000       12.0110           0
    2995 APRO 186  ASN  O    O     -0.510000       15.9990           0
    2996 APRO 187  ALA  N    NH1   -0.470000       14.0070           0
    2997 APRO 187  ALA  HN   H      0.310000        1.0080           0
    2998 APRO 187  ALA  CA   CT1    0.070000       12.0110           0
    2999 APRO 187  ALA  HA   HB1    0.090000        1.0080           0
    3000 APRO 187  ALA  CB   CT3   -0.270000       12.0110           0
    3001 APRO 187  ALA  HB1  HA3    0.090000        1.0080           0
    3002 APRO 187  ALA  HB2  HA3    0.090000        1.0080           0
    3003 APRO 187  ALA  HB3  HA3    0.090000        1.0080           0
    3004 APRO 187  ALA  C    C      0.510000       12.0110           0
    3005 APRO 187  ALA  O    O     -0.510000       15.9990           0
    3006 APRO 188  GLY  N    NH1   -0.470000       14.0070           0
    3007 APRO 188  GLY  HN   H      0.310000        1.0080           0
    3008 APRO 188  GLY  CA   CT2   -0.020000       12.0110           0
    3009 APRO 188  GLY  HA1  HB2    0.090000        1.0080           0
    3010 APRO 188  GLY  HA2  HB2    0.090000        1.0080           0
    3011 APRO 188  GLY  C    C      0.510000       12.0110           0
    3012 APRO 188  GLY  O    O     -0.510000       15.9990           0
    3013 APRO 189  TYR  N    NH1   -0.470000       14.0070           0
    3014 APRO 189  TYR  HN   H      0.310000        1.0080           0
    3015 APRO 189  TYR  CA   CT1    0.070000       12.0110           0
    3016 APRO 189  TYR  HA   HB1    0.090000        1.0080           0
    3017 APRO 189  TYR  CB   CT2   -0.180000       12.0110           0
    3018 APRO 189  TYR  HB1  HA2    0.090000        1.0080           0
    3019 APRO 189  TYR  HB2  HA2    0.090000        1.0080           0
    3020 APRO 189  TYR  CG   CA     0.000000       12.0110           0
    3021 APRO 189  TYR  CD1  CA    -0.115000       12.0110           0
    3022 APRO 189  TYR  HD1  HP     0.115000        1.0080           0
    3023 APRO 189  TYR  CE1  CA    -0.115000       12.0110           0
    3024 APRO 189  TYR  HE1  HP     0.115000        1.0080           0
    3025 APRO 189  TYR  CZ   CA     0.110000       12.0110           0
    3026 APRO 189  TYR  OH   OH1   -0.540000       15.9990           0
    3027 APRO 189  TYR  HH   H      0.430000        1.0080           0
    3028 APRO 189  TYR  CD2  CA    -0.115000       12.0110           0
    3029 APRO 189  TYR  HD2  HP     0.115000        1.0080           0
    3030 APRO 189  TYR  CE2  CA    -0.115000       12.0110           0
    3031 APRO 189  TYR  HE2  HP     0.115000        1.0080           0
    3032 APRO 189  TYR  C    C      0.510000       12.0110           0
    3033 APRO 189  TYR  O    O     -0.510000       15.9990           0
    3034 APRO 190  GLN  N    NH1   -0.470000       14.0070           0
    3035 APRO 190  GLN  HN   H      0.310000        1.0080           0
    3036 APRO 190  GLN  CA   CT1    0.070000       12.0110           0
    3037 APRO 190  GLN  HA   HB1    0.090000        1.0080           0
    3038 APRO 190  GLN  CB   CT2   -0.180000       12.0110           0
    3039 APRO 190  GLN  HB1  HA2    0.090000        1.0080           0
    3040 APRO 190  GLN  HB2  HA2    0.090000        1.0080           0
    3041 APRO 190  GLN  CG   CT2   -0.180000       12.0110           0
    3042 APRO 190  GLN  HG1  HA2    0.090000        1.0080           0
    3043 APRO 190  GLN  HG2  HA2    0.090000        1.0080           0
    3044 APRO 190  GLN  CD   CC     0.550000       12.0110           0
    3045 APRO 190  GLN  OE1  O     -0.550000       15.9990           0
    3046 APRO 190  GLN  NE2  NH2   -0.620000       14.0070           0
    3047 APRO 190  GLN  HE21 H      0.320000        1.0080           0
    3048 APRO 190  GLN  HE22 H      0.300000        1.0080           0
    3049 APRO 190  GLN  C    C      0.510000       12.0110           0
    3050 APRO 190  GLN  O    O     -0.510000       15.9990           0
    3051 APRO 191  GLY  N    NH1   -0.470000       14.0070           0
    3052 APRO 191  GLY  HN   H      0.310000        1.0080           0
    3053 APRO 191  GLY  CA   CT2   -0.020000       12.0110           0
    3054 APRO 191  GLY  HA1  HB2    0.090000        1.0080           0
    3055 APRO 191  GLY  HA2  HB2    0.090000        1.0080           0
    3056 APRO 191  GLY  C    C      0.510000       12.0110           0
    3057 APRO 191  GLY  O    O     -0.510000       15.9990           0
    3058 APRO 192  VAL  N    NH1   -0.470000       14.0070           0
    3059 APRO 192  VAL  HN   H      0.310000        1.0080           0
    3060 APRO 192  VAL  CA   CT1    0.070000       12.0110           0
    3061 APRO 192  VAL  HA   HB1    0.090000        1.0080           0
    3062 APRO 192  VAL  CB   CT1   -0.090000       12.0110           0
    3063 APRO 192  VAL  HB   HA1    0.090000        1.0080           0
    3064 APRO 192  VAL  CG1  CT3   -0.270000       12.0110           0
    3065 APRO 192  VAL  HG11 HA3    0.090000        1.0080           0
    3066 APRO 192  VAL  HG12 HA3    0.090000        1.0080           0
    3067 APRO 192  VAL  HG13 HA3    0.090000        1.0080           0
    3068 APRO 192  VAL  CG2  CT3   -0.270000       12.0110           0
    3069 APRO 192  VAL  HG21 HA3    0.090000        1.0080           0
    3070 APRO 192  VAL  HG22 HA3    0.090000        1.0080           0
    3071 APRO 192  VAL  HG23 HA3    0.090000        1.0080           0
    3072 APRO 192  VAL  C    C      0.510000       12.0110           0
    3073 APRO 192  VAL  O    O     -0.510000       15.9990           0
    3074 APRO 193  LEU  N    NH1   -0.470000       14.0070           0
    3075 APRO 193  LEU  HN   H      0.310000        1.0080           0
    3076 APRO 193  LEU  CA   CT1    0.070000       12.0110           0
    3077 APRO 193  LEU  HA   HB1    0.090000        1.0080           0
    3078 APRO 193  LEU  CB   CT2   -0.180000       12.0110           0
    3079 APRO 193  LEU  HB1  HA2    0.090000        1.0080           0
    3080 APRO 193  LEU  HB2  HA2    0.090000        1.0080           0
    3081 APRO 193  LEU  CG   CT1   -0.090000       12.0110           0
    3082 APRO 193  LEU  HG   HA1    0.090000        1.0080           0
    3083 APRO 193  LEU  CD1  CT3   -0.270000       12.0110           0
    3084 APRO 193  LEU  HD11 HA3    0.090000        1.0080           0
    3085 APRO 193  LEU  HD12 HA3    0.090000        1.0080           0
    3086 APRO 193  LEU  HD13 HA3    0.090000        1.0080           0
    3087 APRO 193  LEU  CD2  CT3   -0.270000       12.0110           0
    3088 APRO 193  LEU  HD21 HA3    0.090000        1.0080           0
    3089 APRO 193  LEU  HD22 HA3    0.090000        1.0080           0
    3090 APRO 193  LEU  HD23 HA3    0.090000        1.0080           0
    3091 APRO 193  LEU  C    C      0.510000       12.0110           0
    3092 APRO 193  LEU  O    O     -0.510000       15.9990           0
    3093 APRO 194  SER  N    NH1   -0.470000       14.0070           0
    3094 APRO 194  SER  HN   H      0.310000        1.0080           0
    3095 APRO 194  SER  CA   CT1    0.070000       12.0110           0
    3096 APRO 194  SER  HA   HB1    0.090000        1.0080           0
    3097 APRO 194  SER  CB   CT2    0.050000       12.0110           0
    3098 APRO 194  SER  HB1  HA2    0.090000        1.0080           0
    3099 APRO 194  SER  HB2  HA2    0.090000        1.0080           0
    3100 APRO 194  SER  OG   OH1   -0.660000       15.9990           0
    3101 APRO 194  SER  HG1  H      0.430000        1.0080           0
    3102 APRO 194  SER  C    C      0.510000       12.0110           0
    3103 APRO 194  SER  O    O     -0.510000       15.9990           0
    3104 APRO 195  VAL  N    NH1   -0.470000       14.0070           0
    3105 APRO 195  VAL  HN   H      0.310000        1.0080           0
    3106 APRO 195  VAL  CA   CT1    0.070000       12.0110           0
    3107 APRO 195  VAL  HA   HB1    0.090000        1.0080           0
    3108 APRO 195  VAL  CB   CT1   -0.090000       12.0110           0
    3109 APRO 195  VAL  HB   HA1    0.090000        1.0080           0
    3110 APRO 195  VAL  CG1  CT3   -0.270000       12.0110           0
    3111 APRO 195  VAL  HG11 HA3    0.090000        1.0080           0
    3112 APRO 195  VAL  HG12 HA3    0.090000        1.0080           0
    3113 APRO 195  VAL  HG13 HA3    0.090000        1.0080           0
    3114 APRO 195  VAL  CG2  CT3   -0.270000       12.0110           0
    3115 APRO 195  VAL  HG21 HA3    0.090000        1.0080           0
    3116 APRO 195  VAL  HG22 HA3    0.090000        1.0080           0
    3117 APRO 195  VAL  HG23 HA3    0.090000        1.0080           0
    3118 APRO 195  VAL  C    C      0.510000       12.0110           0
    3119 APRO 195  VAL  O    O     -0.510000       15.9990           0
    3120 APRO 196  GLY  N    NH1   -0.470000       14.0070           0
    3121 APRO 196  GLY  HN   H      0.310000        1.0080           0
    3122 APRO 196  GLY  CA   CT2   -0.020000       12.0110           0
    3123 APRO 196  GLY  HA1  HB2    0.090000        1.0080           0
    3124 APRO 196  GLY  HA2  HB2    0.090000        1.0080           0
    3125 APRO 196  GLY  C    C      0.510000       12.0110           0
    3126 APRO 196  GLY  O    O     -0.510000       15.9990           0
    3127 APRO 197  ARG  N    NH1   -0.470000       14.0070           0
    3128 APRO 197  ARG  HN   H      0.310000        1.0080           0
    3129 APRO 197  ARG  CA   CT1    0.070000       12.0110           0
    3130 APRO 197  ARG  HA   HB1    0.090000        1.0080           0
    3131 APRO 197  ARG  CB   CT2   -0.180000       12.0110           0
    3132 APRO 197  ARG  HB1  HA2    0.090000        1.0080           0
    3133 APRO 197  ARG  HB2  HA2    0.090000        1.0080           0
    3134 APRO 197  ARG  CG   CT2   -0.180000       12.0110           0
    3135 APRO 197  ARG  HG1  HA2    0.090000        1.0080           0
    3136 APRO 197  ARG  HG2  HA2    0.090000        1.0080           0
    3137 APRO 197  ARG  CD   CT2    0.200000       12.0110           0
    3138 APRO 197  ARG  HD1  HA2    0.090000        1.0080           0
    3139 APRO 197  ARG  HD2  HA2    0.090000        1.0080           0
    3140 APRO 197  ARG  NE   NC2   -0.700000       14.0070           0
    3141 APRO 197  ARG  HE   HC     0.440000        1.0080           0
    3142 APRO 197  ARG  CZ   C      0.640000       12.0110           0
    3143 APRO 197  ARG  NH1  NC2   -0.800000       14.0070           0
    3144 APRO 197  ARG  HH11 HC     0.460000        1.0080           0
    3145 APRO 197  ARG  HH12 HC     0.460000        1.0080           0
    3146 APRO 197  ARG  NH2  NC2   -0.800000       14.0070           0
    3147 APRO 197  ARG  HH21 HC     0.460000        1.0080           0
    3148 APRO 197  ARG  HH22 HC     0.460000        1.0080           0
    3149 APRO 197  ARG  C    C      0.510000       12.0110           0
    3150 APRO 197  ARG  O    O     -0.510000       15.9990           0
    3151 APRO 198  VAL  N    NH1   -0.470000       14.0070           0
    3152 APRO 198  VAL  HN   H      0.310000        1.0080           0
    3153 APRO 198  VAL  CA   CT1    0.070000       12.0110           0
    3154 APRO 198  VAL  HA   HB1    0.090000        1.0080           0
    3155 APRO 198  VAL  CB   CT1   -0.090000       12.0110           0
    3156 APRO 198  VAL  HB   HA1    0.090000        1.0080           0
    3157 APRO 198  VAL  CG1  CT3   -0.270000       12.0110           0
    3158 APRO 198  VAL  HG11 HA3    0.090000        1.0080           0
    3159 APRO 198  VAL  HG12 HA3    0.090000        1.0080           0
    3160 APRO 198  VAL  HG13 HA3    0.090000        1.0080           0
    3161 APRO 198  VAL  CG2  CT3   -0.270000       12.0110           0
    3162 APRO 198  VAL  HG21 HA3    0.090000        1.0080           0
    3163 APRO 198  VAL  HG22 HA3    0.090000        1.0080           0
    3164 APRO 198  VAL  HG23 HA3    0.090000        1.0080           0
    3165 APRO 198  VAL  C    C      0.510000       12.0110           0
    3166 APRO 198  VAL  O    O     -0.510000       15.9990           0
    3167 APRO 199  GLN  N    NH1   -0.470000       14.0070           0
    3168 APRO 199  GLN  HN   H      0.310000        1.0080           0
    3169 APRO 199  GLN  CA   CT1    0.070000       12.0110           0
    3170 APRO 199  GLN  HA   HB1    0.090000        1.0080           0
    3171 APRO 199  GLN  CB   CT2   -0.180000       12.0110           0
    3172 APRO 199  GLN  HB1  HA2    0.090000        1.0080           0
    3173 APRO 199  GLN  HB2  HA2    0.090000        1.0080           0
    3174 APRO 199  GLN  CG   CT2   -0.180000       12.0110           0
    3175 APRO 199  GLN  HG1  HA2    0.090000        1.0080           0
    3176 APRO 199  GLN  HG2  HA2    0.090000        1.0080           0
    3177 APRO 199  GLN  CD   CC     0.550000       12.0110           0
    3178 APRO 199  GLN  OE1  O     -0.550000       15.9990           0
    3179 APRO 199  GLN  NE2  NH2   -0.620000       14.0070           0
    3180 APRO 199  GLN  HE21 H      0.320000        1.0080           0
    3181 APRO 199  GLN  HE22 H      0.300000        1.0080           0
    3182 APRO 199  GLN  C    C      0.510000       12.0110           0
    3183 APRO 199  GLN  O    O     -0.510000       15.9990           0
    3184 APRO 200  THR  N    NH1   -0.470000       14.0070           0
    3185 APRO 200  THR  HN   H      0.310000        1.0080           0
    3186 APRO 200  THR  CA   CT1    0.070000       12.0110           0
    3187 APRO 200  THR  HA   HB1    0.090000        1.0080           0
    3188 APRO 200  THR  CB   CT1    0.140000       12.0110           0
    3189 APRO 200  THR  HB   HA1    0.090000        1.0080           0
    3190 APRO 200  THR  OG1  OH1   -0.660000       15.9990           0
    3191 APRO 200  THR  HG1  H      0.430000        1.0080           0
    3192 APRO 200  THR  CG2  CT3   -0.270000       12.0110           0
    3193 APRO 200  THR  HG21 HA3    0.090000        1.0080           0
    3194 APRO 200  THR  HG22 HA3    0.090000        1.0080           0
    3195 APRO 200  THR  HG23 HA3    0.090000        1.0080           0
    3196 APRO 200  THR  C    C      0.510000       12.0110           0
    3197 APRO 200  THR  O    O     -0.510000       15.9990           0
    3198 APRO 201  PRO  N    N     -0.290000       14.0070           0
    3199 APRO 201  PRO  CD   CP3    0.000000       12.0110           0
    3200 APRO 201  PRO  HD1  HA2    0.090000        1.0080           0
    3201 APRO 201  PRO  HD2  HA2    0.090000        1.0080           0
    3202 APRO 201  PRO  CA   CP1    0.020000       12.0110           0
    3203 APRO 201  PRO  HA   HB1    0.090000        1.0080           0
    3204 APRO 201  PRO  CB   CP2   -0.180000       12.0110           0
    3205 APRO 201  PRO  HB1  HA2    0.090000        1.0080           0
    3206 APRO 201  PRO  HB2  HA2    0.090000        1.0080           0
    3207 APRO 201  PRO  CG   CP2   -0.180000       12.0110           0
    3208 APRO 201  PRO  HG1  HA2    0.090000        1.0080           0
    3209 APRO 201  PRO  HG2  HA2    0.090000        1.0080           0
    3210 APRO 201  PRO  C    C      0.510000       12.0110           0
    3211 APRO 201  PRO  O    O     -0.510000       15.9990           0
    3212 APRO 202  VAL  N    NH1   -0.470000       14.0070           0
    3213 APRO 202  VAL  HN   H      0.310000        1.0080           0
    3214 APRO 202  VAL  CA   CT1    0.070000       12.0110           0
    3215 APRO 202  VAL  HA   HB1    0.090000        1.0080           0
    3216 APRO 202  VAL  CB   CT1   -0.090000       12.0110           0
    3217 APRO 202  VAL  HB   HA1    0.090000        1.0080           0
    3218 APRO 202  VAL  CG1  CT3   -0.270000       12.0110           0
    3219 APRO 202  VAL  HG11 HA3    0.090000        1.0080           0
    3220 APRO 202  VAL  HG12 HA3    0.090000        1.0080           0
    3221 APRO 202  VAL  HG13 HA3    0.090000        1.0080           0
    3222 APRO 202  VAL  CG2  CT3   -0.270000       12.0110           0
    3223 APRO 202  VAL  HG21 HA3    0.090000        1.0080           0
    3224 APRO 202  VAL  HG22 HA3    0.090000        1.0080           0
    3225 APRO 202  VAL  HG23 HA3    0.090000        1.0080           0
    3226 APRO 202  VAL  C    C      0.510000       12.0110           0
    3227 APRO 202  VAL  O    O     -0.510000       15.9990           0
    3228 APRO 203  LEU  N    NH1   -0.470000       14.0070           0
    3229 APRO 203  LEU  HN   H      0.310000        1.0080           0
    3230 APRO 203  LEU  CA   CT1    0.070000       12.0110           0
    3231 APRO 203  LEU  HA   HB1    0.090000        1.0080           0
    3232 APRO 203  LEU  CB   CT2   -0.180000       12.0110           0
    3233 APRO 203  LEU  HB1  HA2    0.090000        1.0080           0
    3234 APRO 203  LEU  HB2  HA2    0.090000        1.0080           0
    3235 APRO 203  LEU  CG   CT1   -0.090000       12.0110           0
    3236 APRO 203  LEU  HG   HA1    0.090000        1.0080           0
    3237 APRO 203  LEU  CD1  CT3   -0.270000       12.0110           0
    3238 APRO 203  LEU  HD11 HA3    0.090000        1.0080           0
    3239 APRO 203  LEU  HD12 HA3    0.090000        1.0080           0
    3240 APRO 203  LEU  HD13 HA3    0.090000        1.0080           0
    3241 APRO 203  LEU  CD2  CT3   -0.270000       12.0110           0
    3242 APRO 203  LEU  HD21 HA3    0.090000        1.0080           0
    3243 APRO 203  LEU  HD22 HA3    0.090000        1.0080           0
    3244 APRO 203  LEU  HD23 HA3    0.090000        1.0080           0
    3245 APRO 203  LEU  C    C      0.510000       12.0110           0
    3246 APRO 203  LEU  O    O     -0.510000       15.9990           0
    3247 APRO 204  GLY  N    NH1   -0.470000       14.0070           0
    3248 APRO 204  GLY  HN   H      0.310000        1.0080           0
    3249 APRO 204  GLY  CA   CT2   -0.020000       12.0110           0
    3250 APRO 204  GLY  HA1  HB2    0.090000        1.0080           0
    3251 APRO 204  GLY  HA2  HB2    0.090000        1.0080           0
    3252 APRO 204  GLY  C    C      0.510000       12.0110           0
    3253 APRO 204  GLY  O    O     -0.510000       15.9990           0
    3254 APRO 205  LEU  N    NH1   -0.470000       14.0070           0
    3255 APRO 205  LEU  HN   H      0.310000        1.0080           0
    3256 APRO 205  LEU  CA   CT1    0.070000       12.0110           0
    3257 APRO 205  LEU  HA   HB1    0.090000        1.0080           0
    3258 APRO 205  LEU  CB   CT2   -0.180000       12.0110           0
    3259 APRO 205  LEU  HB1  HA2    0.090000        1.0080           0
    3260 APRO 205  LEU  HB2  HA2    0.090000        1.0080           0
    3261 APRO 205  LEU  CG   CT1   -0.090000       12.0110           0
    3262 APRO 205  LEU  HG   HA1    0.090000        1.0080           0
    3263 APRO 205  LEU  CD1  CT3   -0.270000       12.0110           0
    3264 APRO 205  LEU  HD11 HA3    0.090000        1.0080           0
    3265 APRO 205  LEU  HD12 HA3    0.090000        1.0080           0
    3266 APRO 205  LEU  HD13 HA3    0.090000        1.0080           0
    3267 APRO 205  LEU  CD2  CT3   -0.270000       12.0110           0
    3268 APRO 205  LEU  HD21 HA3    0.090000        1.0080           0
    3269 APRO 205  LEU  HD22 HA3    0.090000        1.0080           0
    3270 APRO 205  LEU  HD23 HA3    0.090000        1.0080           0
    3271 APRO 205  LEU  C    C      0.510000       12.0110           0
    3272 APRO 205  LEU  O    O     -0.510000       15.9990           0
    3273 APRO 206  VAL  N    NH1   -0.470000       14.0070           0
    3274 APRO 206  VAL  HN   H      0.310000        1.0080           0
    3275 APRO 206  VAL  CA   CT1    0.070000       12.0110           0
    3276 APRO 206  VAL  HA   HB1    0.090000        1.0080           0
    3277 APRO 206  VAL  CB   CT1   -0.090000       12.0110           0
    3278 APRO 206  VAL  HB   HA1    0.090000        1.0080           0
    3279 APRO 206  VAL  CG1  CT3   -0.270000       12.0110           0
    3280 APRO 206  VAL  HG11 HA3    0.090000        1.0080           0
    3281 APRO 206  VAL  HG12 HA3    0.090000        1.0080           0
    3282 APRO 206  VAL  HG13 HA3    0.090000        1.0080           0
    3283 APRO 206  VAL  CG2  CT3   -0.270000       12.0110           0
    3284 APRO 206  VAL  HG21 HA3    0.090000        1.0080           0
    3285 APRO 206  VAL  HG22 HA3    0.090000        1.0080           0
    3286 APRO 206  VAL  HG23 HA3    0.090000        1.0080           0
    3287 APRO 206  VAL  C    C      0.510000       12.0110           0
    3288 APRO 206  VAL  O    O     -0.510000       15.9990           0
    3289 APRO 207  VAL  N    NH1   -0.470000       14.0070           0
    3290 APRO 207  VAL  HN   H      0.310000        1.0080           0
    3291 APRO 207  VAL  CA   CT1    0.070000       12.0110           0
    3292 APRO 207  VAL  HA   HB1    0.090000        1.0080           0
    3293 APRO 207  VAL  CB   CT1   -0.090000       12.0110           0
    3294 APRO 207  VAL  HB   HA1    0.090000        1.0080           0
    3295 APRO 207  VAL  CG1  CT3   -0.270000       12.0110           0
    3296 APRO 207  VAL  HG11 HA3    0.090000        1.0080           0
    3297 APRO 207  VAL  HG12 HA3    0.090000        1.0080           0
    3298 APRO 207  VAL  HG13 HA3    0.090000        1.0080           0
    3299 APRO 207  VAL  CG2  CT3   -0.270000       12.0110           0
    3300 APRO 207  VAL  HG21 HA3    0.090000        1.0080           0
    3301 APRO 207  VAL  HG22 HA3    0.090000        1.0080           0
    3302 APRO 207  VAL  HG23 HA3    0.090000        1.0080           0
    3303 APRO 207  VAL  C    C      0.510000       12.0110           0
    3304 APRO 207  VAL  O    O     -0.510000       15.9990           0
    3305 APRO 208  ARG  N    NH1   -0.470000       14.0070           0
    3306 APRO 208  ARG  HN   H      0.310000        1.0080           0
    3307 APRO 208  ARG  CA   CT1    0.070000       12.0110           0
    3308 APRO 208  ARG  HA   HB1    0.090000        1.0080           0
    3309 APRO 208  ARG  CB   CT2   -0.180000       12.0110           0
    3310 APRO 208  ARG  HB1  HA2    0.090000        1.0080           0
    3311 APRO 208  ARG  HB2  HA2    0.090000        1.0080           0
    3312 APRO 208  ARG  CG   CT2   -0.180000       12.0110           0
    3313 APRO 208  ARG  HG1  HA2    0.090000        1.0080           0
    3314 APRO 208  ARG  HG2  HA2    0.090000        1.0080           0
    3315 APRO 208  ARG  CD   CT2    0.200000       12.0110           0
    3316 APRO 208  ARG  HD1  HA2    0.090000        1.0080           0
    3317 APRO 208  ARG  HD2  HA2    0.090000        1.0080           0
    3318 APRO 208  ARG  NE   NC2   -0.700000       14.0070           0
    3319 APRO 208  ARG  HE   HC     0.440000        1.0080           0
    3320 APRO 208  ARG  CZ   C      0.640000       12.0110           0
    3321 APRO 208  ARG  NH1  NC2   -0.800000       14.0070           0
    3322 APRO 208  ARG  HH11 HC     0.460000        1.0080           0
    3323 APRO 208  ARG  HH12 HC     0.460000        1.0080           0
    3324 APRO 208  ARG  NH2  NC2   -0.800000       14.0070           0
    3325 APRO 208  ARG  HH21 HC     0.460000        1.0080           0
    3326 APRO 208  ARG  HH22 HC     0.460000        1.0080           0
    3327 APRO 208  ARG  C    C      0.510000       12.0110           0
    3328 APRO 208  ARG  O    O     -0.510000       15.9990           0
    3329 APRO 209  ARG  N    NH1   -0.470000       14.0070           0
    3330 APRO 209  ARG  HN   H      0.310000        1.0080           0
    3331 APRO 209  ARG  CA   CT1    0.070000       12.0110           0
    3332 APRO 209  ARG  HA   HB1    0.090000        1.0080           0
    3333 APRO 209  ARG  CB   CT2   -0.180000       12.0110           0
    3334 APRO 209  ARG  HB1  HA2    0.090000        1.0080           0
    3335 APRO 209  ARG  HB2  HA2    0.090000        1.0080           0
    3336 APRO 209  ARG  CG   CT2   -0.180000       12.0110           0
    3337 APRO 209  ARG  HG1  HA2    0.090000        1.0080           0
    3338 APRO 209  ARG  HG2  HA2    0.090000        1.0080           0
    3339 APRO 209  ARG  CD   CT2    0.200000       12.0110           0
    3340 APRO 209  ARG  HD1  HA2    0.090000        1.0080           0
    3341 APRO 209  ARG  HD2  HA2    0.090000        1.0080           0
    3342 APRO 209  ARG  NE   NC2   -0.700000       14.0070           0
    3343 APRO 209  ARG  HE   HC     0.440000        1.0080           0
    3344 APRO 209  ARG  CZ   C      0.640000       12.0110           0
    3345 APRO 209  ARG  NH1  NC2   -0.800000       14.0070           0
    3346 APRO 209  ARG  HH11 HC     0.460000        1.0080           0
    3347 APRO 209  ARG  HH12 HC     0.460000        1.0080           0
    3348 APRO 209  ARG  NH2  NC2   -0.800000       14.0070           0
    3349 APRO 209  ARG  HH21 HC     0.460000        1.0080           0
    3350 APRO 209  ARG  HH22 HC     0.460000        1.0080           0
    3351 APRO 209  ARG  C    C      0.510000       12.0110           0
    3352 APRO 209  ARG  O    O     -0.510000       15.9990           0
    3353 APRO 210  ASP  N    NH1   -0.470000       14.0070           0
    3354 APRO 210  ASP  HN   H      0.310000        1.0080           0
    3355 APRO 210  ASP  CA   CT1    0.070000       12.0110           0
    3356 APRO 210  ASP  HA   HB1    0.090000        1.0080           0
    3357 APRO 210  ASP  CB   CT2A  -0.280000       12.0110           0
    3358 APRO 210  ASP  HB1  HA2    0.090000        1.0080           0
    3359 APRO 210  ASP  HB2  HA2    0.090000        1.0080           0
    3360 APRO 210  ASP  CG   CC     0.620000       12.0110           0
    3361 APRO 210  ASP  OD1  OC    -0.760000       15.9990           0
    3362 APRO 210  ASP  OD2  OC    -0.760000       15.9990           0
    3363 APRO 210  ASP  C    C      0.510000       12.0110           0
    3364 APRO 210  ASP  O    O     -0.510000       15.9990           0
    3365 APRO 211  GLU  N    NH1   -0.470000       14.0070           0
    3366 APRO 211  GLU  HN   H      0.310000        1.0080           0
    3367 APRO 211  GLU  CA   CT1    0.070000       12.0110           0
    3368 APRO 211  GLU  HA   HB1    0.090000        1.0080           0
    3369 APRO 211  GLU  CB   CT2A  -0.180000       12.0110           0
    3370 APRO 211  GLU  HB1  HA2    0.090000        1.0080           0
    3371 APRO 211  GLU  HB2  HA2    0.090000        1.0080           0
    3372 APRO 211  GLU  CG   CT2   -0.280000       12.0110           0
    3373 APRO 211  GLU  HG1  HA2    0.090000        1.0080           0
    3374 APRO 211  GLU  HG2  HA2    0.090000        1.0080           0
    3375 APRO 211  GLU  CD   CC     0.620000       12.0110           0
    3376 APRO 211  GLU  OE1  OC    -0.760000       15.9990           0
    3377 APRO 211  GLU  OE2  OC    -0.760000       15.9990           0
    3378 APRO 211  GLU  C    C      0.510000       12.0110           0
    3379 APRO 211  GLU  O    O     -0.510000       15.9990           0
    3380 APRO 212  GLU  N    NH1   -0.470000       14.0070           0
    3381 APRO 212  GLU  HN   H      0.310000        1.0080           0
    3382 APRO 212  GLU  CA   CT1    0.070000       12.0110           0
    3383 APRO 212  GLU  HA   HB1    0.090000        1.0080           0
    3384 APRO 212  GLU  CB   CT2A  -0.180000       12.0110           0
    3385 APRO 212  GLU  HB1  HA2    0.090000        1.0080           0
    3386 APRO 212  GLU  HB2  HA2    0.090000        1.0080           0
    3387 APRO 212  GLU  CG   CT2   -0.280000       12.0110           0
    3388 APRO 212  GLU  HG1  HA2    0.090000        1.0080           0
    3389 APRO 212  GLU  HG2  HA2    0.090000        1.0080           0
    3390 APRO 212  GLU  CD   CC     0.620000       12.0110           0
    3391 APRO 212  GLU  OE1  OC    -0.760000       15.9990           0
    3392 APRO 212  GLU  OE2  OC    -0.760000       15.9990           0
    3393 APRO 212  GLU  C    C      0.510000       12.0110           0
    3394 APRO 212  GLU  O    O     -0.510000       15.9990           0
    3395 APRO 213  ILE  N    NH1   -0.470000       14.0070           0
    3396 APRO 213  ILE  HN   H      0.310000        1.0080           0
    3397 APRO 213  ILE  CA   CT1    0.070000       12.0110           0
    3398 APRO 213  ILE  HA   HB1    0.090000        1.0080           0
    3399 APRO 213  ILE  CB   CT1   -0.090000       12.0110           0
    3400 APRO 213  ILE  HB   HA1    0.090000        1.0080           0
    3401 APRO 213  ILE  CG2  CT3   -0.270000       12.0110           0
    3402 APRO 213  ILE  HG21 HA3    0.090000        1.0080           0
    3403 APRO 213  ILE  HG22 HA3    0.090000        1.0080           0
    3404 APRO 213  ILE  HG23 HA3    0.090000        1.0080           0
    3405 APRO 213  ILE  CG1  CT2   -0.180000       12.0110           0
    3406 APRO 213  ILE  HG11 HA2    0.090000        1.0080           0
    3407 APRO 213  ILE  HG12 HA2    0.090000        1.0080           0
    3408 APRO 213  ILE  CD   CT3   -0.270000       12.0110           0
    3409 APRO 213  ILE  HD1  HA3    0.090000        1.0080           0
    3410 APRO 213  ILE  HD2  HA3    0.090000        1.0080           0
    3411 APRO 213  ILE  HD3  HA3    0.090000        1.0080           0
    3412 APRO 213  ILE  C    C      0.510000       12.0110           0
    3413 APRO 213  ILE  O    O     -0.510000       15.9990           0
    3414 APRO 214  GLU  N    NH1   -0.470000       14.0070           0
    3415 APRO 214  GLU  HN   H      0.310000        1.0080           0
    3416 APRO 214  GLU  CA   CT1    0.070000       12.0110           0
    3417 APRO 214  GLU  HA   HB1    0.090000        1.0080           0
    3418 APRO 214  GLU  CB   CT2A  -0.180000       12.0110           0
    3419 APRO 214  GLU  HB1  HA2    0.090000        1.0080           0
    3420 APRO 214  GLU  HB2  HA2    0.090000        1.0080           0
    3421 APRO 214  GLU  CG   CT2   -0.280000       12.0110           0
    3422 APRO 214  GLU  HG1  HA2    0.090000        1.0080           0
    3423 APRO 214  GLU  HG2  HA2    0.090000        1.0080           0
    3424 APRO 214  GLU  CD   CC     0.620000       12.0110           0
    3425 APRO 214  GLU  OE1  OC    -0.760000       15.9990           0
    3426 APRO 214  GLU  OE2  OC    -0.760000       15.9990           0
    3427 APRO 214  GLU  C    C      0.510000       12.0110           0
    3428 APRO 214  GLU  O    O     -0.510000       15.9990           0
    3429 APRO 215  ASN  N    NH1   -0.470000       14.0070           0
    3430 APRO 215  ASN  HN   H      0.310000        1.0080           0
    3431 APRO 215  ASN  CA   CT1    0.070000       12.0110           0
    3432 APRO 215  ASN  HA   HB1    0.090000        1.0080           0
    3433 APRO 215  ASN  CB   CT2   -0.180000       12.0110           0
    3434 APRO 215  ASN  HB1  HA2    0.090000        1.0080           0
    3435 APRO 215  ASN  HB2  HA2    0.090000        1.0080           0
    3436 APRO 215  ASN  CG   CC     0.550000       12.0110           0
    3437 APRO 215  ASN  OD1  O     -0.550000       15.9990           0
    3438 APRO 215  ASN  ND2  NH2   -0.620000       14.0070           0
    3439 APRO 215  ASN  HD21 H      0.320000        1.0080           0
    3440 APRO 215  ASN  HD22 H      0.300000        1.0080           0
    3441 APRO 215  ASN  C    C      0.510000       12.0110           0
    3442 APRO 215  ASN  O    O     -0.510000       15.9990           0
    3443 APRO 216  PHE  N    NH1   -0.470000       14.0070           0
    3444 APRO 216  PHE  HN   H      0.310000        1.0080           0
    3445 APRO 216  PHE  CA   CT1    0.070000       12.0110           0
    3446 APRO 216  PHE  HA   HB1    0.090000        1.0080           0
    3447 APRO 216  PHE  CB   CT2   -0.180000       12.0110           0
    3448 APRO 216  PHE  HB1  HA2    0.090000        1.0080           0
    3449 APRO 216  PHE  HB2  HA2    0.090000        1.0080           0
    3450 APRO 216  PHE  CG   CA     0.000000       12.0110           0
    3451 APRO 216  PHE  CD1  CA    -0.115000       12.0110           0
    3452 APRO 216  PHE  HD1  HP     0.115000        1.0080           0
    3453 APRO 216  PHE  CE1  CA    -0.115000       12.0110           0
    3454 APRO 216  PHE  HE1  HP     0.115000        1.0080           0
    3455 APRO 216  PHE  CZ   CA    -0.115000       12.0110           0
    3456 APRO 216  PHE  HZ   HP     0.115000        1.0080           0
    3457 APRO 216  PHE  CD2  CA    -0.115000       12.0110           0
    3458 APRO 216  PHE  HD2  HP     0.115000        1.0080           0
    3459 APRO 216  PHE  CE2  CA    -0.115000       12.0110           0
    3460 APRO 216  PHE  HE2  HP     0.115000        1.0080           0
    3461 APRO 216  PHE  C    C      0.510000       12.0110           0
    3462 APRO 216  PHE  O    O     -0.510000       15.9990           0
    3463 APRO 217  VAL  N    NH1   -0.470000       14.0070           0
    3464 APRO 217  VAL  HN   H      0.310000        1.0080           0
    3465 APRO 217  VAL  CA   CT1    0.070000       12.0110           0
    3466 APRO 217  VAL  HA   HB1    0.090000        1.0080           0
    3467 APRO 217  VAL  CB   CT1   -0.090000       12.0110           0
    3468 APRO 217  VAL  HB   HA1    0.090000        1.0080           0
    3469 APRO 217  VAL  CG1  CT3   -0.270000       12.0110           0
    3470 APRO 217  VAL  HG11 HA3    0.090000        1.0080           0
    3471 APRO 217  VAL  HG12 HA3    0.090000        1.0080           0
    3472 APRO 217  VAL  HG13 HA3    0.090000        1.0080           0
    3473 APRO 217  VAL  CG2  CT3   -0.270000       12.0110           0
    3474 APRO 217  VAL  HG21 HA3    0.090000        1.0080           0
    3475 APRO 217  VAL  HG22 HA3    0.090000        1.0080           0
    3476 APRO 217  VAL  HG23 HA3    0.090000        1.0080           0
    3477 APRO 217  VAL  C    C      0.510000       12.0110           0
    3478 APRO 217  VAL  O    O     -0.510000       15.9990           0
    3479 APRO 218  ALA  N    NH1   -0.470000       14.0070           0
    3480 APRO 218  ALA  HN   H      0.310000        1.0080           0
    3481 APRO 218  ALA  CA   CT1    0.070000       12.0110           0
    3482 APRO 218  ALA  HA   HB1    0.090000        1.0080           0
    3483 APRO 218  ALA  CB   CT3   -0.270000       12.0110           0
    3484 APRO 218  ALA  HB1  HA3    0.090000        1.0080           0
    3485 APRO 218  ALA  HB2  HA3    0.090000        1.0080           0
    3486 APRO 218  ALA  HB3  HA3    0.090000        1.0080           0
    3487 APRO 218  ALA  C    C      0.510000       12.0110           0
    3488 APRO 218  ALA  O    O     -0.510000       15.9990           0
    3489 APRO 219  LYS  N    NH1   -0.470000       14.0070           0
    3490 APRO 219  LYS  HN   H      0.310000        1.0080           0
    3491 APRO 219  LYS  CA   CT1    0.070000       12.0110           0
    3492 APRO 219  LYS  HA   HB1    0.090000        1.0080           0
    3493 APRO 219  LYS  CB   CT2   -0.180000       12.0110           0
    3494 APRO 219  LYS  HB1  HA2    0.090000        1.0080           0
    3495 APRO 219  LYS  HB2  HA2    0.090000        1.0080           0
    3496 APRO 219  LYS  CG   CT2   -0.180000       12.0110           0
    3497 APRO 219  LYS  HG1  HA2    0.090000        1.0080           0
    3498 APRO 219  LYS  HG2  HA2    0.090000        1.0080           0
    3499 APRO 219  LYS  CD   CT2   -0.180000       12.0110           0
    3500 APRO 219  LYS  HD1  HA2    0.090000        1.0080           0
    3501 APRO 219  LYS  HD2  HA2    0.090000        1.0080           0
    3502 APRO 219  LYS  CE   CT2    0.210000       12.0110           0
    3503 APRO 219  LYS  HE1  HA2    0.050000        1.0080           0
    3504 APRO 219  LYS  HE2  HA2    0.050000        1.0080           0
    3505 APRO 219  LYS  NZ   NH3   -0.300000       14.0070           0
    3506 APRO 219  LYS  HZ1  HC     0.330000        1.0080           0
    3507 APRO 219  LYS  HZ2  HC     0.330000        1.0080           0
    3508 APRO 219  LYS  HZ3  HC     0.330000        1.0080           0
    3509 APRO 219  LYS  C    C      0.510000       12.0110           0
    3510 APRO 219  LYS  O    O     -0.510000       15.9990           0
    3511 APRO 220  ASP  N    NH1   -0.470000       14.0070           0
    3512 APRO 220  ASP  HN   H      0.310000        1.0080           0
    3513 APRO 220  ASP  CA   CT1    0.070000       12.0110           0
    3514 APRO 220  ASP  HA   HB1    0.090000        1.0080           0
    3515 APRO 220  ASP  CB   CT2A  -0.280000       12.0110           0
    3516 APRO 220  ASP  HB1  HA2    0.090000        1.0080           0
    3517 APRO 220  ASP  HB2  HA2    0.090000        1.0080           0
    3518 APRO 220  ASP  CG   CC     0.620000       12.0110           0
    3519 APRO 220  ASP  OD1  OC    -0.760000       15.9990           0
    3520 APRO 220  ASP  OD2  OC    -0.760000       15.9990           0
    3521 APRO 220  ASP  C    C      0.510000       12.0110           0
    3522 APRO 220  ASP  O    O     -0.510000       15.9990           0
    3523 APRO 221  PHE  N    NH1   -0.470000       14.0070           0
    3524 APRO 221  PHE  HN   H      0.310000        1.0080           0
    3525 APRO 221  PHE  CA   CT1    0.070000       12.0110           0
    3526 APRO 221  PHE  HA   HB1    0.090000        1.0080           0
    3527 APRO 221  PHE  CB   CT2   -0.180000       12.0110           0
    3528 APRO 221  PHE  HB1  HA2    0.090000        1.0080           0
    3529 APRO 221  PHE  HB2  HA2    0.090000        1.0080           0
    3530 APRO 221  PHE  CG   CA     0.000000       12.0110           0
    3531 APRO 221  PHE  CD1  CA    -0.115000       12.0110           0
    3532 APRO 221  PHE  HD1  HP     0.115000        1.0080           0
    3533 APRO 221  PHE  CE1  CA    -0.115000       12.0110           0
    3534 APRO 221  PHE  HE1  HP     0.115000        1.0080           0
    3535 APRO 221  PHE  CZ   CA    -0.115000       12.0110           0
    3536 APRO 221  PHE  HZ   HP     0.115000        1.0080           0
    3537 APRO 221  PHE  CD2  CA    -0.115000       12.0110           0
    3538 APRO 221  PHE  HD2  HP     0.115000        1.0080           0
    3539 APRO 221  PHE  CE2  CA    -0.115000       12.0110           0
    3540 APRO 221  PHE  HE2  HP     0.115000        1.0080           0
    3541 APRO 221  PHE  C    C      0.510000       12.0110           0
    3542 APRO 221  PHE  O    O     -0.510000       15.9990           0
    3543 APRO 222  PHE  N    NH1   -0.470000       14.0070           0
    3544 APRO 222  PHE  HN   H      0.310000        1.0080           0
    3545 APRO 222  PHE  CA   CT1    0.070000       12.0110           0
    3546 APRO 222  PHE  HA   HB1    0.090000        1.0080           0
    3547 APRO 222  PHE  CB   CT2   -0.180000       12.0110           0
    3548 APRO 222  PHE  HB1  HA2    0.090000        1.0080           0
    3549 APRO 222  PHE  HB2  HA2    0.090000        1.0080           0
    3550 APRO 222  PHE  CG   CA     0.000000       12.0110           0
    3551 APRO 222  PHE  CD1  CA    -0.115000       12.0110           0
    3552 APRO 222  PHE  HD1  HP     0.115000        1.0080           0
    3553 APRO 222  PHE  CE1  CA    -0.115000       12.0110           0
    3554 APRO 222  PHE  HE1  HP     0.115000        1.0080           0
    3555 APRO 222  PHE  CZ   CA    -0.115000       12.0110           0
    3556 APRO 222  PHE  HZ   HP     0.115000        1.0080           0
    3557 APRO 222  PHE  CD2  CA    -0.115000       12.0110           0
    3558 APRO 222  PHE  HD2  HP     0.115000        1.0080           0
    3559 APRO 222  PHE  CE2  CA    -0.115000       12.0110           0
    3560 APRO 222  PHE  HE2  HP     0.115000        1.0080           0
    3561 APRO 222  PHE  C    C      0.510000       12.0110           0
    3562 APRO 222  PHE  O    O     -0.510000       15.9990           0
    3563 APRO 223  GLU  N    NH1   -0.470000       14.0070           0
    3564 APRO 223  GLU  HN   H      0.310000        1.0080           0
    3565 APRO 223  GLU  CA   CT1    0.070000       12.0110           0
    3566 APRO 223  GLU  HA   HB1    0.090000        1.0080           0
    3567 APRO 223  GLU  CB   CT2A  -0.180000       12.0110           0
    3568 APRO 223  GLU  HB1  HA2    0.090000        1.0080           0
    3569 APRO 223  GLU  HB2  HA2    0.090000        1.0080           0
    3570 APRO 223  GLU  CG   CT2   -0.280000       12.0110           0
    3571 APRO 223  GLU  HG1  HA2    0.090000        1.0080           0
    3572 APRO 223  GLU  HG2  HA2    0.090000        1.0080           0
    3573 APRO 223  GLU  CD   CC     0.620000       12.0110           0
    3574 APRO 223  GLU  OE1  OC    -0.760000       15.9990           0
    3575 APRO 223  GLU  OE2  OC    -0.760000       15.9990           0
    3576 APRO 223  GLU  C    C      0.510000       12.0110           0
    3577 APRO 223  GLU  O    O     -0.510000       15.9990           0
    3578 APRO 224  VAL  N    NH1   -0.470000       14.0070           0
    3579 APRO 224  VAL  HN   H      0.310000        1.0080           0
    3580 APRO 224  VAL  CA   CT1    0.070000       12.0110           0
    3581 APRO 224  VAL  HA   HB1    0.090000        1.0080           0
    3582 APRO 224  VAL  CB   CT1   -0.090000       12.0110           0
    3583 APRO 224  VAL  HB   HA1    0.090000        1.0080           0
    3584 APRO 224  VAL  CG1  CT3   -0.270000       12.0110           0
    3585 APRO 224  VAL  HG11 HA3    0.090000        1.0080           0
    3586 APRO 224  VAL  HG12 HA3    0.090000        1.0080           0
    3587 APRO 224  VAL  HG13 HA3    0.090000        1.0080           0
    3588 APRO 224  VAL  CG2  CT3   -0.270000       12.0110           0
    3589 APRO 224  VAL  HG21 HA3    0.090000        1.0080           0
    3590 APRO 224  VAL  HG22 HA3    0.090000        1.0080           0
    3591 APRO 224  VAL  HG23 HA3    0.090000        1.0080           0
    3592 APRO 224  VAL  C    C      0.510000       12.0110           0
    3593 APRO 224  VAL  O    O     -0.510000       15.9990           0
    3594 APRO 225  LYS  N    NH1   -0.470000       14.0070           0
    3595 APRO 225  LYS  HN   H      0.310000        1.0080           0
    3596 APRO 225  LYS  CA   CT1    0.070000       12.0110           0
    3597 APRO 225  LYS  HA   HB1    0.090000        1.0080           0
    3598 APRO 225  LYS  CB   CT2   -0.180000       12.0110           0
    3599 APRO 225  LYS  HB1  HA2    0.090000        1.0080           0
    3600 APRO 225  LYS  HB2  HA2    0.090000        1.0080           0
    3601 APRO 225  LYS  CG   CT2   -0.180000       12.0110           0
    3602 APRO 225  LYS  HG1  HA2    0.090000        1.0080           0
    3603 APRO 225  LYS  HG2  HA2    0.090000        1.0080           0
    3604 APRO 225  LYS  CD   CT2   -0.180000       12.0110           0
    3605 APRO 225  LYS  HD1  HA2    0.090000        1.0080           0
    3606 APRO 225  LYS  HD2  HA2    0.090000        1.0080           0
    3607 APRO 225  LYS  CE   CT2    0.210000       12.0110           0
    3608 APRO 225  LYS  HE1  HA2    0.050000        1.0080           0
    3609 APRO 225  LYS  HE2  HA2    0.050000        1.0080           0
    3610 APRO 225  LYS  NZ   NH3   -0.300000       14.0070           0
    3611 APRO 225  LYS  HZ1  HC     0.330000        1.0080           0
    3612 APRO 225  LYS  HZ2  HC     0.330000        1.0080           0
    3613 APRO 225  LYS  HZ3  HC     0.330000        1.0080           0
    3614 APRO 225  LYS  C    C      0.510000       12.0110           0
    3615 APRO 225  LYS  O    O     -0.510000       15.9990           0
    3616 APRO 226  ALA  N    NH1   -0.470000       14.0070           0
    3617 APRO 226  ALA  HN   H      0.310000        1.0080           0
    3618 APRO 226  ALA  CA   CT1    0.070000       12.0110           0
    3619 APRO 226  ALA  HA   HB1    0.090000        1.0080           0
    3620 APRO 226  ALA  CB   CT3   -0.270000       12.0110           0
    3621 APRO 226  ALA  HB1  HA3    0.090000        1.0080           0
    3622 APRO 226  ALA  HB2  HA3    0.090000        1.0080           0
    3623 APRO 226  ALA  HB3  HA3    0.090000        1.0080           0
    3624 APRO 226  ALA  C    C      0.510000       12.0110           0
    3625 APRO 226  ALA  O    O     -0.510000       15.9990           0
    3626 APRO 227  HSE  N    NH1   -0.470000       14.0070           0
    3627 APRO 227  HSE  HN   H      0.310000        1.0080           0
    3628 APRO 227  HSE  CA   CT1    0.070000       12.0110           0
    3629 APRO 227  HSE  HA   HB1    0.090000        1.0080           0
    3630 APRO 227  HSE  CB   CT2   -0.080000       12.0110           0
    3631 APRO 227  HSE  HB1  HA2    0.090000        1.0080           0
    3632 APRO 227  HSE  HB2  HA2    0.090000        1.0080           0
    3633 APRO 227  HSE  ND1  NR2   -0.700000       14.0070           0
    3634 APRO 227  HSE  CG   CPH1   0.220000       12.0110           0
    3635 APRO 227  HSE  CE1  CPH2   0.250000       12.0110           0
    3636 APRO 227  HSE  HE1  HR1    0.130000        1.0080           0
    3637 APRO 227  HSE  NE2  NR1   -0.360000       14.0070           0
    3638 APRO 227  HSE  HE2  H      0.320000        1.0080           0
    3639 APRO 227  HSE  CD2  CPH1  -0.050000       12.0110           0
    3640 APRO 227  HSE  HD2  HR3    0.090000        1.0080           0
    3641 APRO 227  HSE  C    C      0.510000       12.0110           0
    3642 APRO 227  HSE  O    O     -0.510000       15.9990           0
    3643 APRO 228  ILE  N    NH1   -0.470000       14.0070           0
    3644 APRO 228  ILE  HN   H      0.310000        1.0080           0
    3645 APRO 228  ILE  CA   CT1    0.070000       12.0110           0
    3646 APRO 228  ILE  HA   HB1    0.090000        1.0080           0
    3647 APRO 228  ILE  CB   CT1   -0.090000       12.0110           0
    3648 APRO 228  ILE  HB   HA1    0.090000        1.0080           0
    3649 APRO 228  ILE  CG2  CT3   -0.270000       12.0110           0
    3650 APRO 228  ILE  HG21 HA3    0.090000        1.0080           0
    3651 APRO 228  ILE  HG22 HA3    0.090000        1.0080           0
    3652 APRO 228  ILE  HG23 HA3    0.090000        1.0080           0
    3653 APRO 228  ILE  CG1  CT2   -0.180000       12.0110           0
    3654 APRO 228  ILE  HG11 HA2    0.090000        1.0080           0
    3655 APRO 228  ILE  HG12 HA2    0.090000        1.0080           0
    3656 APRO 228  ILE  CD   CT3   -0.270000       12.0110           0
    3657 APRO 228  ILE  HD1  HA3    0.090000        1.0080           0
    3658 APRO 228  ILE  HD2  HA3    0.090000        1.0080           0
    3659 APRO 228  ILE  HD3  HA3    0.090000        1.0080           0
    3660 APRO 228  ILE  C    C      0.510000       12.0110           0
    3661 APRO 228  ILE  O    O     -0.510000       15.9990           0
    3662 APRO 229  VAL  N    NH1   -0.470000       14.0070           0
    3663 APRO 229  VAL  HN   H      0.310000        1.0080           0
    3664 APRO 229  VAL  CA   CT1    0.070000       12.0110           0
    3665 APRO 229  VAL  HA   HB1    0.090000        1.0080           0
    3666 APRO 229  VAL  CB   CT1   -0.090000       12.0110           0
    3667 APRO 229  VAL  HB   HA1    0.090000        1.0080           0
    3668 APRO 229  VAL  CG1  CT3   -0.270000       12.0110           0
    3669 APRO 229  VAL  HG11 HA3    0.090000        1.0080           0
    3670 APRO 229  VAL  HG12 HA3    0.090000        1.0080           0
    3671 APRO 229  VAL  HG13 HA3    0.090000        1.0080           0
    3672 APRO 229  VAL  CG2  CT3   -0.270000       12.0110           0
    3673 APRO 229  VAL  HG21 HA3    0.090000        1.0080           0
    3674 APRO 229  VAL  HG22 HA3    0.090000        1.0080           0
    3675 APRO 229  VAL  HG23 HA3    0.090000        1.0080           0
    3676 APRO 229  VAL  C    C      0.510000       12.0110           0
    3677 APRO 229  VAL  O    O     -0.510000       15.9990           0
    3678 APRO 230  THR  N    NH1   -0.470000       14.0070           0
    3679 APRO 230  THR  HN   H      0.310000        1.0080           0
    3680 APRO 230  THR  CA   CT1    0.070000       12.0110           0
    3681 APRO 230  THR  HA   HB1    0.090000        1.0080           0
    3682 APRO 230  THR  CB   CT1    0.140000       12.0110           0
    3683 APRO 230  THR  HB   HA1    0.090000        1.0080           0
    3684 APRO 230  THR  OG1  OH1   -0.660000       15.9990           0
    3685 APRO 230  THR  HG1  H      0.430000        1.0080           0
    3686 APRO 230  THR  CG2  CT3   -0.270000       12.0110           0
    3687 APRO 230  THR  HG21 HA3    0.090000        1.0080           0
    3688 APRO 230  THR  HG22 HA3    0.090000        1.0080           0
    3689 APRO 230  THR  HG23 HA3    0.090000        1.0080           0
    3690 APRO 230  THR  C    C      0.510000       12.0110           0
    3691 APRO 230  THR  O    O     -0.510000       15.9990           0
    3692 APRO 231  PRO  N    N     -0.290000       14.0070           0
    3693 APRO 231  PRO  CD   CP3    0.000000       12.0110           0
    3694 APRO 231  PRO  HD1  HA2    0.090000        1.0080           0
    3695 APRO 231  PRO  HD2  HA2    0.090000        1.0080           0
    3696 APRO 231  PRO  CA   CP1    0.020000       12.0110           0
    3697 APRO 231  PRO  HA   HB1    0.090000        1.0080           0
    3698 APRO 231  PRO  CB   CP2   -0.180000       12.0110           0
    3699 APRO 231  PRO  HB1  HA2    0.090000        1.0080           0
    3700 APRO 231  PRO  HB2  HA2    0.090000        1.0080           0
    3701 APRO 231  PRO  CG   CP2   -0.180000       12.0110           0
    3702 APRO 231  PRO  HG1  HA2    0.090000        1.0080           0
    3703 APRO 231  PRO  HG2  HA2    0.090000        1.0080           0
    3704 APRO 231  PRO  C    C      0.510000       12.0110           0
    3705 APRO 231  PRO  O    O     -0.510000       15.9990           0
    3706 APRO 232  ALA  N    NH1   -0.470000       14.0070           0
    3707 APRO 232  ALA  HN   H      0.310000        1.0080           0
    3708 APRO 232  ALA  CA   CT1    0.070000       12.0110           0
    3709 APRO 232  ALA  HA   HB1    0.090000        1.0080           0
    3710 APRO 232  ALA  CB   CT3   -0.270000       12.0110           0
    3711 APRO 232  ALA  HB1  HA3    0.090000        1.0080           0
    3712 APRO 232  ALA  HB2  HA3    0.090000        1.0080           0
    3713 APRO 232  ALA  HB3  HA3    0.090000        1.0080           0
    3714 APRO 232  ALA  C    C      0.510000       12.0110           0
    3715 APRO 232  ALA  O    O     -0.510000       15.9990           0
    3716 APRO 233  ASP  N    NH1   -0.470000       14.0070           0
    3717 APRO 233  ASP  HN   H      0.310000        1.0080           0
    3718 APRO 233  ASP  CA   CT1    0.070000       12.0110           0
    3719 APRO 233  ASP  HA   HB1    0.090000        1.0080           0
    3720 APRO 233  ASP  CB   CT2A  -0.280000       12.0110           0
    3721 APRO 233  ASP  HB1  HA2    0.090000        1.0080           0
    3722 APRO 233  ASP  HB2  HA2    0.090000        1.0080           0
    3723 APRO 233  ASP  CG   CC     0.620000       12.0110           0
    3724 APRO 233  ASP  OD1  OC    -0.760000       15.9990           0
    3725 APRO 233  ASP  OD2  OC    -0.760000       15.9990           0
    3726 APRO 233  ASP  C    C      0.510000       12.0110           0
    3727 APRO 233  ASP  O    O     -0.510000       15.9990           0
    3728 APRO 234  GLU  N    NH1   -0.470000       14.0070           0
    3729 APRO 234  GLU  HN   H      0.310000        1.0080           0
    3730 APRO 234  GLU  CA   CT1    0.070000       12.0110           0
    3731 APRO 234  GLU  HA   HB1    0.090000        1.0080           0
    3732 APRO 234  GLU  CB   CT2A  -0.180000       12.0110           0
    3733 APRO 234  GLU  HB1  HA2    0.090000        1.0080           0
    3734 APRO 234  GLU  HB2  HA2    0.090000        1.0080           0
    3735 APRO 234  GLU  CG   CT2   -0.280000       12.0110           0
    3736 APRO 234  GLU  HG1  HA2    0.090000        1.0080           0
    3737 APRO 234  GLU  HG2  HA2    0.090000        1.0080           0
    3738 APRO 234  GLU  CD   CC     0.620000       12.0110           0
    3739 APRO 234  GLU  OE1  OC    -0.760000       15.9990           0
    3740 APRO 234  GLU  OE2  OC    -0.760000       15.9990           0
    3741 APRO 234  GLU  C    C      0.510000       12.0110           0
    3742 APRO 234  GLU  O    O     -0.510000       15.9990           0
    3743 APRO 235  ARG  N    NH1   -0.470000       14.0070           0
    3744 APRO 235  ARG  HN   H      0.310000        1.0080           0
    3745 APRO 235  ARG  CA   CT1    0.070000       12.0110           0
    3746 APRO 235  ARG  HA   HB1    0.090000        1.0080           0
    3747 APRO 235  ARG  CB   CT2   -0.180000       12.0110           0
    3748 APRO 235  ARG  HB1  HA2    0.090000        1.0080           0
    3749 APRO 235  ARG  HB2  HA2    0.090000        1.0080           0
    3750 APRO 235  ARG  CG   CT2   -0.180000       12.0110           0
    3751 APRO 235  ARG  HG1  HA2    0.090000        1.0080           0
    3752 APRO 235  ARG  HG2  HA2    0.090000        1.0080           0
    3753 APRO 235  ARG  CD   CT2    0.200000       12.0110           0
    3754 APRO 235  ARG  HD1  HA2    0.090000        1.0080           0
    3755 APRO 235  ARG  HD2  HA2    0.090000        1.0080           0
    3756 APRO 235  ARG  NE   NC2   -0.700000       14.0070           0
    3757 APRO 235  ARG  HE   HC     0.440000        1.0080           0
    3758 APRO 235  ARG  CZ   C      0.640000       12.0110           0
    3759 APRO 235  ARG  NH1  NC2   -0.800000       14.0070           0
    3760 APRO 235  ARG  HH11 HC     0.460000        1.0080           0
    3761 APRO 235  ARG  HH12 HC     0.460000        1.0080           0
    3762 APRO 235  ARG  NH2  NC2   -0.800000       14.0070           0
    3763 APRO 235  ARG  HH21 HC     0.460000        1.0080           0
    3764 APRO 235  ARG  HH22 HC     0.460000        1.0080           0
    3765 APRO 235  ARG  C    C      0.510000       12.0110           0
    3766 APRO 235  ARG  O    O     -0.510000       15.9990           0
    3767 APRO 236  PHE  N    NH1   -0.470000       14.0070           0
    3768 APRO 236  PHE  HN   H      0.310000        1.0080           0
    3769 APRO 236  PHE  CA   CT1    0.070000       12.0110           0
    3770 APRO 236  PHE  HA   HB1    0.090000        1.0080           0
    3771 APRO 236  PHE  CB   CT2   -0.180000       12.0110           0
    3772 APRO 236  PHE  HB1  HA2    0.090000        1.0080           0
    3773 APRO 236  PHE  HB2  HA2    0.090000        1.0080           0
    3774 APRO 236  PHE  CG   CA     0.000000       12.0110           0
    3775 APRO 236  PHE  CD1  CA    -0.115000       12.0110           0
    3776 APRO 236  PHE  HD1  HP     0.115000        1.0080           0
    3777 APRO 236  PHE  CE1  CA    -0.115000       12.0110           0
    3778 APRO 236  PHE  HE1  HP     0.115000        1.0080           0
    3779 APRO 236  PHE  CZ   CA    -0.115000       12.0110           0
    3780 APRO 236  PHE  HZ   HP     0.115000        1.0080           0
    3781 APRO 236  PHE  CD2  CA    -0.115000       12.0110           0
    3782 APRO 236  PHE  HD2  HP     0.115000        1.0080           0
    3783 APRO 236  PHE  CE2  CA    -0.115000       12.0110           0
    3784 APRO 236  PHE  HE2  HP     0.115000        1.0080           0
    3785 APRO 236  PHE  C    C      0.510000       12.0110           0
    3786 APRO 236  PHE  O    O     -0.510000       15.9990           0
    3787 APRO 237  THR  N    NH1   -0.470000       14.0070           0
    3788 APRO 237  THR  HN   H      0.310000        1.0080           0
    3789 APRO 237  THR  CA   CT1    0.070000       12.0110           0
    3790 APRO 237  THR  HA   HB1    0.090000        1.0080           0
    3791 APRO 237  THR  CB   CT1    0.140000       12.0110           0
    3792 APRO 237  THR  HB   HA1    0.090000        1.0080           0
    3793 APRO 237  THR  OG1  OH1   -0.660000       15.9990           0
    3794 APRO 237  THR  HG1  H      0.430000        1.0080           0
    3795 APRO 237  THR  CG2  CT3   -0.270000       12.0110           0
    3796 APRO 237  THR  HG21 HA3    0.090000        1.0080           0
    3797 APRO 237  THR  HG22 HA3    0.090000        1.0080           0
    3798 APRO 237  THR  HG23 HA3    0.090000        1.0080           0
    3799 APRO 237  THR  C    C      0.510000       12.0110           0
    3800 APRO 237  THR  O    O     -0.510000       15.9990           0
    3801 APRO 238  ALA  N    NH1   -0.470000       14.0070           0
    3802 APRO 238  ALA  HN   H      0.310000        1.0080           0
    3803 APRO 238  ALA  CA   CT1    0.070000       12.0110           0
    3804 APRO 238  ALA  HA   HB1    0.090000        1.0080           0
    3805 APRO 238  ALA  CB   CT3   -0.270000       12.0110           0
    3806 APRO 238  ALA  HB1  HA3    0.090000        1.0080           0
    3807 APRO 238  ALA  HB2  HA3    0.090000        1.0080           0
    3808 APRO 238  ALA  HB3  HA3    0.090000        1.0080           0
    3809 APRO 238  ALA  C    C      0.510000       12.0110           0
    3810 APRO 238  ALA  O    O     -0.510000       15.9990           0
    3811 APRO 239  ILE  N    NH1   -0.470000       14.0070           0
    3812 APRO 239  ILE  HN   H      0.310000        1.0080           0
    3813 APRO 239  ILE  CA   CT1    0.070000       12.0110           0
    3814 APRO 239  ILE  HA   HB1    0.090000        1.0080           0
    3815 APRO 239  ILE  CB   CT1   -0.090000       12.0110           0
    3816 APRO 239  ILE  HB   HA1    0.090000        1.0080           0
    3817 APRO 239  ILE  CG2  CT3   -0.270000       12.0110           0
    3818 APRO 239  ILE  HG21 HA3    0.090000        1.0080           0
    3819 APRO 239  ILE  HG22 HA3    0.090000        1.0080           0
    3820 APRO 239  ILE  HG23 HA3    0.090000        1.0080           0
    3821 APRO 239  ILE  CG1  CT2   -0.180000       12.0110           0
    3822 APRO 239  ILE  HG11 HA2    0.090000        1.0080           0
    3823 APRO 239  ILE  HG12 HA2    0.090000        1.0080           0
    3824 APRO 239  ILE  CD   CT3   -0.270000       12.0110           0
    3825 APRO 239  ILE  HD1  HA3    0.090000        1.0080           0
    3826 APRO 239  ILE  HD2  HA3    0.090000        1.0080           0
    3827 APRO 239  ILE  HD3  HA3    0.090000        1.0080           0
    3828 APRO 239  ILE  C    C      0.510000       12.0110           0
    3829 APRO 239  ILE  O    O     -0.510000       15.9990           0
    3830 APRO 240  TRP  N    NH1   -0.470000       14.0070           0
    3831 APRO 240  TRP  HN   H      0.310000        1.0080           0
    3832 APRO 240  TRP  CA   CT1    0.070000       12.0110           0
    3833 APRO 240  TRP  HA   HB1    0.090000        1.0080           0
    3834 APRO 240  TRP  CB   CT2   -0.180000       12.0110           0
    3835 APRO 240  TRP  HB1  HA2    0.090000        1.0080           0
    3836 APRO 240  TRP  HB2  HA2    0.090000        1.0080           0
    3837 APRO 240  TRP  CG   CY    -0.030000       12.0110           0
    3838 APRO 240  TRP  CD1  CA    -0.150000       12.0110           0
    3839 APRO 240  TRP  HD1  HP     0.220000        1.0080           0
    3840 APRO 240  TRP  NE1  NY    -0.510000       14.0070           0
    3841 APRO 240  TRP  HE1  H      0.370000        1.0080           0
    3842 APRO 240  TRP  CE2  CPT    0.240000       12.0110           0
    3843 APRO 240  TRP  CD2  CPT    0.110000       12.0110           0
    3844 APRO 240  TRP  CE3  CAI   -0.250000       12.0110           0
    3845 APRO 240  TRP  HE3  HP     0.170000        1.0080           0
    3846 APRO 240  TRP  CZ3  CA    -0.200000       12.0110           0
    3847 APRO 240  TRP  HZ3  HP     0.140000        1.0080           0
    3848 APRO 240  TRP  CZ2  CAI   -0.270000       12.0110           0
    3849 APRO 240  TRP  HZ2  HP     0.160000        1.0080           0
    3850 APRO 240  TRP  CH2  CA    -0.140000       12.0110           0
    3851 APRO 240  TRP  HH2  HP     0.140000        1.0080           0
    3852 APRO 240  TRP  C    C      0.510000       12.0110           0
    3853 APRO 240  TRP  O    O     -0.510000       15.9990           0
    3854 APRO 241  GLN  N    NH1   -0.470000       14.0070           0
    3855 APRO 241  GLN  HN   H      0.310000        1.0080           0
    3856 APRO 241  GLN  CA   CT1    0.070000       12.0110           0
    3857 APRO 241  GLN  HA   HB1    0.090000        1.0080           0
    3858 APRO 241  GLN  CB   CT2   -0.180000       12.0110           0
    3859 APRO 241  GLN  HB1  HA2    0.090000        1.0080           0
    3860 APRO 241  GLN  HB2  HA2    0.090000        1.0080           0
    3861 APRO 241  GLN  CG   CT2   -0.180000       12.0110           0
    3862 APRO 241  GLN  HG1  HA2    0.090000        1.0080           0
    3863 APRO 241  GLN  HG2  HA2    0.090000        1.0080           0
    3864 APRO 241  GLN  CD   CC     0.550000       12.0110           0
    3865 APRO 241  GLN  OE1  O     -0.550000       15.9990           0
    3866 APRO 241  GLN  NE2  NH2   -0.620000       14.0070           0
    3867 APRO 241  GLN  HE21 H      0.320000        1.0080           0
    3868 APRO 241  GLN  HE22 H      0.300000        1.0080           0
    3869 APRO 241  GLN  C    C      0.510000       12.0110           0
    3870 APRO 241  GLN  O    O     -0.510000       15.9990           0
    3871 APRO 242  PRO  N    N     -0.290000       14.0070           0
    3872 APRO 242  PRO  CD   CP3    0.000000       12.0110           0
    3873 APRO 242  PRO  HD1  HA2    0.090000        1.0080           0
    3874 APRO 242  PRO  HD2  HA2    0.090000        1.0080           0
    3875 APRO 242  PRO  CA   CP1    0.020000       12.0110           0
    3876 APRO 242  PRO  HA   HB1    0.090000        1.0080           0
    3877 APRO 242  PRO  CB   CP2   -0.180000       12.0110           0
    3878 APRO 242  PRO  HB1  HA2    0.090000        1.0080           0
    3879 APRO 242  PRO  HB2  HA2    0.090000        1.0080           0
    3880 APRO 242  PRO  CG   CP2   -0.180000       12.0110           0
    3881 APRO 242  PRO  HG1  HA2    0.090000        1.0080           0
    3882 APRO 242  PRO  HG2  HA2    0.090000        1.0080           0
    3883 APRO 242  PRO  C    C      0.510000       12.0110           0
    3884 APRO 242  PRO  O    O     -0.510000       15.9990           0
    3885 APRO 243  SER  N    NH1   -0.470000       14.0070           0
    3886 APRO 243  SER  HN   H      0.310000        1.0080           0
    3887 APRO 243  SER  CA   CT1    0.070000       12.0110           0
    3888 APRO 243  SER  HA   HB1    0.090000        1.0080           0
    3889 APRO 243  SER  CB   CT2    0.050000       12.0110           0
    3890 APRO 243  SER  HB1  HA2    0.090000        1.0080           0
    3891 APRO 243  SER  HB2  HA2    0.090000        1.0080           0
    3892 APRO 243  SER  OG   OH1   -0.660000       15.9990           0
    3893 APRO 243  SER  HG1  H      0.430000        1.0080           0
    3894 APRO 243  SER  C    C      0.510000       12.0110           0
    3895 APRO 243  SER  O    O     -0.510000       15.9990           0
    3896 APRO 244  GLU  N    NH1   -0.470000       14.0070           0
    3897 APRO 244  GLU  HN   H      0.310000        1.0080           0
    3898 APRO 244  GLU  CA   CT1    0.070000       12.0110           0
    3899 APRO 244  GLU  HA   HB1    0.090000        1.0080           0
    3900 APRO 244  GLU  CB   CT2A  -0.180000       12.0110           0
    3901 APRO 244  GLU  HB1  HA2    0.090000        1.0080           0
    3902 APRO 244  GLU  HB2  HA2    0.090000        1.0080           0
    3903 APRO 244  GLU  CG   CT2   -0.280000       12.0110           0
    3904 APRO 244  GLU  HG1  HA2    0.090000        1.0080           0
    3905 APRO 244  GLU  HG2  HA2    0.090000        1.0080           0
    3906 APRO 244  GLU  CD   CC     0.620000       12.0110           0
    3907 APRO 244  GLU  OE1  OC    -0.760000       15.9990           0
    3908 APRO 244  GLU  OE2  OC    -0.760000       15.9990           0
    3909 APRO 244  GLU  C    C      0.510000       12.0110           0
    3910 APRO 244  GLU  O    O     -0.510000       15.9990           0
    3911 APRO 245  ALA  N    NH1   -0.470000       14.0070           0
    3912 APRO 245  ALA  HN   H      0.310000        1.0080           0
    3913 APRO 245  ALA  CA   CT1    0.070000       12.0110           0
    3914 APRO 245  ALA  HA   HB1    0.090000        1.0080           0
    3915 APRO 245  ALA  CB   CT3   -0.270000       12.0110           0
    3916 APRO 245  ALA  HB1  HA3    0.090000        1.0080           0
    3917 APRO 245  ALA  HB2  HA3    0.090000        1.0080           0
    3918 APRO 245  ALA  HB3  HA3    0.090000        1.0080           0
    3919 APRO 245  ALA  C    C      0.510000       12.0110           0
    3920 APRO 245  ALA  O    O     -0.510000       15.9990           0
    3921 APRO 246  CYS  N    NH1   -0.470000       14.0070           0
    3922 APRO 246  CYS  HN   H      0.310000        1.0080           0
    3923 APRO 246  CYS  CA   CT1    0.070000       12.0110           0
    3924 APRO 246  CYS  HA   HB1    0.090000        1.0080           0
    3925 APRO 246  CYS  CB   CT2   -0.110000       12.0110           0
    3926 APRO 246  CYS  HB1  HA2    0.090000        1.0080           0
    3927 APRO 246  CYS  HB2  HA2    0.090000        1.0080           0
    3928 APRO 246  CYS  SG   S     -0.230000       32.0600           0
    3929 APRO 246  CYS  HG1  HS     0.160000        1.0080           0
    3930 APRO 246  CYS  C    C      0.510000       12.0110           0
    3931 APRO 246  CYS  O    O     -0.510000       15.9990           0
    3932 APRO 247  GLU  N    NH1   -0.470000       14.0070           0
    3933 APRO 247  GLU  HN   H      0.310000        1.0080           0
    3934 APRO 247  GLU  CA   CT1    0.070000       12.0110           0
    3935 APRO 247  GLU  HA   HB1    0.090000        1.0080           0
    3936 APRO 247  GLU  CB   CT2A  -0.180000       12.0110           0
    3937 APRO 247  GLU  HB1  HA2    0.090000        1.0080           0
    3938 APRO 247  GLU  HB2  HA2    0.090000        1.0080           0
    3939 APRO 247  GLU  CG   CT2   -0.280000       12.0110           0
    3940 APRO 247  GLU  HG1  HA2    0.090000        1.0080           0
    3941 APRO 247  GLU  HG2  HA2    0.090000        1.0080           0
    3942 APRO 247  GLU  CD   CC     0.620000       12.0110           0
    3943 APRO 247  GLU  OE1  OC    -0.760000       15.9990           0
    3944 APRO 247  GLU  OE2  OC    -0.760000       15.9990           0
    3945 APRO 247  GLU  C    C      0.510000       12.0110           0
    3946 APRO 247  GLU  O    O     -0.510000       15.9990           0
    3947 APRO 248  PRO  N    N     -0.290000       14.0070           0
    3948 APRO 248  PRO  CD   CP3    0.000000       12.0110           0
    3949 APRO 248  PRO  HD1  HA2    0.090000        1.0080           0
    3950 APRO 248  PRO  HD2  HA2    0.090000        1.0080           0
    3951 APRO 248  PRO  CA   CP1    0.020000       12.0110           0
    3952 APRO 248  PRO  HA   HB1    0.090000        1.0080           0
    3953 APRO 248  PRO  CB   CP2   -0.180000       12.0110           0
    3954 APRO 248  PRO  HB1  HA2    0.090000        1.0080           0
    3955 APRO 248  PRO  HB2  HA2    0.090000        1.0080           0
    3956 APRO 248  PRO  CG   CP2   -0.180000       12.0110           0
    3957 APRO 248  PRO  HG1  HA2    0.090000        1.0080           0
    3958 APRO 248  PRO  HG2  HA2    0.090000        1.0080           0
    3959 APRO 248  PRO  C    C      0.510000       12.0110           0
    3960 APRO 248  PRO  O    O     -0.510000       15.9990           0
    3961 APRO 249  TYR  N    NH1   -0.470000       14.0070           0
    3962 APRO 249  TYR  HN   H      0.310000        1.0080           0
    3963 APRO 249  TYR  CA   CT1    0.070000       12.0110           0
    3964 APRO 249  TYR  HA   HB1    0.090000        1.0080           0
    3965 APRO 249  TYR  CB   CT2   -0.180000       12.0110           0
    3966 APRO 249  TYR  HB1  HA2    0.090000        1.0080           0
    3967 APRO 249  TYR  HB2  HA2    0.090000        1.0080           0
    3968 APRO 249  TYR  CG   CA     0.000000       12.0110           0
    3969 APRO 249  TYR  CD1  CA    -0.115000       12.0110           0
    3970 APRO 249  TYR  HD1  HP     0.115000        1.0080           0
    3971 APRO 249  TYR  CE1  CA    -0.115000       12.0110           0
    3972 APRO 249  TYR  HE1  HP     0.115000        1.0080           0
    3973 APRO 249  TYR  CZ   CA     0.110000       12.0110           0
    3974 APRO 249  TYR  OH   OH1   -0.540000       15.9990           0
    3975 APRO 249  TYR  HH   H      0.430000        1.0080           0
    3976 APRO 249  TYR  CD2  CA    -0.115000       12.0110           0
    3977 APRO 249  TYR  HD2  HP     0.115000        1.0080           0
    3978 APRO 249  TYR  CE2  CA    -0.115000       12.0110           0
    3979 APRO 249  TYR  HE2  HP     0.115000        1.0080           0
    3980 APRO 249  TYR  C    C      0.510000       12.0110           0
    3981 APRO 249  TYR  O    O     -0.510000       15.9990           0
    3982 APRO 250  GLN  N    NH1   -0.470000       14.0070           0
    3983 APRO 250  GLN  HN   H      0.310000        1.0080           0
    3984 APRO 250  GLN  CA   CT1    0.070000       12.0110           0
    3985 APRO 250  GLN  HA   HB1    0.090000        1.0080           0
    3986 APRO 250  GLN  CB   CT2   -0.180000       12.0110           0
    3987 APRO 250  GLN  HB1  HA2    0.090000        1.0080           0
    3988 APRO 250  GLN  HB2  HA2    0.090000        1.0080           0
    3989 APRO 250  GLN  CG   CT2   -0.180000       12.0110           0
    3990 APRO 250  GLN  HG1  HA2    0.090000        1.0080           0
    3991 APRO 250  GLN  HG2  HA2    0.090000        1.0080           0
    3992 APRO 250  GLN  CD   CC     0.550000       12.0110           0
    3993 APRO 250  GLN  OE1  O     -0.550000       15.9990           0
    3994 APRO 250  GLN  NE2  NH2   -0.620000       14.0070           0
    3995 APRO 250  GLN  HE21 H      0.320000        1.0080           0
    3996 APRO 250  GLN  HE22 H      0.300000        1.0080           0
    3997 APRO 250  GLN  C    C      0.510000       12.0110           0
    3998 APRO 250  GLN  O    O     -0.510000       15.9990           0
    3999 APRO 251  ASP  N    NH1   -0.470000       14.0070           0
    4000 APRO 251  ASP  HN   H      0.310000        1.0080           0
    4001 APRO 251  ASP  CA   CT1    0.070000       12.0110           0
    4002 APRO 251  ASP  HA   HB1    0.090000        1.0080           0
    4003 APRO 251  ASP  CB   CT2A  -0.280000       12.0110           0
    4004 APRO 251  ASP  HB1  HA2    0.090000        1.0080           0
    4005 APRO 251  ASP  HB2  HA2    0.090000        1.0080           0
    4006 APRO 251  ASP  CG   CC     0.620000       12.0110           0
    4007 APRO 251  ASP  OD1  OC    -0.760000       15.9990           0
    4008 APRO 251  ASP  OD2  OC    -0.760000       15.9990           0
    4009 APRO 251  ASP  C    C      0.510000       12.0110           0
    4010 APRO 251  ASP  O    O     -0.510000       15.9990           0
    4011 APRO 252  GLU  N    NH1   -0.470000       14.0070           0
    4012 APRO 252  GLU  HN   H      0.310000        1.0080           0
    4013 APRO 252  GLU  CA   CT1    0.070000       12.0110           0
    4014 APRO 252  GLU  HA   HB1    0.090000        1.0080           0
    4015 APRO 252  GLU  CB   CT2A  -0.180000       12.0110           0
    4016 APRO 252  GLU  HB1  HA2    0.090000        1.0080           0
    4017 APRO 252  GLU  HB2  HA2    0.090000        1.0080           0
    4018 APRO 252  GLU  CG   CT2   -0.280000       12.0110           0
    4019 APRO 252  GLU  HG1  HA2    0.090000        1.0080           0
    4020 APRO 252  GLU  HG2  HA2    0.090000        1.0080           0
    4021 APRO 252  GLU  CD   CC     0.620000       12.0110           0
    4022 APRO 252  GLU  OE1  OC    -0.760000       15.9990           0
    4023 APRO 252  GLU  OE2  OC    -0.760000       15.9990           0
    4024 APRO 252  GLU  C    C      0.510000       12.0110           0
    4025 APRO 252  GLU  O    O     -0.510000       15.9990           0
    4026 APRO 253  GLU  N    NH1   -0.470000       14.0070           0
    4027 APRO 253  GLU  HN   H      0.310000        1.0080           0
    4028 APRO 253  GLU  CA   CT1    0.070000       12.0110           0
    4029 APRO 253  GLU  HA   HB1    0.090000        1.0080           0
    4030 APRO 253  GLU  CB   CT2A  -0.180000       12.0110           0
    4031 APRO 253  GLU  HB1  HA2    0.090000        1.0080           0
    4032 APRO 253  GLU  HB2  HA2    0.090000        1.0080           0
    4033 APRO 253  GLU  CG   CT2   -0.280000       12.0110           0
    4034 APRO 253  GLU  HG1  HA2    0.090000        1.0080           0
    4035 APRO 253  GLU  HG2  HA2    0.090000        1.0080           0
    4036 APRO 253  GLU  CD   CC     0.620000       12.0110           0
    4037 APRO 253  GLU  OE1  OC    -0.760000       15.9990           0
    4038 APRO 253  GLU  OE2  OC    -0.760000       15.9990           0
    4039 APRO 253  GLU  C    C      0.510000       12.0110           0
    4040 APRO 253  GLU  O    O     -0.510000       15.9990           0
    4041 APRO 254  GLY  N    NH1   -0.470000       14.0070           0
    4042 APRO 254  GLY  HN   H      0.310000        1.0080           0
    4043 APRO 254  GLY  CA   CT2   -0.020000       12.0110           0
    4044 APRO 254  GLY  HA1  HB2    0.090000        1.0080           0
    4045 APRO 254  GLY  HA2  HB2    0.090000        1.0080           0
    4046 APRO 254  GLY  C    C      0.510000       12.0110           0
    4047 APRO 254  GLY  O    O     -0.510000       15.9990           0
    4048 APRO 255  ARG  N    NH1   -0.470000       14.0070           0
    4049 APRO 255  ARG  HN   H      0.310000        1.0080           0
    4050 APRO 255  ARG  CA   CT1    0.070000       12.0110           0
    4051 APRO 255  ARG  HA   HB1    0.090000        1.0080           0
    4052 APRO 255  ARG  CB   CT2   -0.180000       12.0110           0
    4053 APRO 255  ARG  HB1  HA2    0.090000        1.0080           0
    4054 APRO 255  ARG  HB2  HA2    0.090000        1.0080           0
    4055 APRO 255  ARG  CG   CT2   -0.180000       12.0110           0
    4056 APRO 255  ARG  HG1  HA2    0.090000        1.0080           0
    4057 APRO 255  ARG  HG2  HA2    0.090000        1.0080           0
    4058 APRO 255  ARG  CD   CT2    0.200000       12.0110           0
    4059 APRO 255  ARG  HD1  HA2    0.090000        1.0080           0
    4060 APRO 255  ARG  HD2  HA2    0.090000        1.0080           0
    4061 APRO 255  ARG  NE   NC2   -0.700000       14.0070           0
    4062 APRO 255  ARG  HE   HC     0.440000        1.0080           0
    4063 APRO 255  ARG  CZ   C      0.640000       12.0110           0
    4064 APRO 255  ARG  NH1  NC2   -0.800000       14.0070           0
    4065 APRO 255  ARG  HH11 HC     0.460000        1.0080           0
    4066 APRO 255  ARG  HH12 HC     0.460000        1.0080           0
    4067 APRO 255  ARG  NH2  NC2   -0.800000       14.0070           0
    4068 APRO 255  ARG  HH21 HC     0.460000        1.0080           0
    4069 APRO 255  ARG  HH22 HC     0.460000        1.0080           0
    4070 APRO 255  ARG  C    C      0.510000       12.0110           0
    4071 APRO 255  ARG  O    O     -0.510000       15.9990           0
    4072 APRO 256  LEU  N    NH1   -0.470000       14.0070           0
    4073 APRO 256  LEU  HN   H      0.310000        1.0080           0
    4074 APRO 256  LEU  CA   CT1    0.070000       12.0110           0
    4075 APRO 256  LEU  HA   HB1    0.090000        1.0080           0
    4076 APRO 256  LEU  CB   CT2   -0.180000       12.0110           0
    4077 APRO 256  LEU  HB1  HA2    0.090000        1.0080           0
    4078 APRO 256  LEU  HB2  HA2    0.090000        1.0080           0
    4079 APRO 256  LEU  CG   CT1   -0.090000       12.0110           0
    4080 APRO 256  LEU  HG   HA1    0.090000        1.0080           0
    4081 APRO 256  LEU  CD1  CT3   -0.270000       12.0110           0
    4082 APRO 256  LEU  HD11 HA3    0.090000        1.0080           0
    4083 APRO 256  LEU  HD12 HA3    0.090000        1.0080           0
    4084 APRO 256  LEU  HD13 HA3    0.090000        1.0080           0
    4085 APRO 256  LEU  CD2  CT3   -0.270000       12.0110           0
    4086 APRO 256  LEU  HD21 HA3    0.090000        1.0080           0
    4087 APRO 256  LEU  HD22 HA3    0.090000        1.0080           0
    4088 APRO 256  LEU  HD23 HA3    0.090000        1.0080           0
    4089 APRO 256  LEU  C    C      0.510000       12.0110           0
    4090 APRO 256  LEU  O    O     -0.510000       15.9990           0
    4091 APRO 257  LEU  N    NH1   -0.470000       14.0070           0
    4092 APRO 257  LEU  HN   H      0.310000        1.0080           0
    4093 APRO 257  LEU  CA   CT1    0.070000       12.0110           0
    4094 APRO 257  LEU  HA   HB1    0.090000        1.0080           0
    4095 APRO 257  LEU  CB   CT2   -0.180000       12.0110           0
    4096 APRO 257  LEU  HB1  HA2    0.090000        1.0080           0
    4097 APRO 257  LEU  HB2  HA2    0.090000        1.0080           0
    4098 APRO 257  LEU  CG   CT1   -0.090000       12.0110           0
    4099 APRO 257  LEU  HG   HA1    0.090000        1.0080           0
    4100 APRO 257  LEU  CD1  CT3   -0.270000       12.0110           0
    4101 APRO 257  LEU  HD11 HA3    0.090000        1.0080           0
    4102 APRO 257  LEU  HD12 HA3    0.090000        1.0080           0
    4103 APRO 257  LEU  HD13 HA3    0.090000        1.0080           0
    4104 APRO 257  LEU  CD2  CT3   -0.270000       12.0110           0
    4105 APRO 257  LEU  HD21 HA3    0.090000        1.0080           0
    4106 APRO 257  LEU  HD22 HA3    0.090000        1.0080           0
    4107 APRO 257  LEU  HD23 HA3    0.090000        1.0080           0
    4108 APRO 257  LEU  C    C      0.510000       12.0110           0
    4109 APRO 257  LEU  O    O     -0.510000       15.9990           0
    4110 APRO 258  HSE  N    NH1   -0.470000       14.0070           0
    4111 APRO 258  HSE  HN   H      0.310000        1.0080           0
    4112 APRO 258  HSE  CA   CT1    0.070000       12.0110           0
    4113 APRO 258  HSE  HA   HB1    0.090000        1.0080           0
    4114 APRO 258  HSE  CB   CT2   -0.080000       12.0110           0
    4115 APRO 258  HSE  HB1  HA2    0.090000        1.0080           0
    4116 APRO 258  HSE  HB2  HA2    0.090000        1.0080           0
    4117 APRO 258  HSE  ND1  NR2   -0.700000       14.0070           0
    4118 APRO 258  HSE  CG   CPH1   0.220000       12.0110           0
    4119 APRO 258  HSE  CE1  CPH2   0.250000       12.0110           0
    4120 APRO 258  HSE  HE1  HR1    0.130000        1.0080           0
    4121 APRO 258  HSE  NE2  NR1   -0.360000       14.0070           0
    4122 APRO 258  HSE  HE2  H      0.320000        1.0080           0
    4123 APRO 258  HSE  CD2  CPH1  -0.050000       12.0110           0
    4124 APRO 258  HSE  HD2  HR3    0.090000        1.0080           0
    4125 APRO 258  HSE  C    C      0.510000       12.0110           0
    4126 APRO 258  HSE  O    O     -0.510000       15.9990           0
    4127 APRO 259  ARG  N    NH1   -0.470000       14.0070           0
    4128 APRO 259  ARG  HN   H      0.310000        1.0080           0
    4129 APRO 259  ARG  CA   CT1    0.070000       12.0110           0
    4130 APRO 259  ARG  HA   HB1    0.090000        1.0080           0
    4131 APRO 259  ARG  CB   CT2   -0.180000       12.0110           0
    4132 APRO 259  ARG  HB1  HA2    0.090000        1.0080           0
    4133 APRO 259  ARG  HB2  HA2    0.090000        1.0080           0
    4134 APRO 259  ARG  CG   CT2   -0.180000       12.0110           0
    4135 APRO 259  ARG  HG1  HA2    0.090000        1.0080           0
    4136 APRO 259  ARG  HG2  HA2    0.090000        1.0080           0
    4137 APRO 259  ARG  CD   CT2    0.200000       12.0110           0
    4138 APRO 259  ARG  HD1  HA2    0.090000        1.0080           0
    4139 APRO 259  ARG  HD2  HA2    0.090000        1.0080           0
    4140 APRO 259  ARG  NE   NC2   -0.700000       14.0070           0
    4141 APRO 259  ARG  HE   HC     0.440000        1.0080           0
    4142 APRO 259  ARG  CZ   C      0.640000       12.0110           0
    4143 APRO 259  ARG  NH1  NC2   -0.800000       14.0070           0
    4144 APRO 259  ARG  HH11 HC     0.460000        1.0080           0
    4145 APRO 259  ARG  HH12 HC     0.460000        1.0080           0
    4146 APRO 259  ARG  NH2  NC2   -0.800000       14.0070           0
    4147 APRO 259  ARG  HH21 HC     0.460000        1.0080           0
    4148 APRO 259  ARG  HH22 HC     0.460000        1.0080           0
    4149 APRO 259  ARG  C    C      0.510000       12.0110           0
    4150 APRO 259  ARG  O    O     -0.510000       15.9990           0
    4151 APRO 260  PRO  N    N     -0.290000       14.0070           0
    4152 APRO 260  PRO  CD   CP3    0.000000       12.0110           0
    4153 APRO 260  PRO  HD1  HA2    0.090000        1.0080           0
    4154 APRO 260  PRO  HD2  HA2    0.090000        1.0080           0
    4155 APRO 260  PRO  CA   CP1    0.020000       12.0110           0
    4156 APRO 260  PRO  HA   HB1    0.090000        1.0080           0
    4157 APRO 260  PRO  CB   CP2   -0.180000       12.0110           0
    4158 APRO 260  PRO  HB1  HA2    0.090000        1.0080           0
    4159 APRO 260  PRO  HB2  HA2    0.090000        1.0080           0
    4160 APRO 260  PRO  CG   CP2   -0.180000       12.0110           0
    4161 APRO 260  PRO  HG1  HA2    0.090000        1.0080           0
    4162 APRO 260  PRO  HG2  HA2    0.090000        1.0080           0
    4163 APRO 260  PRO  C    C      0.510000       12.0110           0
    4164 APRO 260  PRO  O    O     -0.510000       15.9990           0
    4165 APRO 261  LEU  N    NH1   -0.470000       14.0070           0
    4166 APRO 261  LEU  HN   H      0.310000        1.0080           0
    4167 APRO 261  LEU  CA   CT1    0.070000       12.0110           0
    4168 APRO 261  LEU  HA   HB1    0.090000        1.0080           0
    4169 APRO 261  LEU  CB   CT2   -0.180000       12.0110           0
    4170 APRO 261  LEU  HB1  HA2    0.090000        1.0080           0
    4171 APRO 261  LEU  HB2  HA2    0.090000        1.0080           0
    4172 APRO 261  LEU  CG   CT1   -0.090000       12.0110           0
    4173 APRO 261  LEU  HG   HA1    0.090000        1.0080           0
    4174 APRO 261  LEU  CD1  CT3   -0.270000       12.0110           0
    4175 APRO 261  LEU  HD11 HA3    0.090000        1.0080           0
    4176 APRO 261  LEU  HD12 HA3    0.090000        1.0080           0
    4177 APRO 261  LEU  HD13 HA3    0.090000        1.0080           0
    4178 APRO 261  LEU  CD2  CT3   -0.270000       12.0110           0
    4179 APRO 261  LEU  HD21 HA3    0.090000        1.0080           0
    4180 APRO 261  LEU  HD22 HA3    0.090000        1.0080           0
    4181 APRO 261  LEU  HD23 HA3    0.090000        1.0080           0
    4182 APRO 261  LEU  C    C      0.510000       12.0110           0
    4183 APRO 261  LEU  O    O     -0.510000       15.9990           0
    4184 APRO 262  ALA  N    NH1   -0.470000       14.0070           0
    4185 APRO 262  ALA  HN   H      0.310000        1.0080           0
    4186 APRO 262  ALA  CA   CT1    0.070000       12.0110           0
    4187 APRO 262  ALA  HA   HB1    0.090000        1.0080           0
    4188 APRO 262  ALA  CB   CT3   -0.270000       12.0110           0
    4189 APRO 262  ALA  HB1  HA3    0.090000        1.0080           0
    4190 APRO 262  ALA  HB2  HA3    0.090000        1.0080           0
    4191 APRO 262  ALA  HB3  HA3    0.090000        1.0080           0
    4192 APRO 262  ALA  C    C      0.510000       12.0110           0
    4193 APRO 262  ALA  O    O     -0.510000       15.9990           0
    4194 APRO 263  GLU  N    NH1   -0.470000       14.0070           0
    4195 APRO 263  GLU  HN   H      0.310000        1.0080           0
    4196 APRO 263  GLU  CA   CT1    0.070000       12.0110           0
    4197 APRO 263  GLU  HA   HB1    0.090000        1.0080           0
    4198 APRO 263  GLU  CB   CT2A  -0.180000       12.0110           0
    4199 APRO 263  GLU  HB1  HA2    0.090000        1.0080           0
    4200 APRO 263  GLU  HB2  HA2    0.090000        1.0080           0
    4201 APRO 263  GLU  CG   CT2   -0.280000       12.0110           0
    4202 APRO 263  GLU  HG1  HA2    0.090000        1.0080           0
    4203 APRO 263  GLU  HG2  HA2    0.090000        1.0080           0
    4204 APRO 263  GLU  CD   CC     0.620000       12.0110           0
    4205 APRO 263  GLU  OE1  OC    -0.760000       15.9990           0
    4206 APRO 263  GLU  OE2  OC    -0.760000       15.9990           0
    4207 APRO 263  GLU  C    C      0.510000       12.0110           0
    4208 APRO 263  GLU  O    O     -0.510000       15.9990           0
    4209 APRO 264  HSE  N    NH1   -0.470000       14.0070           0
    4210 APRO 264  HSE  HN   H      0.310000        1.0080           0
    4211 APRO 264  HSE  CA   CT1    0.070000       12.0110           0
    4212 APRO 264  HSE  HA   HB1    0.090000        1.0080           0
    4213 APRO 264  HSE  CB   CT2   -0.080000       12.0110           0
    4214 APRO 264  HSE  HB1  HA2    0.090000        1.0080           0
    4215 APRO 264  HSE  HB2  HA2    0.090000        1.0080           0
    4216 APRO 264  HSE  ND1  NR2   -0.700000       14.0070           0
    4217 APRO 264  HSE  CG   CPH1   0.220000       12.0110           0
    4218 APRO 264  HSE  CE1  CPH2   0.250000       12.0110           0
    4219 APRO 264  HSE  HE1  HR1    0.130000        1.0080           0
    4220 APRO 264  HSE  NE2  NR1   -0.360000       14.0070           0
    4221 APRO 264  HSE  HE2  H      0.320000        1.0080           0
    4222 APRO 264  HSE  CD2  CPH1  -0.050000       12.0110           0
    4223 APRO 264  HSE  HD2  HR3    0.090000        1.0080           0
    4224 APRO 264  HSE  C    C      0.510000       12.0110           0
    4225 APRO 264  HSE  O    O     -0.510000       15.9990           0
    4226 APRO 265  VAL  N    NH1   -0.470000       14.0070           0
    4227 APRO 265  VAL  HN   H      0.310000        1.0080           0
    4228 APRO 265  VAL  CA   CT1    0.070000       12.0110           0
    4229 APRO 265  VAL  HA   HB1    0.090000        1.0080           0
    4230 APRO 265  VAL  CB   CT1   -0.090000       12.0110           0
    4231 APRO 265  VAL  HB   HA1    0.090000        1.0080           0
    4232 APRO 265  VAL  CG1  CT3   -0.270000       12.0110           0
    4233 APRO 265  VAL  HG11 HA3    0.090000        1.0080           0
    4234 APRO 265  VAL  HG12 HA3    0.090000        1.0080           0
    4235 APRO 265  VAL  HG13 HA3    0.090000        1.0080           0
    4236 APRO 265  VAL  CG2  CT3   -0.270000       12.0110           0
    4237 APRO 265  VAL  HG21 HA3    0.090000        1.0080           0
    4238 APRO 265  VAL  HG22 HA3    0.090000        1.0080           0
    4239 APRO 265  VAL  HG23 HA3    0.090000        1.0080           0
    4240 APRO 265  VAL  C    C      0.510000       12.0110           0
    4241 APRO 265  VAL  O    O     -0.510000       15.9990           0
    4242 APRO 266  VAL  N    NH1   -0.470000       14.0070           0
    4243 APRO 266  VAL  HN   H      0.310000        1.0080           0
    4244 APRO 266  VAL  CA   CT1    0.070000       12.0110           0
    4245 APRO 266  VAL  HA   HB1    0.090000        1.0080           0
    4246 APRO 266  VAL  CB   CT1   -0.090000       12.0110           0
    4247 APRO 266  VAL  HB   HA1    0.090000        1.0080           0
    4248 APRO 266  VAL  CG1  CT3   -0.270000       12.0110           0
    4249 APRO 266  VAL  HG11 HA3    0.090000        1.0080           0
    4250 APRO 266  VAL  HG12 HA3    0.090000        1.0080           0
    4251 APRO 266  VAL  HG13 HA3    0.090000        1.0080           0
    4252 APRO 266  VAL  CG2  CT3   -0.270000       12.0110           0
    4253 APRO 266  VAL  HG21 HA3    0.090000        1.0080           0
    4254 APRO 266  VAL  HG22 HA3    0.090000        1.0080           0
    4255 APRO 266  VAL  HG23 HA3    0.090000        1.0080           0
    4256 APRO 266  VAL  C    C      0.510000       12.0110           0
    4257 APRO 266  VAL  O    O     -0.510000       15.9990           0
    4258 APRO 267  ASN  N    NH1   -0.470000       14.0070           0
    4259 APRO 267  ASN  HN   H      0.310000        1.0080           0
    4260 APRO 267  ASN  CA   CT1    0.070000       12.0110           0
    4261 APRO 267  ASN  HA   HB1    0.090000        1.0080           0
    4262 APRO 267  ASN  CB   CT2   -0.180000       12.0110           0
    4263 APRO 267  ASN  HB1  HA2    0.090000        1.0080           0
    4264 APRO 267  ASN  HB2  HA2    0.090000        1.0080           0
    4265 APRO 267  ASN  CG   CC     0.550000       12.0110           0
    4266 APRO 267  ASN  OD1  O     -0.550000       15.9990           0
    4267 APRO 267  ASN  ND2  NH2   -0.620000       14.0070           0
    4268 APRO 267  ASN  HD21 H      0.320000        1.0080           0
    4269 APRO 267  ASN  HD22 H      0.300000        1.0080           0
    4270 APRO 267  ASN  C    C      0.510000       12.0110           0
    4271 APRO 267  ASN  O    O     -0.510000       15.9990           0
    4272 APRO 268  ARG  N    NH1   -0.470000       14.0070           0
    4273 APRO 268  ARG  HN   H      0.310000        1.0080           0
    4274 APRO 268  ARG  CA   CT1    0.070000       12.0110           0
    4275 APRO 268  ARG  HA   HB1    0.090000        1.0080           0
    4276 APRO 268  ARG  CB   CT2   -0.180000       12.0110           0
    4277 APRO 268  ARG  HB1  HA2    0.090000        1.0080           0
    4278 APRO 268  ARG  HB2  HA2    0.090000        1.0080           0
    4279 APRO 268  ARG  CG   CT2   -0.180000       12.0110           0
    4280 APRO 268  ARG  HG1  HA2    0.090000        1.0080           0
    4281 APRO 268  ARG  HG2  HA2    0.090000        1.0080           0
    4282 APRO 268  ARG  CD   CT2    0.200000       12.0110           0
    4283 APRO 268  ARG  HD1  HA2    0.090000        1.0080           0
    4284 APRO 268  ARG  HD2  HA2    0.090000        1.0080           0
    4285 APRO 268  ARG  NE   NC2   -0.700000       14.0070           0
    4286 APRO 268  ARG  HE   HC     0.440000        1.0080           0
    4287 APRO 268  ARG  CZ   C      0.640000       12.0110           0
    4288 APRO 268  ARG  NH1  NC2   -0.800000       14.0070           0
    4289 APRO 268  ARG  HH11 HC     0.460000        1.0080           0
    4290 APRO 268  ARG  HH12 HC     0.460000        1.0080           0
    4291 APRO 268  ARG  NH2  NC2   -0.800000       14.0070           0
    4292 APRO 268  ARG  HH21 HC     0.460000        1.0080           0
    4293 APRO 268  ARG  HH22 HC     0.460000        1.0080           0
    4294 APRO 268  ARG  C    C      0.510000       12.0110           0
    4295 APRO 268  ARG  O    O     -0.510000       15.9990           0
    4296 APRO 269  ILE  N    NH1   -0.470000       14.0070           0
    4297 APRO 269  ILE  HN   H      0.310000        1.0080           0
    4298 APRO 269  ILE  CA   CT1    0.070000       12.0110           0
    4299 APRO 269  ILE  HA   HB1    0.090000        1.0080           0
    4300 APRO 269  ILE  CB   CT1   -0.090000       12.0110           0
    4301 APRO 269  ILE  HB   HA1    0.090000        1.0080           0
    4302 APRO 269  ILE  CG2  CT3   -0.270000       12.0110           0
    4303 APRO 269  ILE  HG21 HA3    0.090000        1.0080           0
    4304 APRO 269  ILE  HG22 HA3    0.090000        1.0080           0
    4305 APRO 269  ILE  HG23 HA3    0.090000        1.0080           0
    4306 APRO 269  ILE  CG1  CT2   -0.180000       12.0110           0
    4307 APRO 269  ILE  HG11 HA2    0.090000        1.0080           0
    4308 APRO 269  ILE  HG12 HA2    0.090000        1.0080           0
    4309 APRO 269  ILE  CD   CT3   -0.270000       12.0110           0
    4310 APRO 269  ILE  HD1  HA3    0.090000        1.0080           0
    4311 APRO 269  ILE  HD2  HA3    0.090000        1.0080           0
    4312 APRO 269  ILE  HD3  HA3    0.090000        1.0080           0
    4313 APRO 269  ILE  C    C      0.510000       12.0110           0
    4314 APRO 269  ILE  O    O     -0.510000       15.9990           0
    4315 APRO 270  SER  N    NH1   -0.470000       14.0070           0
    4316 APRO 270  SER  HN   H      0.310000        1.0080           0
    4317 APRO 270  SER  CA   CT1    0.070000       12.0110           0
    4318 APRO 270  SER  HA   HB1    0.090000        1.0080           0
    4319 APRO 270  SER  CB   CT2    0.050000       12.0110           0
    4320 APRO 270  SER  HB1  HA2    0.090000        1.0080           0
    4321 APRO 270  SER  HB2  HA2    0.090000        1.0080           0
    4322 APRO 270  SER  OG   OH1   -0.660000       15.9990           0
    4323 APRO 270  SER  HG1  H      0.430000        1.0080           0
    4324 APRO 270  SER  C    C      0.510000       12.0110           0
    4325 APRO 270  SER  O    O     -0.510000       15.9990           0
    4326 APRO 271  GLY  N    NH1   -0.470000       14.0070           0
    4327 APRO 271  GLY  HN   H      0.310000        1.0080           0
    4328 APRO 271  GLY  CA   CT2   -0.020000       12.0110           0
    4329 APRO 271  GLY  HA1  HB2    0.090000        1.0080           0
    4330 APRO 271  GLY  HA2  HB2    0.090000        1.0080           0
    4331 APRO 271  GLY  C    C      0.510000       12.0110           0
    4332 APRO 271  GLY  O    O     -0.510000       15.9990           0
    4333 APRO 272  GLN  N    NH1   -0.470000       14.0070           0
    4334 APRO 272  GLN  HN   H      0.310000        1.0080           0
    4335 APRO 272  GLN  CA   CT1    0.070000       12.0110           0
    4336 APRO 272  GLN  HA   HB1    0.090000        1.0080           0
    4337 APRO 272  GLN  CB   CT2   -0.180000       12.0110           0
    4338 APRO 272  GLN  HB1  HA2    0.090000        1.0080           0
    4339 APRO 272  GLN  HB2  HA2    0.090000        1.0080           0
    4340 APRO 272  GLN  CG   CT2   -0.180000       12.0110           0
    4341 APRO 272  GLN  HG1  HA2    0.090000        1.0080           0
    4342 APRO 272  GLN  HG2  HA2    0.090000        1.0080           0
    4343 APRO 272  GLN  CD   CC     0.550000       12.0110           0
    4344 APRO 272  GLN  OE1  O     -0.550000       15.9990           0
    4345 APRO 272  GLN  NE2  NH2   -0.620000       14.0070           0
    4346 APRO 272  GLN  HE21 H      0.320000        1.0080           0
    4347 APRO 272  GLN  HE22 H      0.300000        1.0080           0
    4348 APRO 272  GLN  C    C      0.510000       12.0110           0
    4349 APRO 272  GLN  O    O     -0.510000       15.9990           0
    4350 APRO 273  PRO  N    N     -0.290000       14.0070           0
    4351 APRO 273  PRO  CD   CP3    0.000000       12.0110           0
    4352 APRO 273  PRO  HD1  HA2    0.090000        1.0080           0
    4353 APRO 273  PRO  HD2  HA2    0.090000        1.0080           0
    4354 APRO 273  PRO  CA   CP1    0.020000       12.0110           0
    4355 APRO 273  PRO  HA   HB1    0.090000        1.0080           0
    4356 APRO 273  PRO  CB   CP2   -0.180000       12.0110           0
    4357 APRO 273  PRO  HB1  HA2    0.090000        1.0080           0
    4358 APRO 273  PRO  HB2  HA2    0.090000        1.0080           0
    4359 APRO 273  PRO  CG   CP2   -0.180000       12.0110           0
    4360 APRO 273  PRO  HG1  HA2    0.090000        1.0080           0
    4361 APRO 273  PRO  HG2  HA2    0.090000        1.0080           0
    4362 APRO 273  PRO  C    C      0.510000       12.0110           0
    4363 APRO 273  PRO  O    O     -0.510000       15.9990           0
    4364 APRO 274  ALA  N    NH1   -0.470000       14.0070           0
    4365 APRO 274  ALA  HN   H      0.310000        1.0080           0
    4366 APRO 274  ALA  CA   CT1    0.070000       12.0110           0
    4367 APRO 274  ALA  HA   HB1    0.090000        1.0080           0
    4368 APRO 274  ALA  CB   CT3   -0.270000       12.0110           0
    4369 APRO 274  ALA  HB1  HA3    0.090000        1.0080           0
    4370 APRO 274  ALA  HB2  HA3    0.090000        1.0080           0
    4371 APRO 274  ALA  HB3  HA3    0.090000        1.0080           0
    4372 APRO 274  ALA  C    C      0.510000       12.0110           0
    4373 APRO 274  ALA  O    O     -0.510000       15.9990           0
    4374 APRO 275  ILE  N    NH1   -0.470000       14.0070           0
    4375 APRO 275  ILE  HN   H      0.310000        1.0080           0
    4376 APRO 275  ILE  CA   CT1    0.070000       12.0110           0
    4377 APRO 275  ILE  HA   HB1    0.090000        1.0080           0
    4378 APRO 275  ILE  CB   CT1   -0.090000       12.0110           0
    4379 APRO 275  ILE  HB   HA1    0.090000        1.0080           0
    4380 APRO 275  ILE  CG2  CT3   -0.270000       12.0110           0
    4381 APRO 275  ILE  HG21 HA3    0.090000        1.0080           0
    4382 APRO 275  ILE  HG22 HA3    0.090000        1.0080           0
    4383 APRO 275  ILE  HG23 HA3    0.090000        1.0080           0
    4384 APRO 275  ILE  CG1  CT2   -0.180000       12.0110           0
    4385 APRO 275  ILE  HG11 HA2    0.090000        1.0080           0
    4386 APRO 275  ILE  HG12 HA2    0.090000        1.0080           0
    4387 APRO 275  ILE  CD   CT3   -0.270000       12.0110           0
    4388 APRO 275  ILE  HD1  HA3    0.090000        1.0080           0
    4389 APRO 275  ILE  HD2  HA3    0.090000        1.0080           0
    4390 APRO 275  ILE  HD3  HA3    0.090000        1.0080           0
    4391 APRO 275  ILE  C    C      0.510000       12.0110           0
    4392 APRO 275  ILE  O    O     -0.510000       15.9990           0
    4393 APRO 276  VAL  N    NH1   -0.470000       14.0070           0
    4394 APRO 276  VAL  HN   H      0.310000        1.0080           0
    4395 APRO 276  VAL  CA   CT1    0.070000       12.0110           0
    4396 APRO 276  VAL  HA   HB1    0.090000        1.0080           0
    4397 APRO 276  VAL  CB   CT1   -0.090000       12.0110           0
    4398 APRO 276  VAL  HB   HA1    0.090000        1.0080           0
    4399 APRO 276  VAL  CG1  CT3   -0.270000       12.0110           0
    4400 APRO 276  VAL  HG11 HA3    0.090000        1.0080           0
    4401 APRO 276  VAL  HG12 HA3    0.090000        1.0080           0
    4402 APRO 276  VAL  HG13 HA3    0.090000        1.0080           0
    4403 APRO 276  VAL  CG2  CT3   -0.270000       12.0110           0
    4404 APRO 276  VAL  HG21 HA3    0.090000        1.0080           0
    4405 APRO 276  VAL  HG22 HA3    0.090000        1.0080           0
    4406 APRO 276  VAL  HG23 HA3    0.090000        1.0080           0
    4407 APRO 276  VAL  C    C      0.510000       12.0110           0
    4408 APRO 276  VAL  O    O     -0.510000       15.9990           0
    4409 APRO 277  THR  N    NH1   -0.470000       14.0070           0
    4410 APRO 277  THR  HN   H      0.310000        1.0080           0
    4411 APRO 277  THR  CA   CT1    0.070000       12.0110           0
    4412 APRO 277  THR  HA   HB1    0.090000        1.0080           0
    4413 APRO 277  THR  CB   CT1    0.140000       12.0110           0
    4414 APRO 277  THR  HB   HA1    0.090000        1.0080           0
    4415 APRO 277  THR  OG1  OH1   -0.660000       15.9990           0
    4416 APRO 277  THR  HG1  H      0.430000        1.0080           0
    4417 APRO 277  THR  CG2  CT3   -0.270000       12.0110           0
    4418 APRO 277  THR  HG21 HA3    0.090000        1.0080           0
    4419 APRO 277  THR  HG22 HA3    0.090000        1.0080           0
    4420 APRO 277  THR  HG23 HA3    0.090000        1.0080           0
    4421 APRO 277  THR  C    C      0.510000       12.0110           0
    4422 APRO 277  THR  O    O     -0.510000       15.9990           0
    4423 APRO 278  SER  N    NH1   -0.470000       14.0070           0
    4424 APRO 278  SER  HN   H      0.310000        1.0080           0
    4425 APRO 278  SER  CA   CT1    0.070000       12.0110           0
    4426 APRO 278  SER  HA   HB1    0.090000        1.0080           0
    4427 APRO 278  SER  CB   CT2    0.050000       12.0110           0
    4428 APRO 278  SER  HB1  HA2    0.090000        1.0080           0
    4429 APRO 278  SER  HB2  HA2    0.090000        1.0080           0
    4430 APRO 278  SER  OG   OH1   -0.660000       15.9990           0
    4431 APRO 278  SER  HG1  H      0.430000        1.0080           0
    4432 APRO 278  SER  C    C      0.510000       12.0110           0
    4433 APRO 278  SER  O    O     -0.510000       15.9990           0
    4434 APRO 279  TYR  N    NH1   -0.470000       14.0070           0
    4435 APRO 279  TYR  HN   H      0.310000        1.0080           0
    4436 APRO 279  TYR  CA   CT1    0.070000       12.0110           0
    4437 APRO 279  TYR  HA   HB1    0.090000        1.0080           0
    4438 APRO 279  TYR  CB   CT2   -0.180000       12.0110           0
    4439 APRO 279  TYR  HB1  HA2    0.090000        1.0080           0
    4440 APRO 279  TYR  HB2  HA2    0.090000        1.0080           0
    4441 APRO 279  TYR  CG   CA     0.000000       12.0110           0
    4442 APRO 279  TYR  CD1  CA    -0.115000       12.0110           0
    4443 APRO 279  TYR  HD1  HP     0.115000        1.0080           0
    4444 APRO 279  TYR  CE1  CA    -0.115000       12.0110           0
    4445 APRO 279  TYR  HE1  HP     0.115000        1.0080           0
    4446 APRO 279  TYR  CZ   CA     0.110000       12.0110           0
    4447 APRO 279  TYR  OH   OH1   -0.540000       15.9990           0
    4448 APRO 279  TYR  HH   H      0.430000        1.0080           0
    4449 APRO 279  TYR  CD2  CA    -0.115000       12.0110           0
    4450 APRO 279  TYR  HD2  HP     0.115000        1.0080           0
    4451 APRO 279  TYR  CE2  CA    -0.115000       12.0110           0
    4452 APRO 279  TYR  HE2  HP     0.115000        1.0080           0
    4453 APRO 279  TYR  C    C      0.510000       12.0110           0
    4454 APRO 279  TYR  O    O     -0.510000       15.9990           0
    4455 APRO 280  ASN  N    NH1   -0.470000       14.0070           0
    4456 APRO 280  ASN  HN   H      0.310000        1.0080           0
    4457 APRO 280  ASN  CA   CT1    0.070000       12.0110           0
    4458 APRO 280  ASN  HA   HB1    0.090000        1.0080           0
    4459 APRO 280  ASN  CB   CT2   -0.180000       12.0110           0
    4460 APRO 280  ASN  HB1  HA2    0.090000        1.0080           0
    4461 APRO 280  ASN  HB2  HA2    0.090000        1.0080           0
    4462 APRO 280  ASN  CG   CC     0.550000       12.0110           0
    4463 APRO 280  ASN  OD1  O     -0.550000       15.9990           0
    4464 APRO 280  ASN  ND2  NH2   -0.620000       14.0070           0
    4465 APRO 280  ASN  HD21 H      0.320000        1.0080           0
    4466 APRO 280  ASN  HD22 H      0.300000        1.0080           0
    4467 APRO 280  ASN  C    C      0.510000       12.0110           0
    4468 APRO 280  ASN  O    O     -0.510000       15.9990           0
    4469 APRO 281  ASP  N    NH1   -0.470000       14.0070           0
    4470 APRO 281  ASP  HN   H      0.310000        1.0080           0
    4471 APRO 281  ASP  CA   CT1    0.070000       12.0110           0
    4472 APRO 281  ASP  HA   HB1    0.090000        1.0080           0
    4473 APRO 281  ASP  CB   CT2A  -0.280000       12.0110           0
    4474 APRO 281  ASP  HB1  HA2    0.090000        1.0080           0
    4475 APRO 281  ASP  HB2  HA2    0.090000        1.0080           0
    4476 APRO 281  ASP  CG   CC     0.620000       12.0110           0
    4477 APRO 281  ASP  OD1  OC    -0.760000       15.9990           0
    4478 APRO 281  ASP  OD2  OC    -0.760000       15.9990           0
    4479 APRO 281  ASP  C    C      0.510000       12.0110           0
    4480 APRO 281  ASP  O    O     -0.510000       15.9990           0
    4481 APRO 282  LYS  N    NH1   -0.470000       14.0070           0
    4482 APRO 282  LYS  HN   H      0.310000        1.0080           0
    4483 APRO 282  LYS  CA   CT1    0.070000       12.0110           0
    4484 APRO 282  LYS  HA   HB1    0.090000        1.0080           0
    4485 APRO 282  LYS  CB   CT2   -0.180000       12.0110           0
    4486 APRO 282  LYS  HB1  HA2    0.090000        1.0080           0
    4487 APRO 282  LYS  HB2  HA2    0.090000        1.0080           0
    4488 APRO 282  LYS  CG   CT2   -0.180000       12.0110           0
    4489 APRO 282  LYS  HG1  HA2    0.090000        1.0080           0
    4490 APRO 282  LYS  HG2  HA2    0.090000        1.0080           0
    4491 APRO 282  LYS  CD   CT2   -0.180000       12.0110           0
    4492 APRO 282  LYS  HD1  HA2    0.090000        1.0080           0
    4493 APRO 282  LYS  HD2  HA2    0.090000        1.0080           0
    4494 APRO 282  LYS  CE   CT2    0.210000       12.0110           0
    4495 APRO 282  LYS  HE1  HA2    0.050000        1.0080           0
    4496 APRO 282  LYS  HE2  HA2    0.050000        1.0080           0
    4497 APRO 282  LYS  NZ   NH3   -0.300000       14.0070           0
    4498 APRO 282  LYS  HZ1  HC     0.330000        1.0080           0
    4499 APRO 282  LYS  HZ2  HC     0.330000        1.0080           0
    4500 APRO 282  LYS  HZ3  HC     0.330000        1.0080           0
    4501 APRO 282  LYS  C    C      0.510000       12.0110           0
    4502 APRO 282  LYS  O    O     -0.510000       15.9990           0
    4503 APRO 283  ARG  N    NH1   -0.470000       14.0070           0
    4504 APRO 283  ARG  HN   H      0.310000        1.0080           0
    4505 APRO 283  ARG  CA   CT1    0.070000       12.0110           0
    4506 APRO 283  ARG  HA   HB1    0.090000        1.0080           0
    4507 APRO 283  ARG  CB   CT2   -0.180000       12.0110           0
    4508 APRO 283  ARG  HB1  HA2    0.090000        1.0080           0
    4509 APRO 283  ARG  HB2  HA2    0.090000        1.0080           0
    4510 APRO 283  ARG  CG   CT2   -0.180000       12.0110           0
    4511 APRO 283  ARG  HG1  HA2    0.090000        1.0080           0
    4512 APRO 283  ARG  HG2  HA2    0.090000        1.0080           0
    4513 APRO 283  ARG  CD   CT2    0.200000       12.0110           0
    4514 APRO 283  ARG  HD1  HA2    0.090000        1.0080           0
    4515 APRO 283  ARG  HD2  HA2    0.090000        1.0080           0
    4516 APRO 283  ARG  NE   NC2   -0.700000       14.0070           0
    4517 APRO 283  ARG  HE   HC     0.440000        1.0080           0
    4518 APRO 283  ARG  CZ   C      0.640000       12.0110           0
    4519 APRO 283  ARG  NH1  NC2   -0.800000       14.0070           0
    4520 APRO 283  ARG  HH11 HC     0.460000        1.0080           0
    4521 APRO 283  ARG  HH12 HC     0.460000        1.0080           0
    4522 APRO 283  ARG  NH2  NC2   -0.800000       14.0070           0
    4523 APRO 283  ARG  HH21 HC     0.460000        1.0080           0
    4524 APRO 283  ARG  HH22 HC     0.460000        1.0080           0
    4525 APRO 283  ARG  C    C      0.510000       12.0110           0
    4526 APRO 283  ARG  O    O     -0.510000       15.9990           0
    4527 APRO 284  GLU  N    NH1   -0.470000       14.0070           0
    4528 APRO 284  GLU  HN   H      0.310000        1.0080           0
    4529 APRO 284  GLU  CA   CT1    0.070000       12.0110           0
    4530 APRO 284  GLU  HA   HB1    0.090000        1.0080           0
    4531 APRO 284  GLU  CB   CT2A  -0.180000       12.0110           0
    4532 APRO 284  GLU  HB1  HA2    0.090000        1.0080           0
    4533 APRO 284  GLU  HB2  HA2    0.090000        1.0080           0
    4534 APRO 284  GLU  CG   CT2   -0.280000       12.0110           0
    4535 APRO 284  GLU  HG1  HA2    0.090000        1.0080           0
    4536 APRO 284  GLU  HG2  HA2    0.090000        1.0080           0
    4537 APRO 284  GLU  CD   CC     0.620000       12.0110           0
    4538 APRO 284  GLU  OE1  OC    -0.760000       15.9990           0
    4539 APRO 284  GLU  OE2  OC    -0.760000       15.9990           0
    4540 APRO 284  GLU  C    C      0.510000       12.0110           0
    4541 APRO 284  GLU  O    O     -0.510000       15.9990           0
    4542 APRO 285  SER  N    NH1   -0.470000       14.0070           0
    4543 APRO 285  SER  HN   H      0.310000        1.0080           0
    4544 APRO 285  SER  CA   CT1    0.070000       12.0110           0
    4545 APRO 285  SER  HA   HB1    0.090000        1.0080           0
    4546 APRO 285  SER  CB   CT2    0.050000       12.0110           0
    4547 APRO 285  SER  HB1  HA2    0.090000        1.0080           0
    4548 APRO 285  SER  HB2  HA2    0.090000        1.0080           0
    4549 APRO 285  SER  OG   OH1   -0.660000       15.9990           0
    4550 APRO 285  SER  HG1  H      0.430000        1.0080           0
    4551 APRO 285  SER  C    C      0.510000       12.0110           0
    4552 APRO 285  SER  O    O     -0.510000       15.9990           0
    4553 APRO 286  GLU  N    NH1   -0.470000       14.0070           0
    4554 APRO 286  GLU  HN   H      0.310000        1.0080           0
    4555 APRO 286  GLU  CA   CT1    0.070000       12.0110           0
    4556 APRO 286  GLU  HA   HB1    0.090000        1.0080           0
    4557 APRO 286  GLU  CB   CT2A  -0.180000       12.0110           0
    4558 APRO 286  GLU  HB1  HA2    0.090000        1.0080           0
    4559 APRO 286  GLU  HB2  HA2    0.090000        1.0080           0
    4560 APRO 286  GLU  CG   CT2   -0.280000       12.0110           0
    4561 APRO 286  GLU  HG1  HA2    0.090000        1.0080           0
    4562 APRO 286  GLU  HG2  HA2    0.090000        1.0080           0
    4563 APRO 286  GLU  CD   CC     0.620000       12.0110           0
    4564 APRO 286  GLU  OE1  OC    -0.760000       15.9990           0
    4565 APRO 286  GLU  OE2  OC    -0.760000       15.9990           0
    4566 APRO 286  GLU  C    C      0.510000       12.0110           0
    4567 APRO 286  GLU  O    O     -0.510000       15.9990           0
    4568 APRO 287  SER  N    NH1   -0.470000       14.0070           0
    4569 APRO 287  SER  HN   H      0.310000        1.0080           0
    4570 APRO 287  SER  CA   CT1    0.070000       12.0110           0
    4571 APRO 287  SER  HA   HB1    0.090000        1.0080           0
    4572 APRO 287  SER  CB   CT2    0.050000       12.0110           0
    4573 APRO 287  SER  HB1  HA2    0.090000        1.0080           0
    4574 APRO 287  SER  HB2  HA2    0.090000        1.0080           0
    4575 APRO 287  SER  OG   OH1   -0.660000       15.9990           0
    4576 APRO 287  SER  HG1  H      0.430000        1.0080           0
    4577 APRO 287  SER  C    C      0.510000       12.0110           0
    4578 APRO 287  SER  O    O     -0.510000       15.9990           0
    4579 APRO 288  ALA  N    NH1   -0.470000       14.0070           0
    4580 APRO 288  ALA  HN   H      0.310000        1.0080           0
    4581 APRO 288  ALA  CA   CT1    0.070000       12.0110           0
    4582 APRO 288  ALA  HA   HB1    0.090000        1.0080           0
    4583 APRO 288  ALA  CB   CT3   -0.270000       12.0110           0
    4584 APRO 288  ALA  HB1  HA3    0.090000        1.0080           0
    4585 APRO 288  ALA  HB2  HA3    0.090000        1.0080           0
    4586 APRO 288  ALA  HB3  HA3    0.090000        1.0080           0
    4587 APRO 288  ALA  C    C      0.510000       12.0110           0
    4588 APRO 288  ALA  O    O     -0.510000       15.9990           0
    4589 APRO 289  PRO  N    N     -0.290000       14.0070           0
    4590 APRO 289  PRO  CD   CP3    0.000000       12.0110           0
    4591 APRO 289  PRO  HD1  HA2    0.090000        1.0080           0
    4592 APRO 289  PRO  HD2  HA2    0.090000        1.0080           0
    4593 APRO 289  PRO  CA   CP1    0.020000       12.0110           0
    4594 APRO 289  PRO  HA   HB1    0.090000        1.0080           0
    4595 APRO 289  PRO  CB   CP2   -0.180000       12.0110           0
    4596 APRO 289  PRO  HB1  HA2    0.090000        1.0080           0
    4597 APRO 289  PRO  HB2  HA2    0.090000        1.0080           0
    4598 APRO 289  PRO  CG   CP2   -0.180000       12.0110           0
    4599 APRO 289  PRO  HG1  HA2    0.090000        1.0080           0
    4600 APRO 289  PRO  HG2  HA2    0.090000        1.0080           0
    4601 APRO 289  PRO  C    C      0.510000       12.0110           0
    4602 APRO 289  PRO  O    O     -0.510000       15.9990           0
    4603 APRO 290  LEU  N    NH1   -0.470000       14.0070           0
    4604 APRO 290  LEU  HN   H      0.310000        1.0080           0
    4605 APRO 290  LEU  CA   CT1    0.070000       12.0110           0
    4606 APRO 290  LEU  HA   HB1    0.090000        1.0080           0
    4607 APRO 290  LEU  CB   CT2   -0.180000       12.0110           0
    4608 APRO 290  LEU  HB1  HA2    0.090000        1.0080           0
    4609 APRO 290  LEU  HB2  HA2    0.090000        1.0080           0
    4610 APRO 290  LEU  CG   CT1   -0.090000       12.0110           0
    4611 APRO 290  LEU  HG   HA1    0.090000        1.0080           0
    4612 APRO 290  LEU  CD1  CT3   -0.270000       12.0110           0
    4613 APRO 290  LEU  HD11 HA3    0.090000        1.0080           0
    4614 APRO 290  LEU  HD12 HA3    0.090000        1.0080           0
    4615 APRO 290  LEU  HD13 HA3    0.090000        1.0080           0
    4616 APRO 290  LEU  CD2  CT3   -0.270000       12.0110           0
    4617 APRO 290  LEU  HD21 HA3    0.090000        1.0080           0
    4618 APRO 290  LEU  HD22 HA3    0.090000        1.0080           0
    4619 APRO 290  LEU  HD23 HA3    0.090000        1.0080           0
    4620 APRO 290  LEU  C    C      0.510000       12.0110           0
    4621 APRO 290  LEU  O    O     -0.510000       15.9990           0
    4622 APRO 291  PRO  N    N     -0.290000       14.0070           0
    4623 APRO 291  PRO  CD   CP3    0.000000       12.0110           0
    4624 APRO 291  PRO  HD1  HA2    0.090000        1.0080           0
    4625 APRO 291  PRO  HD2  HA2    0.090000        1.0080           0
    4626 APRO 291  PRO  CA   CP1    0.020000       12.0110           0
    4627 APRO 291  PRO  HA   HB1    0.090000        1.0080           0
    4628 APRO 291  PRO  CB   CP2   -0.180000       12.0110           0
    4629 APRO 291  PRO  HB1  HA2    0.090000        1.0080           0
    4630 APRO 291  PRO  HB2  HA2    0.090000        1.0080           0
    4631 APRO 291  PRO  CG   CP2   -0.180000       12.0110           0
    4632 APRO 291  PRO  HG1  HA2    0.090000        1.0080           0
    4633 APRO 291  PRO  HG2  HA2    0.090000        1.0080           0
    4634 APRO 291  PRO  C    C      0.510000       12.0110           0
    4635 APRO 291  PRO  O    O     -0.510000       15.9990           0
    4636 APRO 292  PHE  N    NH1   -0.470000       14.0070           0
    4637 APRO 292  PHE  HN   H      0.310000        1.0080           0
    4638 APRO 292  PHE  CA   CT1    0.070000       12.0110           0
    4639 APRO 292  PHE  HA   HB1    0.090000        1.0080           0
    4640 APRO 292  PHE  CB   CT2   -0.180000       12.0110           0
    4641 APRO 292  PHE  HB1  HA2    0.090000        1.0080           0
    4642 APRO 292  PHE  HB2  HA2    0.090000        1.0080           0
    4643 APRO 292  PHE  CG   CA     0.000000       12.0110           0
    4644 APRO 292  PHE  CD1  CA    -0.115000       12.0110           0
    4645 APRO 292  PHE  HD1  HP     0.115000        1.0080           0
    4646 APRO 292  PHE  CE1  CA    -0.115000       12.0110           0
    4647 APRO 292  PHE  HE1  HP     0.115000        1.0080           0
    4648 APRO 292  PHE  CZ   CA    -0.115000       12.0110           0
    4649 APRO 292  PHE  HZ   HP     0.115000        1.0080           0
    4650 APRO 292  PHE  CD2  CA    -0.115000       12.0110           0
    4651 APRO 292  PHE  HD2  HP     0.115000        1.0080           0
    4652 APRO 292  PHE  CE2  CA    -0.115000       12.0110           0
    4653 APRO 292  PHE  HE2  HP     0.115000        1.0080           0
    4654 APRO 292  PHE  C    C      0.510000       12.0110           0
    4655 APRO 292  PHE  O    O     -0.510000       15.9990           0
    4656 APRO 293  SER  N    NH1   -0.470000       14.0070           0
    4657 APRO 293  SER  HN   H      0.310000        1.0080           0
    4658 APRO 293  SER  CA   CT1    0.070000       12.0110           0
    4659 APRO 293  SER  HA   HB1    0.090000        1.0080           0
    4660 APRO 293  SER  CB   CT2    0.050000       12.0110           0
    4661 APRO 293  SER  HB1  HA2    0.090000        1.0080           0
    4662 APRO 293  SER  HB2  HA2    0.090000        1.0080           0
    4663 APRO 293  SER  OG   OH1   -0.660000       15.9990           0
    4664 APRO 293  SER  HG1  H      0.430000        1.0080           0
    4665 APRO 293  SER  C    C      0.510000       12.0110           0
    4666 APRO 293  SER  O    O     -0.510000       15.9990           0
    4667 APRO 294  LEU  N    NH1   -0.470000       14.0070           0
    4668 APRO 294  LEU  HN   H      0.310000        1.0080           0
    4669 APRO 294  LEU  CA   CT1    0.070000       12.0110           0
    4670 APRO 294  LEU  HA   HB1    0.090000        1.0080           0
    4671 APRO 294  LEU  CB   CT2   -0.180000       12.0110           0
    4672 APRO 294  LEU  HB1  HA2    0.090000        1.0080           0
    4673 APRO 294  LEU  HB2  HA2    0.090000        1.0080           0
    4674 APRO 294  LEU  CG   CT1   -0.090000       12.0110           0
    4675 APRO 294  LEU  HG   HA1    0.090000        1.0080           0
    4676 APRO 294  LEU  CD1  CT3   -0.270000       12.0110           0
    4677 APRO 294  LEU  HD11 HA3    0.090000        1.0080           0
    4678 APRO 294  LEU  HD12 HA3    0.090000        1.0080           0
    4679 APRO 294  LEU  HD13 HA3    0.090000        1.0080           0
    4680 APRO 294  LEU  CD2  CT3   -0.270000       12.0110           0
    4681 APRO 294  LEU  HD21 HA3    0.090000        1.0080           0
    4682 APRO 294  LEU  HD22 HA3    0.090000        1.0080           0
    4683 APRO 294  LEU  HD23 HA3    0.090000        1.0080           0
    4684 APRO 294  LEU  C    C      0.510000       12.0110           0
    4685 APRO 294  LEU  O    O     -0.510000       15.9990           0
    4686 APRO 295  SER  N    NH1   -0.470000       14.0070           0
    4687 APRO 295  SER  HN   H      0.310000        1.0080           0
    4688 APRO 295  SER  CA   CT1    0.070000       12.0110           0
    4689 APRO 295  SER  HA   HB1    0.090000        1.0080           0
    4690 APRO 295  SER  CB   CT2    0.050000       12.0110           0
    4691 APRO 295  SER  HB1  HA2    0.090000        1.0080           0
    4692 APRO 295  SER  HB2  HA2    0.090000        1.0080           0
    4693 APRO 295  SER  OG   OH1   -0.660000       15.9990           0
    4694 APRO 295  SER  HG1  H      0.430000        1.0080           0
    4695 APRO 295  SER  C    C      0.510000       12.0110           0
    4696 APRO 295  SER  O    O     -0.510000       15.9990           0
    4697 APRO 296  ALA  N    NH1   -0.470000       14.0070           0
    4698 APRO 296  ALA  HN   H      0.310000        1.0080           0
    4699 APRO 296  ALA  CA   CT1    0.070000       12.0110           0
    4700 APRO 296  ALA  HA   HB1    0.090000        1.0080           0
    4701 APRO 296  ALA  CB   CT3   -0.270000       12.0110           0
    4702 APRO 296  ALA  HB1  HA3    0.090000        1.0080           0
    4703 APRO 296  ALA  HB2  HA3    0.090000        1.0080           0
    4704 APRO 296  ALA  HB3  HA3    0.090000        1.0080           0
    4705 APRO 296  ALA  C    C      0.510000       12.0110           0
    4706 APRO 296  ALA  O    O     -0.510000       15.9990           0
    4707 APRO 297  LEU  N    NH1   -0.470000       14.0070           0
    4708 APRO 297  LEU  HN   H      0.310000        1.0080           0
    4709 APRO 297  LEU  CA   CT1    0.070000       12.0110           0
    4710 APRO 297  LEU  HA   HB1    0.090000        1.0080           0
    4711 APRO 297  LEU  CB   CT2   -0.180000       12.0110           0
    4712 APRO 297  LEU  HB1  HA2    0.090000        1.0080           0
    4713 APRO 297  LEU  HB2  HA2    0.090000        1.0080           0
    4714 APRO 297  LEU  CG   CT1   -0.090000       12.0110           0
    4715 APRO 297  LEU  HG   HA1    0.090000        1.0080           0
    4716 APRO 297  LEU  CD1  CT3   -0.270000       12.0110           0
    4717 APRO 297  LEU  HD11 HA3    0.090000        1.0080           0
    4718 APRO 297  LEU  HD12 HA3    0.090000        1.0080           0
    4719 APRO 297  LEU  HD13 HA3    0.090000        1.0080           0
    4720 APRO 297  LEU  CD2  CT3   -0.270000       12.0110           0
    4721 APRO 297  LEU  HD21 HA3    0.090000        1.0080           0
    4722 APRO 297  LEU  HD22 HA3    0.090000        1.0080           0
    4723 APRO 297  LEU  HD23 HA3    0.090000        1.0080           0
    4724 APRO 297  LEU  C    C      0.510000       12.0110           0
    4725 APRO 297  LEU  O    O     -0.510000       15.9990           0
    4726 APRO 298  GLN  N    NH1   -0.470000       14.0070           0
    4727 APRO 298  GLN  HN   H      0.310000        1.0080           0
    4728 APRO 298  GLN  CA   CT1    0.070000       12.0110           0
    4729 APRO 298  GLN  HA   HB1    0.090000        1.0080           0
    4730 APRO 298  GLN  CB   CT2   -0.180000       12.0110           0
    4731 APRO 298  GLN  HB1  HA2    0.090000        1.0080           0
    4732 APRO 298  GLN  HB2  HA2    0.090000        1.0080           0
    4733 APRO 298  GLN  CG   CT2   -0.180000       12.0110           0
    4734 APRO 298  GLN  HG1  HA2    0.090000        1.0080           0
    4735 APRO 298  GLN  HG2  HA2    0.090000        1.0080           0
    4736 APRO 298  GLN  CD   CC     0.550000       12.0110           0
    4737 APRO 298  GLN  OE1  O     -0.550000       15.9990           0
    4738 APRO 298  GLN  NE2  NH2   -0.620000       14.0070           0
    4739 APRO 298  GLN  HE21 H      0.320000        1.0080           0
    4740 APRO 298  GLN  HE22 H      0.300000        1.0080           0
    4741 APRO 298  GLN  C    C      0.510000       12.0110           0
    4742 APRO 298  GLN  O    O     -0.510000       15.9990           0
    4743 APRO 299  ILE  N    NH1   -0.470000       14.0070           0
    4744 APRO 299  ILE  HN   H      0.310000        1.0080           0
    4745 APRO 299  ILE  CA   CT1    0.070000       12.0110           0
    4746 APRO 299  ILE  HA   HB1    0.090000        1.0080           0
    4747 APRO 299  ILE  CB   CT1   -0.090000       12.0110           0
    4748 APRO 299  ILE  HB   HA1    0.090000        1.0080           0
    4749 APRO 299  ILE  CG2  CT3   -0.270000       12.0110           0
    4750 APRO 299  ILE  HG21 HA3    0.090000        1.0080           0
    4751 APRO 299  ILE  HG22 HA3    0.090000        1.0080           0
    4752 APRO 299  ILE  HG23 HA3    0.090000        1.0080           0
    4753 APRO 299  ILE  CG1  CT2   -0.180000       12.0110           0
    4754 APRO 299  ILE  HG11 HA2    0.090000        1.0080           0
    4755 APRO 299  ILE  HG12 HA2    0.090000        1.0080           0
    4756 APRO 299  ILE  CD   CT3   -0.270000       12.0110           0
    4757 APRO 299  ILE  HD1  HA3    0.090000        1.0080           0
    4758 APRO 299  ILE  HD2  HA3    0.090000        1.0080           0
    4759 APRO 299  ILE  HD3  HA3    0.090000        1.0080           0
    4760 APRO 299  ILE  C    C      0.510000       12.0110           0
    4761 APRO 299  ILE  O    O     -0.510000       15.9990           0
    4762 APRO 300  GLU  N    NH1   -0.470000       14.0070           0
    4763 APRO 300  GLU  HN   H      0.310000        1.0080           0
    4764 APRO 300  GLU  CA   CT1    0.070000       12.0110           0
    4765 APRO 300  GLU  HA   HB1    0.090000        1.0080           0
    4766 APRO 300  GLU  CB   CT2A  -0.180000       12.0110           0
    4767 APRO 300  GLU  HB1  HA2    0.090000        1.0080           0
    4768 APRO 300  GLU  HB2  HA2    0.090000        1.0080           0
    4769 APRO 300  GLU  CG   CT2   -0.280000       12.0110           0
    4770 APRO 300  GLU  HG1  HA2    0.090000        1.0080           0
    4771 APRO 300  GLU  HG2  HA2    0.090000        1.0080           0
    4772 APRO 300  GLU  CD   CC     0.620000       12.0110           0
    4773 APRO 300  GLU  OE1  OC    -0.760000       15.9990           0
    4774 APRO 300  GLU  OE2  OC    -0.760000       15.9990           0
    4775 APRO 300  GLU  C    C      0.510000       12.0110           0
    4776 APRO 300  GLU  O    O     -0.510000       15.9990           0
    4777 APRO 301  ALA  N    NH1   -0.470000       14.0070           0
    4778 APRO 301  ALA  HN   H      0.310000        1.0080           0
    4779 APRO 301  ALA  CA   CT1    0.070000       12.0110           0
    4780 APRO 301  ALA  HA   HB1    0.090000        1.0080           0
    4781 APRO 301  ALA  CB   CT3   -0.270000       12.0110           0
    4782 APRO 301  ALA  HB1  HA3    0.090000        1.0080           0
    4783 APRO 301  ALA  HB2  HA3    0.090000        1.0080           0
    4784 APRO 301  ALA  HB3  HA3    0.090000        1.0080           0
    4785 APRO 301  ALA  C    C      0.510000       12.0110           0
    4786 APRO 301  ALA  O    O     -0.510000       15.9990           0
    4787 APRO 302  ALA  N    NH1   -0.470000       14.0070           0
    4788 APRO 302  ALA  HN   H      0.310000        1.0080           0
    4789 APRO 302  ALA  CA   CT1    0.070000       12.0110           0
    4790 APRO 302  ALA  HA   HB1    0.090000        1.0080           0
    4791 APRO 302  ALA  CB   CT3   -0.270000       12.0110           0
    4792 APRO 302  ALA  HB1  HA3    0.090000        1.0080           0
    4793 APRO 302  ALA  HB2  HA3    0.090000        1.0080           0
    4794 APRO 302  ALA  HB3  HA3    0.090000        1.0080           0
    4795 APRO 302  ALA  C    C      0.510000       12.0110           0
    4796 APRO 302  ALA  O    O     -0.510000       15.9990           0
    4797 APRO 303  LYS  N    NH1   -0.470000       14.0070           0
    4798 APRO 303  LYS  HN   H      0.310000        1.0080           0
    4799 APRO 303  LYS  CA   CT1    0.070000       12.0110           0
    4800 APRO 303  LYS  HA   HB1    0.090000        1.0080           0
    4801 APRO 303  LYS  CB   CT2   -0.180000       12.0110           0
    4802 APRO 303  LYS  HB1  HA2    0.090000        1.0080           0
    4803 APRO 303  LYS  HB2  HA2    0.090000        1.0080           0
    4804 APRO 303  LYS  CG   CT2   -0.180000       12.0110           0
    4805 APRO 303  LYS  HG1  HA2    0.090000        1.0080           0
    4806 APRO 303  LYS  HG2  HA2    0.090000        1.0080           0
    4807 APRO 303  LYS  CD   CT2   -0.180000       12.0110           0
    4808 APRO 303  LYS  HD1  HA2    0.090000        1.0080           0
    4809 APRO 303  LYS  HD2  HA2    0.090000        1.0080           0
    4810 APRO 303  LYS  CE   CT2    0.210000       12.0110           0
    4811 APRO 303  LYS  HE1  HA2    0.050000        1.0080           0
    4812 APRO 303  LYS  HE2  HA2    0.050000        1.0080           0
    4813 APRO 303  LYS  NZ   NH3   -0.300000       14.0070           0
    4814 APRO 303  LYS  HZ1  HC     0.330000        1.0080           0
    4815 APRO 303  LYS  HZ2  HC     0.330000        1.0080           0
    4816 APRO 303  LYS  HZ3  HC     0.330000        1.0080           0
    4817 APRO 303  LYS  C    C      0.510000       12.0110           0
    4818 APRO 303  LYS  O    O     -0.510000       15.9990           0
    4819 APRO 304  ARG  N    NH1   -0.470000       14.0070           0
    4820 APRO 304  ARG  HN   H      0.310000        1.0080           0
    4821 APRO 304  ARG  CA   CT1    0.070000       12.0110           0
    4822 APRO 304  ARG  HA   HB1    0.090000        1.0080           0
    4823 APRO 304  ARG  CB   CT2   -0.180000       12.0110           0
    4824 APRO 304  ARG  HB1  HA2    0.090000        1.0080           0
    4825 APRO 304  ARG  HB2  HA2    0.090000        1.0080           0
    4826 APRO 304  ARG  CG   CT2   -0.180000       12.0110           0
    4827 APRO 304  ARG  HG1  HA2    0.090000        1.0080           0
    4828 APRO 304  ARG  HG2  HA2    0.090000        1.0080           0
    4829 APRO 304  ARG  CD   CT2    0.200000       12.0110           0
    4830 APRO 304  ARG  HD1  HA2    0.090000        1.0080           0
    4831 APRO 304  ARG  HD2  HA2    0.090000        1.0080           0
    4832 APRO 304  ARG  NE   NC2   -0.700000       14.0070           0
    4833 APRO 304  ARG  HE   HC     0.440000        1.0080           0
    4834 APRO 304  ARG  CZ   C      0.640000       12.0110           0
    4835 APRO 304  ARG  NH1  NC2   -0.800000       14.0070           0
    4836 APRO 304  ARG  HH11 HC     0.460000        1.0080           0
    4837 APRO 304  ARG  HH12 HC     0.460000        1.0080           0
    4838 APRO 304  ARG  NH2  NC2   -0.800000       14.0070           0
    4839 APRO 304  ARG  HH21 HC     0.460000        1.0080           0
    4840 APRO 304  ARG  HH22 HC     0.460000        1.0080           0
    4841 APRO 304  ARG  C    C      0.510000       12.0110           0
    4842 APRO 304  ARG  O    O     -0.510000       15.9990           0
    4843 APRO 305  PHE  N    NH1   -0.470000       14.0070           0
    4844 APRO 305  PHE  HN   H      0.310000        1.0080           0
    4845 APRO 305  PHE  CA   CT1    0.070000       12.0110           0
    4846 APRO 305  PHE  HA   HB1    0.090000        1.0080           0
    4847 APRO 305  PHE  CB   CT2   -0.180000       12.0110           0
    4848 APRO 305  PHE  HB1  HA2    0.090000        1.0080           0
    4849 APRO 305  PHE  HB2  HA2    0.090000        1.0080           0
    4850 APRO 305  PHE  CG   CA     0.000000       12.0110           0
    4851 APRO 305  PHE  CD1  CA    -0.115000       12.0110           0
    4852 APRO 305  PHE  HD1  HP     0.115000        1.0080           0
    4853 APRO 305  PHE  CE1  CA    -0.115000       12.0110           0
    4854 APRO 305  PHE  HE1  HP     0.115000        1.0080           0
    4855 APRO 305  PHE  CZ   CA    -0.115000       12.0110           0
    4856 APRO 305  PHE  HZ   HP     0.115000        1.0080           0
    4857 APRO 305  PHE  CD2  CA    -0.115000       12.0110           0
    4858 APRO 305  PHE  HD2  HP     0.115000        1.0080           0
    4859 APRO 305  PHE  CE2  CA    -0.115000       12.0110           0
    4860 APRO 305  PHE  HE2  HP     0.115000        1.0080           0
    4861 APRO 305  PHE  C    C      0.510000       12.0110           0
    4862 APRO 305  PHE  O    O     -0.510000       15.9990           0
    4863 APRO 306  GLY  N    NH1   -0.470000       14.0070           0
    4864 APRO 306  GLY  HN   H      0.310000        1.0080           0
    4865 APRO 306  GLY  CA   CT2   -0.020000       12.0110           0
    4866 APRO 306  GLY  HA1  HB2    0.090000        1.0080           0
    4867 APRO 306  GLY  HA2  HB2    0.090000        1.0080           0
    4868 APRO 306  GLY  C    C      0.510000       12.0110           0
    4869 APRO 306  GLY  O    O     -0.510000       15.9990           0
    4870 APRO 307  LEU  N    NH1   -0.470000       14.0070           0
    4871 APRO 307  LEU  HN   H      0.310000        1.0080           0
    4872 APRO 307  LEU  CA   CT1    0.070000       12.0110           0
    4873 APRO 307  LEU  HA   HB1    0.090000        1.0080           0
    4874 APRO 307  LEU  CB   CT2   -0.180000       12.0110           0
    4875 APRO 307  LEU  HB1  HA2    0.090000        1.0080           0
    4876 APRO 307  LEU  HB2  HA2    0.090000        1.0080           0
    4877 APRO 307  LEU  CG   CT1   -0.090000       12.0110           0
    4878 APRO 307  LEU  HG   HA1    0.090000        1.0080           0
    4879 APRO 307  LEU  CD1  CT3   -0.270000       12.0110           0
    4880 APRO 307  LEU  HD11 HA3    0.090000        1.0080           0
    4881 APRO 307  LEU  HD12 HA3    0.090000        1.0080           0
    4882 APRO 307  LEU  HD13 HA3    0.090000        1.0080           0
    4883 APRO 307  LEU  CD2  CT3   -0.270000       12.0110           0
    4884 APRO 307  LEU  HD21 HA3    0.090000        1.0080           0
    4885 APRO 307  LEU  HD22 HA3    0.090000        1.0080           0
    4886 APRO 307  LEU  HD23 HA3    0.090000        1.0080           0
    4887 APRO 307  LEU  C    C      0.510000       12.0110           0
    4888 APRO 307  LEU  O    O     -0.510000       15.9990           0
    4889 APRO 308  SER  N    NH1   -0.470000       14.0070           0
    4890 APRO 308  SER  HN   H      0.310000        1.0080           0
    4891 APRO 308  SER  CA   CT1    0.070000       12.0110           0
    4892 APRO 308  SER  HA   HB1    0.090000        1.0080           0
    4893 APRO 308  SER  CB   CT2    0.050000       12.0110           0
    4894 APRO 308  SER  HB1  HA2    0.090000        1.0080           0
    4895 APRO 308  SER  HB2  HA2    0.090000        1.0080           0
    4896 APRO 308  SER  OG   OH1   -0.660000       15.9990           0
    4897 APRO 308  SER  HG1  H      0.430000        1.0080           0
    4898 APRO 308  SER  C    C      0.510000       12.0110           0
    4899 APRO 308  SER  O    O     -0.510000       15.9990           0
    4900 APRO 309  ALA  N    NH1   -0.470000       14.0070           0
    4901 APRO 309  ALA  HN   H      0.310000        1.0080           0
    4902 APRO 309  ALA  CA   CT1    0.070000       12.0110           0
    4903 APRO 309  ALA  HA   HB1    0.090000        1.0080           0
    4904 APRO 309  ALA  CB   CT3   -0.270000       12.0110           0
    4905 APRO 309  ALA  HB1  HA3    0.090000        1.0080           0
    4906 APRO 309  ALA  HB2  HA3    0.090000        1.0080           0
    4907 APRO 309  ALA  HB3  HA3    0.090000        1.0080           0
    4908 APRO 309  ALA  C    C      0.510000       12.0110           0
    4909 APRO 309  ALA  O    O     -0.510000       15.9990           0
    4910 APRO 310  GLN  N    NH1   -0.470000       14.0070           0
    4911 APRO 310  GLN  HN   H      0.310000        1.0080           0
    4912 APRO 310  GLN  CA   CT1    0.070000       12.0110           0
    4913 APRO 310  GLN  HA   HB1    0.090000        1.0080           0
    4914 APRO 310  GLN  CB   CT2   -0.180000       12.0110           0
    4915 APRO 310  GLN  HB1  HA2    0.090000        1.0080           0
    4916 APRO 310  GLN  HB2  HA2    0.090000        1.0080           0
    4917 APRO 310  GLN  CG   CT2   -0.180000       12.0110           0
    4918 APRO 310  GLN  HG1  HA2    0.090000        1.0080           0
    4919 APRO 310  GLN  HG2  HA2    0.090000        1.0080           0
    4920 APRO 310  GLN  CD   CC     0.550000       12.0110           0
    4921 APRO 310  GLN  OE1  O     -0.550000       15.9990           0
    4922 APRO 310  GLN  NE2  NH2   -0.620000       14.0070           0
    4923 APRO 310  GLN  HE21 H      0.320000        1.0080           0
    4924 APRO 310  GLN  HE22 H      0.300000        1.0080           0
    4925 APRO 310  GLN  C    C      0.510000       12.0110           0
    4926 APRO 310  GLN  O    O     -0.510000       15.9990           0
    4927 APRO 311  ASN  N    NH1   -0.470000       14.0070           0
    4928 APRO 311  ASN  HN   H      0.310000        1.0080           0
    4929 APRO 311  ASN  CA   CT1    0.070000       12.0110           0
    4930 APRO 311  ASN  HA   HB1    0.090000        1.0080           0
    4931 APRO 311  ASN  CB   CT2   -0.180000       12.0110           0
    4932 APRO 311  ASN  HB1  HA2    0.090000        1.0080           0
    4933 APRO 311  ASN  HB2  HA2    0.090000        1.0080           0
    4934 APRO 311  ASN  CG   CC     0.550000       12.0110           0
    4935 APRO 311  ASN  OD1  O     -0.550000       15.9990           0
    4936 APRO 311  ASN  ND2  NH2   -0.620000       14.0070           0
    4937 APRO 311  ASN  HD21 H      0.320000        1.0080           0
    4938 APRO 311  ASN  HD22 H      0.300000        1.0080           0
    4939 APRO 311  ASN  C    C      0.510000       12.0110           0
    4940 APRO 311  ASN  O    O     -0.510000       15.9990           0
    4941 APRO 312  VAL  N    NH1   -0.470000       14.0070           0
    4942 APRO 312  VAL  HN   H      0.310000        1.0080           0
    4943 APRO 312  VAL  CA   CT1    0.070000       12.0110           0
    4944 APRO 312  VAL  HA   HB1    0.090000        1.0080           0
    4945 APRO 312  VAL  CB   CT1   -0.090000       12.0110           0
    4946 APRO 312  VAL  HB   HA1    0.090000        1.0080           0
    4947 APRO 312  VAL  CG1  CT3   -0.270000       12.0110           0
    4948 APRO 312  VAL  HG11 HA3    0.090000        1.0080           0
    4949 APRO 312  VAL  HG12 HA3    0.090000        1.0080           0
    4950 APRO 312  VAL  HG13 HA3    0.090000        1.0080           0
    4951 APRO 312  VAL  CG2  CT3   -0.270000       12.0110           0
    4952 APRO 312  VAL  HG21 HA3    0.090000        1.0080           0
    4953 APRO 312  VAL  HG22 HA3    0.090000        1.0080           0
    4954 APRO 312  VAL  HG23 HA3    0.090000        1.0080           0
    4955 APRO 312  VAL  C    C      0.510000       12.0110           0
    4956 APRO 312  VAL  O    O     -0.510000       15.9990           0
    4957 APRO 313  LEU  N    NH1   -0.470000       14.0070           0
    4958 APRO 313  LEU  HN   H      0.310000        1.0080           0
    4959 APRO 313  LEU  CA   CT1    0.070000       12.0110           0
    4960 APRO 313  LEU  HA   HB1    0.090000        1.0080           0
    4961 APRO 313  LEU  CB   CT2   -0.180000       12.0110           0
    4962 APRO 313  LEU  HB1  HA2    0.090000        1.0080           0
    4963 APRO 313  LEU  HB2  HA2    0.090000        1.0080           0
    4964 APRO 313  LEU  CG   CT1   -0.090000       12.0110           0
    4965 APRO 313  LEU  HG   HA1    0.090000        1.0080           0
    4966 APRO 313  LEU  CD1  CT3   -0.270000       12.0110           0
    4967 APRO 313  LEU  HD11 HA3    0.090000        1.0080           0
    4968 APRO 313  LEU  HD12 HA3    0.090000        1.0080           0
    4969 APRO 313  LEU  HD13 HA3    0.090000        1.0080           0
    4970 APRO 313  LEU  CD2  CT3   -0.270000       12.0110           0
    4971 APRO 313  LEU  HD21 HA3    0.090000        1.0080           0
    4972 APRO 313  LEU  HD22 HA3    0.090000        1.0080           0
    4973 APRO 313  LEU  HD23 HA3    0.090000        1.0080           0
    4974 APRO 313  LEU  C    C      0.510000       12.0110           0
    4975 APRO 313  LEU  O    O     -0.510000       15.9990           0
    4976 APRO 314  ASP  N    NH1   -0.470000       14.0070           0
    4977 APRO 314  ASP  HN   H      0.310000        1.0080           0
    4978 APRO 314  ASP  CA   CT1    0.070000       12.0110           0
    4979 APRO 314  ASP  HA   HB1    0.090000        1.0080           0
    4980 APRO 314  ASP  CB   CT2A  -0.280000       12.0110           0
    4981 APRO 314  ASP  HB1  HA2    0.090000        1.0080           0
    4982 APRO 314  ASP  HB2  HA2    0.090000        1.0080           0
    4983 APRO 314  ASP  CG   CC     0.620000       12.0110           0
    4984 APRO 314  ASP  OD1  OC    -0.760000       15.9990           0
    4985 APRO 314  ASP  OD2  OC    -0.760000       15.9990           0
    4986 APRO 314  ASP  C    C      0.510000       12.0110           0
    4987 APRO 314  ASP  O    O     -0.510000       15.9990           0
    4988 APRO 315  ILE  N    NH1   -0.470000       14.0070           0
    4989 APRO 315  ILE  HN   H      0.310000        1.0080           0
    4990 APRO 315  ILE  CA   CT1    0.070000       12.0110           0
    4991 APRO 315  ILE  HA   HB1    0.090000        1.0080           0
    4992 APRO 315  ILE  CB   CT1   -0.090000       12.0110           0
    4993 APRO 315  ILE  HB   HA1    0.090000        1.0080           0
    4994 APRO 315  ILE  CG2  CT3   -0.270000       12.0110           0
    4995 APRO 315  ILE  HG21 HA3    0.090000        1.0080           0
    4996 APRO 315  ILE  HG22 HA3    0.090000        1.0080           0
    4997 APRO 315  ILE  HG23 HA3    0.090000        1.0080           0
    4998 APRO 315  ILE  CG1  CT2   -0.180000       12.0110           0
    4999 APRO 315  ILE  HG11 HA2    0.090000        1.0080           0
    5000 APRO 315  ILE  HG12 HA2    0.090000        1.0080           0
    5001 APRO 315  ILE  CD   CT3   -0.270000       12.0110           0
    5002 APRO 315  ILE  HD1  HA3    0.090000        1.0080           0
    5003 APRO 315  ILE  HD2  HA3    0.090000        1.0080           0
    5004 APRO 315  ILE  HD3  HA3    0.090000        1.0080           0
    5005 APRO 315  ILE  C    C      0.510000       12.0110           0
    5006 APRO 315  ILE  O    O     -0.510000       15.9990           0
    5007 APRO 316  CYS  N    NH1   -0.470000       14.0070           0
    5008 APRO 316  CYS  HN   H      0.310000        1.0080           0
    5009 APRO 316  CYS  CA   CT1    0.070000       12.0110           0
    5010 APRO 316  CYS  HA   HB1    0.090000        1.0080           0
    5011 APRO 316  CYS  CB   CT2   -0.110000       12.0110           0
    5012 APRO 316  CYS  HB1  HA2    0.090000        1.0080           0
    5013 APRO 316  CYS  HB2  HA2    0.090000        1.0080           0
    5014 APRO 316  CYS  SG   S     -0.230000       32.0600           0
    5015 APRO 316  CYS  HG1  HS     0.160000        1.0080           0
    5016 APRO 316  CYS  C    C      0.510000       12.0110           0
    5017 APRO 316  CYS  O    O     -0.510000       15.9990           0
    5018 APRO 317  GLN  N    NH1   -0.470000       14.0070           0
    5019 APRO 317  GLN  HN   H      0.310000        1.0080           0
    5020 APRO 317  GLN  CA   CT1    0.070000       12.0110           0
    5021 APRO 317  GLN  HA   HB1    0.090000        1.0080           0
    5022 APRO 317  GLN  CB   CT2   -0.180000       12.0110           0
    5023 APRO 317  GLN  HB1  HA2    0.090000        1.0080           0
    5024 APRO 317  GLN  HB2  HA2    0.090000        1.0080           0
    5025 APRO 317  GLN  CG   CT2   -0.180000       12.0110           0
    5026 APRO 317  GLN  HG1  HA2    0.090000        1.0080           0
    5027 APRO 317  GLN  HG2  HA2    0.090000        1.0080           0
    5028 APRO 317  GLN  CD   CC     0.550000       12.0110           0
    5029 APRO 317  GLN  OE1  O     -0.550000       15.9990           0
    5030 APRO 317  GLN  NE2  NH2   -0.620000       14.0070           0
    5031 APRO 317  GLN  HE21 H      0.320000        1.0080           0
    5032 APRO 317  GLN  HE22 H      0.300000        1.0080           0
    5033 APRO 317  GLN  C    C      0.510000       12.0110           0
    5034 APRO 317  GLN  O    O     -0.510000       15.9990           0
    5035 APRO 318  LYS  N    NH1   -0.470000       14.0070           0
    5036 APRO 318  LYS  HN   H      0.310000        1.0080           0
    5037 APRO 318  LYS  CA   CT1    0.070000       12.0110           0
    5038 APRO 318  LYS  HA   HB1    0.090000        1.0080           0
    5039 APRO 318  LYS  CB   CT2   -0.180000       12.0110           0
    5040 APRO 318  LYS  HB1  HA2    0.090000        1.0080           0
    5041 APRO 318  LYS  HB2  HA2    0.090000        1.0080           0
    5042 APRO 318  LYS  CG   CT2   -0.180000       12.0110           0
    5043 APRO 318  LYS  HG1  HA2    0.090000        1.0080           0
    5044 APRO 318  LYS  HG2  HA2    0.090000        1.0080           0
    5045 APRO 318  LYS  CD   CT2   -0.180000       12.0110           0
    5046 APRO 318  LYS  HD1  HA2    0.090000        1.0080           0
    5047 APRO 318  LYS  HD2  HA2    0.090000        1.0080           0
    5048 APRO 318  LYS  CE   CT2    0.210000       12.0110           0
    5049 APRO 318  LYS  HE1  HA2    0.050000        1.0080           0
    5050 APRO 318  LYS  HE2  HA2    0.050000        1.0080           0
    5051 APRO 318  LYS  NZ   NH3   -0.300000       14.0070           0
    5052 APRO 318  LYS  HZ1  HC     0.330000        1.0080           0
    5053 APRO 318  LYS  HZ2  HC     0.330000        1.0080           0
    5054 APRO 318  LYS  HZ3  HC     0.330000        1.0080           0
    5055 APRO 318  LYS  C    C      0.510000       12.0110           0
    5056 APRO 318  LYS  O    O     -0.510000       15.9990           0
    5057 APRO 319  LEU  N    NH1   -0.470000       14.0070           0
    5058 APRO 319  LEU  HN   H      0.310000        1.0080           0
    5059 APRO 319  LEU  CA   CT1    0.070000       12.0110           0
    5060 APRO 319  LEU  HA   HB1    0.090000        1.0080           0
    5061 APRO 319  LEU  CB   CT2   -0.180000       12.0110           0
    5062 APRO 319  LEU  HB1  HA2    0.090000        1.0080           0
    5063 APRO 319  LEU  HB2  HA2    0.090000        1.0080           0
    5064 APRO 319  LEU  CG   CT1   -0.090000       12.0110           0
    5065 APRO 319  LEU  HG   HA1    0.090000        1.0080           0
    5066 APRO 319  LEU  CD1  CT3   -0.270000       12.0110           0
    5067 APRO 319  LEU  HD11 HA3    0.090000        1.0080           0
    5068 APRO 319  LEU  HD12 HA3    0.090000        1.0080           0
    5069 APRO 319  LEU  HD13 HA3    0.090000        1.0080           0
    5070 APRO 319  LEU  CD2  CT3   -0.270000       12.0110           0
    5071 APRO 319  LEU  HD21 HA3    0.090000        1.0080           0
    5072 APRO 319  LEU  HD22 HA3    0.090000        1.0080           0
    5073 APRO 319  LEU  HD23 HA3    0.090000        1.0080           0
    5074 APRO 319  LEU  C    C      0.510000       12.0110           0
    5075 APRO 319  LEU  O    O     -0.510000       15.9990           0
    5076 APRO 320  TYR  N    NH1   -0.470000       14.0070           0
    5077 APRO 320  TYR  HN   H      0.310000        1.0080           0
    5078 APRO 320  TYR  CA   CT1    0.070000       12.0110           0
    5079 APRO 320  TYR  HA   HB1    0.090000        1.0080           0
    5080 APRO 320  TYR  CB   CT2   -0.180000       12.0110           0
    5081 APRO 320  TYR  HB1  HA2    0.090000        1.0080           0
    5082 APRO 320  TYR  HB2  HA2    0.090000        1.0080           0
    5083 APRO 320  TYR  CG   CA     0.000000       12.0110           0
    5084 APRO 320  TYR  CD1  CA    -0.115000       12.0110           0
    5085 APRO 320  TYR  HD1  HP     0.115000        1.0080           0
    5086 APRO 320  TYR  CE1  CA    -0.115000       12.0110           0
    5087 APRO 320  TYR  HE1  HP     0.115000        1.0080           0
    5088 APRO 320  TYR  CZ   CA     0.110000       12.0110           0
    5089 APRO 320  TYR  OH   OH1   -0.540000       15.9990           0
    5090 APRO 320  TYR  HH   H      0.430000        1.0080           0
    5091 APRO 320  TYR  CD2  CA    -0.115000       12.0110           0
    5092 APRO 320  TYR  HD2  HP     0.115000        1.0080           0
    5093 APRO 320  TYR  CE2  CA    -0.115000       12.0110           0
    5094 APRO 320  TYR  HE2  HP     0.115000        1.0080           0
    5095 APRO 320  TYR  C    C      0.510000       12.0110           0
    5096 APRO 320  TYR  O    O     -0.510000       15.9990           0
    5097 APRO 321  GLU  N    NH1   -0.470000       14.0070           0
    5098 APRO 321  GLU  HN   H      0.310000        1.0080           0
    5099 APRO 321  GLU  CA   CT1    0.070000       12.0110           0
    5100 APRO 321  GLU  HA   HB1    0.090000        1.0080           0
    5101 APRO 321  GLU  CB   CT2A  -0.180000       12.0110           0
    5102 APRO 321  GLU  HB1  HA2    0.090000        1.0080           0
    5103 APRO 321  GLU  HB2  HA2    0.090000        1.0080           0
    5104 APRO 321  GLU  CG   CT2   -0.280000       12.0110           0
    5105 APRO 321  GLU  HG1  HA2    0.090000        1.0080           0
    5106 APRO 321  GLU  HG2  HA2    0.090000        1.0080           0
    5107 APRO 321  GLU  CD   CC     0.620000       12.0110           0
    5108 APRO 321  GLU  OE1  OC    -0.760000       15.9990           0
    5109 APRO 321  GLU  OE2  OC    -0.760000       15.9990           0
    5110 APRO 321  GLU  C    C      0.510000       12.0110           0
    5111 APRO 321  GLU  O    O     -0.510000       15.9990           0
    5112 APRO 322  THR  N    NH1   -0.470000       14.0070           0
    5113 APRO 322  THR  HN   H      0.310000        1.0080           0
    5114 APRO 322  THR  CA   CT1    0.070000       12.0110           0
    5115 APRO 322  THR  HA   HB1    0.090000        1.0080           0
    5116 APRO 322  THR  CB   CT1    0.140000       12.0110           0
    5117 APRO 322  THR  HB   HA1    0.090000        1.0080           0
    5118 APRO 322  THR  OG1  OH1   -0.660000       15.9990           0
    5119 APRO 322  THR  HG1  H      0.430000        1.0080           0
    5120 APRO 322  THR  CG2  CT3   -0.270000       12.0110           0
    5121 APRO 322  THR  HG21 HA3    0.090000        1.0080           0
    5122 APRO 322  THR  HG22 HA3    0.090000        1.0080           0
    5123 APRO 322  THR  HG23 HA3    0.090000        1.0080           0
    5124 APRO 322  THR  C    C      0.510000       12.0110           0
    5125 APRO 322  THR  O    O     -0.510000       15.9990           0
    5126 APRO 323  HSE  N    NH1   -0.470000       14.0070           0
    5127 APRO 323  HSE  HN   H      0.310000        1.0080           0
    5128 APRO 323  HSE  CA   CT1    0.070000       12.0110           0
    5129 APRO 323  HSE  HA   HB1    0.090000        1.0080           0
    5130 APRO 323  HSE  CB   CT2   -0.080000       12.0110           0
    5131 APRO 323  HSE  HB1  HA2    0.090000        1.0080           0
    5132 APRO 323  HSE  HB2  HA2    0.090000        1.0080           0
    5133 APRO 323  HSE  ND1  NR2   -0.700000       14.0070           0
    5134 APRO 323  HSE  CG   CPH1   0.220000       12.0110           0
    5135 APRO 323  HSE  CE1  CPH2   0.250000       12.0110           0
    5136 APRO 323  HSE  HE1  HR1    0.130000        1.0080           0
    5137 APRO 323  HSE  NE2  NR1   -0.360000       14.0070           0
    5138 APRO 323  HSE  HE2  H      0.320000        1.0080           0
    5139 APRO 323  HSE  CD2  CPH1  -0.050000       12.0110           0
    5140 APRO 323  HSE  HD2  HR3    0.090000        1.0080           0
    5141 APRO 323  HSE  C    C      0.510000       12.0110           0
    5142 APRO 323  HSE  O    O     -0.510000       15.9990           0
    5143 APRO 324  LYS  N    NH1   -0.470000       14.0070           0
    5144 APRO 324  LYS  HN   H      0.310000        1.0080           0
    5145 APRO 324  LYS  CA   CT1    0.070000       12.0110           0
    5146 APRO 324  LYS  HA   HB1    0.090000        1.0080           0
    5147 APRO 324  LYS  CB   CT2   -0.180000       12.0110           0
    5148 APRO 324  LYS  HB1  HA2    0.090000        1.0080           0
    5149 APRO 324  LYS  HB2  HA2    0.090000        1.0080           0
    5150 APRO 324  LYS  CG   CT2   -0.180000       12.0110           0
    5151 APRO 324  LYS  HG1  HA2    0.090000        1.0080           0
    5152 APRO 324  LYS  HG2  HA2    0.090000        1.0080           0
    5153 APRO 324  LYS  CD   CT2   -0.180000       12.0110           0
    5154 APRO 324  LYS  HD1  HA2    0.090000        1.0080           0
    5155 APRO 324  LYS  HD2  HA2    0.090000        1.0080           0
    5156 APRO 324  LYS  CE   CT2    0.210000       12.0110           0
    5157 APRO 324  LYS  HE1  HA2    0.050000        1.0080           0
    5158 APRO 324  LYS  HE2  HA2    0.050000        1.0080           0
    5159 APRO 324  LYS  NZ   NH3   -0.300000       14.0070           0
    5160 APRO 324  LYS  HZ1  HC     0.330000        1.0080           0
    5161 APRO 324  LYS  HZ2  HC     0.330000        1.0080           0
    5162 APRO 324  LYS  HZ3  HC     0.330000        1.0080           0
    5163 APRO 324  LYS  C    C      0.510000       12.0110           0
    5164 APRO 324  LYS  O    O     -0.510000       15.9990           0
    5165 APRO 325  LEU  N    NH1   -0.470000       14.0070           0
    5166 APRO 325  LEU  HN   H      0.310000        1.0080           0
    5167 APRO 325  LEU  CA   CT1    0.070000       12.0110           0
    5168 APRO 325  LEU  HA   HB1    0.090000        1.0080           0
    5169 APRO 325  LEU  CB   CT2   -0.180000       12.0110           0
    5170 APRO 325  LEU  HB1  HA2    0.090000        1.0080           0
    5171 APRO 325  LEU  HB2  HA2    0.090000        1.0080           0
    5172 APRO 325  LEU  CG   CT1   -0.090000       12.0110           0
    5173 APRO 325  LEU  HG   HA1    0.090000        1.0080           0
    5174 APRO 325  LEU  CD1  CT3   -0.270000       12.0110           0
    5175 APRO 325  LEU  HD11 HA3    0.090000        1.0080           0
    5176 APRO 325  LEU  HD12 HA3    0.090000        1.0080           0
    5177 APRO 325  LEU  HD13 HA3    0.090000        1.0080           0
    5178 APRO 325  LEU  CD2  CT3   -0.270000       12.0110           0
    5179 APRO 325  LEU  HD21 HA3    0.090000        1.0080           0
    5180 APRO 325  LEU  HD22 HA3    0.090000        1.0080           0
    5181 APRO 325  LEU  HD23 HA3    0.090000        1.0080           0
    5182 APRO 325  LEU  C    C      0.510000       12.0110           0
    5183 APRO 325  LEU  O    O     -0.510000       15.9990           0
    5184 APRO 326  ILE  N    NH1   -0.470000       14.0070           0
    5185 APRO 326  ILE  HN   H      0.310000        1.0080           0
    5186 APRO 326  ILE  CA   CT1    0.070000       12.0110           0
    5187 APRO 326  ILE  HA   HB1    0.090000        1.0080           0
    5188 APRO 326  ILE  CB   CT1   -0.090000       12.0110           0
    5189 APRO 326  ILE  HB   HA1    0.090000        1.0080           0
    5190 APRO 326  ILE  CG2  CT3   -0.270000       12.0110           0
    5191 APRO 326  ILE  HG21 HA3    0.090000        1.0080           0
    5192 APRO 326  ILE  HG22 HA3    0.090000        1.0080           0
    5193 APRO 326  ILE  HG23 HA3    0.090000        1.0080           0
    5194 APRO 326  ILE  CG1  CT2   -0.180000       12.0110           0
    5195 APRO 326  ILE  HG11 HA2    0.090000        1.0080           0
    5196 APRO 326  ILE  HG12 HA2    0.090000        1.0080           0
    5197 APRO 326  ILE  CD   CT3   -0.270000       12.0110           0
    5198 APRO 326  ILE  HD1  HA3    0.090000        1.0080           0
    5199 APRO 326  ILE  HD2  HA3    0.090000        1.0080           0
    5200 APRO 326  ILE  HD3  HA3    0.090000        1.0080           0
    5201 APRO 326  ILE  C    C      0.510000       12.0110           0
    5202 APRO 326  ILE  O    O     -0.510000       15.9990           0
    5203 APRO 327  THR  N    NH1   -0.470000       14.0070           0
    5204 APRO 327  THR  HN   H      0.310000        1.0080           0
    5205 APRO 327  THR  CA   CT1    0.070000       12.0110           0
    5206 APRO 327  THR  HA   HB1    0.090000        1.0080           0
    5207 APRO 327  THR  CB   CT1    0.140000       12.0110           0
    5208 APRO 327  THR  HB   HA1    0.090000        1.0080           0
    5209 APRO 327  THR  OG1  OH1   -0.660000       15.9990           0
    5210 APRO 327  THR  HG1  H      0.430000        1.0080           0
    5211 APRO 327  THR  CG2  CT3   -0.270000       12.0110           0
    5212 APRO 327  THR  HG21 HA3    0.090000        1.0080           0
    5213 APRO 327  THR  HG22 HA3    0.090000        1.0080           0
    5214 APRO 327  THR  HG23 HA3    0.090000        1.0080           0
    5215 APRO 327  THR  C    C      0.510000       12.0110           0
    5216 APRO 327  THR  O    O     -0.510000       15.9990           0
    5217 APRO 328  TYR  N    NH1   -0.470000       14.0070           0
    5218 APRO 328  TYR  HN   H      0.310000        1.0080           0
    5219 APRO 328  TYR  CA   CT1    0.070000       12.0110           0
    5220 APRO 328  TYR  HA   HB1    0.090000        1.0080           0
    5221 APRO 328  TYR  CB   CT2   -0.180000       12.0110           0
    5222 APRO 328  TYR  HB1  HA2    0.090000        1.0080           0
    5223 APRO 328  TYR  HB2  HA2    0.090000        1.0080           0
    5224 APRO 328  TYR  CG   CA     0.000000       12.0110           0
    5225 APRO 328  TYR  CD1  CA    -0.115000       12.0110           0
    5226 APRO 328  TYR  HD1  HP     0.115000        1.0080           0
    5227 APRO 328  TYR  CE1  CA    -0.115000       12.0110           0
    5228 APRO 328  TYR  HE1  HP     0.115000        1.0080           0
    5229 APRO 328  TYR  CZ   CA     0.110000       12.0110           0
    5230 APRO 328  TYR  OH   OH1   -0.540000       15.9990           0
    5231 APRO 328  TYR  HH   H      0.430000        1.0080           0
    5232 APRO 328  TYR  CD2  CA    -0.115000       12.0110           0
    5233 APRO 328  TYR  HD2  HP     0.115000        1.0080           0
    5234 APRO 328  TYR  CE2  CA    -0.115000       12.0110           0
    5235 APRO 328  TYR  HE2  HP     0.115000        1.0080           0
    5236 APRO 328  TYR  C    C      0.510000       12.0110           0
    5237 APRO 328  TYR  O    O     -0.510000       15.9990           0
    5238 APRO 329  PRO  N    N     -0.290000       14.0070           0
    5239 APRO 329  PRO  CD   CP3    0.000000       12.0110           0
    5240 APRO 329  PRO  HD1  HA2    0.090000        1.0080           0
    5241 APRO 329  PRO  HD2  HA2    0.090000        1.0080           0
    5242 APRO 329  PRO  CA   CP1    0.020000       12.0110           0
    5243 APRO 329  PRO  HA   HB1    0.090000        1.0080           0
    5244 APRO 329  PRO  CB   CP2   -0.180000       12.0110           0
    5245 APRO 329  PRO  HB1  HA2    0.090000        1.0080           0
    5246 APRO 329  PRO  HB2  HA2    0.090000        1.0080           0
    5247 APRO 329  PRO  CG   CP2   -0.180000       12.0110           0
    5248 APRO 329  PRO  HG1  HA2    0.090000        1.0080           0
    5249 APRO 329  PRO  HG2  HA2    0.090000        1.0080           0
    5250 APRO 329  PRO  C    C      0.510000       12.0110           0
    5251 APRO 329  PRO  O    O     -0.510000       15.9990           0
    5252 APRO 330  ARG  N    NH1   -0.470000       14.0070           0
    5253 APRO 330  ARG  HN   H      0.310000        1.0080           0
    5254 APRO 330  ARG  CA   CT1    0.070000       12.0110           0
    5255 APRO 330  ARG  HA   HB1    0.090000        1.0080           0
    5256 APRO 330  ARG  CB   CT2   -0.180000       12.0110           0
    5257 APRO 330  ARG  HB1  HA2    0.090000        1.0080           0
    5258 APRO 330  ARG  HB2  HA2    0.090000        1.0080           0
    5259 APRO 330  ARG  CG   CT2   -0.180000       12.0110           0
    5260 APRO 330  ARG  HG1  HA2    0.090000        1.0080           0
    5261 APRO 330  ARG  HG2  HA2    0.090000        1.0080           0
    5262 APRO 330  ARG  CD   CT2    0.200000       12.0110           0
    5263 APRO 330  ARG  HD1  HA2    0.090000        1.0080           0
    5264 APRO 330  ARG  HD2  HA2    0.090000        1.0080           0
    5265 APRO 330  ARG  NE   NC2   -0.700000       14.0070           0
    5266 APRO 330  ARG  HE   HC     0.440000        1.0080           0
    5267 APRO 330  ARG  CZ   C      0.640000       12.0110           0
    5268 APRO 330  ARG  NH1  NC2   -0.800000       14.0070           0
    5269 APRO 330  ARG  HH11 HC     0.460000        1.0080           0
    5270 APRO 330  ARG  HH12 HC     0.460000        1.0080           0
    5271 APRO 330  ARG  NH2  NC2   -0.800000       14.0070           0
    5272 APRO 330  ARG  HH21 HC     0.460000        1.0080           0
    5273 APRO 330  ARG  HH22 HC     0.460000        1.0080           0
    5274 APRO 330  ARG  C    C      0.510000       12.0110           0
    5275 APRO 330  ARG  O    O     -0.510000       15.9990           0
    5276 APRO 331  SER  N    NH1   -0.470000       14.0070           0
    5277 APRO 331  SER  HN   H      0.310000        1.0080           0
    5278 APRO 331  SER  CA   CT1    0.070000       12.0110           0
    5279 APRO 331  SER  HA   HB1    0.090000        1.0080           0
    5280 APRO 331  SER  CB   CT2    0.050000       12.0110           0
    5281 APRO 331  SER  HB1  HA2    0.090000        1.0080           0
    5282 APRO 331  SER  HB2  HA2    0.090000        1.0080           0
    5283 APRO 331  SER  OG   OH1   -0.660000       15.9990           0
    5284 APRO 331  SER  HG1  H      0.430000        1.0080           0
    5285 APRO 331  SER  C    C      0.510000       12.0110           0
    5286 APRO 331  SER  O    O     -0.510000       15.9990           0
    5287 APRO 332  ASP  N    NH1   -0.470000       14.0070           0
    5288 APRO 332  ASP  HN   H      0.310000        1.0080           0
    5289 APRO 332  ASP  CA   CT1    0.070000       12.0110           0
    5290 APRO 332  ASP  HA   HB1    0.090000        1.0080           0
    5291 APRO 332  ASP  CB   CT2A  -0.280000       12.0110           0
    5292 APRO 332  ASP  HB1  HA2    0.090000        1.0080           0
    5293 APRO 332  ASP  HB2  HA2    0.090000        1.0080           0
    5294 APRO 332  ASP  CG   CC     0.620000       12.0110           0
    5295 APRO 332  ASP  OD1  OC    -0.760000       15.9990           0
    5296 APRO 332  ASP  OD2  OC    -0.760000       15.9990           0
    5297 APRO 332  ASP  C    C      0.510000       12.0110           0
    5298 APRO 332  ASP  O    O     -0.510000       15.9990           0
    5299 APRO 333  CYS  N    NH1   -0.470000       14.0070           0
    5300 APRO 333  CYS  HN   H      0.310000        1.0080           0
    5301 APRO 333  CYS  CA   CT1    0.070000       12.0110           0
    5302 APRO 333  CYS  HA   HB1    0.090000        1.0080           0
    5303 APRO 333  CYS  CB   CT2   -0.110000       12.0110           0
    5304 APRO 333  CYS  HB1  HA2    0.090000        1.0080           0
    5305 APRO 333  CYS  HB2  HA2    0.090000        1.0080           0
    5306 APRO 333  CYS  SG   S     -0.230000       32.0600           0
    5307 APRO 333  CYS  HG1  HS     0.160000        1.0080           0
    5308 APRO 333  CYS  C    C      0.510000       12.0110           0
    5309 APRO 333  CYS  O    O     -0.510000       15.9990           0
    5310 APRO 334  ARG  N    NH1   -0.470000       14.0070           0
    5311 APRO 334  ARG  HN   H      0.310000        1.0080           0
    5312 APRO 334  ARG  CA   CT1    0.070000       12.0110           0
    5313 APRO 334  ARG  HA   HB1    0.090000        1.0080           0
    5314 APRO 334  ARG  CB   CT2   -0.180000       12.0110           0
    5315 APRO 334  ARG  HB1  HA2    0.090000        1.0080           0
    5316 APRO 334  ARG  HB2  HA2    0.090000        1.0080           0
    5317 APRO 334  ARG  CG   CT2   -0.180000       12.0110           0
    5318 APRO 334  ARG  HG1  HA2    0.090000        1.0080           0
    5319 APRO 334  ARG  HG2  HA2    0.090000        1.0080           0
    5320 APRO 334  ARG  CD   CT2    0.200000       12.0110           0
    5321 APRO 334  ARG  HD1  HA2    0.090000        1.0080           0
    5322 APRO 334  ARG  HD2  HA2    0.090000        1.0080           0
    5323 APRO 334  ARG  NE   NC2   -0.700000       14.0070           0
    5324 APRO 334  ARG  HE   HC     0.440000        1.0080           0
    5325 APRO 334  ARG  CZ   C      0.640000       12.0110           0
    5326 APRO 334  ARG  NH1  NC2   -0.800000       14.0070           0
    5327 APRO 334  ARG  HH11 HC     0.460000        1.0080           0
    5328 APRO 334  ARG  HH12 HC     0.460000        1.0080           0
    5329 APRO 334  ARG  NH2  NC2   -0.800000       14.0070           0
    5330 APRO 334  ARG  HH21 HC     0.460000        1.0080           0
    5331 APRO 334  ARG  HH22 HC     0.460000        1.0080           0
    5332 APRO 334  ARG  C    C      0.510000       12.0110           0
    5333 APRO 334  ARG  O    O     -0.510000       15.9990           0
    5334 APRO 335  TYR  N    NH1   -0.470000       14.0070           0
    5335 APRO 335  TYR  HN   H      0.310000        1.0080           0
    5336 APRO 335  TYR  CA   CT1    0.070000       12.0110           0
    5337 APRO 335  TYR  HA   HB1    0.090000        1.0080           0
    5338 APRO 335  TYR  CB   CT2   -0.180000       12.0110           0
    5339 APRO 335  TYR  HB1  HA2    0.090000        1.0080           0
    5340 APRO 335  TYR  HB2  HA2    0.090000        1.0080           0
    5341 APRO 335  TYR  CG   CA     0.000000       12.0110           0
    5342 APRO 335  TYR  CD1  CA    -0.115000       12.0110           0
    5343 APRO 335  TYR  HD1  HP     0.115000        1.0080           0
    5344 APRO 335  TYR  CE1  CA    -0.115000       12.0110           0
    5345 APRO 335  TYR  HE1  HP     0.115000        1.0080           0
    5346 APRO 335  TYR  CZ   CA     0.110000       12.0110           0
    5347 APRO 335  TYR  OH   OH1   -0.540000       15.9990           0
    5348 APRO 335  TYR  HH   H      0.430000        1.0080           0
    5349 APRO 335  TYR  CD2  CA    -0.115000       12.0110           0
    5350 APRO 335  TYR  HD2  HP     0.115000        1.0080           0
    5351 APRO 335  TYR  CE2  CA    -0.115000       12.0110           0
    5352 APRO 335  TYR  HE2  HP     0.115000        1.0080           0
    5353 APRO 335  TYR  C    C      0.510000       12.0110           0
    5354 APRO 335  TYR  O    O     -0.510000       15.9990           0
    5355 APRO 336  LEU  N    NH1   -0.470000       14.0070           0
    5356 APRO 336  LEU  HN   H      0.310000        1.0080           0
    5357 APRO 336  LEU  CA   CT1    0.070000       12.0110           0
    5358 APRO 336  LEU  HA   HB1    0.090000        1.0080           0
    5359 APRO 336  LEU  CB   CT2   -0.180000       12.0110           0
    5360 APRO 336  LEU  HB1  HA2    0.090000        1.0080           0
    5361 APRO 336  LEU  HB2  HA2    0.090000        1.0080           0
    5362 APRO 336  LEU  CG   CT1   -0.090000       12.0110           0
    5363 APRO 336  LEU  HG   HA1    0.090000        1.0080           0
    5364 APRO 336  LEU  CD1  CT3   -0.270000       12.0110           0
    5365 APRO 336  LEU  HD11 HA3    0.090000        1.0080           0
    5366 APRO 336  LEU  HD12 HA3    0.090000        1.0080           0
    5367 APRO 336  LEU  HD13 HA3    0.090000        1.0080           0
    5368 APRO 336  LEU  CD2  CT3   -0.270000       12.0110           0
    5369 APRO 336  LEU  HD21 HA3    0.090000        1.0080           0
    5370 APRO 336  LEU  HD22 HA3    0.090000        1.0080           0
    5371 APRO 336  LEU  HD23 HA3    0.090000        1.0080           0
    5372 APRO 336  LEU  C    C      0.510000       12.0110           0
    5373 APRO 336  LEU  O    O     -0.510000       15.9990           0
    5374 APRO 337  PRO  N    N     -0.290000       14.0070           0
    5375 APRO 337  PRO  CD   CP3    0.000000       12.0110           0
    5376 APRO 337  PRO  HD1  HA2    0.090000        1.0080           0
    5377 APRO 337  PRO  HD2  HA2    0.090000        1.0080           0
    5378 APRO 337  PRO  CA   CP1    0.020000       12.0110           0
    5379 APRO 337  PRO  HA   HB1    0.090000        1.0080           0
    5380 APRO 337  PRO  CB   CP2   -0.180000       12.0110           0
    5381 APRO 337  PRO  HB1  HA2    0.090000        1.0080           0
    5382 APRO 337  PRO  HB2  HA2    0.090000        1.0080           0
    5383 APRO 337  PRO  CG   CP2   -0.180000       12.0110           0
    5384 APRO 337  PRO  HG1  HA2    0.090000        1.0080           0
    5385 APRO 337  PRO  HG2  HA2    0.090000        1.0080           0
    5386 APRO 337  PRO  C    C      0.510000       12.0110           0
    5387 APRO 337  PRO  O    O     -0.510000       15.9990           0
    5388 APRO 338  GLU  N    NH1   -0.470000       14.0070           0
    5389 APRO 338  GLU  HN   H      0.310000        1.0080           0
    5390 APRO 338  GLU  CA   CT1    0.070000       12.0110           0
    5391 APRO 338  GLU  HA   HB1    0.090000        1.0080           0
    5392 APRO 338  GLU  CB   CT2A  -0.180000       12.0110           0
    5393 APRO 338  GLU  HB1  HA2    0.090000        1.0080           0
    5394 APRO 338  GLU  HB2  HA2    0.090000        1.0080           0
    5395 APRO 338  GLU  CG   CT2   -0.280000       12.0110           0
    5396 APRO 338  GLU  HG1  HA2    0.090000        1.0080           0
    5397 APRO 338  GLU  HG2  HA2    0.090000        1.0080           0
    5398 APRO 338  GLU  CD   CC     0.620000       12.0110           0
    5399 APRO 338  GLU  OE1  OC    -0.760000       15.9990           0
    5400 APRO 338  GLU  OE2  OC    -0.760000       15.9990           0
    5401 APRO 338  GLU  C    C      0.510000       12.0110           0
    5402 APRO 338  GLU  O    O     -0.510000       15.9990           0
    5403 APRO 339  GLU  N    NH1   -0.470000       14.0070           0
    5404 APRO 339  GLU  HN   H      0.310000        1.0080           0
    5405 APRO 339  GLU  CA   CT1    0.070000       12.0110           0
    5406 APRO 339  GLU  HA   HB1    0.090000        1.0080           0
    5407 APRO 339  GLU  CB   CT2A  -0.180000       12.0110           0
    5408 APRO 339  GLU  HB1  HA2    0.090000        1.0080           0
    5409 APRO 339  GLU  HB2  HA2    0.090000        1.0080           0
    5410 APRO 339  GLU  CG   CT2   -0.280000       12.0110           0
    5411 APRO 339  GLU  HG1  HA2    0.090000        1.0080           0
    5412 APRO 339  GLU  HG2  HA2    0.090000        1.0080           0
    5413 APRO 339  GLU  CD   CC     0.620000       12.0110           0
    5414 APRO 339  GLU  OE1  OC    -0.760000       15.9990           0
    5415 APRO 339  GLU  OE2  OC    -0.760000       15.9990           0
    5416 APRO 339  GLU  C    C      0.510000       12.0110           0
    5417 APRO 339  GLU  O    O     -0.510000       15.9990           0
    5418 APRO 340  HSE  N    NH1   -0.470000       14.0070           0
    5419 APRO 340  HSE  HN   H      0.310000        1.0080           0
    5420 APRO 340  HSE  CA   CT1    0.070000       12.0110           0
    5421 APRO 340  HSE  HA   HB1    0.090000        1.0080           0
    5422 APRO 340  HSE  CB   CT2   -0.080000       12.0110           0
    5423 APRO 340  HSE  HB1  HA2    0.090000        1.0080           0
    5424 APRO 340  HSE  HB2  HA2    0.090000        1.0080           0
    5425 APRO 340  HSE  ND1  NR2   -0.700000       14.0070           0
    5426 APRO 340  HSE  CG   CPH1   0.220000       12.0110           0
    5427 APRO 340  HSE  CE1  CPH2   0.250000       12.0110           0
    5428 APRO 340  HSE  HE1  HR1    0.130000        1.0080           0
    5429 APRO 340  HSE  NE2  NR1   -0.360000       14.0070           0
    5430 APRO 340  HSE  HE2  H      0.320000        1.0080           0
    5431 APRO 340  HSE  CD2  CPH1  -0.050000       12.0110           0
    5432 APRO 340  HSE  HD2  HR3    0.090000        1.0080           0
    5433 APRO 340  HSE  C    C      0.510000       12.0110           0
    5434 APRO 340  HSE  O    O     -0.510000       15.9990           0
    5435 APRO 341  PHE  N    NH1   -0.470000       14.0070           0
    5436 APRO 341  PHE  HN   H      0.310000        1.0080           0
    5437 APRO 341  PHE  CA   CT1    0.070000       12.0110           0
    5438 APRO 341  PHE  HA   HB1    0.090000        1.0080           0
    5439 APRO 341  PHE  CB   CT2   -0.180000       12.0110           0
    5440 APRO 341  PHE  HB1  HA2    0.090000        1.0080           0
    5441 APRO 341  PHE  HB2  HA2    0.090000        1.0080           0
    5442 APRO 341  PHE  CG   CA     0.000000       12.0110           0
    5443 APRO 341  PHE  CD1  CA    -0.115000       12.0110           0
    5444 APRO 341  PHE  HD1  HP     0.115000        1.0080           0
    5445 APRO 341  PHE  CE1  CA    -0.115000       12.0110           0
    5446 APRO 341  PHE  HE1  HP     0.115000        1.0080           0
    5447 APRO 341  PHE  CZ   CA    -0.115000       12.0110           0
    5448 APRO 341  PHE  HZ   HP     0.115000        1.0080           0
    5449 APRO 341  PHE  CD2  CA    -0.115000       12.0110           0
    5450 APRO 341  PHE  HD2  HP     0.115000        1.0080           0
    5451 APRO 341  PHE  CE2  CA    -0.115000       12.0110           0
    5452 APRO 341  PHE  HE2  HP     0.115000        1.0080           0
    5453 APRO 341  PHE  C    C      0.510000       12.0110           0
    5454 APRO 341  PHE  O    O     -0.510000       15.9990           0
    5455 APRO 342  ALA  N    NH1   -0.470000       14.0070           0
    5456 APRO 342  ALA  HN   H      0.310000        1.0080           0
    5457 APRO 342  ALA  CA   CT1    0.070000       12.0110           0
    5458 APRO 342  ALA  HA   HB1    0.090000        1.0080           0
    5459 APRO 342  ALA  CB   CT3   -0.270000       12.0110           0
    5460 APRO 342  ALA  HB1  HA3    0.090000        1.0080           0
    5461 APRO 342  ALA  HB2  HA3    0.090000        1.0080           0
    5462 APRO 342  ALA  HB3  HA3    0.090000        1.0080           0
    5463 APRO 342  ALA  C    C      0.510000       12.0110           0
    5464 APRO 342  ALA  O    O     -0.510000       15.9990           0
    5465 APRO 343  GLY  N    NH1   -0.470000       14.0070           0
    5466 APRO 343  GLY  HN   H      0.310000        1.0080           0
    5467 APRO 343  GLY  CA   CT2   -0.020000       12.0110           0
    5468 APRO 343  GLY  HA1  HB2    0.090000        1.0080           0
    5469 APRO 343  GLY  HA2  HB2    0.090000        1.0080           0
    5470 APRO 343  GLY  C    C      0.510000       12.0110           0
    5471 APRO 343  GLY  O    O     -0.510000       15.9990           0
    5472 APRO 344  ARG  N    NH1   -0.470000       14.0070           0
    5473 APRO 344  ARG  HN   H      0.310000        1.0080           0
    5474 APRO 344  ARG  CA   CT1    0.070000       12.0110           0
    5475 APRO 344  ARG  HA   HB1    0.090000        1.0080           0
    5476 APRO 344  ARG  CB   CT2   -0.180000       12.0110           0
    5477 APRO 344  ARG  HB1  HA2    0.090000        1.0080           0
    5478 APRO 344  ARG  HB2  HA2    0.090000        1.0080           0
    5479 APRO 344  ARG  CG   CT2   -0.180000       12.0110           0
    5480 APRO 344  ARG  HG1  HA2    0.090000        1.0080           0
    5481 APRO 344  ARG  HG2  HA2    0.090000        1.0080           0
    5482 APRO 344  ARG  CD   CT2    0.200000       12.0110           0
    5483 APRO 344  ARG  HD1  HA2    0.090000        1.0080           0
    5484 APRO 344  ARG  HD2  HA2    0.090000        1.0080           0
    5485 APRO 344  ARG  NE   NC2   -0.700000       14.0070           0
    5486 APRO 344  ARG  HE   HC     0.440000        1.0080           0
    5487 APRO 344  ARG  CZ   C      0.640000       12.0110           0
    5488 APRO 344  ARG  NH1  NC2   -0.800000       14.0070           0
    5489 APRO 344  ARG  HH11 HC     0.460000        1.0080           0
    5490 APRO 344  ARG  HH12 HC     0.460000        1.0080           0
    5491 APRO 344  ARG  NH2  NC2   -0.800000       14.0070           0
    5492 APRO 344  ARG  HH21 HC     0.460000        1.0080           0
    5493 APRO 344  ARG  HH22 HC     0.460000        1.0080           0
    5494 APRO 344  ARG  C    C      0.510000       12.0110           0
    5495 APRO 344  ARG  O    O     -0.510000       15.9990           0
    5496 APRO 345  HSE  N    NH1   -0.470000       14.0070           0
    5497 APRO 345  HSE  HN   H      0.310000        1.0080           0
    5498 APRO 345  HSE  CA   CT1    0.070000       12.0110           0
    5499 APRO 345  HSE  HA   HB1    0.090000        1.0080           0
    5500 APRO 345  HSE  CB   CT2   -0.080000       12.0110           0
    5501 APRO 345  HSE  HB1  HA2    0.090000        1.0080           0
    5502 APRO 345  HSE  HB2  HA2    0.090000        1.0080           0
    5503 APRO 345  HSE  ND1  NR2   -0.700000       14.0070           0
    5504 APRO 345  HSE  CG   CPH1   0.220000       12.0110           0
    5505 APRO 345  HSE  CE1  CPH2   0.250000       12.0110           0
    5506 APRO 345  HSE  HE1  HR1    0.130000        1.0080           0
    5507 APRO 345  HSE  NE2  NR1   -0.360000       14.0070           0
    5508 APRO 345  HSE  HE2  H      0.320000        1.0080           0
    5509 APRO 345  HSE  CD2  CPH1  -0.050000       12.0110           0
    5510 APRO 345  HSE  HD2  HR3    0.090000        1.0080           0
    5511 APRO 345  HSE  C    C      0.510000       12.0110           0
    5512 APRO 345  HSE  O    O     -0.510000       15.9990           0
    5513 APRO 346  ALA  N    NH1   -0.470000       14.0070           0
    5514 APRO 346  ALA  HN   H      0.310000        1.0080           0
    5515 APRO 346  ALA  CA   CT1    0.070000       12.0110           0
    5516 APRO 346  ALA  HA   HB1    0.090000        1.0080           0
    5517 APRO 346  ALA  CB   CT3   -0.270000       12.0110           0
    5518 APRO 346  ALA  HB1  HA3    0.090000        1.0080           0
    5519 APRO 346  ALA  HB2  HA3    0.090000        1.0080           0
    5520 APRO 346  ALA  HB3  HA3    0.090000        1.0080           0
    5521 APRO 346  ALA  C    C      0.510000       12.0110           0
    5522 APRO 346  ALA  O    O     -0.510000       15.9990           0
    5523 APRO 347  VAL  N    NH1   -0.470000       14.0070           0
    5524 APRO 347  VAL  HN   H      0.310000        1.0080           0
    5525 APRO 347  VAL  CA   CT1    0.070000       12.0110           0
    5526 APRO 347  VAL  HA   HB1    0.090000        1.0080           0
    5527 APRO 347  VAL  CB   CT1   -0.090000       12.0110           0
    5528 APRO 347  VAL  HB   HA1    0.090000        1.0080           0
    5529 APRO 347  VAL  CG1  CT3   -0.270000       12.0110           0
    5530 APRO 347  VAL  HG11 HA3    0.090000        1.0080           0
    5531 APRO 347  VAL  HG12 HA3    0.090000        1.0080           0
    5532 APRO 347  VAL  HG13 HA3    0.090000        1.0080           0
    5533 APRO 347  VAL  CG2  CT3   -0.270000       12.0110           0
    5534 APRO 347  VAL  HG21 HA3    0.090000        1.0080           0
    5535 APRO 347  VAL  HG22 HA3    0.090000        1.0080           0
    5536 APRO 347  VAL  HG23 HA3    0.090000        1.0080           0
    5537 APRO 347  VAL  C    C      0.510000       12.0110           0
    5538 APRO 347  VAL  O    O     -0.510000       15.9990           0
    5539 APRO 348  MET  N    NH1   -0.470000       14.0070           0
    5540 APRO 348  MET  HN   H      0.310000        1.0080           0
    5541 APRO 348  MET  CA   CT1    0.070000       12.0110           0
    5542 APRO 348  MET  HA   HB1    0.090000        1.0080           0
    5543 APRO 348  MET  CB   CT2   -0.180000       12.0110           0
    5544 APRO 348  MET  HB1  HA2    0.090000        1.0080           0
    5545 APRO 348  MET  HB2  HA2    0.090000        1.0080           0
    5546 APRO 348  MET  CG   CT2   -0.140000       12.0110           0
    5547 APRO 348  MET  HG1  HA2    0.090000        1.0080           0
    5548 APRO 348  MET  HG2  HA2    0.090000        1.0080           0
    5549 APRO 348  MET  SD   S     -0.090000       32.0600           0
    5550 APRO 348  MET  CE   CT3   -0.220000       12.0110           0
    5551 APRO 348  MET  HE1  HA3    0.090000        1.0080           0
    5552 APRO 348  MET  HE2  HA3    0.090000        1.0080           0
    5553 APRO 348  MET  HE3  HA3    0.090000        1.0080           0
    5554 APRO 348  MET  C    C      0.510000       12.0110           0
    5555 APRO 348  MET  O    O     -0.510000       15.9990           0
    5556 APRO 349  ASN  N    NH1   -0.470000       14.0070           0
    5557 APRO 349  ASN  HN   H      0.310000        1.0080           0
    5558 APRO 349  ASN  CA   CT1    0.070000       12.0110           0
    5559 APRO 349  ASN  HA   HB1    0.090000        1.0080           0
    5560 APRO 349  ASN  CB   CT2   -0.180000       12.0110           0
    5561 APRO 349  ASN  HB1  HA2    0.090000        1.0080           0
    5562 APRO 349  ASN  HB2  HA2    0.090000        1.0080           0
    5563 APRO 349  ASN  CG   CC     0.550000       12.0110           0
    5564 APRO 349  ASN  OD1  O     -0.550000       15.9990           0
    5565 APRO 349  ASN  ND2  NH2   -0.620000       14.0070           0
    5566 APRO 349  ASN  HD21 H      0.320000        1.0080           0
    5567 APRO 349  ASN  HD22 H      0.300000        1.0080           0
    5568 APRO 349  ASN  C    C      0.510000       12.0110           0
    5569 APRO 349  ASN  O    O     -0.510000       15.9990           0
    5570 APRO 350  ALA  N    NH1   -0.470000       14.0070           0
    5571 APRO 350  ALA  HN   H      0.310000        1.0080           0
    5572 APRO 350  ALA  CA   CT1    0.070000       12.0110           0
    5573 APRO 350  ALA  HA   HB1    0.090000        1.0080           0
    5574 APRO 350  ALA  CB   CT3   -0.270000       12.0110           0
    5575 APRO 350  ALA  HB1  HA3    0.090000        1.0080           0
    5576 APRO 350  ALA  HB2  HA3    0.090000        1.0080           0
    5577 APRO 350  ALA  HB3  HA3    0.090000        1.0080           0
    5578 APRO 350  ALA  C    C      0.510000       12.0110           0
    5579 APRO 350  ALA  O    O     -0.510000       15.9990           0
    5580 APRO 351  ILE  N    NH1   -0.470000       14.0070           0
    5581 APRO 351  ILE  HN   H      0.310000        1.0080           0
    5582 APRO 351  ILE  CA   CT1    0.070000       12.0110           0
    5583 APRO 351  ILE  HA   HB1    0.090000        1.0080           0
    5584 APRO 351  ILE  CB   CT1   -0.090000       12.0110           0
    5585 APRO 351  ILE  HB   HA1    0.090000        1.0080           0
    5586 APRO 351  ILE  CG2  CT3   -0.270000       12.0110           0
    5587 APRO 351  ILE  HG21 HA3    0.090000        1.0080           0
    5588 APRO 351  ILE  HG22 HA3    0.090000        1.0080           0
    5589 APRO 351  ILE  HG23 HA3    0.090000        1.0080           0
    5590 APRO 351  ILE  CG1  CT2   -0.180000       12.0110           0
    5591 APRO 351  ILE  HG11 HA2    0.090000        1.0080           0
    5592 APRO 351  ILE  HG12 HA2    0.090000        1.0080           0
    5593 APRO 351  ILE  CD   CT3   -0.270000       12.0110           0
    5594 APRO 351  ILE  HD1  HA3    0.090000        1.0080           0
    5595 APRO 351  ILE  HD2  HA3    0.090000        1.0080           0
    5596 APRO 351  ILE  HD3  HA3    0.090000        1.0080           0
    5597 APRO 351  ILE  C    C      0.510000       12.0110           0
    5598 APRO 351  ILE  O    O     -0.510000       15.9990           0
    5599 APRO 352  SER  N    NH1   -0.470000       14.0070           0
    5600 APRO 352  SER  HN   H      0.310000        1.0080           0
    5601 APRO 352  SER  CA   CT1    0.070000       12.0110           0
    5602 APRO 352  SER  HA   HB1    0.090000        1.0080           0
    5603 APRO 352  SER  CB   CT2    0.050000       12.0110           0
    5604 APRO 352  SER  HB1  HA2    0.090000        1.0080           0
    5605 APRO 352  SER  HB2  HA2    0.090000        1.0080           0
    5606 APRO 352  SER  OG   OH1   -0.660000       15.9990           0
    5607 APRO 352  SER  HG1  H      0.430000        1.0080           0
    5608 APRO 352  SER  C    C      0.510000       12.0110           0
    5609 APRO 352  SER  O    O     -0.510000       15.9990           0
[truncated: 17,996,128 more chars]
