# Supplementary material for: Networked salt-bridges mediate magnesium-dependent conformational dynamics and functional regulation in type IA topoisomerases
Source: Nat Commun. 2026 Apr 30;17:5907. doi: 10.1038/s41467-026-72556-9 (PMC13338365; doi:10.1038/s41467-026-72556-9)
Supplement: Supplementary file 11 — Source Data 8 [file 41467_2026_72556_MOESM11_ESM.zip › MD/2E2Q/top3.conf]

set num 1; ## trajectory number
########################################################
#### NAMD config file for simulating a box of water ####
########################################################
set enz topA; ## enzyme name: top3wt2, R447G, 2E2Q 

set st 0; ## iteration number
set pst [expr {$st-1}]
set stnum [expr {$st*38400000}]

## USER VARIABLES
set outPrefix    ${enz}_${num}_${st}
set  inPrefix    ../${enz}-nvt.restart
##set  inPrefix    ${enz}_${num}_${pst}.restart
set temperature  310


################
#### OUTPUT ####
################
outputName    $outPrefix ; 

## number of steps between output writes
dcdfreq             	9600 ; 
restartfreq        	9600 ; 
xstFreq             	9600  ; 
outputEnergies      	4800  ; 
outputPressure      	4800  ; 


###############
#### INPUT ####
###############
structure   ../${enz}_wb_mg.psf ; 
coordinates ../${enz}_wb_mg.pdb ; 

firstTimeStep           $stnum; 

## restart files
binCoordinates $inPrefix.coor
binVelocities  $inPrefix.vel
extendedSystem $inPrefix.xsc

COMmotion            yes ;# always (default is no and removes the center
                         ;# of mass velocity whenever you restart a simulation


################################
#### THERMODYNAMIC ENSEMBLE ####
################################

## temperature control with Lowe-Andersen thermostat
loweAndersen        on
loweAndersenTemp    $temperature

## perform constant pressure simulation
langevinPiston        off      ; 
# langevinPistonTarget  1.01325 ; 
# langevinPistonPeriod  200.  
# langevinPistonDecay   100.
# langevinPistonTemp    $temperature

## additional 
useGroupPressure      yes ; 
                           
useFlexibleCell       no  ; 


wrapAll               on ;

###############################
#### CALCULATION OF FORCES ####
###############################
 
timestep	    2   ;
nonBondedFreq	    1   ; 
fullElectFrequency  3   ; 
stepsPerCycle	    12  ; 

## bonded interactions
rigidBonds          all ; 
exclude             scaled1-4         ; 
1-4scaling          1.0               ; 

## short-range interactions
switching	    on  ; 
switchDist	    7   ; 
cutoff		    8   ; 
pairlistdist	    10  ; 

 
PmeGridSpacing	    2.0 ; 
PME                 yes
PMEGridSizeX        128
PMEGridSizeY        64
PMEGridSizeZ        64

## Force-Field Parameters
paraTypeCharmm  on  ; 
parameters      ../../conf/par_all36_na.prm ; 
parameters      ../../conf/par_all36_prot.prm ; 
parameters      ../../conf/par_water_ions_na.prm ; 


#########################
#### EXTERNAL FORCES ####
#########################
 
constraints       on
consRef           ../${enz}_wb_mg.pdb
consKFile         ../${enz}_wb_mg.pdb
consKCol          B
constraintScaling 50 ;
 
constantforce yes 
consforcefile ../${enz}_wbf_mg.pdb  

#############
#### RUN ####
#############

 
run 38400000 ; 
