# Supplementary material for: Networked salt-bridges mediate magnesium-dependent conformational dynamics and functional regulation in type IA topoisomerases
Source: Nat Commun. 2026 Apr 30;17:5907. doi: 10.1038/s41467-026-72556-9 (PMC13338365; doi:10.1038/s41467-026-72556-9)
Supplement: Supplementary file 11 — Source Data 8 [file 41467_2026_72556_MOESM11_ESM.zip › MD/ectopo1/topA_wb_mg.pdb]

CRYST1  150.000  120.000  110.000  90.00  90.00  90.00 P 1           1
ATOM      1  N   GLY A   2     -27.549 -37.038  -8.443  0.00  0.00      APRO N
ATOM      2  HT1 GLY A   2     -27.175 -37.965  -8.467  0.00  0.00      APRO  
ATOM      3  HT2 GLY A   2     -28.513 -37.053  -8.708  0.00  0.00      APRO  
ATOM      4  HT3 GLY A   2     -27.454 -36.655  -7.524  0.00  0.00      APRO  
ATOM      5  CA  GLY A   2     -26.785 -36.174  -9.417  0.00  0.00      APRO C
ATOM      6  HA1 GLY A   2     -26.928 -36.562 -10.416  0.00  0.00      APRO  
ATOM      7  HA2 GLY A   2     -25.750 -36.118  -9.106  0.00  0.00      APRO  
ATOM      8  C   GLY A   2     -27.351 -34.802  -9.371  0.00  0.00      APRO C
ATOM      9  O   GLY A   2     -28.543 -34.659  -9.113  0.00  0.00      APRO O
ATOM     10  N   LYS A   3     -26.500 -33.784  -9.530  0.00  0.00      APRO N
ATOM     11  HN  LYS A   3     -25.539 -33.951  -9.746  0.00  0.00      APRO  
ATOM     12  CA  LYS A   3     -26.869 -32.392  -9.410  0.00  0.00      APRO C
ATOM     13  HA  LYS A   3     -27.808 -32.227  -9.925  0.00  0.00      APRO  
ATOM     14  CB  LYS A   3     -26.962 -31.921  -7.923  0.00  0.00      APRO C
ATOM     15  HB1 LYS A   3     -26.099 -32.372  -7.381  0.00  0.00      APRO  
ATOM     16  HB2 LYS A   3     -26.814 -30.818  -7.882  0.00  0.00      APRO  
ATOM     17  CG  LYS A   3     -28.268 -32.321  -7.205  0.00  0.00      APRO C
ATOM     18  HG1 LYS A   3     -29.135 -32.063  -7.855  0.00  0.00      APRO  
ATOM     19  HG2 LYS A   3     -28.279 -33.426  -7.061  0.00  0.00      APRO  
ATOM     20  CD  LYS A   3     -28.476 -31.633  -5.847  0.00  0.00      APRO C
ATOM     21  HD1 LYS A   3     -27.651 -31.943  -5.166  0.00  0.00      APRO  
ATOM     22  HD2 LYS A   3     -28.388 -30.532  -5.999  0.00  0.00      APRO  
ATOM     23  CE  LYS A   3     -29.841 -31.976  -5.233  0.00  0.00      APRO C
ATOM     24  HE1 LYS A   3     -30.659 -31.759  -5.955  0.00  0.00      APRO  
ATOM     25  HE2 LYS A   3     -29.888 -33.054  -4.962  0.00  0.00      APRO  
ATOM     26  NZ  LYS A   3     -30.070 -31.175  -4.013  0.00  0.00      APRO N
ATOM     27  HZ1 LYS A   3     -30.996 -31.410  -3.601  0.00  0.00      APRO  
ATOM     28  HZ2 LYS A   3     -29.322 -31.378  -3.319  0.00  0.00      APRO  
ATOM     29  HZ3 LYS A   3     -30.047 -30.164  -4.254  0.00  0.00      APRO  
ATOM     30  C   LYS A   3     -25.804 -31.598 -10.144  0.00  0.00      APRO C
ATOM     31  O   LYS A   3     -24.830 -32.161 -10.638  0.00  0.00      APRO O
ATOM     32  N   ALA A   4     -25.974 -30.274 -10.251  0.00  0.00      APRO N
ATOM     33  HN  ALA A   4     -26.816 -29.849  -9.921  0.00  0.00      APRO  
ATOM     34  CA  ALA A   4     -25.009 -29.371 -10.824  0.00  0.00      APRO C
ATOM     35  HA  ALA A   4     -24.345 -29.910 -11.490  0.00  0.00      APRO  
ATOM     36  CB  ALA A   4     -25.758 -28.277 -11.599  0.00  0.00      APRO C
ATOM     37  HB1 ALA A   4     -26.366 -28.741 -12.405  0.00  0.00      APRO  
ATOM     38  HB2 ALA A   4     -26.447 -27.715 -10.931  0.00  0.00      APRO  
ATOM     39  HB3 ALA A   4     -25.056 -27.556 -12.070  0.00  0.00      APRO  
ATOM     40  C   ALA A   4     -24.123 -28.724  -9.762  0.00  0.00      APRO C
ATOM     41  O   ALA A   4     -24.591 -28.220  -8.739  0.00  0.00      APRO O
ATOM     42  N   LEU A   5     -22.794 -28.712  -9.984  0.00  0.00      APRO N
ATOM     43  HN  LEU A   5     -22.366 -29.125 -10.786  0.00  0.00      APRO  
ATOM     44  CA  LEU A   5     -21.857 -28.088  -9.061  0.00  0.00      APRO C
ATOM     45  HA  LEU A   5     -22.359 -28.020  -8.104  0.00  0.00      APRO  
ATOM     46  CB  LEU A   5     -20.555 -28.919  -8.938  0.00  0.00      APRO C
ATOM     47  HB1 LEU A   5     -20.844 -29.932  -8.573  0.00  0.00      APRO  
ATOM     48  HB2 LEU A   5     -20.124 -29.069  -9.953  0.00  0.00      APRO  
ATOM     49  CG  LEU A   5     -19.465 -28.364  -7.988  0.00  0.00      APRO C
ATOM     50  HG  LEU A   5     -19.173 -27.367  -8.398  0.00  0.00      APRO  
ATOM     51  CD1 LEU A   5     -19.951 -28.221  -6.539  0.00  0.00      APRO C
ATOM     52 HD11 LEU A   5     -19.126 -27.866  -5.884  0.00  0.00      APRO  
ATOM     53 HD12 LEU A   5     -20.785 -27.490  -6.476  0.00  0.00      APRO  
ATOM     54 HD13 LEU A   5     -20.310 -29.197  -6.147  0.00  0.00      APRO  
ATOM     55  CD2 LEU A   5     -18.229 -29.272  -8.021  0.00  0.00      APRO C
ATOM     56 HD21 LEU A   5     -17.436 -28.868  -7.355  0.00  0.00      APRO  
ATOM     57 HD22 LEU A   5     -18.466 -30.299  -7.678  0.00  0.00      APRO  
ATOM     58 HD23 LEU A   5     -17.819 -29.333  -9.052  0.00  0.00      APRO  
ATOM     59  C   LEU A   5     -21.520 -26.681  -9.500  0.00  0.00      APRO C
ATOM     60  O   LEU A   5     -21.189 -26.441 -10.654  0.00  0.00      APRO O
ATOM     61  N   VAL A   6     -21.588 -25.702  -8.587  0.00  0.00      APRO N
ATOM     62  HN  VAL A   6     -21.892 -25.868  -7.653  0.00  0.00      APRO  
ATOM     63  CA  VAL A   6     -21.230 -24.322  -8.865  0.00  0.00      APRO C
ATOM     64  HA  VAL A   6     -20.936 -24.245  -9.904  0.00  0.00      APRO  
ATOM     65  CB  VAL A   6     -22.373 -23.370  -8.543  0.00  0.00      APRO C
ATOM     66  HB  VAL A   6     -22.662 -23.539  -7.477  0.00  0.00      APRO  
ATOM     67  CG1 VAL A   6     -21.954 -21.893  -8.713  0.00  0.00      APRO C
ATOM     68 HG11 VAL A   6     -22.816 -21.222  -8.510  0.00  0.00      APRO  
ATOM     69 HG12 VAL A   6     -21.144 -21.613  -8.008  0.00  0.00      APRO  
ATOM     70 HG13 VAL A   6     -21.605 -21.701  -9.750  0.00  0.00      APRO  
ATOM     71  CG2 VAL A   6     -23.568 -23.684  -9.460  0.00  0.00      APRO C
ATOM     72 HG21 VAL A   6     -24.403 -22.976  -9.273  0.00  0.00      APRO  
ATOM     73 HG22 VAL A   6     -23.272 -23.602 -10.528  0.00  0.00      APRO  
ATOM     74 HG23 VAL A   6     -23.952 -24.710  -9.283  0.00  0.00      APRO  
ATOM     75  C   VAL A   6     -20.026 -23.957  -8.024  0.00  0.00      APRO C
ATOM     76  O   VAL A   6     -20.035 -24.093  -6.802  0.00  0.00      APRO O
ATOM     77  N   ILE A   7     -18.940 -23.474  -8.659  0.00  0.00      APRO N
ATOM     78  HN  ILE A   7     -18.898 -23.310  -9.642  0.00  0.00      APRO  
ATOM     79  CA  ILE A   7     -17.714 -23.145  -7.946  0.00  0.00      APRO C
ATOM     80  HA  ILE A   7     -17.872 -23.414  -6.909  0.00  0.00      APRO  
ATOM     81  CB  ILE A   7     -16.473 -23.878  -8.464  0.00  0.00      APRO C
ATOM     82  HB  ILE A   7     -16.276 -23.421  -9.467  0.00  0.00      APRO  
ATOM     83  CG2 ILE A   7     -15.333 -23.720  -7.424  0.00  0.00      APRO C
ATOM     84 HG21 ILE A   7     -14.375 -24.103  -7.833  0.00  0.00      APRO  
ATOM     85 HG22 ILE A   7     -15.183 -22.652  -7.160  0.00  0.00      APRO  
ATOM     86 HG23 ILE A   7     -15.562 -24.282  -6.494  0.00  0.00      APRO  
ATOM     87  CG1 ILE A   7     -16.771 -25.379  -8.715  0.00  0.00      APRO C
ATOM     88 HG11 ILE A   7     -17.135 -25.853  -7.776  0.00  0.00      APRO  
ATOM     89 HG12 ILE A   7     -17.590 -25.464  -9.466  0.00  0.00      APRO  
ATOM     90  CD  ILE A   7     -15.566 -26.179  -9.238  0.00  0.00      APRO  
ATOM     91  HD1 ILE A   7     -15.863 -27.229  -9.450  0.00  0.00      APRO  
ATOM     92  HD2 ILE A   7     -15.176 -25.731 -10.177  0.00  0.00      APRO  
ATOM     93  HD3 ILE A   7     -14.746 -26.199  -8.489  0.00  0.00      APRO  
ATOM     94  C   ILE A   7     -17.478 -21.644  -7.979  0.00  0.00      APRO C
ATOM     95  O   ILE A   7     -17.499 -21.014  -9.038  0.00  0.00      APRO O
ATOM     96  N   VAL A   8     -17.251 -21.044  -6.794  0.00  0.00      APRO N
ATOM     97  HN  VAL A   8     -17.287 -21.563  -5.944  0.00  0.00      APRO  
ATOM     98  CA  VAL A   8     -16.940 -19.630  -6.624  0.00  0.00      APRO C
ATOM     99  HA  VAL A   8     -16.718 -19.209  -7.596  0.00  0.00      APRO  
ATOM    100  CB  VAL A   8     -18.057 -18.813  -5.972  0.00  0.00      APRO C
ATOM    101  HB  VAL A   8     -17.699 -17.757  -5.890  0.00  0.00      APRO  
ATOM    102  CG1 VAL A   8     -19.333 -18.847  -6.832  0.00  0.00      APRO C
ATOM    103 HG11 VAL A   8     -20.150 -18.284  -6.332  0.00  0.00      APRO  
ATOM    104 HG12 VAL A   8     -19.170 -18.380  -7.826  0.00  0.00      APRO  
ATOM    105 HG13 VAL A   8     -19.678 -19.892  -6.982  0.00  0.00      APRO  
ATOM    106  CG2 VAL A   8     -18.369 -19.335  -4.560  0.00  0.00      APRO C
ATOM    107 HG21 VAL A   8     -19.207 -18.764  -4.107  0.00  0.00      APRO  
ATOM    108 HG22 VAL A   8     -18.655 -20.408  -4.595  0.00  0.00      APRO  
ATOM    109 HG23 VAL A   8     -17.491 -19.230  -3.890  0.00  0.00      APRO  
ATOM    110  C   VAL A   8     -15.683 -19.502  -5.773  0.00  0.00      APRO C
ATOM    111  O   VAL A   8     -15.170 -20.476  -5.230  0.00  0.00      APRO O
ATOM    112  N   GLU A   9     -15.134 -18.285  -5.637  0.00  0.00      APRO N
ATOM    113  HN  GLU A   9     -15.575 -17.466  -5.994  0.00  0.00      APRO  
ATOM    114  CA  GLU A   9     -13.867 -18.032  -4.971  0.00  0.00      APRO C
ATOM    115  HA  GLU A   9     -13.361 -18.984  -4.871  0.00  0.00      APRO  
ATOM    116  CB  GLU A   9     -13.002 -17.064  -5.825  0.00  0.00      APRO C
ATOM    117  HB1 GLU A   9     -12.082 -16.817  -5.246  0.00  0.00      APRO  
ATOM    118  HB2 GLU A   9     -12.652 -17.583  -6.746  0.00  0.00      APRO  
ATOM    119  CG  GLU A   9     -13.676 -15.725  -6.237  0.00  0.00      APRO C
ATOM    120  HG1 GLU A   9     -14.332 -15.375  -5.419  0.00  0.00      APRO  
ATOM    121  HG2 GLU A   9     -12.916 -14.948  -6.453  0.00  0.00      APRO  
ATOM    122  CD  GLU A   9     -14.589 -15.820  -7.453  0.00  0.00      APRO C
ATOM    123  OE1 GLU A   9     -15.751 -16.299  -7.308  0.00  0.00      APRO O
ATOM    124  OE2 GLU A   9     -14.186 -15.409  -8.566  0.00  0.00      APRO O
ATOM    125  C   GLU A   9     -14.031 -17.456  -3.564  0.00  0.00      APRO C
ATOM    126  O   GLU A   9     -13.057 -17.249  -2.841  0.00  0.00      APRO O
ATOM    127  N   SER A  10     -15.281 -17.218  -3.106  0.00  0.00      APRO N
ATOM    128  HN  SER A  10     -16.107 -17.430  -3.629  0.00  0.00      APRO  
ATOM    129  CA  SER A  10     -15.539 -16.623  -1.792  0.00  0.00      APRO C
ATOM    130  HA  SER A  10     -14.677 -16.868  -1.185  0.00  0.00      APRO  
ATOM    131  CB  SER A  10     -15.777 -15.083  -1.877  0.00  0.00      APRO C
ATOM    132  HB1 SER A  10     -14.814 -14.599  -2.159  0.00  0.00      APRO  
ATOM    133  HB2 SER A  10     -16.510 -14.848  -2.682  0.00  0.00      APRO  
ATOM    134  OG  SER A  10     -16.210 -14.490  -0.643  0.00  0.00      APRO O
ATOM    135  HG1 SER A  10     -16.111 -13.534  -0.738  0.00  0.00      APRO  
ATOM    136  C   SER A  10     -16.756 -17.238  -1.119  0.00  0.00      APRO C
ATOM    137  O   SER A  10     -17.768 -17.460  -1.787  0.00  0.00      APRO O
ATOM    138  N   PRO A  11     -16.753 -17.544   0.189  0.00  0.00      APRO N
ATOM    139  CD  PRO A  11     -15.600 -17.393   1.089  0.00  0.00      APRO C
ATOM    140  HD1 PRO A  11     -15.109 -16.402   0.957  0.00  0.00      APRO  
ATOM    141  HD2 PRO A  11     -14.845 -18.195   0.921  0.00  0.00      APRO  
ATOM    142  CA  PRO A  11     -17.945 -17.994   0.902  0.00  0.00      APRO C
ATOM    143  HA  PRO A  11     -18.350 -18.870   0.408  0.00  0.00      APRO  
ATOM    144  CB  PRO A  11     -17.415 -18.387   2.291  0.00  0.00      APRO C
ATOM    145  HB1 PRO A  11     -17.110 -19.457   2.333  0.00  0.00      APRO  
ATOM    146  HB2 PRO A  11     -18.154 -18.171   3.095  0.00  0.00      APRO  
ATOM    147  CG  PRO A  11     -16.179 -17.507   2.499  0.00  0.00      APRO C
ATOM    148  HG1 PRO A  11     -15.475 -17.969   3.219  0.00  0.00      APRO  
ATOM    149  HG2 PRO A  11     -16.433 -16.489   2.875  0.00  0.00      APRO  
ATOM    150  C   PRO A  11     -19.029 -16.939   1.008  0.00  0.00      APRO C
ATOM    151  O   PRO A  11     -20.200 -17.306   1.096  0.00  0.00      APRO O
ATOM    152  N   ALA A  12     -18.684 -15.639   1.031  0.00  0.00      APRO N
ATOM    153  HN  ALA A  12     -17.729 -15.344   1.047  0.00  0.00      APRO  
ATOM    154  CA  ALA A  12     -19.663 -14.573   1.034  0.00  0.00      APRO C
ATOM    155  HA  ALA A  12     -20.399 -14.739   1.812  0.00  0.00      APRO  
ATOM    156  CB  ALA A  12     -18.954 -13.239   1.304  0.00  0.00      APRO C
ATOM    157  HB1 ALA A  12     -18.439 -13.283   2.287  0.00  0.00      APRO  
ATOM    158  HB2 ALA A  12     -18.188 -13.029   0.526  0.00  0.00      APRO  
ATOM    159  HB3 ALA A  12     -19.673 -12.392   1.330  0.00  0.00      APRO  
ATOM    160  C   ALA A  12     -20.432 -14.513  -0.278  0.00  0.00      APRO C
ATOM    161  O   ALA A  12     -21.661 -14.460  -0.311  0.00  0.00      APRO O
ATOM    162  N   LYS A  13     -19.698 -14.632  -1.401  0.00  0.00      APRO N
ATOM    163  HN  LYS A  13     -18.700 -14.609  -1.360  0.00  0.00      APRO  
ATOM    164  CA  LYS A  13     -20.255 -14.798  -2.729  0.00  0.00      APRO C
ATOM    165  HA  LYS A  13     -20.926 -13.962  -2.884  0.00  0.00      APRO  
ATOM    166  CB  LYS A  13     -19.108 -14.806  -3.761  0.00  0.00      APRO C
ATOM    167  HB1 LYS A  13     -18.460 -13.927  -3.538  0.00  0.00      APRO  
ATOM    168  HB2 LYS A  13     -18.478 -15.709  -3.596  0.00  0.00      APRO  
ATOM    169  CG  LYS A  13     -19.557 -14.728  -5.222  0.00  0.00      APRO C
ATOM    170  HG1 LYS A  13     -20.142 -15.642  -5.473  0.00  0.00      APRO  
ATOM    171  HG2 LYS A  13     -20.237 -13.854  -5.346  0.00  0.00      APRO  
ATOM    172  CD  LYS A  13     -18.345 -14.619  -6.156  0.00  0.00      APRO C
ATOM    173  HD1 LYS A  13     -17.804 -13.674  -5.921  0.00  0.00      APRO  
ATOM    174  HD2 LYS A  13     -17.655 -15.464  -5.929  0.00  0.00      APRO  
ATOM    175  CE  LYS A  13     -18.730 -14.650  -7.633  0.00  0.00      APRO C
ATOM    176  HE1 LYS A  13     -19.354 -15.544  -7.854  0.00  0.00      APRO  
ATOM    177  HE2 LYS A  13     -19.309 -13.740  -7.905  0.00  0.00      APRO  
ATOM    178  NZ  LYS A  13     -17.524 -14.704  -8.458  0.00  0.00      APRO N
ATOM    179  HZ1 LYS A  13     -17.782 -14.727  -9.466  0.00  0.00      APRO  
ATOM    180  HZ2 LYS A  13     -16.937 -13.866  -8.271  0.00  0.00      APRO  
ATOM    181  HZ3 LYS A  13     -16.982 -15.560  -8.222  0.00  0.00      APRO  
ATOM    182  C   LYS A  13     -21.075 -16.071  -2.876  0.00  0.00      APRO C
ATOM    183  O   LYS A  13     -22.147 -16.071  -3.481  0.00  0.00      APRO O
ATOM    184  N   ALA A  14     -20.601 -17.194  -2.290  0.00  0.00      APRO N
ATOM    185  HN  ALA A  14     -19.715 -17.207  -1.828  0.00  0.00      APRO  
ATOM    186  CA  ALA A  14     -21.324 -18.448  -2.283  0.00  0.00      APRO C
ATOM    187  HA  ALA A  14     -21.502 -18.759  -3.306  0.00  0.00      APRO  
ATOM    188  CB  ALA A  14     -20.503 -19.547  -1.581  0.00  0.00      APRO C
ATOM    189  HB1 ALA A  14     -19.517 -19.654  -2.082  0.00  0.00      APRO  
ATOM    190  HB2 ALA A  14     -20.318 -19.288  -0.515  0.00  0.00      APRO  
ATOM    191  HB3 ALA A  14     -21.017 -20.531  -1.622  0.00  0.00      APRO  
ATOM    192  C   ALA A  14     -22.683 -18.384  -1.612  0.00  0.00      APRO C
ATOM    193  O   ALA A  14     -23.663 -18.871  -2.165  0.00  0.00      APRO O
ATOM    194  N   LYS A  15     -22.804 -17.754  -0.429  0.00  0.00      APRO N
ATOM    195  HN  LYS A  15     -22.030 -17.370   0.073  0.00  0.00      APRO  
ATOM    196  CA  LYS A  15     -24.097 -17.587   0.210  0.00  0.00      APRO C
ATOM    197  HA  LYS A  15     -24.534 -18.577   0.260  0.00  0.00      APRO  
ATOM    198  CB  LYS A  15     -23.959 -17.048   1.652  0.00  0.00      APRO C
ATOM    199  HB1 LYS A  15     -23.252 -16.187   1.614  0.00  0.00      APRO  
ATOM    200  HB2 LYS A  15     -24.939 -16.633   1.979  0.00  0.00      APRO  
ATOM    201  CG  LYS A  15     -23.438 -18.105   2.637  0.00  0.00      APRO C
ATOM    202  HG1 LYS A  15     -23.979 -19.063   2.463  0.00  0.00      APRO  
ATOM    203  HG2 LYS A  15     -22.359 -18.291   2.432  0.00  0.00      APRO  
ATOM    204  CD  LYS A  15     -23.638 -17.674   4.099  0.00  0.00      APRO C
ATOM    205  HD1 LYS A  15     -23.005 -16.778   4.291  0.00  0.00      APRO  
ATOM    206  HD2 LYS A  15     -24.701 -17.365   4.227  0.00  0.00      APRO  
ATOM    207  CE  LYS A  15     -23.295 -18.791   5.089  0.00  0.00      APRO C
ATOM    208  HE1 LYS A  15     -23.912 -19.694   4.887  0.00  0.00      APRO  
ATOM    209  HE2 LYS A  15     -22.222 -19.072   5.005  0.00  0.00      APRO  
ATOM    210  NZ  LYS A  15     -23.556 -18.348   6.478  0.00  0.00      APRO N
ATOM    211  HZ1 LYS A  15     -23.322 -19.111   7.145  0.00  0.00      APRO  
ATOM    212  HZ2 LYS A  15     -22.974 -17.513   6.691  0.00  0.00      APRO  
ATOM    213  HZ3 LYS A  15     -24.561 -18.099   6.578  0.00  0.00      APRO  
ATOM    214  C   LYS A  15     -25.059 -16.706  -0.572  0.00  0.00      APRO C
ATOM    215  O   LYS A  15     -26.236 -17.035  -0.702  0.00  0.00      APRO O
ATOM    216  N   THR A  16     -24.590 -15.576  -1.128  0.00  0.00      APRO N
ATOM    217  HN  THR A  16     -23.637 -15.286  -1.049  0.00  0.00      APRO  
ATOM    218  CA  THR A  16     -25.431 -14.667  -1.899  0.00  0.00      APRO C
ATOM    219  HA  THR A  16     -26.289 -14.487  -1.266  0.00  0.00      APRO  
ATOM    220  CB  THR A  16     -24.738 -13.363  -2.214  0.00  0.00      APRO C
ATOM    221  HB  THR A  16     -23.867 -13.624  -2.863  0.00  0.00      APRO  
ATOM    222  OG1 THR A  16     -24.246 -12.808  -1.007  0.00  0.00      APRO O
ATOM    223  HG1 THR A  16     -23.826 -11.978  -1.258  0.00  0.00      APRO  
ATOM    224  CG2 THR A  16     -25.722 -12.332  -2.775  0.00  0.00      APRO C
ATOM    225 HG21 THR A  16     -25.188 -11.418  -3.110  0.00  0.00      APRO  
ATOM    226 HG22 THR A  16     -26.265 -12.750  -3.650  0.00  0.00      APRO  
ATOM    227 HG23 THR A  16     -26.472 -12.036  -2.010  0.00  0.00      APRO  
ATOM    228  C   THR A  16     -25.963 -15.256  -3.187  0.00  0.00      APRO C
ATOM    229  O   THR A  16     -27.141 -15.110  -3.509  0.00  0.00      APRO O
ATOM    230  N   ILE A  17     -25.123 -15.981  -3.956  0.00  0.00      APRO N
ATOM    231  HN  ILE A  17     -24.155 -16.101  -3.747  0.00  0.00      APRO  
ATOM    232  CA  ILE A  17     -25.561 -16.660  -5.173  0.00  0.00      APRO C
ATOM    233  HA  ILE A  17     -26.108 -15.917  -5.740  0.00  0.00      APRO  
ATOM    234  CB  ILE A  17     -24.387 -17.062  -6.070  0.00  0.00      APRO C
ATOM    235  HB  ILE A  17     -23.729 -16.157  -6.092  0.00  0.00      APRO  
ATOM    236  CG2 ILE A  17     -23.638 -18.281  -5.500  0.00  0.00      APRO C
ATOM    237 HG21 ILE A  17     -22.703 -18.466  -6.069  0.00  0.00      APRO  
ATOM    238 HG22 ILE A  17     -23.358 -18.113  -4.439  0.00  0.00      APRO  
ATOM    239 HG23 ILE A  17     -24.266 -19.195  -5.557  0.00  0.00      APRO  
ATOM    240  CG1 ILE A  17     -24.852 -17.303  -7.525  0.00  0.00      APRO C
ATOM    241 HG11 ILE A  17     -25.639 -18.089  -7.543  0.00  0.00      APRO  
ATOM    242 HG12 ILE A  17     -25.313 -16.367  -7.916  0.00  0.00      APRO  
ATOM    243  CD  ILE A  17     -23.722 -17.711  -8.486  0.00  0.00      APRO  
ATOM    244  HD1 ILE A  17     -24.114 -17.812  -9.521  0.00  0.00      APRO  
ATOM    245  HD2 ILE A  17     -22.917 -16.946  -8.491  0.00  0.00      APRO  
ATOM    246  HD3 ILE A  17     -23.281 -18.686  -8.190  0.00  0.00      APRO  
ATOM    247  C   ILE A  17     -26.535 -17.813  -4.898  0.00  0.00      APRO C
ATOM    248  O   ILE A  17     -27.450 -18.071  -5.678  0.00  0.00      APRO O
ATOM    249  N   ASN A  18     -26.413 -18.483  -3.726  0.00  0.00      APRO N
ATOM    250  HN  ASN A  18     -25.687 -18.239  -3.084  0.00  0.00      APRO  
ATOM    251  CA  ASN A  18     -27.273 -19.578  -3.281  0.00  0.00      APRO C
ATOM    252  HA  ASN A  18     -27.270 -20.286  -4.103  0.00  0.00      APRO  
ATOM    253  CB  ASN A  18     -26.711 -20.157  -1.949  0.00  0.00      APRO C
ATOM    254  HB1 ASN A  18     -25.649 -19.840  -1.861  0.00  0.00      APRO  
ATOM    255  HB2 ASN A  18     -27.258 -19.732  -1.083  0.00  0.00      APRO  
ATOM    256  CG  ASN A  18     -26.746 -21.678  -1.887  0.00  0.00      APRO C
ATOM    257  OD1 ASN A  18     -27.197 -22.393  -2.775  0.00  0.00      APRO O
ATOM    258  ND2 ASN A  18     -26.185 -22.219  -0.779  0.00  0.00      APRO N
ATOM    259 HD21 ASN A  18     -26.179 -23.213  -0.708  0.00  0.00      APRO  
ATOM    260 HD22 ASN A  18     -25.774 -21.630  -0.090  0.00  0.00      APRO  
ATOM    261  C   ASN A  18     -28.722 -19.151  -3.042  0.00  0.00      APRO C
ATOM    262  O   ASN A  18     -29.650 -19.946  -3.067  0.00  0.00      APRO O
ATOM    263  N   LYS A  19     -28.967 -17.844  -2.837  0.00  0.00      APRO N
ATOM    264  HN  LYS A  19     -28.229 -17.172  -2.789  0.00  0.00      APRO  
ATOM    265  CA  LYS A  19     -30.305 -17.303  -2.670  0.00  0.00      APRO C
ATOM    266  HA  LYS A  19     -30.818 -17.961  -1.979  0.00  0.00      APRO  
ATOM    267  CB  LYS A  19     -30.222 -15.840  -2.168  0.00  0.00      APRO C
ATOM    268  HB1 LYS A  19     -29.686 -15.255  -2.951  0.00  0.00      APRO  
ATOM    269  HB2 LYS A  19     -31.250 -15.418  -2.111  0.00  0.00      APRO  
ATOM    270  CG  LYS A  19     -29.487 -15.692  -0.827  0.00  0.00      APRO C
ATOM    271  HG1 LYS A  19     -30.126 -16.104  -0.014  0.00  0.00      APRO  
ATOM    272  HG2 LYS A  19     -28.554 -16.300  -0.856  0.00  0.00      APRO  
ATOM    273  CD  LYS A  19     -29.152 -14.228  -0.497  0.00  0.00      APRO C
ATOM    274  HD1 LYS A  19     -28.560 -14.207   0.447  0.00  0.00      APRO  
ATOM    275  HD2 LYS A  19     -28.500 -13.830  -1.309  0.00  0.00      APRO  
ATOM    276  CE  LYS A  19     -30.383 -13.333  -0.353  0.00  0.00      APRO C
ATOM    277  HE1 LYS A  19     -30.947 -13.289  -1.311  0.00  0.00      APRO  
ATOM    278  HE2 LYS A  19     -31.061 -13.725   0.437  0.00  0.00      APRO  
ATOM    279  NZ  LYS A  19     -29.957 -11.966   0.015  0.00  0.00      APRO N
ATOM    280  HZ1 LYS A  19     -30.788 -11.348   0.114  0.00  0.00      APRO  
ATOM    281  HZ2 LYS A  19     -29.438 -11.995   0.916  0.00  0.00      APRO  
ATOM    282  HZ3 LYS A  19     -29.333 -11.587  -0.726  0.00  0.00      APRO  
ATOM    283  C   LYS A  19     -31.101 -17.297  -3.968  0.00  0.00      APRO C
ATOM    284  O   LYS A  19     -32.319 -17.122  -3.971  0.00  0.00      APRO O
ATOM    285  N   TYR A  20     -30.412 -17.465  -5.112  0.00  0.00      APRO N
ATOM    286  HN  TYR A  20     -29.429 -17.639  -5.123  0.00  0.00      APRO  
ATOM    287  CA  TYR A  20     -31.027 -17.410  -6.421  0.00  0.00      APRO C
ATOM    288  HA  TYR A  20     -32.092 -17.300  -6.257  0.00  0.00      APRO  
ATOM    289  CB  TYR A  20     -30.420 -16.242  -7.237  0.00  0.00      APRO C
ATOM    290  HB1 TYR A  20     -29.345 -16.452  -7.430  0.00  0.00      APRO  
ATOM    291  HB2 TYR A  20     -30.920 -16.152  -8.226  0.00  0.00      APRO  
ATOM    292  CG  TYR A  20     -30.519 -14.955  -6.459  0.00  0.00      APRO C
ATOM    293  CD1 TYR A  20     -31.769 -14.437  -6.079  0.00  0.00      APRO C
ATOM    294  HD1 TYR A  20     -32.676 -14.936  -6.394  0.00  0.00      APRO  
ATOM    295  CE1 TYR A  20     -31.854 -13.266  -5.313  0.00  0.00      APRO C
ATOM    296  HE1 TYR A  20     -32.815 -12.870  -5.019  0.00  0.00      APRO  
ATOM    297  CZ  TYR A  20     -30.687 -12.596  -4.929  0.00  0.00      APRO C
ATOM    298  OH  TYR A  20     -30.775 -11.405  -4.185  0.00  0.00      APRO O
ATOM    299  HH  TYR A  20     -29.881 -11.140  -3.960  0.00  0.00      APRO  
ATOM    300  CD2 TYR A  20     -29.355 -14.278  -6.056  0.00  0.00      APRO C
ATOM    301  HD2 TYR A  20     -28.384 -14.641  -6.364  0.00  0.00      APRO  
ATOM    302  CE2 TYR A  20     -29.437 -13.102  -5.297  0.00  0.00      APRO C
ATOM    303  HE2 TYR A  20     -28.534 -12.580  -5.018  0.00  0.00      APRO  
ATOM    304  C   TYR A  20     -30.823 -18.708  -7.176  0.00  0.00      APRO C
ATOM    305  O   TYR A  20     -31.196 -18.818  -8.344  0.00  0.00      APRO O
ATOM    306  N   LEU A  21     -30.261 -19.730  -6.507  0.00  0.00      APRO N
ATOM    307  HN  LEU A  21     -29.961 -19.631  -5.561  0.00  0.00      APRO  
ATOM    308  CA  LEU A  21     -30.037 -21.043  -7.067  0.00  0.00      APRO C
ATOM    309  HA  LEU A  21     -30.569 -21.095  -8.008  0.00  0.00      APRO  
ATOM    310  CB  LEU A  21     -28.524 -21.344  -7.230  0.00  0.00      APRO C
ATOM    311  HB1 LEU A  21     -28.044 -21.161  -6.241  0.00  0.00      APRO  
ATOM    312  HB2 LEU A  21     -28.391 -22.428  -7.440  0.00  0.00      APRO  
ATOM    313  CG  LEU A  21     -27.779 -20.506  -8.292  0.00  0.00      APRO C
ATOM    314  HG  LEU A  21     -27.840 -19.440  -7.966  0.00  0.00      APRO  
ATOM    315  CD1 LEU A  21     -26.314 -20.958  -8.378  0.00  0.00      APRO C
ATOM    316 HD11 LEU A  21     -25.778 -20.395  -9.173  0.00  0.00      APRO  
ATOM    317 HD12 LEU A  21     -25.792 -20.781  -7.413  0.00  0.00      APRO  
ATOM    318 HD13 LEU A  21     -26.251 -22.041  -8.617  0.00  0.00      APRO  
ATOM    319  CD2 LEU A  21     -28.416 -20.614  -9.686  0.00  0.00      APRO C
ATOM    320 HD21 LEU A  21     -27.861 -19.983 -10.414  0.00  0.00      APRO  
ATOM    321 HD22 LEU A  21     -28.400 -21.656 -10.064  0.00  0.00      APRO  
ATOM    322 HD23 LEU A  21     -29.472 -20.267  -9.659  0.00  0.00      APRO  
ATOM    323  C   LEU A  21     -30.641 -22.083  -6.142  0.00  0.00      APRO C
ATOM    324  O   LEU A  21     -30.341 -22.137  -4.957  0.00  0.00      APRO O
ATOM    325  N   GLY A  22     -31.544 -22.943  -6.657  0.00  0.00      APRO N
ATOM    326  HN  GLY A  22     -31.786 -22.948  -7.626  0.00  0.00      APRO  
ATOM    327  CA  GLY A  22     -32.233 -23.930  -5.829  0.00  0.00      APRO C
ATOM    328  HA1 GLY A  22     -33.283 -23.673  -5.844  0.00  0.00      APRO  
ATOM    329  HA2 GLY A  22     -31.780 -23.893  -4.847  0.00  0.00      APRO  
ATOM    330  C   GLY A  22     -32.090 -25.322  -6.350  0.00  0.00      APRO C
ATOM    331  O   GLY A  22     -31.514 -25.546  -7.408  0.00  0.00      APRO O
ATOM    332  N   SER A  23     -32.657 -26.302  -5.612  0.00  0.00      APRO N
ATOM    333  HN  SER A  23     -32.993 -26.121  -4.688  0.00  0.00      APRO  
ATOM    334  CA  SER A  23     -32.840 -27.682  -6.055  0.00  0.00      APRO C
ATOM    335  HA  SER A  23     -33.273 -28.180  -5.197  0.00  0.00      APRO  
ATOM    336  CB  SER A  23     -33.879 -27.809  -7.204  0.00  0.00      APRO C
ATOM    337  HB1 SER A  23     -33.531 -27.182  -8.056  0.00  0.00      APRO  
ATOM    338  HB2 SER A  23     -33.927 -28.860  -7.569  0.00  0.00      APRO  
ATOM    339  OG  SER A  23     -35.155 -27.342  -6.764  0.00  0.00      APRO O
ATOM    340  HG1 SER A  23     -35.702 -27.227  -7.551  0.00  0.00      APRO  
ATOM    341  C   SER A  23     -31.571 -28.424  -6.413  0.00  0.00      APRO C
ATOM    342  O   SER A  23     -30.919 -29.032  -5.559  0.00  0.00      APRO O
ATOM    343  N   ASP A  24     -31.207 -28.419  -7.699  0.00  0.00      APRO N
ATOM    344  HN  ASP A  24     -31.678 -27.838  -8.358  0.00  0.00      APRO  
ATOM    345  CA  ASP A  24     -30.158 -29.193  -8.287  0.00  0.00      APRO C
ATOM    346  HA  ASP A  24     -29.963 -30.015  -7.608  0.00  0.00      APRO  
ATOM    347  CB  ASP A  24     -30.631 -29.749  -9.651  0.00  0.00      APRO C
ATOM    348  HB1 ASP A  24     -29.770 -30.212 -10.175  0.00  0.00      APRO  
ATOM    349  HB2 ASP A  24     -31.410 -30.524  -9.508  0.00  0.00      APRO  
ATOM    350  CG  ASP A  24     -31.192 -28.664 -10.567  0.00  0.00      APRO C
ATOM    351  OD1 ASP A  24     -32.157 -27.972 -10.144  0.00  0.00      APRO O
ATOM    352  OD2 ASP A  24     -30.659 -28.528 -11.692  0.00  0.00      APRO O
ATOM    353  C   ASP A  24     -28.870 -28.413  -8.408  0.00  0.00      APRO C
ATOM    354  O   ASP A  24     -27.869 -28.929  -8.886  0.00  0.00      APRO O
ATOM    355  N   TYR A  25     -28.828 -27.183  -7.893  0.00  0.00      APRO N
ATOM    356  HN  TYR A  25     -29.634 -26.712  -7.538  0.00  0.00      APRO  
ATOM    357  CA  TYR A  25     -27.603 -26.425  -7.805  0.00  0.00      APRO C
ATOM    358  HA  TYR A  25     -26.899 -26.895  -8.481  0.00  0.00      APRO  
ATOM    359  CB  TYR A  25     -27.864 -24.945  -8.149  0.00  0.00      APRO C
ATOM    360  HB1 TYR A  25     -28.759 -24.594  -7.590  0.00  0.00      APRO  
ATOM    361  HB2 TYR A  25     -27.008 -24.311  -7.831  0.00  0.00      APRO  
ATOM    362  CG  TYR A  25     -28.135 -24.787  -9.619  0.00  0.00      APRO C
ATOM    363  CD1 TYR A  25     -27.066 -24.776 -10.530  0.00  0.00      APRO C
ATOM    364  HD1 TYR A  25     -26.051 -24.867 -10.169  0.00  0.00      APRO  
ATOM    365  CE1 TYR A  25     -27.299 -24.626 -11.904  0.00  0.00      APRO C
ATOM    366  HE1 TYR A  25     -26.475 -24.605 -12.602  0.00  0.00      APRO  
ATOM    367  CZ  TYR A  25     -28.608 -24.494 -12.379  0.00  0.00      APRO C
ATOM    368  OH  TYR A  25     -28.839 -24.354 -13.760  0.00  0.00      APRO O
ATOM    369  HH  TYR A  25     -29.789 -24.350 -13.894  0.00  0.00      APRO  
ATOM    370  CD2 TYR A  25     -29.445 -24.649 -10.107  0.00  0.00      APRO C
ATOM    371  HD2 TYR A  25     -30.277 -24.611  -9.418  0.00  0.00      APRO  
ATOM    372  CE2 TYR A  25     -29.683 -24.508 -11.482  0.00  0.00      APRO C
ATOM    373  HE2 TYR A  25     -30.694 -24.389 -11.842  0.00  0.00      APRO  
ATOM    374  C   TYR A  25     -27.010 -26.511  -6.409  0.00  0.00      APRO C
ATOM    375  O   TYR A  25     -27.650 -26.193  -5.410  0.00  0.00      APRO O
ATOM    376  N   VAL A  26     -25.742 -26.954  -6.306  0.00  0.00      APRO N
ATOM    377  HN  VAL A  26     -25.237 -27.317  -7.085  0.00  0.00      APRO  
ATOM    378  CA  VAL A  26     -24.996 -26.945  -5.057  0.00  0.00      APRO C
ATOM    379  HA  VAL A  26     -25.603 -26.460  -4.303  0.00  0.00      APRO  
ATOM    380  CB  VAL A  26     -24.660 -28.334  -4.515  0.00  0.00      APRO C
ATOM    381  HB  VAL A  26     -23.856 -28.212  -3.748  0.00  0.00      APRO  
ATOM    382  CG1 VAL A  26     -25.923 -28.932  -3.866  0.00  0.00      APRO C
ATOM    383 HG11 VAL A  26     -25.717 -29.960  -3.497  0.00  0.00      APRO  
ATOM    384 HG12 VAL A  26     -26.261 -28.331  -2.997  0.00  0.00      APRO  
ATOM    385 HG13 VAL A  26     -26.753 -28.991  -4.603  0.00  0.00      APRO  
ATOM    386  CG2 VAL A  26     -24.141 -29.261  -5.631  0.00  0.00      APRO C
ATOM    387 HG21 VAL A  26     -23.938 -30.278  -5.234  0.00  0.00      APRO  
ATOM    388 HG22 VAL A  26     -24.891 -29.347  -6.447  0.00  0.00      APRO  
ATOM    389 HG23 VAL A  26     -23.195 -28.876  -6.066  0.00  0.00      APRO  
ATOM    390  C   VAL A  26     -23.738 -26.115  -5.233  0.00  0.00      APRO C
ATOM    391  O   VAL A  26     -22.961 -26.290  -6.170  0.00  0.00      APRO O
ATOM    392  N   VAL A  27     -23.523 -25.136  -4.331  0.00  0.00      APRO N
ATOM    393  HN  VAL A  27     -24.100 -25.011  -3.528  0.00  0.00      APRO  
ATOM    394  CA  VAL A  27     -22.437 -24.179  -4.445  0.00  0.00      APRO C
ATOM    395  HA  VAL A  27     -22.060 -24.231  -5.459  0.00  0.00      APRO  
ATOM    396  CB  VAL A  27     -22.861 -22.725  -4.199  0.00  0.00      APRO C
ATOM    397  HB  VAL A  27     -21.972 -22.076  -4.395  0.00  0.00      APRO  
ATOM    398  CG1 VAL A  27     -24.004 -22.325  -5.157  0.00  0.00      APRO C
ATOM    399 HG11 VAL A  27     -24.335 -21.284  -4.949  0.00  0.00      APRO  
ATOM    400 HG12 VAL A  27     -23.682 -22.364  -6.218  0.00  0.00      APRO  
ATOM    401 HG13 VAL A  27     -24.879 -22.996  -5.026  0.00  0.00      APRO  
ATOM    402  CG2 VAL A  27     -23.322 -22.509  -2.745  0.00  0.00      APRO C
ATOM    403 HG21 VAL A  27     -23.663 -21.463  -2.592  0.00  0.00      APRO  
ATOM    404 HG22 VAL A  27     -24.164 -23.191  -2.497  0.00  0.00      APRO  
ATOM    405 HG23 VAL A  27     -22.496 -22.700  -2.029  0.00  0.00      APRO  
ATOM    406  C   VAL A  27     -21.294 -24.549  -3.514  0.00  0.00      APRO C
ATOM    407  O   VAL A  27     -21.488 -25.048  -2.407  0.00  0.00      APRO O
ATOM    408  N   LYS A  28     -20.043 -24.302  -3.937  0.00  0.00      APRO N
ATOM    409  HN  LYS A  28     -19.837 -23.975  -4.858  0.00  0.00      APRO  
ATOM    410  CA  LYS A  28     -18.893 -24.493  -3.083  0.00  0.00      APRO C
ATOM    411  HA  LYS A  28     -19.205 -24.363  -2.054  0.00  0.00      APRO  
ATOM    412  CB  LYS A  28     -18.233 -25.890  -3.277  0.00  0.00      APRO C
ATOM    413  HB1 LYS A  28     -19.023 -26.654  -3.091  0.00  0.00      APRO  
ATOM    414  HB2 LYS A  28     -17.932 -26.004  -4.343  0.00  0.00      APRO  
ATOM    415  CG  LYS A  28     -17.029 -26.217  -2.363  0.00  0.00      APRO C
ATOM    416  HG1 LYS A  28     -16.663 -27.243  -2.595  0.00  0.00      APRO  
ATOM    417  HG2 LYS A  28     -16.199 -25.509  -2.590  0.00  0.00      APRO  
ATOM    418  CD  LYS A  28     -17.369 -26.152  -0.862  0.00  0.00      APRO C
ATOM    419  HD1 LYS A  28     -17.684 -25.112  -0.617  0.00  0.00      APRO  
ATOM    420  HD2 LYS A  28     -18.243 -26.818  -0.675  0.00  0.00      APRO  
ATOM    421  CE  LYS A  28     -16.237 -26.561   0.094  0.00  0.00      APRO C
ATOM    422  HE1 LYS A  28     -16.580 -26.506   1.151  0.00  0.00      APRO  
ATOM    423  HE2 LYS A  28     -15.906 -27.602  -0.115  0.00  0.00      APRO  
ATOM    424  NZ  LYS A  28     -15.044 -25.695  -0.020  0.00  0.00      APRO N
ATOM    425  HZ1 LYS A  28     -14.310 -26.011   0.646  0.00  0.00      APRO  
ATOM    426  HZ2 LYS A  28     -14.673 -25.741  -0.991  0.00  0.00      APRO  
ATOM    427  HZ3 LYS A  28     -15.308 -24.713   0.199  0.00  0.00      APRO  
ATOM    428  C   LYS A  28     -17.891 -23.410  -3.389  0.00  0.00      APRO C
ATOM    429  O   LYS A  28     -17.712 -22.994  -4.531  0.00  0.00      APRO O
ATOM    430  N   SER A  29     -17.208 -22.898  -2.352  0.00  0.00      APRO N
ATOM    431  HN  SER A  29     -17.364 -23.165  -1.401  0.00  0.00      APRO  
ATOM    432  CA  SER A  29     -16.175 -21.904  -2.526  0.00  0.00      APRO C
ATOM    433  HA  SER A  29     -16.252 -21.567  -3.551  0.00  0.00      APRO  
ATOM    434  CB  SER A  29     -16.317 -20.694  -1.569  0.00  0.00      APRO C
ATOM    435  HB1 SER A  29     -15.473 -19.995  -1.767  0.00  0.00      APRO  
ATOM    436  HB2 SER A  29     -17.258 -20.139  -1.783  0.00  0.00      APRO  
ATOM    437  OG  SER A  29     -16.264 -21.077  -0.192  0.00  0.00      APRO O
ATOM    438  HG1 SER A  29     -16.134 -20.270   0.322  0.00  0.00      APRO  
ATOM    439  C   SER A  29     -14.804 -22.513  -2.355  0.00  0.00      APRO C
ATOM    440  O   SER A  29     -14.540 -23.285  -1.427  0.00  0.00      APRO O
ATOM    441  N   SER A  30     -13.877 -22.180  -3.266  0.00  0.00      APRO N
ATOM    442  HN  SER A  30     -14.101 -21.749  -4.140  0.00  0.00      APRO  
ATOM    443  CA  SER A  30     -12.461 -22.415  -3.065  0.00  0.00      APRO C
ATOM    444  HA  SER A  30     -12.371 -23.201  -2.326  0.00  0.00      APRO  
ATOM    445  CB  SER A  30     -11.704 -22.804  -4.357  0.00  0.00      APRO C
ATOM    446  HB1 SER A  30     -10.611 -22.735  -4.152  0.00  0.00      APRO  
ATOM    447  HB2 SER A  30     -11.919 -23.862  -4.629  0.00  0.00      APRO  
ATOM    448  OG  SER A  30     -12.017 -21.928  -5.440  0.00  0.00      APRO O
ATOM    449  HG1 SER A  30     -11.359 -22.083  -6.129  0.00  0.00      APRO  
ATOM    450  C   SER A  30     -11.839 -21.173  -2.477  0.00  0.00      APRO C
ATOM    451  O   SER A  30     -11.660 -20.154  -3.132  0.00  0.00      APRO O
ATOM    452  N   VAL A  31     -11.529 -21.214  -1.167  0.00  0.00      APRO N
ATOM    453  HN  VAL A  31     -11.565 -22.048  -0.622  0.00  0.00      APRO  
ATOM    454  CA  VAL A  31     -11.112 -20.033  -0.431  0.00  0.00      APRO C
ATOM    455  HA  VAL A  31     -11.817 -19.246  -0.666  0.00  0.00      APRO  
ATOM    456  CB  VAL A  31     -11.109 -20.253   1.078  0.00  0.00      APRO C
ATOM    457  HB  VAL A  31     -10.317 -21.008   1.307  0.00  0.00      APRO  
ATOM    458  CG1 VAL A  31     -10.786 -18.937   1.821  0.00  0.00      APRO C
ATOM    459 HG11 VAL A  31     -10.824 -19.096   2.920  0.00  0.00      APRO  
ATOM    460 HG12 VAL A  31      -9.769 -18.567   1.575  0.00  0.00      APRO  
ATOM    461 HG13 VAL A  31     -11.524 -18.148   1.562  0.00  0.00      APRO  
ATOM    462  CG2 VAL A  31     -12.486 -20.766   1.536  0.00  0.00      APRO C
ATOM    463 HG21 VAL A  31     -12.511 -20.893   2.639  0.00  0.00      APRO  
ATOM    464 HG22 VAL A  31     -13.285 -20.049   1.248  0.00  0.00      APRO  
ATOM    465 HG23 VAL A  31     -12.720 -21.750   1.080  0.00  0.00      APRO  
ATOM    466  C   VAL A  31      -9.741 -19.558  -0.862  0.00  0.00      APRO C
ATOM    467  O   VAL A  31      -8.709 -20.076  -0.422  0.00  0.00      APRO O
ATOM    468  N   GLY A  32      -9.708 -18.530  -1.729  0.00  0.00      APRO N
ATOM    469  HN  GLY A  32     -10.538 -18.043  -1.998  0.00  0.00      APRO  
ATOM    470  CA  GLY A  32      -8.478 -18.054  -2.333  0.00  0.00      APRO C
ATOM    471  HA1 GLY A  32      -7.737 -18.043  -1.545  0.00  0.00      APRO  
ATOM    472  HA2 GLY A  32      -8.696 -17.080  -2.751  0.00  0.00      APRO  
ATOM    473  C   GLY A  32      -7.964 -18.932  -3.445  0.00  0.00      APRO C
ATOM    474  O   GLY A  32      -8.561 -19.927  -3.846  0.00  0.00      APRO O
ATOM    475  N   HSE A  33      -6.804 -18.560  -4.008  0.00  0.00      APRO N
ATOM    476  HN  HSE A  33      -6.318 -17.727  -3.746  0.00  0.00      APRO  
ATOM    477  CA  HSE A  33      -6.149 -19.334  -5.049  0.00  0.00      APRO C
ATOM    478  HA  HSE A  33      -6.881 -19.449  -5.839  0.00  0.00      APRO  
ATOM    479  CB  HSE A  33      -4.904 -18.603  -5.593  0.00  0.00      APRO C
ATOM    480  HB1 HSE A  33      -4.165 -18.525  -4.766  0.00  0.00      APRO  
ATOM    481  HB2 HSE A  33      -4.435 -19.215  -6.392  0.00  0.00      APRO  
ATOM    482  ND1 HSE A  33      -4.088 -16.456  -6.486  0.00  0.00      APRO N
ATOM    483  CG  HSE A  33      -5.171 -17.212  -6.099  0.00  0.00      APRO C
ATOM    484  CE1 HSE A  33      -4.592 -15.310  -6.900  0.00  0.00      APRO C
ATOM    485  HE1 HSE A  33      -4.000 -14.473  -7.278  0.00  0.00      APRO  
ATOM    486  NE2 HSE A  33      -5.943 -15.287  -6.795  0.00  0.00      APRO N
ATOM    487  HE2 HSE A  33      -6.556 -14.531  -7.022  0.00  0.00      APRO  
ATOM    488  CD2 HSE A  33      -6.323 -16.509  -6.280  0.00  0.00      APRO C
ATOM    489  HD2 HSE A  33      -7.346 -16.790  -6.073  0.00  0.00      APRO  
ATOM    490  C   HSE A  33      -5.748 -20.740  -4.601  0.00  0.00      APRO C
ATOM    491  O   HSE A  33      -5.477 -20.980  -3.426  0.00  0.00      APRO O
ATOM    492  N   ILE A  34      -5.730 -21.717  -5.529  0.00  0.00      APRO N
ATOM    493  HN  ILE A  34      -5.934 -21.571  -6.495  0.00  0.00      APRO  
ATOM    494  CA  ILE A  34      -5.403 -23.101  -5.188  0.00  0.00      APRO C
ATOM    495  HA  ILE A  34      -5.156 -23.098  -4.134  0.00  0.00      APRO  
ATOM    496  CB  ILE A  34      -6.560 -24.044  -5.511  0.00  0.00      APRO C
ATOM    497  HB  ILE A  34      -6.168 -25.063  -5.264  0.00  0.00      APRO  
ATOM    498  CG2 ILE A  34      -7.773 -23.613  -4.658  0.00  0.00      APRO C
ATOM    499 HG21 ILE A  34      -8.591 -24.359  -4.738  0.00  0.00      APRO  
ATOM    500 HG22 ILE A  34      -7.495 -23.532  -3.586  0.00  0.00      APRO  
ATOM    501 HG23 ILE A  34      -8.166 -22.630  -4.994  0.00  0.00      APRO  
ATOM    502  CG1 ILE A  34      -6.911 -24.082  -7.019  0.00  0.00      APRO C
ATOM    503 HG11 ILE A  34      -7.162 -23.057  -7.373  0.00  0.00      APRO  
ATOM    504 HG12 ILE A  34      -6.015 -24.417  -7.590  0.00  0.00      APRO  
ATOM    505  CD  ILE A  34      -8.074 -25.025  -7.369  0.00  0.00      APRO  
ATOM    506  HD1 ILE A  34      -8.234 -25.049  -8.469  0.00  0.00      APRO  
ATOM    507  HD2 ILE A  34      -7.856 -26.060  -7.028  0.00  0.00      APRO  
ATOM    508  HD3 ILE A  34      -9.018 -24.688  -6.892  0.00  0.00      APRO  
ATOM    509  C   ILE A  34      -4.173 -23.593  -5.925  0.00  0.00      APRO C
ATOM    510  O   ILE A  34      -3.540 -24.572  -5.536  0.00  0.00      APRO O
ATOM    511  N   ARG A  35      -3.809 -22.908  -7.023  0.00  0.00      APRO N
ATOM    512  HN  ARG A  35      -4.284 -22.056  -7.230  0.00  0.00      APRO  
ATOM    513  CA  ARG A  35      -2.771 -23.311  -7.942  0.00  0.00      APRO C
ATOM    514  HA  ARG A  35      -1.965 -23.795  -7.404  0.00  0.00      APRO  
ATOM    515  CB  ARG A  35      -3.408 -24.201  -9.044  0.00  0.00      APRO C
ATOM    516  HB1 ARG A  35      -3.885 -25.062  -8.517  0.00  0.00      APRO  
ATOM    517  HB2 ARG A  35      -4.237 -23.647  -9.537  0.00  0.00      APRO  
ATOM    518  CG  ARG A  35      -2.457 -24.780 -10.110  0.00  0.00      APRO C
ATOM    519  HG1 ARG A  35      -1.974 -23.936 -10.649  0.00  0.00      APRO  
ATOM    520  HG2 ARG A  35      -1.628 -25.322  -9.600  0.00  0.00      APRO  
ATOM    521  CD  ARG A  35      -3.202 -25.750 -11.038  0.00  0.00      APRO C
ATOM    522  HD1 ARG A  35      -3.612 -26.595 -10.438  0.00  0.00      APRO  
ATOM    523  HD2 ARG A  35      -4.044 -25.245 -11.566  0.00  0.00      APRO  
ATOM    524  NE  ARG A  35      -2.265 -26.276 -12.085  0.00  0.00      APRO N
ATOM    525  HE  ARG A  35      -1.468 -26.755 -11.698  0.00  0.00      APRO  
ATOM    526  CZ  ARG A  35      -2.468 -26.124 -13.403  0.00  0.00      APRO C
ATOM    527  NH1 ARG A  35      -3.307 -25.214 -13.884  0.00  0.00      APRO N
ATOM    528 HH11 ARG A  35      -3.461 -25.136 -14.859  0.00  0.00      APRO  
ATOM    529 HH12 ARG A  35      -3.862 -24.722 -13.210  0.00  0.00      APRO  
ATOM    530  NH2 ARG A  35      -1.822 -26.920 -14.253  0.00  0.00      APRO N
ATOM    531 HH21 ARG A  35      -1.894 -26.764 -15.228  0.00  0.00      APRO  
ATOM    532 HH22 ARG A  35      -1.124 -27.512 -13.871  0.00  0.00      APRO  
ATOM    533  C   ARG A  35      -2.190 -22.049  -8.549  0.00  0.00      APRO C
ATOM    534  O   ARG A  35      -2.948 -21.190  -8.993  0.00  0.00      APRO O
ATOM    535  N   ASP A  36      -0.852 -21.908  -8.554  0.00  0.00      APRO N
ATOM    536  HN  ASP A  36      -0.237 -22.585  -8.159  0.00  0.00      APRO  
ATOM    537  CA  ASP A  36      -0.151 -20.771  -9.126  0.00  0.00      APRO C
ATOM    538  HA  ASP A  36      -0.546 -20.563 -10.114  0.00  0.00      APRO  
ATOM    539  CB  ASP A  36      -0.269 -19.477  -8.246  0.00  0.00      APRO C
ATOM    540  HB1 ASP A  36      -1.337 -19.289  -8.015  0.00  0.00      APRO  
ATOM    541  HB2 ASP A  36       0.277 -19.603  -7.290  0.00  0.00      APRO  
ATOM    542  CG  ASP A  36       0.251 -18.182  -8.880  0.00  0.00      APRO C
ATOM    543  OD1 ASP A  36       0.070 -17.947 -10.103  0.00  0.00      APRO O
ATOM    544  OD2 ASP A  36       0.937 -17.391  -8.179  0.00  0.00      APRO O
ATOM    545  C   ASP A  36       1.288 -21.232  -9.316  0.00  0.00      APRO C
ATOM    546  O   ASP A  36       1.639 -22.385  -9.072  0.00  0.00      APRO O
ATOM    547  N   LEU A  37       2.156 -20.360  -9.834  0.00  0.00      APRO N
ATOM    548  HN  LEU A  37       1.861 -19.481 -10.204  0.00  0.00      APRO  
ATOM    549  CA  LEU A  37       3.582 -20.589  -9.913  0.00  0.00      APRO C
ATOM    550  HA  LEU A  37       3.703 -21.543 -10.410  0.00  0.00      APRO  
ATOM    551  CB  LEU A  37       4.232 -19.468 -10.761  0.00  0.00      APRO C
ATOM    552  HB1 LEU A  37       4.057 -18.507 -10.225  0.00  0.00      APRO  
ATOM    553  HB2 LEU A  37       5.334 -19.617 -10.774  0.00  0.00      APRO  
ATOM    554  CG  LEU A  37       3.655 -19.377 -12.193  0.00  0.00      APRO C
ATOM    555  HG  LEU A  37       3.285 -20.405 -12.422  0.00  0.00      APRO  
ATOM    556  CD1 LEU A  37       2.525 -18.351 -12.328  0.00  0.00      APRO C
ATOM    557 HD11 LEU A  37       2.178 -18.289 -13.382  0.00  0.00      APRO  
ATOM    558 HD12 LEU A  37       1.660 -18.636 -11.692  0.00  0.00      APRO  
ATOM    559 HD13 LEU A  37       2.872 -17.342 -12.017  0.00  0.00      APRO  
ATOM    560  CD2 LEU A  37       4.741 -19.030 -13.206  0.00  0.00      APRO C
ATOM    561 HD21 LEU A  37       4.313 -18.987 -14.231  0.00  0.00      APRO  
ATOM    562 HD22 LEU A  37       5.201 -18.044 -12.992  0.00  0.00      APRO  
ATOM    563 HD23 LEU A  37       5.543 -19.800 -13.196  0.00  0.00      APRO  
ATOM    564  C   LEU A  37       4.252 -20.698  -8.523  0.00  0.00      APRO C
ATOM    565  O   LEU A  37       3.718 -20.123  -7.574  0.00  0.00      APRO O
ATOM    566  N   PRO A  38       5.376 -21.408  -8.330  0.00  0.00      APRO N
ATOM    567  CD  PRO A  38       6.010 -22.211  -9.381  0.00  0.00      APRO C
ATOM    568  HD1 PRO A  38       6.362 -21.570 -10.221  0.00  0.00      APRO  
ATOM    569  HD2 PRO A  38       5.307 -22.978  -9.782  0.00  0.00      APRO  
ATOM    570  CA  PRO A  38       6.176 -21.421  -7.094  0.00  0.00      APRO C
ATOM    571  HA  PRO A  38       5.723 -22.137  -6.419  0.00  0.00      APRO  
ATOM    572  CB  PRO A  38       7.540 -21.960  -7.549  0.00  0.00      APRO C
ATOM    573  HB1 PRO A  38       8.051 -22.543  -6.751  0.00  0.00      APRO  
ATOM    574  HB2 PRO A  38       8.212 -21.152  -7.917  0.00  0.00      APRO  
ATOM    575  CG  PRO A  38       7.202 -22.894  -8.709  0.00  0.00      APRO C
ATOM    576  HG1 PRO A  38       6.966 -23.912  -8.341  0.00  0.00      APRO  
ATOM    577  HG2 PRO A  38       8.036 -22.981  -9.443  0.00  0.00      APRO  
ATOM    578  C   PRO A  38       6.353 -20.097  -6.368  0.00  0.00      APRO C
ATOM    579  O   PRO A  38       6.417 -19.063  -7.023  0.00  0.00      APRO O
ATOM    580  N   THR A  39       6.444 -20.052  -5.031  0.00  0.00      APRO N
ATOM    581  HN  THR A  39       6.416 -20.863  -4.447  0.00  0.00      APRO  
ATOM    582  CA  THR A  39       6.595 -18.789  -4.301  0.00  0.00      APRO C
ATOM    583  HA  THR A  39       6.904 -18.055  -5.033  0.00  0.00      APRO  
ATOM    584  CB  THR A  39       5.307 -18.282  -3.639  0.00  0.00      APRO C
ATOM    585  HB  THR A  39       5.590 -17.360  -3.075  0.00  0.00      APRO  
ATOM    586  OG1 THR A  39       4.799 -19.209  -2.691  0.00  0.00      APRO O
ATOM    587  HG1 THR A  39       3.994 -18.808  -2.345  0.00  0.00      APRO  
ATOM    588  CG2 THR A  39       4.211 -18.069  -4.689  0.00  0.00      APRO C
ATOM    589 HG21 THR A  39       3.315 -17.596  -4.235  0.00  0.00      APRO  
ATOM    590 HG22 THR A  39       4.575 -17.402  -5.500  0.00  0.00      APRO  
ATOM    591 HG23 THR A  39       3.901 -19.034  -5.145  0.00  0.00      APRO  
ATOM    592  C   THR A  39       7.725 -18.885  -3.278  0.00  0.00      APRO C
ATOM    593  O   THR A  39       8.753 -19.510  -3.514  0.00  0.00      APRO O
ATOM    594  N   SER A  40       7.585 -18.231  -2.106  0.00  0.00      APRO N
ATOM    595  HN  SER A  40       6.820 -17.607  -1.951  0.00  0.00      APRO  
ATOM    596  CA  SER A  40       8.491 -18.352  -0.980  0.00  0.00      APRO C
ATOM    597  HA  SER A  40       9.471 -18.563  -1.388  0.00  0.00      APRO  
ATOM    598  CB  SER A  40       8.549 -17.063  -0.116  0.00  0.00      APRO C
ATOM    599  HB1 SER A  40       9.268 -17.237   0.717  0.00  0.00      APRO  
ATOM    600  HB2 SER A  40       8.943 -16.211  -0.716  0.00  0.00      APRO  
ATOM    601  OG  SER A  40       7.271 -16.751   0.441  0.00  0.00      APRO O
ATOM    602  HG1 SER A  40       7.416 -16.091   1.130  0.00  0.00      APRO  
ATOM    603  C   SER A  40       8.087 -19.550  -0.129  0.00  0.00      APRO C
ATOM    604  O   SER A  40       7.196 -20.318  -0.469  0.00  0.00      APRO O
ATOM    605  N   GLY A  41       8.796 -19.813   0.991  0.00  0.00      APRO N
ATOM    606  HN  GLY A  41       9.521 -19.210   1.323  0.00  0.00      APRO  
ATOM    607  CA  GLY A  41       8.547 -21.009   1.799  0.00  0.00      APRO C
ATOM    608  HA1 GLY A  41       7.506 -21.273   1.671  0.00  0.00      APRO  
ATOM    609  HA2 GLY A  41       8.825 -20.778   2.819  0.00  0.00      APRO  
ATOM    610  C   GLY A  41       9.383 -22.174   1.343  0.00  0.00      APRO C
ATOM    611  O   GLY A  41       9.450 -23.217   1.982  0.00  0.00      APRO O
ATOM    612  N   SER A  42      10.102 -21.992   0.227  0.00  0.00      APRO N
ATOM    613  HN  SER A  42       9.993 -21.162  -0.321  0.00  0.00      APRO  
ATOM    614  CA  SER A  42      11.072 -22.922  -0.296  0.00  0.00      APRO C
ATOM    615  HA  SER A  42      11.377 -23.582   0.505  0.00  0.00      APRO  
ATOM    616  CB  SER A  42      10.552 -23.658  -1.554  0.00  0.00      APRO C
ATOM    617  HB1 SER A  42       9.638 -24.227  -1.269  0.00  0.00      APRO  
ATOM    618  HB2 SER A  42      10.250 -22.924  -2.336  0.00  0.00      APRO  
ATOM    619  OG  SER A  42      11.522 -24.581  -2.066  0.00  0.00      APRO O
ATOM    620  HG1 SER A  42      11.064 -25.154  -2.694  0.00  0.00      APRO  
ATOM    621  C   SER A  42      12.274 -22.094  -0.678  0.00  0.00      APRO C
ATOM    622  O   SER A  42      12.155 -21.149  -1.449  0.00  0.00      APRO O
ATOM    623  N   ALA A  43      13.455 -22.395  -0.102  0.00  0.00      APRO N
ATOM    624  HN  ALA A  43      13.500 -23.105   0.600  0.00  0.00      APRO  
ATOM    625  CA  ALA A  43      14.719 -21.754  -0.423  0.00  0.00      APRO C
ATOM    626  HA  ALA A  43      15.489 -22.155   0.225  0.00  0.00      APRO  
ATOM    627  CB  ALA A  43      15.196 -22.214  -1.812  0.00  0.00      APRO C
ATOM    628  HB1 ALA A  43      15.200 -23.324  -1.856  0.00  0.00      APRO  
ATOM    629  HB2 ALA A  43      14.517 -21.842  -2.611  0.00  0.00      APRO  
ATOM    630  HB3 ALA A  43      16.226 -21.858  -2.029  0.00  0.00      APRO  
ATOM    631  C   ALA A  43      14.738 -20.238  -0.228  0.00  0.00      APRO C
ATOM    632  O   ALA A  43      15.359 -19.471  -0.952  0.00  0.00      APRO O
ATOM    633  N   ALA A  44      14.092 -19.773   0.851  0.00  0.00      APRO N
ATOM    634  HN  ALA A  44      13.655 -20.398   1.497  0.00  0.00      APRO  
ATOM    635  CA  ALA A  44      13.971 -18.362   1.170  0.00  0.00      APRO C
ATOM    636  HA  ALA A  44      13.758 -17.805   0.265  0.00  0.00      APRO  
ATOM    637  CB  ALA A  44      12.823 -18.202   2.184  0.00  0.00      APRO C
ATOM    638  HB1 ALA A  44      11.881 -18.594   1.745  0.00  0.00      APRO  
ATOM    639  HB2 ALA A  44      13.030 -18.773   3.115  0.00  0.00      APRO  
ATOM    640  HB3 ALA A  44      12.659 -17.136   2.452  0.00  0.00      APRO  
ATOM    641  C   ALA A  44      15.240 -17.759   1.757  0.00  0.00      APRO C
ATOM    642  O   ALA A  44      15.437 -16.550   1.762  0.00  0.00      APRO O
ATOM    643  N   LYS A  45      16.144 -18.618   2.259  0.00  0.00      APRO N
ATOM    644  HN  LYS A  45      15.971 -19.601   2.303  0.00  0.00      APRO  
ATOM    645  CA  LYS A  45      17.433 -18.196   2.774  0.00  0.00      APRO C
ATOM    646  HA  LYS A  45      17.566 -17.155   2.504  0.00  0.00      APRO  
ATOM    647  CB  LYS A  45      17.519 -18.462   4.297  0.00  0.00      APRO C
ATOM    648  HB1 LYS A  45      17.328 -19.549   4.451  0.00  0.00      APRO  
ATOM    649  HB2 LYS A  45      18.562 -18.276   4.639  0.00  0.00      APRO  
ATOM    650  CG  LYS A  45      16.517 -17.651   5.137  0.00  0.00      APRO C
ATOM    651  HG1 LYS A  45      16.704 -16.564   4.978  0.00  0.00      APRO  
ATOM    652  HG2 LYS A  45      15.485 -17.866   4.778  0.00  0.00      APRO  
ATOM    653  CD  LYS A  45      16.646 -17.974   6.635  0.00  0.00      APRO C
ATOM    654  HD1 LYS A  45      16.460 -19.063   6.777  0.00  0.00      APRO  
ATOM    655  HD2 LYS A  45      17.698 -17.772   6.944  0.00  0.00      APRO  
ATOM    656  CE  LYS A  45      15.691 -17.164   7.514  0.00  0.00      APRO C
ATOM    657  HE1 LYS A  45      15.888 -16.074   7.403  0.00  0.00      APRO  
ATOM    658  HE2 LYS A  45      14.634 -17.361   7.228  0.00  0.00      APRO  
ATOM    659  NZ  LYS A  45      15.876 -17.536   8.936  0.00  0.00      APRO N
ATOM    660  HZ1 LYS A  45      15.228 -16.985   9.535  0.00  0.00      APRO  
ATOM    661  HZ2 LYS A  45      15.681 -18.550   9.058  0.00  0.00      APRO  
ATOM    662  HZ3 LYS A  45      16.858 -17.341   9.219  0.00  0.00      APRO  
ATOM    663  C   LYS A  45      18.549 -18.980   2.115  0.00  0.00      APRO C
ATOM    664  O   LYS A  45      19.642 -18.471   1.898  0.00  0.00      APRO O
ATOM    665  N   LYS A  46      18.278 -20.238   1.716  0.00  0.00      APRO N
ATOM    666  HN  LYS A  46      17.379 -20.650   1.856  0.00  0.00      APRO  
ATOM    667  CA  LYS A  46      19.246 -21.087   1.062  0.00  0.00      APRO C
ATOM    668  HA  LYS A  46      20.230 -20.713   1.319  0.00  0.00      APRO  
ATOM    669  CB  LYS A  46      19.059 -22.567   1.496  0.00  0.00      APRO C
ATOM    670  HB1 LYS A  46      18.000 -22.841   1.281  0.00  0.00      APRO  
ATOM    671  HB2 LYS A  46      19.688 -23.217   0.847  0.00  0.00      APRO  
ATOM    672  CG  LYS A  46      19.351 -22.846   2.982  0.00  0.00      APRO C
ATOM    673  HG1 LYS A  46      20.392 -22.527   3.215  0.00  0.00      APRO  
ATOM    674  HG2 LYS A  46      18.667 -22.228   3.608  0.00  0.00      APRO  
ATOM    675  CD  LYS A  46      19.189 -24.344   3.313  0.00  0.00      APRO C
ATOM    676  HD1 LYS A  46      18.137 -24.640   3.099  0.00  0.00      APRO  
ATOM    677  HD2 LYS A  46      19.846 -24.924   2.624  0.00  0.00      APRO  
ATOM    678  CE  LYS A  46      19.533 -24.722   4.759  0.00  0.00      APRO C
ATOM    679  HE1 LYS A  46      20.592 -24.467   4.987  0.00  0.00      APRO  
ATOM    680  HE2 LYS A  46      18.878 -24.175   5.472  0.00  0.00      APRO  
ATOM    681  NZ  LYS A  46      19.340 -26.178   4.952  0.00  0.00      APRO N
ATOM    682  HZ1 LYS A  46      19.573 -26.441   5.931  0.00  0.00      APRO  
ATOM    683  HZ2 LYS A  46      18.349 -26.426   4.754  0.00  0.00      APRO  
ATOM    684  HZ3 LYS A  46      19.960 -26.698   4.298  0.00  0.00      APRO  
ATOM    685  C   LYS A  46      19.108 -20.997  -0.443  0.00  0.00      APRO C
ATOM    686  O   LYS A  46      19.740 -21.774  -1.130  0.00  0.00      APRO O
ATOM    687  N   SER A  47      18.313 -20.037  -0.983  0.00  0.00      APRO N
ATOM    688  HN  SER A  47      17.833 -19.442  -0.338  0.00  0.00      APRO  
ATOM    689  CA  SER A  47      18.044 -19.732  -2.402  0.00  0.00      APRO C
ATOM    690  HA  SER A  47      16.990 -19.954  -2.505  0.00  0.00      APRO  
ATOM    691  CB  SER A  47      18.248 -18.208  -2.636  0.00  0.00      APRO C
ATOM    692  HB1 SER A  47      17.592 -17.658  -1.924  0.00  0.00      APRO  
ATOM    693  HB2 SER A  47      19.298 -17.917  -2.405  0.00  0.00      APRO  
ATOM    694  OG  SER A  47      17.905 -17.782  -3.959  0.00  0.00      APRO O
ATOM    695  HG1 SER A  47      17.848 -16.818  -3.941  0.00  0.00      APRO  
ATOM    696  C   SER A  47      18.782 -20.547  -3.453  0.00  0.00      APRO C
ATOM    697  O   SER A  47      18.208 -21.404  -4.122  0.00  0.00      APRO O
ATOM    698  N   ALA A  48      20.098 -20.322  -3.585  0.00  0.00      APRO N
ATOM    699  HN  ALA A  48      20.542 -19.592  -3.066  0.00  0.00      APRO  
ATOM    700  CA  ALA A  48      20.964 -21.080  -4.452  0.00  0.00      APRO C
ATOM    701  HA  ALA A  48      20.445 -21.266  -5.386  0.00  0.00      APRO  
ATOM    702  CB  ALA A  48      22.199 -20.196  -4.713  0.00  0.00      APRO C
ATOM    703  HB1 ALA A  48      21.878 -19.227  -5.150  0.00  0.00      APRO  
ATOM    704  HB2 ALA A  48      22.743 -19.981  -3.768  0.00  0.00      APRO  
ATOM    705  HB3 ALA A  48      22.904 -20.677  -5.425  0.00  0.00      APRO  
ATOM    706  C   ALA A  48      21.389 -22.460  -3.908  0.00  0.00      APRO C
ATOM    707  O   ALA A  48      22.578 -22.728  -3.759  0.00  0.00      APRO O
ATOM    708  N   ASP A  49      20.413 -23.354  -3.638  0.00  0.00      APRO N
ATOM    709  HN  ASP A  49      19.464 -23.162  -3.876  0.00  0.00      APRO  
ATOM    710  CA  ASP A  49      20.587 -24.652  -2.999  0.00  0.00      APRO C
ATOM    711  HA  ASP A  49      21.284 -25.244  -3.582  0.00  0.00      APRO  
ATOM    712  CB  ASP A  49      21.073 -24.502  -1.522  0.00  0.00      APRO C
ATOM    713  HB1 ASP A  49      21.941 -23.813  -1.491  0.00  0.00      APRO  
ATOM    714  HB2 ASP A  49      20.270 -24.078  -0.888  0.00  0.00      APRO  
ATOM    715  CG  ASP A  49      21.526 -25.809  -0.890  0.00  0.00      APRO C
ATOM    716  OD1 ASP A  49      21.665 -26.807  -1.638  0.00  0.00      APRO O
ATOM    717  OD2 ASP A  49      21.638 -25.837   0.365  0.00  0.00      APRO O
ATOM    718  C   ASP A  49      19.221 -25.364  -3.082  0.00  0.00      APRO C
ATOM    719  O   ASP A  49      18.532 -25.309  -4.102  0.00  0.00      APRO O
ATOM    720  N   SER A  50      18.770 -26.043  -2.007  0.00  0.00      APRO N
ATOM    721  HN  SER A  50      19.325 -26.132  -1.180  0.00  0.00      APRO  
ATOM    722  CA  SER A  50      17.478 -26.698  -1.929  0.00  0.00      APRO C
ATOM    723  HA  SER A  50      16.847 -26.217  -2.665  0.00  0.00      APRO  
ATOM    724  CB  SER A  50      17.560 -28.209  -2.282  0.00  0.00      APRO C
ATOM    725  HB1 SER A  50      16.523 -28.585  -2.437  0.00  0.00      APRO  
ATOM    726  HB2 SER A  50      18.107 -28.354  -3.241  0.00  0.00      APRO  
ATOM    727  OG  SER A  50      18.160 -28.991  -1.250  0.00  0.00      APRO O
ATOM    728  HG1 SER A  50      17.969 -29.916  -1.448  0.00  0.00      APRO  
ATOM    729  C   SER A  50      16.840 -26.462  -0.560  0.00  0.00      APRO C
ATOM    730  O   SER A  50      17.465 -25.949   0.366  0.00  0.00      APRO O
ATOM    731  N   THR A  51      15.532 -26.770  -0.407  0.00  0.00      APRO N
ATOM    732  HN  THR A  51      14.964 -27.107  -1.158  0.00  0.00      APRO  
ATOM    733  CA  THR A  51      14.822 -26.639   0.877  0.00  0.00      APRO C
ATOM    734  HA  THR A  51      15.461 -27.062   1.641  0.00  0.00      APRO  
ATOM    735  CB  THR A  51      14.363 -25.209   1.227  0.00  0.00      APRO C
ATOM    736  HB  THR A  51      13.931 -24.784   0.288  0.00  0.00      APRO  
ATOM    737  OG1 THR A  51      15.405 -24.317   1.608  0.00  0.00      APRO O
ATOM    738  HG1 THR A  51      14.968 -23.481   1.804  0.00  0.00      APRO  
ATOM    739  CG2 THR A  51      13.424 -25.142   2.436  0.00  0.00      APRO C
ATOM    740 HG21 THR A  51      13.034 -24.112   2.577  0.00  0.00      APRO  
ATOM    741 HG22 THR A  51      12.556 -25.819   2.290  0.00  0.00      APRO  
ATOM    742 HG23 THR A  51      13.949 -25.445   3.368  0.00  0.00      APRO  
ATOM    743  C   THR A  51      13.578 -27.516   0.818  0.00  0.00      APRO C
ATOM    744  O   THR A  51      13.450 -28.477   1.569  0.00  0.00      APRO O
ATOM    745  N   SER A  52      12.608 -27.211  -0.083  0.00  0.00      APRO N
ATOM    746  HN  SER A  52      12.642 -26.411  -0.682  0.00  0.00      APRO  
ATOM    747  CA  SER A  52      11.410 -28.042  -0.257  0.00  0.00      APRO C
ATOM    748  HA  SER A  52      11.175 -28.446   0.719  0.00  0.00      APRO  
ATOM    749  CB  SER A  52      10.223 -27.245  -0.876  0.00  0.00      APRO C
ATOM    750  HB1 SER A  52      10.026 -26.360  -0.229  0.00  0.00      APRO  
ATOM    751  HB2 SER A  52      10.499 -26.859  -1.884  0.00  0.00      APRO  
ATOM    752  OG  SER A  52       9.026 -28.019  -0.948  0.00  0.00      APRO O
ATOM    753  HG1 SER A  52       8.302 -27.405  -1.125  0.00  0.00      APRO  
ATOM    754  C   SER A  52      11.705 -29.209  -1.167  0.00  0.00      APRO C
ATOM    755  O   SER A  52      11.439 -30.373  -0.868  0.00  0.00      APRO O
ATOM    756  N   THR A  53      12.330 -28.919  -2.324  0.00  0.00      APRO N
ATOM    757  HN  THR A  53      12.525 -27.983  -2.616  0.00  0.00      APRO  
ATOM    758  CA  THR A  53      12.777 -29.936  -3.250  0.00  0.00      APRO C
ATOM    759  HA  THR A  53      11.924 -30.577  -3.425  0.00  0.00      APRO  
ATOM    760  CB  THR A  53      13.306 -29.355  -4.557  0.00  0.00      APRO C
ATOM    761  HB  THR A  53      13.819 -30.196  -5.085  0.00  0.00      APRO  
ATOM    762  OG1 THR A  53      14.283 -28.348  -4.318  0.00  0.00      APRO O
ATOM    763  HG1 THR A  53      14.548 -28.035  -5.190  0.00  0.00      APRO  
ATOM    764  CG2 THR A  53      12.168 -28.688  -5.338  0.00  0.00      APRO C
ATOM    765 HG21 THR A  53      12.515 -28.362  -6.341  0.00  0.00      APRO  
ATOM    766 HG22 THR A  53      11.328 -29.400  -5.483  0.00  0.00      APRO  
ATOM    767 HG23 THR A  53      11.780 -27.798  -4.798  0.00  0.00      APRO  
ATOM    768  C   THR A  53      13.850 -30.807  -2.618  0.00  0.00      APRO C
ATOM    769  O   THR A  53      14.823 -30.321  -2.054  0.00  0.00      APRO O
ATOM    770  N   LYS A  54      13.708 -32.143  -2.701  0.00  0.00      APRO N
ATOM    771  HN  LYS A  54      12.948 -32.584  -3.176  0.00  0.00      APRO  
ATOM    772  CA  LYS A  54      14.668 -33.052  -2.095  0.00  0.00      APRO C
ATOM    773  HA  LYS A  54      15.168 -32.512  -1.300  0.00  0.00      APRO  
ATOM    774  CB  LYS A  54      13.956 -34.341  -1.604  0.00  0.00      APRO C
ATOM    775  HB1 LYS A  54      13.461 -34.800  -2.491  0.00  0.00      APRO  
ATOM    776  HB2 LYS A  54      14.724 -35.071  -1.262  0.00  0.00      APRO  
ATOM    777  CG  LYS A  54      12.903 -34.104  -0.507  0.00  0.00      APRO C
ATOM    778  HG1 LYS A  54      13.393 -33.627   0.372  0.00  0.00      APRO  
ATOM    779  HG2 LYS A  54      12.137 -33.390  -0.888  0.00  0.00      APRO  
ATOM    780  CD  LYS A  54      12.238 -35.417  -0.060  0.00  0.00      APRO C
ATOM    781  HD1 LYS A  54      11.766 -35.893  -0.950  0.00  0.00      APRO  
ATOM    782  HD2 LYS A  54      13.037 -36.105   0.301  0.00  0.00      APRO  
ATOM    783  CE  LYS A  54      11.197 -35.204   1.042  0.00  0.00      APRO C
ATOM    784  HE1 LYS A  54      11.673 -34.768   1.949  0.00  0.00      APRO  
ATOM    785  HE2 LYS A  54      10.398 -34.512   0.696  0.00  0.00      APRO  
ATOM    786  NZ  LYS A  54      10.581 -36.501   1.405  0.00  0.00      APRO N
ATOM    787  HZ1 LYS A  54       9.873 -36.362   2.155  0.00  0.00      APRO  
ATOM    788  HZ2 LYS A  54      10.121 -36.913   0.568  0.00  0.00      APRO  
ATOM    789  HZ3 LYS A  54      11.319 -37.151   1.744  0.00  0.00      APRO  
ATOM    790  C   LYS A  54      15.730 -33.460  -3.105  0.00  0.00      APRO C
ATOM    791  O   LYS A  54      16.620 -34.258  -2.831  0.00  0.00      APRO O
ATOM    792  N   THR A  55      15.641 -32.904  -4.322  0.00  0.00      APRO N
ATOM    793  HN  THR A  55      14.889 -32.286  -4.547  0.00  0.00      APRO  
ATOM    794  CA  THR A  55      16.575 -33.120  -5.402  0.00  0.00      APRO C
ATOM    795  HA  THR A  55      17.574 -33.126  -4.988  0.00  0.00      APRO  
ATOM    796  CB  THR A  55      16.301 -34.408  -6.178  0.00  0.00      APRO C
ATOM    797  HB  THR A  55      16.430 -35.244  -5.447  0.00  0.00      APRO  
ATOM    798  OG1 THR A  55      17.249 -34.613  -7.216  0.00  0.00      APRO O
ATOM    799  HG1 THR A  55      16.985 -35.433  -7.646  0.00  0.00      APRO  
ATOM    800  CG2 THR A  55      14.893 -34.429  -6.798  0.00  0.00      APRO C
ATOM    801 HG21 THR A  55      14.678 -35.417  -7.257  0.00  0.00      APRO  
ATOM    802 HG22 THR A  55      14.124 -34.240  -6.019  0.00  0.00      APRO  
ATOM    803 HG23 THR A  55      14.790 -33.650  -7.584  0.00  0.00      APRO  
ATOM    804  C   THR A  55      16.479 -31.890  -6.277  0.00  0.00      APRO C
ATOM    805  O   THR A  55      15.445 -31.223  -6.304  0.00  0.00      APRO O
ATOM    806  N   ALA A  56      17.557 -31.523  -6.986  0.00  0.00      APRO N
ATOM    807  HN  ALA A  56      18.384 -32.084  -6.994  0.00  0.00      APRO  
ATOM    808  CA  ALA A  56      17.618 -30.316  -7.780  0.00  0.00      APRO C
ATOM    809  HA  ALA A  56      16.705 -29.740  -7.681  0.00  0.00      APRO  
ATOM    810  CB  ALA A  56      18.812 -29.441  -7.355  0.00  0.00      APRO C
ATOM    811  HB1 ALA A  56      18.696 -29.144  -6.291  0.00  0.00      APRO  
ATOM    812  HB2 ALA A  56      19.770 -29.998  -7.452  0.00  0.00      APRO  
ATOM    813  HB3 ALA A  56      18.878 -28.514  -7.965  0.00  0.00      APRO  
ATOM    814  C   ALA A  56      17.750 -30.660  -9.251  0.00  0.00      APRO C
ATOM    815  O   ALA A  56      18.371 -31.647  -9.632  0.00  0.00      APRO O
ATOM    816  N   LYS A  57      17.143 -29.843 -10.132  0.00  0.00      APRO N
ATOM    817  HN  LYS A  57      16.644 -29.026  -9.846  0.00  0.00      APRO  
ATOM    818  CA  LYS A  57      17.164 -30.082 -11.558  0.00  0.00      APRO C
ATOM    819  HA  LYS A  57      17.792 -30.947 -11.733  0.00  0.00      APRO  
ATOM    820  CB  LYS A  57      15.740 -30.271 -12.129  0.00  0.00      APRO C
ATOM    821  HB1 LYS A  57      15.147 -29.374 -11.835  0.00  0.00      APRO  
ATOM    822  HB2 LYS A  57      15.791 -30.260 -13.241  0.00  0.00      APRO  
ATOM    823  CG  LYS A  57      15.034 -31.534 -11.623  0.00  0.00      APRO C
ATOM    824  HG1 LYS A  57      15.657 -32.424 -11.871  0.00  0.00      APRO  
ATOM    825  HG2 LYS A  57      14.953 -31.484 -10.513  0.00  0.00      APRO  
ATOM    826  CD  LYS A  57      13.647 -31.689 -12.262  0.00  0.00      APRO C
ATOM    827  HD1 LYS A  57      13.057 -30.768 -12.049  0.00  0.00      APRO  
ATOM    828  HD2 LYS A  57      13.779 -31.752 -13.367  0.00  0.00      APRO  
ATOM    829  CE  LYS A  57      12.914 -32.926 -11.748  0.00  0.00      APRO C
ATOM    830  HE1 LYS A  57      13.483 -33.849 -11.998  0.00  0.00      APRO  
ATOM    831  HE2 LYS A  57      12.791 -32.877 -10.644  0.00  0.00      APRO  
ATOM    832  NZ  LYS A  57      11.576 -33.009 -12.373  0.00  0.00      APRO N
ATOM    833  HZ1 LYS A  57      11.073 -33.851 -12.027  0.00  0.00      APRO  
ATOM    834  HZ2 LYS A  57      11.028 -32.157 -12.135  0.00  0.00      APRO  
ATOM    835  HZ3 LYS A  57      11.680 -33.070 -13.406  0.00  0.00      APRO  
ATOM    836  C   LYS A  57      17.793 -28.914 -12.280  0.00  0.00      APRO C
ATOM    837  O   LYS A  57      17.527 -27.752 -11.984  0.00  0.00      APRO O
ATOM    838  N   LYS A  58      18.631 -29.199 -13.290  0.00  0.00      APRO N
ATOM    839  HN  LYS A  58      18.860 -30.127 -13.580  0.00  0.00      APRO  
ATOM    840  CA  LYS A  58      19.272 -28.146 -14.042  0.00  0.00      APRO C
ATOM    841  HA  LYS A  58      18.566 -27.325 -14.079  0.00  0.00      APRO  
ATOM    842  CB  LYS A  58      20.534 -27.675 -13.274  0.00  0.00      APRO C
ATOM    843  HB1 LYS A  58      21.028 -26.897 -13.901  0.00  0.00      APRO  
ATOM    844  HB2 LYS A  58      20.218 -27.166 -12.336  0.00  0.00      APRO  
ATOM    845  CG  LYS A  58      21.572 -28.769 -12.954  0.00  0.00      APRO C
ATOM    846  HG1 LYS A  58      21.077 -29.584 -12.378  0.00  0.00      APRO  
ATOM    847  HG2 LYS A  58      21.938 -29.212 -13.909  0.00  0.00      APRO  
ATOM    848  CD  LYS A  58      22.725 -28.181 -12.138  0.00  0.00      APRO C
ATOM    849  HD1 LYS A  58      23.015 -27.205 -12.591  0.00  0.00      APRO  
ATOM    850  HD2 LYS A  58      22.351 -27.973 -11.109  0.00  0.00      APRO  
ATOM    851  CE  LYS A  58      23.964 -29.061 -12.033  0.00  0.00      APRO C
ATOM    852  HE1 LYS A  58      23.717 -30.024 -11.533  0.00  0.00      APRO  
ATOM    853  HE2 LYS A  58      24.372 -29.284 -13.044  0.00  0.00      APRO  
ATOM    854  NZ  LYS A  58      24.999 -28.365 -11.242  0.00  0.00      APRO N
ATOM    855  HZ1 LYS A  58      25.849 -28.961 -11.165  0.00  0.00      APRO  
ATOM    856  HZ2 LYS A  58      25.247 -27.468 -11.707  0.00  0.00      APRO  
ATOM    857  HZ3 LYS A  58      24.630 -28.165 -10.290  0.00  0.00      APRO  
ATOM    858  C   LYS A  58      19.582 -28.547 -15.484  0.00  0.00      APRO C
ATOM    859  O   LYS A  58      20.742 -28.479 -15.875  0.00  0.00      APRO O
ATOM    860  N   PRO A  59      18.626 -28.936 -16.356  0.00  0.00      APRO N
ATOM    861  CD  PRO A  59      17.177 -28.939 -16.096  0.00  0.00      APRO C
ATOM    862  HD1 PRO A  59      16.724 -27.936 -16.267  0.00  0.00      APRO  
ATOM    863  HD2 PRO A  59      16.944 -29.268 -15.057  0.00  0.00      APRO  
ATOM    864  CA  PRO A  59      18.925 -29.484 -17.687  0.00  0.00      APRO C
ATOM    865  HA  PRO A  59      19.480 -30.406 -17.557  0.00  0.00      APRO  
ATOM    866  CB  PRO A  59      17.547 -29.784 -18.302  0.00  0.00      APRO C
ATOM    867  HB1 PRO A  59      17.548 -30.730 -18.889  0.00  0.00      APRO  
ATOM    868  HB2 PRO A  59      17.180 -28.945 -18.935  0.00  0.00      APRO  
ATOM    869  CG  PRO A  59      16.617 -29.944 -17.101  0.00  0.00      APRO C
ATOM    870  HG1 PRO A  59      16.628 -30.985 -16.723  0.00  0.00      APRO  
ATOM    871  HG2 PRO A  59      15.561 -29.678 -17.336  0.00  0.00      APRO  
ATOM    872  C   PRO A  59      19.692 -28.571 -18.622  0.00  0.00      APRO C
ATOM    873  O   PRO A  59      20.180 -29.023 -19.648  0.00  0.00      APRO O
ATOM    874  N   LYS A  60      19.713 -27.263 -18.329  0.00  0.00      APRO N
ATOM    875  HN  LYS A  60      19.207 -26.916 -17.541  0.00  0.00      APRO  
ATOM    876  CA  LYS A  60      20.430 -26.269 -19.079  0.00  0.00      APRO C
ATOM    877  HA  LYS A  60      20.301 -26.505 -20.129  0.00  0.00      APRO  
ATOM    878  CB  LYS A  60      19.819 -24.897 -18.704  0.00  0.00      APRO C
ATOM    879  HB1 LYS A  60      20.068 -24.709 -17.634  0.00  0.00      APRO  
ATOM    880  HB2 LYS A  60      20.331 -24.100 -19.289  0.00  0.00      APRO  
ATOM    881  CG  LYS A  60      18.282 -24.790 -18.882  0.00  0.00      APRO C
ATOM    882  HG1 LYS A  60      17.794 -25.644 -18.360  0.00  0.00      APRO  
ATOM    883  HG2 LYS A  60      17.925 -23.854 -18.393  0.00  0.00      APRO  
ATOM    884  CD  LYS A  60      17.811 -24.804 -20.351  0.00  0.00      APRO C
ATOM    885  HD1 LYS A  60      18.536 -24.215 -20.959  0.00  0.00      APRO  
ATOM    886  HD2 LYS A  60      17.847 -25.856 -20.717  0.00  0.00      APRO  
ATOM    887  CE  LYS A  60      16.387 -24.247 -20.590  0.00  0.00      APRO C
ATOM    888  HE1 LYS A  60      16.284 -23.235 -20.139  0.00  0.00      APRO  
ATOM    889  HE2 LYS A  60      16.175 -24.171 -21.679  0.00  0.00      APRO  
ATOM    890  NZ  LYS A  60      15.371 -25.120 -19.987  0.00  0.00      APRO N
ATOM    891  HZ1 LYS A  60      14.421 -24.730 -20.156  0.00  0.00      APRO  
ATOM    892  HZ2 LYS A  60      15.435 -26.069 -20.408  0.00  0.00      APRO  
ATOM    893  HZ3 LYS A  60      15.538 -25.188 -18.963  0.00  0.00      APRO  
ATOM    894  C   LYS A  60      21.936 -26.331 -18.776  0.00  0.00      APRO C
ATOM    895  O   LYS A  60      22.501 -27.377 -18.492  0.00  0.00      APRO O
ATOM    896  N   LYS A  61      22.658 -25.195 -18.812  0.00  0.00      APRO N
ATOM    897  HN  LYS A  61      22.270 -24.315 -19.081  0.00  0.00      APRO  
ATOM    898  CA  LYS A  61      24.072 -25.165 -18.458  0.00  0.00      APRO C
ATOM    899  HA  LYS A  61      24.535 -25.961 -19.029  0.00  0.00      APRO  
ATOM    900  CB  LYS A  61      24.691 -23.793 -18.824  0.00  0.00      APRO C
ATOM    901  HB1 LYS A  61      24.074 -23.011 -18.324  0.00  0.00      APRO  
ATOM    902  HB2 LYS A  61      25.707 -23.723 -18.375  0.00  0.00      APRO  
ATOM    903  CG  LYS A  61      24.731 -23.526 -20.338  0.00  0.00      APRO C
ATOM    904  HG1 LYS A  61      25.305 -24.340 -20.837  0.00  0.00      APRO  
ATOM    905  HG2 LYS A  61      23.692 -23.559 -20.740  0.00  0.00      APRO  
ATOM    906  CD  LYS A  61      25.387 -22.176 -20.687  0.00  0.00      APRO C
ATOM    907  HD1 LYS A  61      24.791 -21.362 -20.214  0.00  0.00      APRO  
ATOM    908  HD2 LYS A  61      26.403 -22.155 -20.229  0.00  0.00      APRO  
ATOM    909  CE  LYS A  61      25.495 -21.940 -22.198  0.00  0.00      APRO C
ATOM    910  HE1 LYS A  61      26.107 -22.738 -22.675  0.00  0.00      APRO  
ATOM    911  HE2 LYS A  61      24.486 -21.942 -22.667  0.00  0.00      APRO  
ATOM    912  NZ  LYS A  61      26.137 -20.632 -22.461  0.00  0.00      APRO N
ATOM    913  HZ1 LYS A  61      26.212 -20.472 -23.486  0.00  0.00      APRO  
ATOM    914  HZ2 LYS A  61      25.568 -19.874 -22.033  0.00  0.00      APRO  
ATOM    915  HZ3 LYS A  61      27.088 -20.623 -22.041  0.00  0.00      APRO  
ATOM    916  C   LYS A  61      24.354 -25.439 -16.985  0.00  0.00      APRO C
ATOM    917  O   LYS A  61      25.394 -26.008 -16.673  0.00  0.00      APRO O
ATOM    918  N   ASP A  62      23.417 -25.003 -16.105  0.00  0.00      APRO N
ATOM    919  HN  ASP A  62      22.611 -24.553 -16.480  0.00  0.00      APRO  
ATOM    920  CA  ASP A  62      23.395 -25.087 -14.651  0.00  0.00      APRO C
ATOM    921  HA  ASP A  62      22.956 -26.035 -14.360  0.00  0.00      APRO  
ATOM    922  CB  ASP A  62      24.799 -24.974 -13.974  0.00  0.00      APRO C
ATOM    923  HB1 ASP A  62      25.495 -25.689 -14.456  0.00  0.00      APRO  
ATOM    924  HB2 ASP A  62      25.210 -23.952 -14.095  0.00  0.00      APRO  
ATOM    925  CG  ASP A  62      24.749 -25.308 -12.492  0.00  0.00      APRO C
ATOM    926  OD1 ASP A  62      23.677 -25.167 -11.865  0.00  0.00      APRO O
ATOM    927  OD2 ASP A  62      25.737 -25.892 -11.975  0.00  0.00      APRO O
ATOM    928  C   ASP A  62      22.444 -23.990 -14.161  0.00  0.00      APRO C
ATOM    929  O   ASP A  62      21.251 -24.205 -13.934  0.00  0.00      APRO O
ATOM    930  N   GLU A  63      22.955 -22.746 -14.095  0.00  0.00      APRO N
ATOM    931  HN  GLU A  63      23.878 -22.580 -14.430  0.00  0.00      APRO  
ATOM    932  CA  GLU A  63      22.296 -21.565 -13.572  0.00  0.00      APRO C
ATOM    933  HA  GLU A  63      22.162 -21.738 -12.512  0.00  0.00      APRO  
ATOM    934  CB  GLU A  63      23.206 -20.363 -13.895  0.00  0.00      APRO C
ATOM    935  HB1 GLU A  63      23.365 -20.334 -14.998  0.00  0.00      APRO  
ATOM    936  HB2 GLU A  63      22.684 -19.414 -13.637  0.00  0.00      APRO  
ATOM    937  CG  GLU A  63      24.583 -20.416 -13.189  0.00  0.00      APRO C
ATOM    938  HG1 GLU A  63      24.445 -20.283 -12.100  0.00  0.00      APRO  
ATOM    939  HG2 GLU A  63      25.089 -21.384 -13.377  0.00  0.00      APRO  
ATOM    940  CD  GLU A  63      25.505 -19.283 -13.638  0.00  0.00      APRO C
ATOM    941  OE1 GLU A  63      25.232 -18.688 -14.713  0.00  0.00      APRO O
ATOM    942  OE2 GLU A  63      26.502 -19.036 -12.916  0.00  0.00      APRO O
ATOM    943  C   GLU A  63      20.919 -21.272 -14.160  0.00  0.00      APRO C
ATOM    944  O   GLU A  63      19.942 -21.030 -13.450  0.00  0.00      APRO O
ATOM    945  N   ARG A  64      20.781 -21.354 -15.501  0.00  0.00      APRO N
ATOM    946  HN  ARG A  64      21.584 -21.539 -16.063  0.00  0.00      APRO  
ATOM    947  CA  ARG A  64      19.518 -21.189 -16.202  0.00  0.00      APRO C
ATOM    948  HA  ARG A  64      19.109 -20.229 -15.910  0.00  0.00      APRO  
ATOM    949  CB  ARG A  64      19.762 -21.206 -17.732  0.00  0.00      APRO C
ATOM    950  HB1 ARG A  64      20.525 -20.418 -17.938  0.00  0.00      APRO  
ATOM    951  HB2 ARG A  64      20.232 -22.171 -18.023  0.00  0.00      APRO  
ATOM    952  CG  ARG A  64      18.512 -20.915 -18.592  0.00  0.00      APRO C
ATOM    953  HG1 ARG A  64      17.686 -21.578 -18.252  0.00  0.00      APRO  
ATOM    954  HG2 ARG A  64      18.165 -19.876 -18.387  0.00  0.00      APRO  
ATOM    955  CD  ARG A  64      18.734 -21.032 -20.107  0.00  0.00      APRO C
ATOM    956  HD1 ARG A  64      19.247 -21.995 -20.333  0.00  0.00      APRO  
ATOM    957  HD2 ARG A  64      17.769 -21.002 -20.665  0.00  0.00      APRO  
ATOM    958  NE  ARG A  64      19.568 -19.875 -20.553  0.00  0.00      APRO N
ATOM    959  HE  ARG A  64      19.910 -19.316 -19.789  0.00  0.00      APRO  
ATOM    960  CZ  ARG A  64      19.837 -19.604 -21.836  0.00  0.00      APRO C
ATOM    961  NH1 ARG A  64      19.488 -20.428 -22.821  0.00  0.00      APRO N
ATOM    962 HH11 ARG A  64      19.720 -20.218 -23.760  0.00  0.00      APRO  
ATOM    963 HH12 ARG A  64      19.111 -21.315 -22.545  0.00  0.00      APRO  
ATOM    964  NH2 ARG A  64      20.490 -18.483 -22.143  0.00  0.00      APRO N
ATOM    965 HH21 ARG A  64      20.618 -18.230 -23.091  0.00  0.00      APRO  
ATOM    966 HH22 ARG A  64      20.642 -17.837 -21.407  0.00  0.00      APRO  
ATOM    967  C   ARG A  64      18.475 -22.239 -15.828  0.00  0.00      APRO C
ATOM    968  O   ARG A  64      17.276 -21.978 -15.809  0.00  0.00      APRO O
ATOM    969  N   GLY A  65      18.900 -23.473 -15.501  0.00  0.00      APRO N
ATOM    970  HN  GLY A  65      19.868 -23.721 -15.516  0.00  0.00      APRO  
ATOM    971  CA  GLY A  65      17.983 -24.535 -15.103  0.00  0.00      APRO C
ATOM    972  HA1 GLY A  65      18.545 -25.459 -15.113  0.00  0.00      APRO  
ATOM    973  HA2 GLY A  65      17.150 -24.515 -15.793  0.00  0.00      APRO  
ATOM    974  C   GLY A  65      17.441 -24.336 -13.716  0.00  0.00      APRO C
ATOM    975  O   GLY A  65      16.264 -24.559 -13.446  0.00  0.00      APRO O
ATOM    976  N   ALA A  66      18.286 -23.844 -12.799  0.00  0.00      APRO N
ATOM    977  HN  ALA A  66      19.259 -23.718 -12.991  0.00  0.00      APRO  
ATOM    978  CA  ALA A  66      17.861 -23.460 -11.471  0.00  0.00      APRO C
ATOM    979  HA  ALA A  66      17.288 -24.262 -11.021  0.00  0.00      APRO  
ATOM    980  CB  ALA A  66      19.098 -23.221 -10.587  0.00  0.00      APRO C
ATOM    981  HB1 ALA A  66      19.718 -24.142 -10.557  0.00  0.00      APRO  
ATOM    982  HB2 ALA A  66      19.726 -22.399 -10.993  0.00  0.00      APRO  
ATOM    983  HB3 ALA A  66      18.812 -22.966  -9.544  0.00  0.00      APRO  
ATOM    984  C   ALA A  66      16.952 -22.231 -11.477  0.00  0.00      APRO C
ATOM    985  O   ALA A  66      16.104 -22.052 -10.603  0.00  0.00      APRO O
ATOM    986  N   LEU A  67      17.111 -21.339 -12.474  0.00  0.00      APRO N
ATOM    987  HN  LEU A  67      17.861 -21.407 -13.128  0.00  0.00      APRO  
ATOM    988  CA  LEU A  67      16.227 -20.210 -12.696  0.00  0.00      APRO C
ATOM    989  HA  LEU A  67      16.153 -19.714 -11.737  0.00  0.00      APRO  
ATOM    990  CB  LEU A  67      16.859 -19.273 -13.749  0.00  0.00      APRO C
ATOM    991  HB1 LEU A  67      17.869 -18.988 -13.372  0.00  0.00      APRO  
ATOM    992  HB2 LEU A  67      17.031 -19.846 -14.687  0.00  0.00      APRO  
ATOM    993  CG  LEU A  67      16.085 -17.978 -14.065  0.00  0.00      APRO C
ATOM    994  HG  LEU A  67      15.107 -18.284 -14.508  0.00  0.00      APRO  
ATOM    995  CD1 LEU A  67      15.842 -17.110 -12.820  0.00  0.00      APRO C
ATOM    996 HD11 LEU A  67      15.325 -16.166 -13.097  0.00  0.00      APRO  
ATOM    997 HD12 LEU A  67      15.210 -17.651 -12.083  0.00  0.00      APRO  
ATOM    998 HD13 LEU A  67      16.804 -16.847 -12.331  0.00  0.00      APRO  
ATOM    999  CD2 LEU A  67      16.859 -17.187 -15.126  0.00  0.00      APRO C
ATOM   1000 HD21 LEU A  67      16.313 -16.255 -15.387  0.00  0.00      APRO  
ATOM   1001 HD22 LEU A  67      17.867 -16.897 -14.767  0.00  0.00      APRO  
ATOM   1002 HD23 LEU A  67      16.978 -17.791 -16.052  0.00  0.00      APRO  
ATOM   1003  C   LEU A  67      14.817 -20.591 -13.126  0.00  0.00      APRO C
ATOM   1004  O   LEU A  67      13.843 -20.124 -12.539  0.00  0.00      APRO O
ATOM   1005  N   VAL A  68      14.661 -21.500 -14.115  0.00  0.00      APRO N
ATOM   1006  HN  VAL A  68      15.424 -21.929 -14.590  0.00  0.00      APRO  
ATOM   1007  CA  VAL A  68      13.341 -21.934 -14.575  0.00  0.00      APRO C
ATOM   1008  HA  VAL A  68      12.789 -21.034 -14.816  0.00  0.00      APRO  
ATOM   1009  CB  VAL A  68      13.321 -22.695 -15.899  0.00  0.00      APRO C
ATOM   1010  HB  VAL A  68      12.252 -22.822 -16.199  0.00  0.00      APRO  
ATOM   1011  CG1 VAL A  68      14.070 -21.872 -16.964  0.00  0.00      APRO C
ATOM   1012 HG11 VAL A  68      14.102 -22.426 -17.927  0.00  0.00      APRO  
ATOM   1013 HG12 VAL A  68      13.570 -20.900 -17.158  0.00  0.00      APRO  
ATOM   1014 HG13 VAL A  68      15.116 -21.677 -16.645  0.00  0.00      APRO  
ATOM   1015  CG2 VAL A  68      13.891 -24.121 -15.785  0.00  0.00      APRO C
ATOM   1016 HG21 VAL A  68      13.894 -24.623 -16.776  0.00  0.00      APRO  
ATOM   1017 HG22 VAL A  68      14.934 -24.095 -15.402  0.00  0.00      APRO  
ATOM   1018 HG23 VAL A  68      13.283 -24.743 -15.096  0.00  0.00      APRO  
ATOM   1019  C   VAL A  68      12.554 -22.680 -13.515  0.00  0.00      APRO C
ATOM   1020  O   VAL A  68      11.343 -22.521 -13.413  0.00  0.00      APRO O
ATOM   1021  N   ASN A  69      13.223 -23.475 -12.649  0.00  0.00      APRO N
ATOM   1022  HN  ASN A  69      14.192 -23.692 -12.762  0.00  0.00      APRO  
ATOM   1023  CA  ASN A  69      12.600 -24.084 -11.481  0.00  0.00      APRO C
ATOM   1024  HA  ASN A  69      11.742 -24.624 -11.868  0.00  0.00      APRO  
ATOM   1025  CB  ASN A  69      13.601 -25.033 -10.768  0.00  0.00      APRO C
ATOM   1026  HB1 ASN A  69      14.609 -24.565 -10.819  0.00  0.00      APRO  
ATOM   1027  HB2 ASN A  69      13.336 -25.138  -9.696  0.00  0.00      APRO  
ATOM   1028  CG  ASN A  69      13.659 -26.396 -11.453  0.00  0.00      APRO C
ATOM   1029  OD1 ASN A  69      13.000 -27.359 -11.058  0.00  0.00      APRO O
ATOM   1030  ND2 ASN A  69      14.492 -26.525 -12.505  0.00  0.00      APRO N
ATOM   1031 HD21 ASN A  69      14.522 -27.411 -12.959  0.00  0.00      APRO  
ATOM   1032 HD22 ASN A  69      15.024 -25.745 -12.818  0.00  0.00      APRO  
ATOM   1033  C   ASN A  69      12.082 -23.050 -10.474  0.00  0.00      APRO C
ATOM   1034  O   ASN A  69      10.990 -23.180  -9.934  0.00  0.00      APRO O
ATOM   1035  N   ARG A  70      12.848 -21.969 -10.221  0.00  0.00      APRO N
ATOM   1036  HN  ARG A  70      13.749 -21.904 -10.643  0.00  0.00      APRO  
ATOM   1037  CA  ARG A  70      12.449 -20.864  -9.358  0.00  0.00      APRO C
ATOM   1038  HA  ARG A  70      12.148 -21.288  -8.407  0.00  0.00      APRO  
ATOM   1039  CB  ARG A  70      13.652 -19.902  -9.198  0.00  0.00      APRO C
ATOM   1040  HB1 ARG A  70      14.542 -20.440  -9.603  0.00  0.00      APRO  
ATOM   1041  HB2 ARG A  70      13.508 -19.014  -9.852  0.00  0.00      APRO  
ATOM   1042  CG  ARG A  70      13.953 -19.480  -7.745  0.00  0.00      APRO C
ATOM   1043  HG1 ARG A  70      13.030 -19.042  -7.305  0.00  0.00      APRO  
ATOM   1044  HG2 ARG A  70      14.169 -20.391  -7.141  0.00  0.00      APRO  
ATOM   1045  CD  ARG A  70      15.154 -18.533  -7.618  0.00  0.00      APRO C
ATOM   1046  HD1 ARG A  70      14.912 -17.561  -8.105  0.00  0.00      APRO  
ATOM   1047  HD2 ARG A  70      15.414 -18.343  -6.551  0.00  0.00      APRO  
ATOM   1048  NE  ARG A  70      16.310 -19.211  -8.291  0.00  0.00      APRO N
ATOM   1049  HE  ARG A  70      16.323 -20.207  -8.147  0.00  0.00      APRO  
ATOM   1050  CZ  ARG A  70      17.253 -18.600  -9.018  0.00  0.00      APRO C
ATOM   1051  NH1 ARG A  70      17.305 -17.279  -9.146  0.00  0.00      APRO N
ATOM   1052 HH11 ARG A  70      17.999 -16.854  -9.711  0.00  0.00      APRO  
ATOM   1053 HH12 ARG A  70      16.536 -16.765  -8.760  0.00  0.00      APRO  
ATOM   1054  NH2 ARG A  70      18.165 -19.350  -9.635  0.00  0.00      APRO N
ATOM   1055 HH21 ARG A  70      18.922 -18.919 -10.106  0.00  0.00      APRO  
ATOM   1056 HH22 ARG A  70      18.167 -20.318  -9.422  0.00  0.00      APRO  
ATOM   1057  C   ARG A  70      11.247 -20.084  -9.889  0.00  0.00      APRO C
ATOM   1058  O   ARG A  70      10.358 -19.651  -9.156  0.00  0.00      APRO O
ATOM   1059  N   MET A  71      11.225 -19.855 -11.214  0.00  0.00      APRO N
ATOM   1060  HN  MET A  71      11.990 -20.089 -11.811  0.00  0.00      APRO  
ATOM   1061  CA  MET A  71      10.103 -19.254 -11.892  0.00  0.00      APRO C
ATOM   1062  HA  MET A  71       9.832 -18.390 -11.297  0.00  0.00      APRO  
ATOM   1063  CB  MET A  71      10.501 -18.889 -13.336  0.00  0.00      APRO C
ATOM   1064  HB1 MET A  71      10.891 -19.820 -13.810  0.00  0.00      APRO  
ATOM   1065  HB2 MET A  71       9.590 -18.605 -13.909  0.00  0.00      APRO  
ATOM   1066  CG  MET A  71      11.569 -17.796 -13.426  0.00  0.00      APRO C
ATOM   1067  HG1 MET A  71      11.163 -16.828 -13.063  0.00  0.00      APRO  
ATOM   1068  HG2 MET A  71      12.432 -18.063 -12.778  0.00  0.00      APRO  
ATOM   1069  SD  MET A  71      12.126 -17.594 -15.140  0.00  0.00      APRO S
ATOM   1070  CE  MET A  71      12.627 -15.876 -14.924  0.00  0.00      APRO C
ATOM   1071  HE1 MET A  71      13.025 -15.457 -15.873  0.00  0.00      APRO  
ATOM   1072  HE2 MET A  71      11.768 -15.247 -14.606  0.00  0.00      APRO  
ATOM   1073  HE3 MET A  71      13.421 -15.785 -14.152  0.00  0.00      APRO  
ATOM   1074  C   MET A  71       8.877 -20.147 -11.990  0.00  0.00      APRO C
ATOM   1075  O   MET A  71       7.761 -19.724 -11.712  0.00  0.00      APRO O
ATOM   1076  N   GLY A  72       9.053 -21.404 -12.425  0.00  0.00      APRO N
ATOM   1077  HN  GLY A  72       9.960 -21.822 -12.467  0.00  0.00      APRO  
ATOM   1078  CA  GLY A  72       7.951 -22.246 -12.864  0.00  0.00      APRO C
ATOM   1079  HA1 GLY A  72       7.103 -22.006 -12.237  0.00  0.00      APRO  
ATOM   1080  HA2 GLY A  72       8.284 -23.272 -12.787  0.00  0.00      APRO  
ATOM   1081  C   GLY A  72       7.559 -21.992 -14.295  0.00  0.00      APRO C
ATOM   1082  O   GLY A  72       6.462 -22.343 -14.706  0.00  0.00      APRO O
ATOM   1083  N   VAL A  73       8.443 -21.356 -15.088  0.00  0.00      APRO N
ATOM   1084  HN  VAL A  73       9.336 -21.090 -14.735  0.00  0.00      APRO  
ATOM   1085  CA  VAL A  73       8.215 -20.998 -16.483  0.00  0.00      APRO C
ATOM   1086  HA  VAL A  73       7.514 -21.699 -16.919  0.00  0.00      APRO  
ATOM   1087  CB  VAL A  73       7.799 -19.531 -16.652  0.00  0.00      APRO C
ATOM   1088  HB  VAL A  73       8.438 -18.918 -15.969  0.00  0.00      APRO  
ATOM   1089  CG1 VAL A  73       7.992 -18.988 -18.086  0.00  0.00      APRO C
ATOM   1090 HG11 VAL A  73       7.637 -17.937 -18.151  0.00  0.00      APRO  
ATOM   1091 HG12 VAL A  73       9.060 -18.996 -18.387  0.00  0.00      APRO  
ATOM   1092 HG13 VAL A  73       7.412 -19.592 -18.816  0.00  0.00      APRO  
ATOM   1093  CG2 VAL A  73       6.321 -19.390 -16.283  0.00  0.00      APRO C
ATOM   1094 HG21 VAL A  73       5.977 -18.345 -16.433  0.00  0.00      APRO  
ATOM   1095 HG22 VAL A  73       5.696 -20.058 -16.914  0.00  0.00      APRO  
ATOM   1096 HG23 VAL A  73       6.146 -19.651 -15.219  0.00  0.00      APRO  
ATOM   1097  C   VAL A  73       9.525 -21.160 -17.207  0.00  0.00      APRO C
ATOM   1098  O   VAL A  73      10.553 -20.695 -16.717  0.00  0.00      APRO O
ATOM   1099  N   ASP A  74       9.525 -21.780 -18.406  0.00  0.00      APRO N
ATOM   1100  HN  ASP A  74       8.732 -22.218 -18.821  0.00  0.00      APRO  
ATOM   1101  CA  ASP A  74      10.716 -21.870 -19.229  0.00  0.00      APRO C
ATOM   1102  HA  ASP A  74      11.523 -21.418 -18.663  0.00  0.00      APRO  
ATOM   1103  CB  ASP A  74      10.967 -23.349 -19.570  0.00  0.00      APRO C
ATOM   1104  HB1 ASP A  74      10.657 -23.979 -18.712  0.00  0.00      APRO  
ATOM   1105  HB2 ASP A  74      10.375 -23.651 -20.457  0.00  0.00      APRO  
ATOM   1106  CG  ASP A  74      12.432 -23.623 -19.840  0.00  0.00      APRO C
ATOM   1107  OD1 ASP A  74      13.147 -22.782 -20.447  0.00  0.00      APRO O
ATOM   1108  OD2 ASP A  74      12.914 -24.694 -19.392  0.00  0.00      APRO O
ATOM   1109  C   ASP A  74      10.574 -21.059 -20.521  0.00  0.00      APRO C
ATOM   1110  O   ASP A  74       9.901 -21.492 -21.464  0.00  0.00      APRO O
ATOM   1111  N   PRO A  75      11.210 -19.899 -20.646  0.00  0.00      APRO N
ATOM   1112  CD  PRO A  75      11.811 -19.168 -19.528  0.00  0.00      APRO C
ATOM   1113  HD1 PRO A  75      12.876 -19.455 -19.374  0.00  0.00      APRO  
ATOM   1114  HD2 PRO A  75      11.251 -19.335 -18.579  0.00  0.00      APRO  
ATOM   1115  CA  PRO A  75      11.123 -19.078 -21.848  0.00  0.00      APRO C
ATOM   1116  HA  PRO A  75      10.083 -18.885 -22.084  0.00  0.00      APRO  
ATOM   1117  CB  PRO A  75      11.857 -17.787 -21.455  0.00  0.00      APRO C
ATOM   1118  HB1 PRO A  75      11.387 -16.886 -21.910  0.00  0.00      APRO  
ATOM   1119  HB2 PRO A  75      12.938 -17.826 -21.720  0.00  0.00      APRO  
ATOM   1120  CG  PRO A  75      11.719 -17.707 -19.936  0.00  0.00      APRO C
ATOM   1121  HG1 PRO A  75      10.762 -17.235 -19.638  0.00  0.00      APRO  
ATOM   1122  HG2 PRO A  75      12.546 -17.138 -19.452  0.00  0.00      APRO  
ATOM   1123  C   PRO A  75      11.793 -19.708 -23.046  0.00  0.00      APRO C
ATOM   1124  O   PRO A  75      11.493 -19.338 -24.174  0.00  0.00      APRO O
ATOM   1125  N   TRP A  76      12.735 -20.642 -22.837  0.00  0.00      APRO N
ATOM   1126  HN  TRP A  76      12.948 -21.016 -21.938  0.00  0.00      APRO  
ATOM   1127  CA  TRP A  76      13.521 -21.180 -23.926  0.00  0.00      APRO C
ATOM   1128  HA  TRP A  76      13.486 -20.462 -24.736  0.00  0.00      APRO  
ATOM   1129  CB  TRP A  76      14.963 -21.432 -23.425  0.00  0.00      APRO C
ATOM   1130  HB1 TRP A  76      14.898 -21.993 -22.467  0.00  0.00      APRO  
ATOM   1131  HB2 TRP A  76      15.504 -22.084 -24.144  0.00  0.00      APRO  
ATOM   1132  CG  TRP A  76      15.730 -20.149 -23.164  0.00  0.00      APRO C
ATOM   1133  CD1 TRP A  76      16.387 -19.363 -24.070  0.00  0.00      APRO C
ATOM   1134  HD1 TRP A  76      16.397 -19.551 -25.136  0.00  0.00      APRO  
ATOM   1135  NE1 TRP A  76      16.989 -18.291 -23.440  0.00  0.00      APRO N
ATOM   1136  HE1 TRP A  76      17.520 -17.582 -23.851  0.00  0.00      APRO  
ATOM   1137  CE2 TRP A  76      16.669 -18.355 -22.100  0.00  0.00      APRO C
ATOM   1138  CD2 TRP A  76      15.875 -19.492 -21.886  0.00  0.00      APRO C
ATOM   1139  CE3 TRP A  76      15.385 -19.809 -20.615  0.00  0.00      APRO C
ATOM   1140  HE3 TRP A  76      14.790 -20.694 -20.437  0.00  0.00      APRO  
ATOM   1141  CZ3 TRP A  76      15.701 -18.934 -19.560  0.00  0.00      APRO C
ATOM   1142  HZ3 TRP A  76      15.318 -19.136 -18.569  0.00  0.00      APRO  
ATOM   1143  CZ2 TRP A  76      17.013 -17.511 -21.050  0.00  0.00      APRO C
ATOM   1144  HZ2 TRP A  76      17.646 -16.649 -21.195  0.00  0.00      APRO  
ATOM   1145  CH2 TRP A  76      16.508 -17.807 -19.772  0.00  0.00      APRO C
ATOM   1146  HH2 TRP A  76      16.746 -17.157 -18.941  0.00  0.00      APRO  
ATOM   1147  C   TRP A  76      12.924 -22.468 -24.453  0.00  0.00      APRO C
ATOM   1148  O   TRP A  76      13.335 -22.979 -25.493  0.00  0.00      APRO O
ATOM   1149  N   HSE A  77      11.878 -22.973 -23.777  0.00  0.00      APRO N
ATOM   1150  HN  HSE A  77      11.500 -22.504 -22.980  0.00  0.00      APRO  
ATOM   1151  CA  HSE A  77      11.205 -24.212 -24.117  0.00  0.00      APRO C
ATOM   1152  HA  HSE A  77      11.627 -24.577 -25.046  0.00  0.00      APRO  
ATOM   1153  CB  HSE A  77      11.388 -25.290 -23.012  0.00  0.00      APRO C
ATOM   1154  HB1 HSE A  77      11.287 -24.789 -22.025  0.00  0.00      APRO  
ATOM   1155  HB2 HSE A  77      10.569 -26.036 -23.083  0.00  0.00      APRO  
ATOM   1156  ND1 HSE A  77      13.937 -25.315 -23.052  0.00  0.00      APRO N
ATOM   1157  CG  HSE A  77      12.725 -25.995 -23.027  0.00  0.00      APRO C
ATOM   1158  CE1 HSE A  77      14.856 -26.244 -23.180  0.00  0.00      APRO C
ATOM   1159  HE1 HSE A  77      15.929 -26.049 -23.255  0.00  0.00      APRO  
ATOM   1160  NE2 HSE A  77      14.319 -27.484 -23.216  0.00  0.00      APRO N
ATOM   1161  HE2 HSE A  77      14.806 -28.351 -23.316  0.00  0.00      APRO  
ATOM   1162  CD2 HSE A  77      12.953 -27.332 -23.118  0.00  0.00      APRO C
ATOM   1163  HD2 HSE A  77      12.253 -28.155 -23.129  0.00  0.00      APRO  
ATOM   1164  C   HSE A  77       9.733 -23.921 -24.379  0.00  0.00      APRO C
ATOM   1165  O   HSE A  77       8.837 -24.647 -23.959  0.00  0.00      APRO O
ATOM   1166  N   ASN A  78       9.444 -22.807 -25.092  0.00  0.00      APRO N
ATOM   1167  HN  ASN A  78      10.172 -22.170 -25.344  0.00  0.00      APRO  
ATOM   1168  CA  ASN A  78       8.114 -22.420 -25.554  0.00  0.00      APRO C
ATOM   1169  HA  ASN A  78       8.262 -21.481 -26.076  0.00  0.00      APRO  
ATOM   1170  CB  ASN A  78       7.552 -23.455 -26.586  0.00  0.00      APRO C
ATOM   1171  HB1 ASN A  78       8.344 -23.646 -27.343  0.00  0.00      APRO  
ATOM   1172  HB2 ASN A  78       7.332 -24.419 -26.084  0.00  0.00      APRO  
ATOM   1173  CG  ASN A  78       6.309 -22.979 -27.339  0.00  0.00      APRO C
ATOM   1174  OD1 ASN A  78       5.219 -23.542 -27.190  0.00  0.00      APRO O
ATOM   1175  ND2 ASN A  78       6.458 -21.910 -28.151  0.00  0.00      APRO N
ATOM   1176 HD21 ASN A  78       5.650 -21.587 -28.636  0.00  0.00      APRO  
ATOM   1177 HD22 ASN A  78       7.342 -21.459 -28.224  0.00  0.00      APRO  
ATOM   1178  C   ASN A  78       7.129 -22.166 -24.414  0.00  0.00      APRO C
ATOM   1179  O   ASN A  78       5.954 -22.522 -24.484  0.00  0.00      APRO O
ATOM   1180  N   TRP A  79       7.590 -21.525 -23.329  0.00  0.00      APRO N
ATOM   1181  HN  TRP A  79       8.559 -21.300 -23.252  0.00  0.00      APRO  
ATOM   1182  CA  TRP A  79       6.771 -21.108 -22.202  0.00  0.00      APRO C
ATOM   1183  HA  TRP A  79       7.453 -20.696 -21.468  0.00  0.00      APRO  
ATOM   1184  CB  TRP A  79       5.815 -19.941 -22.551  0.00  0.00      APRO C
ATOM   1185  HB1 TRP A  79       5.028 -20.337 -23.230  0.00  0.00      APRO  
ATOM   1186  HB2 TRP A  79       5.299 -19.587 -21.632  0.00  0.00      APRO  
ATOM   1187  CG  TRP A  79       6.552 -18.815 -23.262  0.00  0.00      APRO C
ATOM   1188  CD1 TRP A  79       6.736 -18.646 -24.607  0.00  0.00      APRO C
ATOM   1189  HD1 TRP A  79       6.243 -19.194 -25.399  0.00  0.00      APRO  
ATOM   1190  NE1 TRP A  79       7.618 -17.637 -24.784  0.00  0.00      APRO N
ATOM   1191  HE1 TRP A  79       7.897 -17.328 -25.668  0.00  0.00      APRO  
ATOM   1192  CE2 TRP A  79       8.020 -17.091 -23.618  0.00  0.00      APRO C
ATOM   1193  CD2 TRP A  79       7.307 -17.831 -22.576  0.00  0.00      APRO C
ATOM   1194  CE3 TRP A  79       7.489 -17.495 -21.254  0.00  0.00      APRO C
ATOM   1195  HE3 TRP A  79       7.016 -18.049 -20.454  0.00  0.00      APRO  
ATOM   1196  CZ3 TRP A  79       8.309 -16.418 -20.922  0.00  0.00      APRO C
ATOM   1197  HZ3 TRP A  79       8.426 -16.139 -19.884  0.00  0.00      APRO  
ATOM   1198  CZ2 TRP A  79       8.840 -16.060 -23.268  0.00  0.00      APRO C
ATOM   1199  HZ2 TRP A  79       9.375 -15.523 -24.036  0.00  0.00      APRO  
ATOM   1200  CH2 TRP A  79       8.987 -15.697 -21.932  0.00  0.00      APRO C
ATOM   1201  HH2 TRP A  79       9.620 -14.864 -21.659  0.00  0.00      APRO  
ATOM   1202  C   TRP A  79       6.031 -22.245 -21.527  0.00  0.00      APRO C
ATOM   1203  O   TRP A  79       4.862 -22.131 -21.160  0.00  0.00      APRO O
ATOM   1204  N   GLU A  80       6.718 -23.391 -21.356  0.00  0.00      APRO N
ATOM   1205  HN  GLU A  80       7.600 -23.558 -21.787  0.00  0.00      APRO  
ATOM   1206  CA  GLU A  80       6.247 -24.485 -20.536  0.00  0.00      APRO C
ATOM   1207  HA  GLU A  80       5.238 -24.734 -20.838  0.00  0.00      APRO  
ATOM   1208  CB  GLU A  80       7.123 -25.744 -20.708  0.00  0.00      APRO C
ATOM   1209  HB1 GLU A  80       7.235 -25.943 -21.799  0.00  0.00      APRO  
ATOM   1210  HB2 GLU A  80       8.150 -25.544 -20.327  0.00  0.00      APRO  
ATOM   1211  CG  GLU A  80       6.552 -27.014 -20.026  0.00  0.00      APRO C
ATOM   1212  HG1 GLU A  80       6.566 -26.882 -18.929  0.00  0.00      APRO  
ATOM   1213  HG2 GLU A  80       5.512 -27.209 -20.357  0.00  0.00      APRO  
ATOM   1214  CD  GLU A  80       7.385 -28.270 -20.297  0.00  0.00      APRO C
ATOM   1215  OE1 GLU A  80       8.388 -28.187 -21.047  0.00  0.00      APRO O
ATOM   1216  OE2 GLU A  80       6.993 -29.329 -19.744  0.00  0.00      APRO O
ATOM   1217  C   GLU A  80       6.189 -24.061 -19.082  0.00  0.00      APRO C
ATOM   1218  O   GLU A  80       7.118 -23.444 -18.563  0.00  0.00      APRO O
ATOM   1219  N   ALA A  81       5.055 -24.328 -18.412  0.00  0.00      APRO N
ATOM   1220  HN  ALA A  81       4.325 -24.898 -18.790  0.00  0.00      APRO  
ATOM   1221  CA  ALA A  81       4.812 -23.807 -17.093  0.00  0.00      APRO C
ATOM   1222  HA  ALA A  81       5.690 -23.293 -16.718  0.00  0.00      APRO  
ATOM   1223  CB  ALA A  81       3.646 -22.809 -17.092  0.00  0.00      APRO C
ATOM   1224  HB1 ALA A  81       3.879 -21.963 -17.774  0.00  0.00      APRO  
ATOM   1225  HB2 ALA A  81       2.709 -23.289 -17.450  0.00  0.00      APRO  
ATOM   1226  HB3 ALA A  81       3.465 -22.392 -16.078  0.00  0.00      APRO  
ATOM   1227  C   ALA A  81       4.519 -24.915 -16.117  0.00  0.00      APRO C
ATOM   1228  O   ALA A  81       3.659 -25.765 -16.333  0.00  0.00      APRO O
ATOM   1229  N   HSE A  82       5.233 -24.896 -14.986  0.00  0.00      APRO N
ATOM   1230  HN  HSE A  82       5.940 -24.215 -14.801  0.00  0.00      APRO  
ATOM   1231  CA  HSE A  82       5.045 -25.860 -13.930  0.00  0.00      APRO C
ATOM   1232  HA  HSE A  82       4.380 -26.635 -14.292  0.00  0.00      APRO  
ATOM   1233  CB  HSE A  82       6.408 -26.458 -13.516  0.00  0.00      APRO C
ATOM   1234  HB1 HSE A  82       6.875 -26.904 -14.421  0.00  0.00      APRO  
ATOM   1235  HB2 HSE A  82       7.080 -25.645 -13.171  0.00  0.00      APRO  
ATOM   1236  ND1 HSE A  82       5.239 -28.351 -12.372  0.00  0.00      APRO N
ATOM   1237  CG  HSE A  82       6.347 -27.532 -12.474  0.00  0.00      APRO C
ATOM   1238  CE1 HSE A  82       5.465 -29.096 -11.307  0.00  0.00      APRO C
ATOM   1239  HE1 HSE A  82       4.777 -29.853 -10.922  0.00  0.00      APRO  
ATOM   1240  NE2 HSE A  82       6.659 -28.809 -10.732  0.00  0.00      APRO N
ATOM   1241  HE2 HSE A  82       7.051 -29.220  -9.909  0.00  0.00      APRO  
ATOM   1242  CD2 HSE A  82       7.231 -27.809 -11.485  0.00  0.00      APRO C
ATOM   1243  HD2 HSE A  82       8.194 -27.366 -11.271  0.00  0.00      APRO  
ATOM   1244  C   HSE A  82       4.340 -25.170 -12.783  0.00  0.00      APRO C
ATOM   1245  O   HSE A  82       4.915 -24.384 -12.033  0.00  0.00      APRO O
ATOM   1246  N   TYR A  83       3.029 -25.439 -12.659  0.00  0.00      APRO N
ATOM   1247  HN  TYR A  83       2.556 -26.068 -13.274  0.00  0.00      APRO  
ATOM   1248  CA  TYR A  83       2.189 -24.853 -11.638  0.00  0.00      APRO C
ATOM   1249  HA  TYR A  83       2.684 -23.954 -11.291  0.00  0.00      APRO  
ATOM   1250  CB  TYR A  83       0.726 -24.643 -12.087  0.00  0.00      APRO C
ATOM   1251  HB1 TYR A  83       0.292 -25.623 -12.383  0.00  0.00      APRO  
ATOM   1252  HB2 TYR A  83       0.110 -24.250 -11.249  0.00  0.00      APRO  
ATOM   1253  CG  TYR A  83       0.620 -23.736 -13.265  0.00  0.00      APRO C
ATOM   1254  CD1 TYR A  83       0.637 -22.345 -13.094  0.00  0.00      APRO C
ATOM   1255  HD1 TYR A  83       0.747 -21.927 -12.103  0.00  0.00      APRO  
ATOM   1256  CE1 TYR A  83       0.489 -21.498 -14.203  0.00  0.00      APRO C
ATOM   1257  HE1 TYR A  83       0.491 -20.425 -14.079  0.00  0.00      APRO  
ATOM   1258  CZ  TYR A  83       0.330 -22.047 -15.480  0.00  0.00      APRO C
ATOM   1259  OH  TYR A  83       0.174 -21.212 -16.596  0.00  0.00      APRO O
ATOM   1260  HH  TYR A  83       0.153 -21.772 -17.374  0.00  0.00      APRO  
ATOM   1261  CD2 TYR A  83       0.455 -24.274 -14.549  0.00  0.00      APRO C
ATOM   1262  HD2 TYR A  83       0.398 -25.345 -14.683  0.00  0.00      APRO  
ATOM   1263  CE2 TYR A  83       0.313 -23.432 -15.656  0.00  0.00      APRO C
ATOM   1264  HE2 TYR A  83       0.170 -23.857 -16.638  0.00  0.00      APRO  
ATOM   1265  C   TYR A  83       2.097 -25.789 -10.466  0.00  0.00      APRO C
ATOM   1266  O   TYR A  83       1.824 -26.980 -10.622  0.00  0.00      APRO O
ATOM   1267  N   GLU A  84       2.254 -25.249  -9.256  0.00  0.00      APRO N
ATOM   1268  HN  GLU A  84       2.380 -24.272  -9.106  0.00  0.00      APRO  
ATOM   1269  CA  GLU A  84       2.256 -26.031  -8.050  0.00  0.00      APRO C
ATOM   1270  HA  GLU A  84       2.152 -27.078  -8.306  0.00  0.00      APRO  
ATOM   1271  CB  GLU A  84       3.586 -25.847  -7.281  0.00  0.00      APRO C
ATOM   1272  HB1 GLU A  84       3.736 -24.757  -7.103  0.00  0.00      APRO  
ATOM   1273  HB2 GLU A  84       3.507 -26.313  -6.273  0.00  0.00      APRO  
ATOM   1274  CG  GLU A  84       4.790 -26.430  -8.075  0.00  0.00      APRO C
ATOM   1275  HG1 GLU A  84       4.613 -27.502  -8.279  0.00  0.00      APRO  
ATOM   1276  HG2 GLU A  84       4.929 -25.894  -9.035  0.00  0.00      APRO  
ATOM   1277  CD  GLU A  84       6.132 -26.397  -7.343  0.00  0.00      APRO C
ATOM   1278  OE1 GLU A  84       6.254 -25.692  -6.310  0.00  0.00      APRO O
ATOM   1279  OE2 GLU A  84       7.054 -27.102  -7.836  0.00  0.00      APRO O
ATOM   1280  C   GLU A  84       1.051 -25.651  -7.213  0.00  0.00      APRO C
ATOM   1281  O   GLU A  84       0.576 -24.514  -7.208  0.00  0.00      APRO O
ATOM   1282  N   VAL A  85       0.447 -26.640  -6.527  0.00  0.00      APRO N
ATOM   1283  HN  VAL A  85       0.692 -27.601  -6.622  0.00  0.00      APRO  
ATOM   1284  CA  VAL A  85      -0.626 -26.384  -5.580  0.00  0.00      APRO C
ATOM   1285  HA  VAL A  85      -1.364 -25.778  -6.091  0.00  0.00      APRO  
ATOM   1286  CB  VAL A  85      -1.374 -27.638  -5.136  0.00  0.00      APRO C
ATOM   1287  HB  VAL A  85      -2.030 -27.353  -4.277  0.00  0.00      APRO  
ATOM   1288  CG1 VAL A  85      -2.233 -28.146  -6.311  0.00  0.00      APRO C
ATOM   1289 HG11 VAL A  85      -2.760 -29.083  -6.027  0.00  0.00      APRO  
ATOM   1290 HG12 VAL A  85      -3.008 -27.407  -6.602  0.00  0.00      APRO  
ATOM   1291 HG13 VAL A  85      -1.598 -28.364  -7.196  0.00  0.00      APRO  
ATOM   1292  CG2 VAL A  85      -0.386 -28.718  -4.656  0.00  0.00      APRO C
ATOM   1293 HG21 VAL A  85      -0.926 -29.645  -4.370  0.00  0.00      APRO  
ATOM   1294 HG22 VAL A  85       0.339 -28.969  -5.460  0.00  0.00      APRO  
ATOM   1295 HG23 VAL A  85       0.184 -28.375  -3.768  0.00  0.00      APRO  
ATOM   1296  C   VAL A  85      -0.139 -25.592  -4.377  0.00  0.00      APRO C
ATOM   1297  O   VAL A  85       0.966 -25.787  -3.877  0.00  0.00      APRO O
ATOM   1298  N   LEU A  86      -0.948 -24.628  -3.904  0.00  0.00      APRO N
ATOM   1299  HN  LEU A  86      -1.856 -24.427  -4.266  0.00  0.00      APRO  
ATOM   1300  CA  LEU A  86      -0.547 -23.781  -2.797  0.00  0.00      APRO C
ATOM   1301  HA  LEU A  86       0.482 -23.507  -2.990  0.00  0.00      APRO  
ATOM   1302  CB  LEU A  86      -1.428 -22.512  -2.708  0.00  0.00      APRO C
ATOM   1303  HB1 LEU A  86      -2.476 -22.850  -2.536  0.00  0.00      APRO  
ATOM   1304  HB2 LEU A  86      -1.139 -21.934  -1.802  0.00  0.00      APRO  
ATOM   1305  CG  LEU A  86      -1.407 -21.601  -3.950  0.00  0.00      APRO C
ATOM   1306  HG  LEU A  86      -1.884 -22.175  -4.780  0.00  0.00      APRO  
ATOM   1307  CD1 LEU A  86      -2.208 -20.331  -3.651  0.00  0.00      APRO C
ATOM   1308 HD11 LEU A  86      -2.169 -19.633  -4.515  0.00  0.00      APRO  
ATOM   1309 HD12 LEU A  86      -3.272 -20.578  -3.449  0.00  0.00      APRO  
ATOM   1310 HD13 LEU A  86      -1.795 -19.807  -2.763  0.00  0.00      APRO  
ATOM   1311  CD2 LEU A  86       0.006 -21.209  -4.396  0.00  0.00      APRO C
ATOM   1312 HD21 LEU A  86      -0.039 -20.569  -5.304  0.00  0.00      APRO  
ATOM   1313 HD22 LEU A  86       0.541 -20.639  -3.609  0.00  0.00      APRO  
ATOM   1314 HD23 LEU A  86       0.603 -22.115  -4.639  0.00  0.00      APRO  
ATOM   1315  C   LEU A  86      -0.588 -24.506  -1.449  0.00  0.00      APRO C
ATOM   1316  O   LEU A  86      -1.458 -25.358  -1.254  0.00  0.00      APRO O
ATOM   1317  N   PRO A  87       0.285 -24.201  -0.485  0.00  0.00      APRO N
ATOM   1318  CD  PRO A  87       1.350 -23.200  -0.587  0.00  0.00      APRO C
ATOM   1319  HD1 PRO A  87       0.981 -22.248  -1.032  0.00  0.00      APRO  
ATOM   1320  HD2 PRO A  87       2.210 -23.571  -1.191  0.00  0.00      APRO  
ATOM   1321  CA  PRO A  87       0.298 -24.881   0.807  0.00  0.00      APRO C
ATOM   1322  HA  PRO A  87       0.367 -25.952   0.659  0.00  0.00      APRO  
ATOM   1323  CB  PRO A  87       1.574 -24.348   1.485  0.00  0.00      APRO C
ATOM   1324  HB1 PRO A  87       2.461 -24.985   1.271  0.00  0.00      APRO  
ATOM   1325  HB2 PRO A  87       1.448 -24.231   2.585  0.00  0.00      APRO  
ATOM   1326  CG  PRO A  87       1.787 -22.968   0.857  0.00  0.00      APRO C
ATOM   1327  HG1 PRO A  87       2.842 -22.640   0.942  0.00  0.00      APRO  
ATOM   1328  HG2 PRO A  87       1.146 -22.178   1.312  0.00  0.00      APRO  
ATOM   1329  C   PRO A  87      -0.930 -24.574   1.645  0.00  0.00      APRO C
ATOM   1330  O   PRO A  87      -1.373 -23.425   1.715  0.00  0.00      APRO O
ATOM   1331  N   GLY A  88      -1.513 -25.598   2.296  0.00  0.00      APRO N
ATOM   1332  HN  GLY A  88      -1.137 -26.523   2.252  0.00  0.00      APRO  
ATOM   1333  CA  GLY A  88      -2.718 -25.444   3.103  0.00  0.00      APRO C
ATOM   1334  HA1 GLY A  88      -2.643 -24.479   3.586  0.00  0.00      APRO  
ATOM   1335  HA2 GLY A  88      -2.744 -26.282   3.786  0.00  0.00      APRO  
ATOM   1336  C   GLY A  88      -3.987 -25.463   2.297  0.00  0.00      APRO C
ATOM   1337  O   GLY A  88      -5.075 -25.212   2.815  0.00  0.00      APRO O
ATOM   1338  N   LYS A  89      -3.889 -25.752   0.990  0.00  0.00      APRO N
ATOM   1339  HN  LYS A  89      -3.005 -25.925   0.559  0.00  0.00      APRO  
ATOM   1340  CA  LYS A  89      -5.029 -25.837   0.106  0.00  0.00      APRO C
ATOM   1341  HA  LYS A  89      -5.896 -25.546   0.687  0.00  0.00      APRO  
ATOM   1342  CB  LYS A  89      -4.819 -24.925  -1.124  0.00  0.00      APRO C
ATOM   1343  HB1 LYS A  89      -3.922 -25.306  -1.665  0.00  0.00      APRO  
ATOM   1344  HB2 LYS A  89      -5.680 -25.050  -1.819  0.00  0.00      APRO  
ATOM   1345  CG  LYS A  89      -4.606 -23.441  -0.785  0.00  0.00      APRO C
ATOM   1346  HG1 LYS A  89      -3.697 -23.339  -0.149  0.00  0.00      APRO  
ATOM   1347  HG2 LYS A  89      -4.417 -22.877  -1.727  0.00  0.00      APRO  
ATOM   1348  CD  LYS A  89      -5.780 -22.790  -0.035  0.00  0.00      APRO C
ATOM   1349  HD1 LYS A  89      -6.710 -22.955  -0.626  0.00  0.00      APRO  
ATOM   1350  HD2 LYS A  89      -5.906 -23.318   0.938  0.00  0.00      APRO  
ATOM   1351  CE  LYS A  89      -5.552 -21.295   0.202  0.00  0.00      APRO C
ATOM   1352  HE1 LYS A  89      -4.552 -21.120   0.657  0.00  0.00      APRO  
ATOM   1353  HE2 LYS A  89      -5.605 -20.735  -0.757  0.00  0.00      APRO  
ATOM   1354  NZ  LYS A  89      -6.584 -20.768   1.115  0.00  0.00      APRO N
ATOM   1355  HZ1 LYS A  89      -6.430 -19.752   1.278  0.00  0.00      APRO  
ATOM   1356  HZ2 LYS A  89      -7.525 -20.912   0.695  0.00  0.00      APRO  
ATOM   1357  HZ3 LYS A  89      -6.534 -21.274   2.022  0.00  0.00      APRO  
ATOM   1358  C   LYS A  89      -5.267 -27.248  -0.384  0.00  0.00      APRO C
ATOM   1359  O   LYS A  89      -6.246 -27.509  -1.080  0.00  0.00      APRO O
ATOM   1360  N   GLU A  90      -4.425 -28.219   0.012  0.00  0.00      APRO N
ATOM   1361  HN  GLU A  90      -3.683 -28.011   0.644  0.00  0.00      APRO  
ATOM   1362  CA  GLU A  90      -4.477 -29.609  -0.398  0.00  0.00      APRO C
ATOM   1363  HA  GLU A  90      -4.446 -29.632  -1.480  0.00  0.00      APRO  
ATOM   1364  CB  GLU A  90      -3.295 -30.421   0.203  0.00  0.00      APRO C
ATOM   1365  HB1 GLU A  90      -3.448 -30.494   1.304  0.00  0.00      APRO  
ATOM   1366  HB2 GLU A  90      -3.323 -31.466  -0.179  0.00  0.00      APRO  
ATOM   1367  CG  GLU A  90      -1.882 -29.826  -0.051  0.00  0.00      APRO C
ATOM   1368  HG1 GLU A  90      -1.119 -30.612   0.097  0.00  0.00      APRO  
ATOM   1369  HG2 GLU A  90      -1.799 -29.426  -1.081  0.00  0.00      APRO  
ATOM   1370  CD  GLU A  90      -1.501 -28.708   0.920  0.00  0.00      APRO C
ATOM   1371  OE1 GLU A  90      -2.370 -28.295   1.734  0.00  0.00      APRO O
ATOM   1372  OE2 GLU A  90      -0.343 -28.235   0.873  0.00  0.00      APRO O
ATOM   1373  C   GLU A  90      -5.762 -30.291   0.030  0.00  0.00      APRO C
ATOM   1374  O   GLU A  90      -6.390 -31.046  -0.712  0.00  0.00      APRO O
ATOM   1375  N   LYS A  91      -6.205 -29.990   1.267  0.00  0.00      APRO N
ATOM   1376  HN  LYS A  91      -5.659 -29.425   1.884  0.00  0.00      APRO  
ATOM   1377  CA  LYS A  91      -7.472 -30.440   1.804  0.00  0.00      APRO C
ATOM   1378  HA  LYS A  91      -7.477 -31.519   1.707  0.00  0.00      APRO  
ATOM   1379  CB  LYS A  91      -7.580 -30.027   3.297  0.00  0.00      APRO C
ATOM   1380  HB1 LYS A  91      -7.429 -28.924   3.344  0.00  0.00      APRO  
ATOM   1381  HB2 LYS A  91      -8.618 -30.216   3.651  0.00  0.00      APRO  
ATOM   1382  CG  LYS A  91      -6.549 -30.722   4.209  0.00  0.00      APRO C
ATOM   1383  HG1 LYS A  91      -6.672 -31.826   4.124  0.00  0.00      APRO  
ATOM   1384  HG2 LYS A  91      -5.523 -30.474   3.851  0.00  0.00      APRO  
ATOM   1385  CD  LYS A  91      -6.677 -30.341   5.698  0.00  0.00      APRO C
ATOM   1386  HD1 LYS A  91      -6.530 -29.241   5.794  0.00  0.00      APRO  
ATOM   1387  HD2 LYS A  91      -7.718 -30.568   6.026  0.00  0.00      APRO  
ATOM   1388  CE  LYS A  91      -5.673 -31.092   6.583  0.00  0.00      APRO C
ATOM   1389  HE1 LYS A  91      -5.844 -32.190   6.521  0.00  0.00      APRO  
ATOM   1390  HE2 LYS A  91      -4.631 -30.880   6.258  0.00  0.00      APRO  
ATOM   1391  NZ  LYS A  91      -5.812 -30.680   7.999  0.00  0.00      APRO N
ATOM   1392  HZ1 LYS A  91      -5.128 -31.196   8.589  0.00  0.00      APRO  
ATOM   1393  HZ2 LYS A  91      -5.638 -29.658   8.082  0.00  0.00      APRO  
ATOM   1394  HZ3 LYS A  91      -6.777 -30.890   8.327  0.00  0.00      APRO  
ATOM   1395  C   LYS A  91      -8.674 -29.906   1.026  0.00  0.00      APRO C
ATOM   1396  O   LYS A  91      -9.591 -30.656   0.703  0.00  0.00      APRO O
ATOM   1397  N   VAL A  92      -8.664 -28.605   0.658  0.00  0.00      APRO N
ATOM   1398  HN  VAL A  92      -7.917 -27.997   0.916  0.00  0.00      APRO  
ATOM   1399  CA  VAL A  92      -9.714 -27.969  -0.133  0.00  0.00      APRO C
ATOM   1400  HA  VAL A  92     -10.650 -28.180   0.369  0.00  0.00      APRO  
ATOM   1401  CB  VAL A  92      -9.536 -26.451  -0.217  0.00  0.00      APRO C
ATOM   1402  HB  VAL A  92      -8.645 -26.251  -0.862  0.00  0.00      APRO  
ATOM   1403  CG1 VAL A  92     -10.785 -25.802  -0.852  0.00  0.00      APRO C
ATOM   1404 HG11 VAL A  92     -10.674 -24.696  -0.878  0.00  0.00      APRO  
ATOM   1405 HG12 VAL A  92     -10.938 -26.143  -1.897  0.00  0.00      APRO  
ATOM   1406 HG13 VAL A  92     -11.695 -26.042  -0.262  0.00  0.00      APRO  
ATOM   1407  CG2 VAL A  92      -9.323 -25.865   1.192  0.00  0.00      APRO C
ATOM   1408 HG21 VAL A  92      -9.232 -24.759   1.148  0.00  0.00      APRO  
ATOM   1409 HG22 VAL A  92     -10.179 -26.120   1.854  0.00  0.00      APRO  
ATOM   1410 HG23 VAL A  92      -8.395 -26.259   1.655  0.00  0.00      APRO  
ATOM   1411  C   VAL A  92      -9.816 -28.533  -1.548  0.00  0.00      APRO C
ATOM   1412  O   VAL A  92     -10.909 -28.765  -2.063  0.00  0.00      APRO O
ATOM   1413  N   VAL A  93      -8.670 -28.793  -2.220  0.00  0.00      APRO N
ATOM   1414  HN  VAL A  93      -7.773 -28.572  -1.845  0.00  0.00      APRO  
ATOM   1415  CA  VAL A  93      -8.636 -29.415  -3.544  0.00  0.00      APRO C
ATOM   1416  HA  VAL A  93      -9.247 -28.804  -4.196  0.00  0.00      APRO  
ATOM   1417  CB  VAL A  93      -7.216 -29.483  -4.114  0.00  0.00      APRO C
ATOM   1418  HB  VAL A  93      -6.582 -30.035  -3.377  0.00  0.00      APRO  
ATOM   1419  CG1 VAL A  93      -7.183 -30.238  -5.461  0.00  0.00      APRO C
ATOM   1420 HG11 VAL A  93      -6.152 -30.242  -5.876  0.00  0.00      APRO  
ATOM   1421 HG12 VAL A  93      -7.497 -31.296  -5.345  0.00  0.00      APRO  
ATOM   1422 HG13 VAL A  93      -7.850 -29.748  -6.202  0.00  0.00      APRO  
ATOM   1423  CG2 VAL A  93      -6.680 -28.055  -4.336  0.00  0.00      APRO C
ATOM   1424 HG21 VAL A  93      -5.665 -28.082  -4.787  0.00  0.00      APRO  
ATOM   1425 HG22 VAL A  93      -7.351 -27.488  -5.017  0.00  0.00      APRO  
ATOM   1426 HG23 VAL A  93      -6.606 -27.500  -3.378  0.00  0.00      APRO  
ATOM   1427  C   VAL A  93      -9.237 -30.813  -3.534  0.00  0.00      APRO C
ATOM   1428  O   VAL A  93     -10.056 -31.152  -4.384  0.00  0.00      APRO O
ATOM   1429  N   SER A  94      -8.884 -31.660  -2.544  0.00  0.00      APRO N
ATOM   1430  HN  SER A  94      -8.220 -31.427  -1.834  0.00  0.00      APRO  
ATOM   1431  CA  SER A  94      -9.447 -33.006  -2.421  0.00  0.00      APRO C
ATOM   1432  HA  SER A  94      -9.309 -33.461  -3.393  0.00  0.00      APRO  
ATOM   1433  CB  SER A  94      -8.711 -33.852  -1.349  0.00  0.00      APRO C
ATOM   1434  HB1 SER A  94      -7.619 -33.811  -1.565  0.00  0.00      APRO  
ATOM   1435  HB2 SER A  94      -8.861 -33.412  -0.337  0.00  0.00      APRO  
ATOM   1436  OG  SER A  94      -9.126 -35.225  -1.373  0.00  0.00      APRO O
ATOM   1437  HG1 SER A  94      -8.484 -35.724  -0.853  0.00  0.00      APRO  
ATOM   1438  C   SER A  94     -10.939 -33.004  -2.131  0.00  0.00      APRO C
ATOM   1439  O   SER A  94     -11.703 -33.743  -2.750  0.00  0.00      APRO O
ATOM   1440  N   GLU A  95     -11.403 -32.117  -1.228  0.00  0.00      APRO N
ATOM   1441  HN  GLU A  95     -10.789 -31.535  -0.702  0.00  0.00      APRO  
ATOM   1442  CA  GLU A  95     -12.812 -31.914  -0.927  0.00  0.00      APRO C
ATOM   1443  HA  GLU A  95     -13.220 -32.866  -0.610  0.00  0.00      APRO  
ATOM   1444  CB  GLU A  95     -12.923 -30.847   0.197  0.00  0.00      APRO C
ATOM   1445  HB1 GLU A  95     -12.314 -31.192   1.064  0.00  0.00      APRO  
ATOM   1446  HB2 GLU A  95     -12.460 -29.893  -0.141  0.00  0.00      APRO  
ATOM   1447  CG  GLU A  95     -14.345 -30.530   0.729  0.00  0.00      APRO C
ATOM   1448  HG1 GLU A  95     -15.022 -30.335  -0.122  0.00  0.00      APRO  
ATOM   1449  HG2 GLU A  95     -14.743 -31.374   1.326  0.00  0.00      APRO  
ATOM   1450  CD  GLU A  95     -14.385 -29.264   1.590  0.00  0.00      APRO C
ATOM   1451  OE1 GLU A  95     -13.319 -28.655   1.859  0.00  0.00      APRO O
ATOM   1452  OE2 GLU A  95     -15.521 -28.815   1.891  0.00  0.00      APRO O
ATOM   1453  C   GLU A  95     -13.608 -31.464  -2.153  0.00  0.00      APRO C
ATOM   1454  O   GLU A  95     -14.673 -31.995  -2.473  0.00  0.00      APRO O
ATOM   1455  N   LEU A  96     -13.066 -30.503  -2.931  0.00  0.00      APRO N
ATOM   1456  HN  LEU A  96     -12.225 -30.029  -2.677  0.00  0.00      APRO  
ATOM   1457  CA  LEU A  96     -13.638 -30.068  -4.191  0.00  0.00      APRO C
ATOM   1458  HA  LEU A  96     -14.668 -29.821  -3.968  0.00  0.00      APRO  
ATOM   1459  CB  LEU A  96     -12.899 -28.795  -4.676  0.00  0.00      APRO C
ATOM   1460  HB1 LEU A  96     -12.855 -28.091  -3.813  0.00  0.00      APRO  
ATOM   1461  HB2 LEU A  96     -11.844 -29.057  -4.913  0.00  0.00      APRO  
ATOM   1462  CG  LEU A  96     -13.532 -28.048  -5.870  0.00  0.00      APRO C
ATOM   1463  HG  LEU A  96     -13.515 -28.761  -6.729  0.00  0.00      APRO  
ATOM   1464  CD1 LEU A  96     -14.969 -27.585  -5.594  0.00  0.00      APRO C
ATOM   1465 HD11 LEU A  96     -15.367 -27.012  -6.459  0.00  0.00      APRO  
ATOM   1466 HD12 LEU A  96     -15.634 -28.457  -5.417  0.00  0.00      APRO  
ATOM   1467 HD13 LEU A  96     -15.005 -26.929  -4.698  0.00  0.00      APRO  
ATOM   1468  CD2 LEU A  96     -12.668 -26.836  -6.242  0.00  0.00      APRO C
ATOM   1469 HD21 LEU A  96     -13.106 -26.302  -7.113  0.00  0.00      APRO  
ATOM   1470 HD22 LEU A  96     -12.596 -26.112  -5.406  0.00  0.00      APRO  
ATOM   1471 HD23 LEU A  96     -11.640 -27.160  -6.514  0.00  0.00      APRO  
ATOM   1472  C   LEU A  96     -13.646 -31.143  -5.276  0.00  0.00      APRO C
ATOM   1473  O   LEU A  96     -14.630 -31.306  -5.997  0.00  0.00      APRO O
ATOM   1474  N   LYS A  97     -12.560 -31.938  -5.400  0.00  0.00      APRO N
ATOM   1475  HN  LYS A  97     -11.752 -31.790  -4.832  0.00  0.00      APRO  
ATOM   1476  CA  LYS A  97     -12.462 -33.048  -6.337  0.00  0.00      APRO C
ATOM   1477  HA  LYS A  97     -12.645 -32.631  -7.320  0.00  0.00      APRO  
ATOM   1478  CB  LYS A  97     -11.043 -33.671  -6.261  0.00  0.00      APRO C
ATOM   1479  HB1 LYS A  97     -10.313 -32.844  -6.421  0.00  0.00      APRO  
ATOM   1480  HB2 LYS A  97     -10.867 -34.047  -5.228  0.00  0.00      APRO  
ATOM   1481  CG  LYS A  97     -10.770 -34.779  -7.290  0.00  0.00      APRO C
ATOM   1482  HG1 LYS A  97     -11.490 -35.613  -7.127  0.00  0.00      APRO  
ATOM   1483  HG2 LYS A  97     -10.954 -34.377  -8.313  0.00  0.00      APRO  
ATOM   1484  CD  LYS A  97      -9.343 -35.345  -7.204  0.00  0.00      APRO C
ATOM   1485  HD1 LYS A  97      -8.623 -34.510  -7.366  0.00  0.00      APRO  
ATOM   1486  HD2 LYS A  97      -9.183 -35.727  -6.169  0.00  0.00      APRO  
ATOM   1487  CE  LYS A  97      -9.126 -36.462  -8.230  0.00  0.00      APRO C
ATOM   1488  HE1 LYS A  97      -9.829 -37.305  -8.044  0.00  0.00      APRO  
ATOM   1489  HE2 LYS A  97      -9.297 -36.083  -9.262  0.00  0.00      APRO  
ATOM   1490  NZ  LYS A  97      -7.743 -36.982  -8.146  0.00  0.00      APRO N
ATOM   1491  HZ1 LYS A  97      -7.605 -37.740  -8.845  0.00  0.00      APRO  
ATOM   1492  HZ2 LYS A  97      -7.070 -36.211  -8.335  0.00  0.00      APRO  
ATOM   1493  HZ3 LYS A  97      -7.573 -37.358  -7.191  0.00  0.00      APRO  
ATOM   1494  C   LYS A  97     -13.508 -34.127  -6.100  0.00  0.00      APRO C
ATOM   1495  O   LYS A  97     -14.182 -34.574  -7.025  0.00  0.00      APRO O
ATOM   1496  N   GLN A  98     -13.721 -34.514  -4.827  0.00  0.00      APRO N
ATOM   1497  HN  GLN A  98     -13.171 -34.163  -4.071  0.00  0.00      APRO  
ATOM   1498  CA  GLN A  98     -14.751 -35.461  -4.433  0.00  0.00      APRO C
ATOM   1499  HA  GLN A  98     -14.572 -36.355  -5.018  0.00  0.00      APRO  
ATOM   1500  CB  GLN A  98     -14.675 -35.718  -2.910  0.00  0.00      APRO C
ATOM   1501  HB1 GLN A  98     -14.674 -34.720  -2.414  0.00  0.00      APRO  
ATOM   1502  HB2 GLN A  98     -15.606 -36.230  -2.575  0.00  0.00      APRO  
ATOM   1503  CG  GLN A  98     -13.427 -36.510  -2.465  0.00  0.00      APRO C
ATOM   1504  HG1 GLN A  98     -13.444 -37.534  -2.896  0.00  0.00      APRO  
ATOM   1505  HG2 GLN A  98     -12.500 -36.010  -2.813  0.00  0.00      APRO  
ATOM   1506  CD  GLN A  98     -13.417 -36.643  -0.943  0.00  0.00      APRO C
ATOM   1507  OE1 GLN A  98     -14.447 -36.888  -0.311  0.00  0.00      APRO O
ATOM   1508  NE2 GLN A  98     -12.225 -36.483  -0.323  0.00  0.00      APRO N
ATOM   1509 HE21 GLN A  98     -12.218 -36.574   0.669  0.00  0.00      APRO  
ATOM   1510 HE22 GLN A  98     -11.414 -36.268  -0.857  0.00  0.00      APRO  
ATOM   1511  C   GLN A  98     -16.164 -34.987  -4.741  0.00  0.00      APRO C
ATOM   1512  O   GLN A  98     -17.030 -35.756  -5.157  0.00  0.00      APRO O
ATOM   1513  N   LEU A  99     -16.450 -33.690  -4.526  0.00  0.00      APRO N
ATOM   1514  HN  LEU A  99     -15.798 -33.049  -4.127  0.00  0.00      APRO  
ATOM   1515  CA  LEU A  99     -17.734 -33.106  -4.855  0.00  0.00      APRO C
ATOM   1516  HA  LEU A  99     -18.480 -33.745  -4.400  0.00  0.00      APRO  
ATOM   1517  CB  LEU A  99     -17.854 -31.688  -4.240  0.00  0.00      APRO C
ATOM   1518  HB1 LEU A  99     -16.934 -31.512  -3.636  0.00  0.00      APRO  
ATOM   1519  HB2 LEU A  99     -17.833 -30.935  -5.059  0.00  0.00      APRO  
ATOM   1520  CG  LEU A  99     -19.094 -31.487  -3.340  0.00  0.00      APRO C
ATOM   1521  HG  LEU A  99     -18.977 -32.224  -2.509  0.00  0.00      APRO  
ATOM   1522  CD1 LEU A  99     -19.122 -30.060  -2.775  0.00  0.00      APRO C
ATOM   1523 HD11 LEU A  99     -20.038 -29.899  -2.167  0.00  0.00      APRO  
ATOM   1524 HD12 LEU A  99     -18.237 -29.878  -2.128  0.00  0.00      APRO  
ATOM   1525 HD13 LEU A  99     -19.116 -29.312  -3.597  0.00  0.00      APRO  
ATOM   1526  CD2 LEU A  99     -20.415 -31.792  -4.063  0.00  0.00      APRO C
ATOM   1527 HD21 LEU A  99     -21.274 -31.652  -3.372  0.00  0.00      APRO  
ATOM   1528 HD22 LEU A  99     -20.570 -31.123  -4.933  0.00  0.00      APRO  
ATOM   1529 HD23 LEU A  99     -20.427 -32.843  -4.424  0.00  0.00      APRO  
ATOM   1530  C   LEU A  99     -18.000 -33.086  -6.357  0.00  0.00      APRO C
ATOM   1531  O   LEU A  99     -19.114 -33.331  -6.817  0.00  0.00      APRO O
ATOM   1532  N   ALA A 100     -16.954 -32.827  -7.162  0.00  0.00      APRO N
ATOM   1533  HN  ALA A 100     -16.048 -32.660  -6.775  0.00  0.00      APRO  
ATOM   1534  CA  ALA A 100     -17.033 -32.767  -8.604  0.00  0.00      APRO C
ATOM   1535  HA  ALA A 100     -17.742 -31.993  -8.876  0.00  0.00      APRO  
ATOM   1536  CB  ALA A 100     -15.667 -32.353  -9.170  0.00  0.00      APRO C
ATOM   1537  HB1 ALA A 100     -15.345 -31.397  -8.705  0.00  0.00      APRO  
ATOM   1538  HB2 ALA A 100     -14.893 -33.120  -8.947  0.00  0.00      APRO  
ATOM   1539  HB3 ALA A 100     -15.709 -32.202 -10.270  0.00  0.00      APRO  
ATOM   1540  C   ALA A 100     -17.502 -34.041  -9.294  0.00  0.00      APRO C
ATOM   1541  O   ALA A 100     -18.307 -33.979 -10.220  0.00  0.00      APRO O
ATOM   1542  N   GLU A 101     -17.035 -35.231  -8.869  0.00  0.00      APRO N
ATOM   1543  HN  GLU A 101     -16.352 -35.306  -8.147  0.00  0.00      APRO  
ATOM   1544  CA  GLU A 101     -17.470 -36.514  -9.409  0.00  0.00      APRO C
ATOM   1545  HA  GLU A 101     -17.347 -36.463 -10.484  0.00  0.00      APRO  
ATOM   1546  CB  GLU A 101     -16.560 -37.649  -8.887  0.00  0.00      APRO C
ATOM   1547  HB1 GLU A 101     -16.539 -37.593  -7.774  0.00  0.00      APRO  
ATOM   1548  HB2 GLU A 101     -17.009 -38.637  -9.135  0.00  0.00      APRO  
ATOM   1549  CG  GLU A 101     -15.108 -37.562  -9.436  0.00  0.00      APRO C
ATOM   1550  HG1 GLU A 101     -15.111 -37.766 -10.522  0.00  0.00      APRO  
ATOM   1551  HG2 GLU A 101     -14.675 -36.558  -9.255  0.00  0.00      APRO  
ATOM   1552  CD  GLU A 101     -14.143 -38.594  -8.846  0.00  0.00      APRO C
ATOM   1553  OE1 GLU A 101     -14.575 -39.419  -8.003  0.00  0.00      APRO O
ATOM   1554  OE2 GLU A 101     -12.944 -38.540  -9.233  0.00  0.00      APRO O
ATOM   1555  C   GLU A 101     -18.939 -36.828  -9.136  0.00  0.00      APRO C
ATOM   1556  O   GLU A 101     -19.621 -37.455  -9.941  0.00  0.00      APRO O
ATOM   1557  N   LYS A 102     -19.488 -36.336  -8.006  0.00  0.00      APRO N
ATOM   1558  HN  LYS A 102     -18.939 -35.788  -7.377  0.00  0.00      APRO  
ATOM   1559  CA  LYS A 102     -20.872 -36.540  -7.601  0.00  0.00      APRO C
ATOM   1560  HA  LYS A 102     -21.098 -37.576  -7.823  0.00  0.00      APRO  
ATOM   1561  CB  LYS A 102     -21.029 -36.226  -6.092  0.00  0.00      APRO C
ATOM   1562  HB1 LYS A 102     -20.656 -35.188  -5.933  0.00  0.00      APRO  
ATOM   1563  HB2 LYS A 102     -22.112 -36.212  -5.836  0.00  0.00      APRO  
ATOM   1564  CG  LYS A 102     -20.255 -37.193  -5.184  0.00  0.00      APRO C
ATOM   1565  HG1 LYS A 102     -20.624 -38.230  -5.357  0.00  0.00      APRO  
ATOM   1566  HG2 LYS A 102     -19.177 -37.172  -5.467  0.00  0.00      APRO  
ATOM   1567  CD  LYS A 102     -20.417 -36.852  -3.696  0.00  0.00      APRO C
ATOM   1568  HD1 LYS A 102     -20.048 -35.814  -3.531  0.00  0.00      APRO  
ATOM   1569  HD2 LYS A 102     -21.505 -36.862  -3.454  0.00  0.00      APRO  
ATOM   1570  CE  LYS A 102     -19.671 -37.832  -2.787  0.00  0.00      APRO C
ATOM   1571  HE1 LYS A 102     -20.068 -38.864  -2.917  0.00  0.00      APRO  
ATOM   1572  HE2 LYS A 102     -18.585 -37.840  -3.028  0.00  0.00      APRO  
ATOM   1573  NZ  LYS A 102     -19.838 -37.438  -1.371  0.00  0.00      APRO N
ATOM   1574  HZ1 LYS A 102     -19.332 -38.105  -0.754  0.00  0.00      APRO  
ATOM   1575  HZ2 LYS A 102     -19.458 -36.480  -1.230  0.00  0.00      APRO  
ATOM   1576  HZ3 LYS A 102     -20.849 -37.443  -1.128  0.00  0.00      APRO  
ATOM   1577  C   LYS A 102     -21.869 -35.682  -8.372  0.00  0.00      APRO C
ATOM   1578  O   LYS A 102     -23.086 -35.842  -8.242  0.00  0.00      APRO O
ATOM   1579  N   ALA A 103     -21.366 -34.737  -9.184  0.00  0.00      APRO N
ATOM   1580  HN  ALA A 103     -20.378 -34.612  -9.270  0.00  0.00      APRO  
ATOM   1581  CA  ALA A 103     -22.173 -33.848  -9.978  0.00  0.00      APRO C
ATOM   1582  HA  ALA A 103     -23.219 -33.952  -9.713  0.00  0.00      APRO  
ATOM   1583  CB  ALA A 103     -21.728 -32.398  -9.737  0.00  0.00      APRO C
ATOM   1584  HB1 ALA A 103     -21.848 -32.145  -8.662  0.00  0.00      APRO  
ATOM   1585  HB2 ALA A 103     -20.657 -32.259 -10.003  0.00  0.00      APRO  
ATOM   1586  HB3 ALA A 103     -22.336 -31.680 -10.328  0.00  0.00      APRO  
ATOM   1587  C   ALA A 103     -22.072 -34.167 -11.456  0.00  0.00      APRO C
ATOM   1588  O   ALA A 103     -21.034 -34.570 -11.977  0.00  0.00      APRO O
ATOM   1589  N   ASP A 104     -23.186 -34.011 -12.186  0.00  0.00      APRO N
ATOM   1590  HN  ASP A 104     -24.057 -33.700 -11.815  0.00  0.00      APRO  
ATOM   1591  CA  ASP A 104     -23.241 -34.280 -13.604  0.00  0.00      APRO C
ATOM   1592  HA  ASP A 104     -22.697 -35.203 -13.768  0.00  0.00      APRO  
ATOM   1593  CB  ASP A 104     -24.718 -34.420 -14.041  0.00  0.00      APRO C
ATOM   1594  HB1 ASP A 104     -25.254 -33.475 -13.823  0.00  0.00      APRO  
ATOM   1595  HB2 ASP A 104     -24.786 -34.617 -15.129  0.00  0.00      APRO  
ATOM   1596  CG  ASP A 104     -25.389 -35.549 -13.269  0.00  0.00      APRO C
ATOM   1597  OD1 ASP A 104     -24.703 -36.545 -12.936  0.00  0.00      APRO O
ATOM   1598  OD2 ASP A 104     -26.592 -35.402 -12.939  0.00  0.00      APRO O
ATOM   1599  C   ASP A 104     -22.529 -33.199 -14.416  0.00  0.00      APRO C
ATOM   1600  O   ASP A 104     -21.751 -33.491 -15.327  0.00  0.00      APRO O
ATOM   1601  N   HSE A 105     -22.754 -31.917 -14.054  0.00  0.00      APRO N
ATOM   1602  HN  HSE A 105     -23.329 -31.677 -13.273  0.00  0.00      APRO  
ATOM   1603  CA  HSE A 105     -22.188 -30.775 -14.756  0.00  0.00      APRO C
ATOM   1604  HA  HSE A 105     -21.379 -31.150 -15.371  0.00  0.00      APRO  
ATOM   1605  CB  HSE A 105     -23.269 -30.064 -15.618  0.00  0.00      APRO C
ATOM   1606  HB1 HSE A 105     -23.878 -30.848 -16.117  0.00  0.00      APRO  
ATOM   1607  HB2 HSE A 105     -23.953 -29.493 -14.957  0.00  0.00      APRO  
ATOM   1608  ND1 HSE A 105     -21.464 -29.370 -17.166  0.00  0.00      APRO N
ATOM   1609  CG  HSE A 105     -22.740 -29.161 -16.693  0.00  0.00      APRO C
ATOM   1610  CE1 HSE A 105     -21.303 -28.504 -18.145  0.00  0.00      APRO C
ATOM   1611  HE1 HSE A 105     -20.390 -28.398 -18.736  0.00  0.00      APRO  
ATOM   1612  NE2 HSE A 105     -22.412 -27.753 -18.325  0.00  0.00      APRO N
ATOM   1613  HE2 HSE A 105     -22.535 -27.016 -18.990  0.00  0.00      APRO  
ATOM   1614  CD2 HSE A 105     -23.343 -28.168 -17.399  0.00  0.00      APRO C
ATOM   1615  HD2 HSE A 105     -24.332 -27.745 -17.294  0.00  0.00      APRO  
ATOM   1616  C   HSE A 105     -21.583 -29.782 -13.779  0.00  0.00      APRO C
ATOM   1617  O   HSE A 105     -21.993 -29.699 -12.619  0.00  0.00      APRO O
ATOM   1618  N   ILE A 106     -20.571 -29.007 -14.222  0.00  0.00      APRO N
ATOM   1619  HN  ILE A 106     -20.262 -29.021 -15.171  0.00  0.00      APRO  
ATOM   1620  CA  ILE A 106     -19.837 -28.083 -13.368  0.00  0.00      APRO C
ATOM   1621  HA  ILE A 106     -20.348 -28.074 -12.414  0.00  0.00      APRO  
ATOM   1622  CB  ILE A 106     -18.368 -28.470 -13.173  0.00  0.00      APRO C
ATOM   1623  HB  ILE A 106     -17.931 -28.438 -14.203  0.00  0.00      APRO  
ATOM   1624  CG2 ILE A 106     -17.683 -27.498 -12.176  0.00  0.00      APRO C
ATOM   1625 HG21 ILE A 106     -16.587 -27.674 -12.149  0.00  0.00      APRO  
ATOM   1626 HG22 ILE A 106     -17.847 -26.442 -12.477  0.00  0.00      APRO  
ATOM   1627 HG23 ILE A 106     -18.082 -27.636 -11.149  0.00  0.00      APRO  
ATOM   1628  CG1 ILE A 106     -18.269 -29.936 -12.684  0.00  0.00      APRO C
ATOM   1629 HG11 ILE A 106     -18.842 -30.057 -11.738  0.00  0.00      APRO  
ATOM   1630 HG12 ILE A 106     -18.741 -30.602 -13.442  0.00  0.00      APRO  
ATOM   1631  CD  ILE A 106     -16.829 -30.426 -12.456  0.00  0.00      APRO  
ATOM   1632  HD1 ILE A 106     -16.828 -31.498 -12.164  0.00  0.00      APRO  
ATOM   1633  HD2 ILE A 106     -16.227 -30.318 -13.384  0.00  0.00      APRO  
ATOM   1634  HD3 ILE A 106     -16.335 -29.849 -11.647  0.00  0.00      APRO  
ATOM   1635  C   ILE A 106     -19.907 -26.670 -13.916  0.00  0.00      APRO C
ATOM   1636  O   ILE A 106     -19.566 -26.375 -15.054  0.00  0.00      APRO O
ATOM   1637  N   TYR A 107     -20.334 -25.717 -13.080  0.00  0.00      APRO N
ATOM   1638  HN  TYR A 107     -20.571 -25.921 -12.132  0.00  0.00      APRO  
ATOM   1639  CA  TYR A 107     -20.491 -24.335 -13.452  0.00  0.00      APRO C
ATOM   1640  HA  TYR A 107     -20.303 -24.273 -14.517  0.00  0.00      APRO  
ATOM   1641  CB  TYR A 107     -21.889 -23.823 -13.049  0.00  0.00      APRO C
ATOM   1642  HB1 TYR A 107     -22.097 -24.120 -11.998  0.00  0.00      APRO  
ATOM   1643  HB2 TYR A 107     -21.928 -22.713 -13.091  0.00  0.00      APRO  
ATOM   1644  CG  TYR A 107     -22.948 -24.431 -13.926  0.00  0.00      APRO C
ATOM   1645  CD1 TYR A 107     -23.533 -25.675 -13.625  0.00  0.00      APRO C
ATOM   1646  HD1 TYR A 107     -23.187 -26.239 -12.770  0.00  0.00      APRO  
ATOM   1647  CE1 TYR A 107     -24.549 -26.198 -14.443  0.00  0.00      APRO C
ATOM   1648  HE1 TYR A 107     -24.980 -27.166 -14.233  0.00  0.00      APRO  
ATOM   1649  CZ  TYR A 107     -25.005 -25.469 -15.543  0.00  0.00      APRO C
ATOM   1650  OH  TYR A 107     -26.053 -25.968 -16.340  0.00  0.00      APRO O
ATOM   1651  HH  TYR A 107     -26.264 -25.296 -16.991  0.00  0.00      APRO  
ATOM   1652  CD2 TYR A 107     -23.392 -23.729 -15.054  0.00  0.00      APRO C
ATOM   1653  HD2 TYR A 107     -22.910 -22.804 -15.339  0.00  0.00      APRO  
ATOM   1654  CE2 TYR A 107     -24.424 -24.239 -15.848  0.00  0.00      APRO C
ATOM   1655  HE2 TYR A 107     -24.757 -23.686 -16.714  0.00  0.00      APRO  
ATOM   1656  C   TYR A 107     -19.445 -23.480 -12.763  0.00  0.00      APRO C
ATOM   1657  O   TYR A 107     -19.355 -23.399 -11.538  0.00  0.00      APRO O
ATOM   1658  N   LEU A 108     -18.609 -22.795 -13.557  0.00  0.00      APRO N
ATOM   1659  HN  LEU A 108     -18.661 -22.817 -14.553  0.00  0.00      APRO  
ATOM   1660  CA  LEU A 108     -17.550 -21.958 -13.035  0.00  0.00      APRO C
ATOM   1661  HA  LEU A 108     -17.329 -22.304 -12.034  0.00  0.00      APRO  
ATOM   1662  CB  LEU A 108     -16.286 -22.063 -13.918  0.00  0.00      APRO C
ATOM   1663  HB1 LEU A 108     -16.546 -21.641 -14.916  0.00  0.00      APRO  
ATOM   1664  HB2 LEU A 108     -15.496 -21.400 -13.500  0.00  0.00      APRO  
ATOM   1665  CG  LEU A 108     -15.775 -23.514 -14.087  0.00  0.00      APRO C
ATOM   1666  HG  LEU A 108     -16.648 -24.093 -14.474  0.00  0.00      APRO  
ATOM   1667  CD1 LEU A 108     -14.621 -23.569 -15.096  0.00  0.00      APRO C
ATOM   1668 HD11 LEU A 108     -14.225 -24.604 -15.179  0.00  0.00      APRO  
ATOM   1669 HD12 LEU A 108     -14.965 -23.245 -16.102  0.00  0.00      APRO  
ATOM   1670 HD13 LEU A 108     -13.790 -22.904 -14.778  0.00  0.00      APRO  
ATOM   1671  CD2 LEU A 108     -15.337 -24.146 -12.755  0.00  0.00      APRO C
ATOM   1672 HD21 LEU A 108     -14.996 -25.191 -12.918  0.00  0.00      APRO  
ATOM   1673 HD22 LEU A 108     -14.499 -23.587 -12.292  0.00  0.00      APRO  
ATOM   1674 HD23 LEU A 108     -16.185 -24.165 -12.036  0.00  0.00      APRO  
ATOM   1675  C   LEU A 108     -18.035 -20.524 -12.927  0.00  0.00      APRO C
ATOM   1676  O   LEU A 108     -18.201 -19.815 -13.923  0.00  0.00      APRO O
ATOM   1677  N   ALA A 109     -18.302 -20.075 -11.683  0.00  0.00      APRO N
ATOM   1678  HN  ALA A 109     -18.025 -20.607 -10.884  0.00  0.00      APRO  
ATOM   1679  CA  ALA A 109     -18.987 -18.832 -11.395  0.00  0.00      APRO C
ATOM   1680  HA  ALA A 109     -19.375 -18.399 -12.310  0.00  0.00      APRO  
ATOM   1681  CB  ALA A 109     -20.189 -19.102 -10.476  0.00  0.00      APRO C
ATOM   1682  HB1 ALA A 109     -20.876 -19.826 -10.964  0.00  0.00      APRO  
ATOM   1683  HB2 ALA A 109     -19.861 -19.540  -9.508  0.00  0.00      APRO  
ATOM   1684  HB3 ALA A 109     -20.762 -18.173 -10.268  0.00  0.00      APRO  
ATOM   1685  C   ALA A 109     -18.063 -17.798 -10.792  0.00  0.00      APRO C
ATOM   1686  O   ALA A 109     -18.473 -16.887 -10.071  0.00  0.00      APRO O
ATOM   1687  N   THR A 110     -16.769 -17.915 -11.111  0.00  0.00      APRO N
ATOM   1688  HN  THR A 110     -16.430 -18.734 -11.574  0.00  0.00      APRO  
ATOM   1689  CA  THR A 110     -15.747 -16.917 -10.838  0.00  0.00      APRO C
ATOM   1690  HA  THR A 110     -15.747 -16.818  -9.761  0.00  0.00      APRO  
ATOM   1691  CB  THR A 110     -14.354 -17.276 -11.323  0.00  0.00      APRO C
ATOM   1692  HB  THR A 110     -13.699 -16.412 -11.053  0.00  0.00      APRO  
ATOM   1693  OG1 THR A 110     -14.317 -17.407 -12.735  0.00  0.00      APRO O
ATOM   1694  HG1 THR A 110     -13.408 -17.644 -12.947  0.00  0.00      APRO  
ATOM   1695  CG2 THR A 110     -13.928 -18.635 -10.772  0.00  0.00      APRO C
ATOM   1696 HG21 THR A 110     -12.870 -18.851 -11.029  0.00  0.00      APRO  
ATOM   1697 HG22 THR A 110     -14.021 -18.651  -9.665  0.00  0.00      APRO  
ATOM   1698 HG23 THR A 110     -14.560 -19.450 -11.185  0.00  0.00      APRO  
ATOM   1699  C   THR A 110     -16.049 -15.539 -11.398  0.00  0.00      APRO C
ATOM   1700  O   THR A 110     -16.880 -15.375 -12.288  0.00  0.00      APRO O
ATOM   1701  N   ASP A 111     -15.395 -14.498 -10.873  0.00  0.00      APRO N
ATOM   1702  HN  ASP A 111     -14.749 -14.585 -10.119  0.00  0.00      APRO  
ATOM   1703  CA  ASP A 111     -15.546 -13.129 -11.334  0.00  1.00      APRO C
ATOM   1704  HA  ASP A 111     -16.574 -12.886 -11.088  0.00  0.00      APRO  
ATOM   1705  CB  ASP A 111     -14.775 -12.146 -10.412  0.00  0.00      APRO C
ATOM   1706  HB1 ASP A 111     -13.775 -12.567 -10.184  0.00  0.00      APRO  
ATOM   1707  HB2 ASP A 111     -14.635 -11.168 -10.914  0.00  0.00      APRO  
ATOM   1708  CG  ASP A 111     -15.512 -11.937  -9.099  0.00  0.00      APRO C
ATOM   1709  OD1 ASP A 111     -16.716 -12.317  -9.025  0.00  0.00      APRO O
ATOM   1710  OD2 ASP A 111     -14.934 -11.340  -8.167  0.00  0.00      APRO O
ATOM   1711  C   ASP A 111     -15.368 -12.840 -12.837  0.00  0.00      APRO C
ATOM   1712  O   ASP A 111     -14.839 -13.628 -13.625  0.00  0.00      APRO O
ATOM   1713  N   LEU A 112     -15.906 -11.677 -13.267  0.00  0.00      APRO N
ATOM   1714  HN  LEU A 112     -16.225 -11.022 -12.585  0.00  0.00      APRO  
ATOM   1715  CA  LEU A 112     -16.086 -11.242 -14.646  0.00  0.00      APRO C
ATOM   1716  HA  LEU A 112     -16.687 -12.018 -15.103  0.00  0.00      APRO  
ATOM   1717  CB  LEU A 112     -16.787  -9.851 -14.625  0.00  0.00      APRO C
ATOM   1718  HB1 LEU A 112     -17.709  -9.957 -14.009  0.00  0.00      APRO  
ATOM   1719  HB2 LEU A 112     -16.138  -9.127 -14.085  0.00  0.00      APRO  
ATOM   1720  CG  LEU A 112     -17.203  -9.244 -15.984  0.00  0.00      APRO C
ATOM   1721  HG  LEU A 112     -16.313  -9.317 -16.655  0.00  0.00      APRO  
ATOM   1722  CD1 LEU A 112     -18.376 -10.021 -16.584  0.00  0.00      APRO C
ATOM   1723 HD11 LEU A 112     -18.705  -9.555 -17.537  0.00  0.00      APRO  
ATOM   1724 HD12 LEU A 112     -18.083 -11.073 -16.792  0.00  0.00      APRO  
ATOM   1725 HD13 LEU A 112     -19.240 -10.029 -15.886  0.00  0.00      APRO  
ATOM   1726  CD2 LEU A 112     -17.577  -7.757 -15.849  0.00  0.00      APRO C
ATOM   1727 HD21 LEU A 112     -17.854  -7.337 -16.840  0.00  0.00      APRO  
ATOM   1728 HD22 LEU A 112     -18.440  -7.612 -15.169  0.00  0.00      APRO  
ATOM   1729 HD23 LEU A 112     -16.717  -7.174 -15.453  0.00  0.00      APRO  
ATOM   1730  C   LEU A 112     -14.810 -11.110 -15.460  0.00  0.00      APRO C
ATOM   1731  O   LEU A 112     -14.767 -11.413 -16.655  0.00  0.00      APRO O
ATOM   1732  N   ASP A 113     -13.729 -10.597 -14.854  0.00  0.00      APRO N
ATOM   1733  HN  ASP A 113     -13.682 -10.398 -13.879  0.00  0.00      APRO  
ATOM   1734  CA  ASP A 113     -12.508 -10.276 -15.553  0.00  1.00      APRO C
ATOM   1735  HA  ASP A 113     -12.822  -9.749 -16.447  0.00  0.00      APRO  
ATOM   1736  CB  ASP A 113     -11.675  -9.192 -14.808  0.00  0.00      APRO C
ATOM   1737  HB1 ASP A 113     -10.802  -8.910 -15.431  0.00  0.00      APRO  
ATOM   1738  HB2 ASP A 113     -12.285  -8.284 -14.632  0.00  0.00      APRO  
ATOM   1739  CG  ASP A 113     -11.129  -9.655 -13.469  0.00  0.00      APRO C
ATOM   1740  OD1 ASP A 113     -11.264 -10.860 -13.159  0.00  0.00      APRO O
ATOM   1741  OD2 ASP A 113     -10.567  -8.792 -12.740  0.00  0.00      APRO O
ATOM   1742  C   ASP A 113     -11.687 -11.481 -16.016  0.00  0.00      APRO C
ATOM   1743  O   ASP A 113     -12.032 -12.652 -15.864  0.00  0.00      APRO O
ATOM   1744  N   ARG A 114     -10.552 -11.196 -16.679  0.00  0.00      APRO N
ATOM   1745  HN  ARG A 114     -10.304 -10.253 -16.890  0.00  0.00      APRO  
ATOM   1746  CA  ARG A 114      -9.635 -12.222 -17.120  0.00  0.00      APRO C
ATOM   1747  HA  ARG A 114     -10.201 -12.943 -17.698  0.00  0.00      APRO  
ATOM   1748  CB  ARG A 114      -8.488 -11.631 -17.967  0.00  0.00      APRO C
ATOM   1749  HB1 ARG A 114      -7.863 -11.022 -17.270  0.00  0.00      APRO  
ATOM   1750  HB2 ARG A 114      -7.831 -12.453 -18.329  0.00  0.00      APRO  
ATOM   1751  CG  ARG A 114      -8.920 -10.728 -19.135  0.00  0.00      APRO C
ATOM   1752  HG1 ARG A 114      -9.625 -11.297 -19.780  0.00  0.00      APRO  
ATOM   1753  HG2 ARG A 114      -9.508  -9.871 -18.732  0.00  0.00      APRO  
ATOM   1754  CD  ARG A 114      -7.703 -10.189 -19.897  0.00  0.00      APRO C
ATOM   1755  HD1 ARG A 114      -6.992  -9.723 -19.177  0.00  0.00      APRO  
ATOM   1756  HD2 ARG A 114      -7.173 -11.001 -20.448  0.00  0.00      APRO  
ATOM   1757  NE  ARG A 114      -8.210  -9.188 -20.881  0.00  0.00      APRO N
ATOM   1758  HE  ARG A 114      -9.186  -9.306 -21.098  0.00  0.00      APRO  
ATOM   1759  CZ  ARG A 114      -7.465  -8.225 -21.431  0.00  0.00      APRO C
ATOM   1760  NH1 ARG A 114      -6.150  -8.135 -21.277  0.00  0.00      APRO N
ATOM   1761 HH11 ARG A 114      -5.645  -7.387 -21.685  0.00  0.00      APRO  
ATOM   1762 HH12 ARG A 114      -5.735  -8.774 -20.626  0.00  0.00      APRO  
ATOM   1763  NH2 ARG A 114      -8.056  -7.283 -22.154  0.00  0.00      APRO N
ATOM   1764 HH21 ARG A 114      -7.508  -6.615 -22.638  0.00  0.00      APRO  
ATOM   1765 HH22 ARG A 114      -9.019  -7.409 -22.353  0.00  0.00      APRO  
ATOM   1766  C   ARG A 114      -9.009 -12.987 -15.961  0.00  0.00      APRO C
ATOM   1767  O   ARG A 114      -8.739 -14.179 -16.076  0.00  0.00      APRO O
ATOM   1768  N   GLU A 115      -8.761 -12.311 -14.812  0.00  0.00      APRO N
ATOM   1769  HN  GLU A 115      -8.943 -11.336 -14.717  0.00  0.00      APRO  
ATOM   1770  CA  GLU A 115      -8.212 -12.929 -13.616  0.00  0.00      APRO C
ATOM   1771  HA  GLU A 115      -7.270 -13.396 -13.875  0.00  0.00      APRO  
ATOM   1772  CB  GLU A 115      -7.942 -11.889 -12.498  0.00  0.00      APRO C
ATOM   1773  HB1 GLU A 115      -7.216 -11.139 -12.889  0.00  0.00      APRO  
ATOM   1774  HB2 GLU A 115      -8.875 -11.323 -12.276  0.00  0.00      APRO  
ATOM   1775  CG  GLU A 115      -7.374 -12.529 -11.198  0.00  0.00      APRO C
ATOM   1776  HG1 GLU A 115      -8.107 -13.249 -10.790  0.00  0.00      APRO  
ATOM   1777  HG2 GLU A 115      -6.419 -13.055 -11.398  0.00  0.00      APRO  
ATOM   1778  CD  GLU A 115      -7.118 -11.553 -10.050  0.00  0.00      APRO C
ATOM   1779  OE1 GLU A 115      -7.180 -10.314 -10.257  0.00  0.00      APRO O
ATOM   1780  OE2 GLU A 115      -6.855 -12.053  -8.925  0.00  0.00      APRO O
ATOM   1781  C   GLU A 115      -9.129 -14.020 -13.107  0.00  0.00      APRO C
ATOM   1782  O   GLU A 115      -8.695 -15.151 -12.890  0.00  0.00      APRO O
ATOM   1783  N   GLY A 116     -10.448 -13.742 -13.038  0.00  0.00      APRO N
ATOM   1784  HN  GLY A 116     -10.796 -12.816 -13.178  0.00  0.00      APRO  
ATOM   1785  CA  GLY A 116     -11.455 -14.758 -12.757  0.00  0.00      APRO C
ATOM   1786  HA1 GLY A 116     -12.403 -14.238 -12.756  0.00  0.00      APRO  
ATOM   1787  HA2 GLY A 116     -11.184 -15.189 -11.803  0.00  0.00      APRO  
ATOM   1788  C   GLY A 116     -11.537 -15.877 -13.766  0.00  0.00      APRO C
ATOM   1789  O   GLY A 116     -11.751 -17.035 -13.406  0.00  0.00      APRO O
ATOM   1790  N   GLU A 117     -11.327 -15.587 -15.062  0.00  0.00      APRO N
ATOM   1791  HN  GLU A 117     -11.203 -14.655 -15.391  0.00  0.00      APRO  
ATOM   1792  CA  GLU A 117     -11.260 -16.597 -16.108  0.00  0.00      APRO C
ATOM   1793  HA  GLU A 117     -12.174 -17.176 -16.058  0.00  0.00      APRO  
ATOM   1794  CB  GLU A 117     -11.142 -15.929 -17.503  0.00  0.00      APRO C
ATOM   1795  HB1 GLU A 117     -11.643 -14.935 -17.455  0.00  0.00      APRO  
ATOM   1796  HB2 GLU A 117     -10.073 -15.721 -17.733  0.00  0.00      APRO  
ATOM   1797  CG  GLU A 117     -11.778 -16.765 -18.638  0.00  0.00      APRO C
ATOM   1798  HG1 GLU A 117     -11.335 -16.470 -19.607  0.00  0.00      APRO  
ATOM   1799  HG2 GLU A 117     -11.610 -17.848 -18.475  0.00  0.00      APRO  
ATOM   1800  CD  GLU A 117     -13.271 -16.549 -18.806  0.00  0.00      APRO C
ATOM   1801  OE1 GLU A 117     -13.907 -17.317 -19.559  0.00  0.00      APRO O
ATOM   1802  OE2 GLU A 117     -13.809 -15.542 -18.266  0.00  0.00      APRO O
ATOM   1803  C   GLU A 117     -10.095 -17.570 -15.920  0.00  0.00      APRO C
ATOM   1804  O   GLU A 117     -10.225 -18.789 -16.023  0.00  0.00      APRO O
ATOM   1805  N   ALA A 118      -8.907 -17.040 -15.580  0.00  0.00      APRO N
ATOM   1806  HN  ALA A 118      -8.785 -16.048 -15.544  0.00  0.00      APRO  
ATOM   1807  CA  ALA A 118      -7.736 -17.822 -15.247  0.00  0.00      APRO C
ATOM   1808  HA  ALA A 118      -7.550 -18.533 -16.044  0.00  0.00      APRO  
ATOM   1809  CB  ALA A 118      -6.514 -16.897 -15.179  0.00  0.00      APRO C
ATOM   1810  HB1 ALA A 118      -6.409 -16.347 -16.139  0.00  0.00      APRO  
ATOM   1811  HB2 ALA A 118      -6.626 -16.147 -14.366  0.00  0.00      APRO  
ATOM   1812  HB3 ALA A 118      -5.577 -17.469 -15.006  0.00  0.00      APRO  
ATOM   1813  C   ALA A 118      -7.860 -18.638 -13.962  0.00  0.00      APRO C
ATOM   1814  O   ALA A 118      -7.401 -19.777 -13.884  0.00  0.00      APRO O
ATOM   1815  N   ILE A 119      -8.521 -18.091 -12.919  0.00  0.00      APRO N
ATOM   1816  HN  ILE A 119      -8.804 -17.134 -12.915  0.00  0.00      APRO  
ATOM   1817  CA  ILE A 119      -8.884 -18.827 -11.712  0.00  0.00      APRO C
ATOM   1818  HA  ILE A 119      -7.966 -19.256 -11.330  0.00  0.00      APRO  
ATOM   1819  CB  ILE A 119      -9.517 -17.898 -10.672  0.00  0.00      APRO C
ATOM   1820  HB  ILE A 119     -10.287 -17.320 -11.244  0.00  0.00      APRO  
ATOM   1821  CG2 ILE A 119     -10.105 -18.694  -9.484  0.00  0.00      APRO C
ATOM   1822 HG21 ILE A 119     -10.694 -18.027  -8.820  0.00  0.00      APRO  
ATOM   1823 HG22 ILE A 119     -10.783 -19.496  -9.842  0.00  0.00      APRO  
ATOM   1824 HG23 ILE A 119      -9.298 -19.160  -8.880  0.00  0.00      APRO  
ATOM   1825  CG1 ILE A 119      -8.474 -16.873 -10.160  0.00  0.00      APRO C
ATOM   1826 HG11 ILE A 119      -7.599 -17.409  -9.730  0.00  0.00      APRO  
ATOM   1827 HG12 ILE A 119      -8.102 -16.275 -11.023  0.00  0.00      APRO  
ATOM   1828  CD  ILE A 119      -9.021 -15.894  -9.108  0.00  0.00      APRO  
ATOM   1829  HD1 ILE A 119      -8.240 -15.153  -8.828  0.00  0.00      APRO  
ATOM   1830  HD2 ILE A 119      -9.899 -15.340  -9.505  0.00  0.00      APRO  
ATOM   1831  HD3 ILE A 119      -9.330 -16.431  -8.186  0.00  0.00      APRO  
ATOM   1832  C   ILE A 119      -9.816 -19.993 -12.034  0.00  0.00      APRO C
ATOM   1833  O   ILE A 119      -9.618 -21.114 -11.570  0.00  0.00      APRO O
ATOM   1834  N   ALA A 120     -10.821 -19.770 -12.904  0.00  0.00      APRO N
ATOM   1835  HN  ALA A 120     -11.001 -18.849 -13.248  0.00  0.00      APRO  
ATOM   1836  CA  ALA A 120     -11.704 -20.806 -13.406  0.00  0.00      APRO C
ATOM   1837  HA  ALA A 120     -12.184 -21.302 -12.570  0.00  0.00      APRO  
ATOM   1838  CB  ALA A 120     -12.813 -20.166 -14.255  0.00  0.00      APRO C
ATOM   1839  HB1 ALA A 120     -13.357 -19.410 -13.649  0.00  0.00      APRO  
ATOM   1840  HB2 ALA A 120     -12.388 -19.650 -15.144  0.00  0.00      APRO  
ATOM   1841  HB3 ALA A 120     -13.550 -20.922 -14.603  0.00  0.00      APRO  
ATOM   1842  C   ALA A 120     -10.991 -21.895 -14.202  0.00  0.00      APRO C
ATOM   1843  O   ALA A 120     -11.282 -23.084 -14.078  0.00  0.00      APRO O
ATOM   1844  N   TRP A 121     -10.000 -21.520 -15.029  0.00  0.00      APRO N
ATOM   1845  HN  TRP A 121      -9.805 -20.561 -15.219  0.00  0.00      APRO  
ATOM   1846  CA  TRP A 121      -9.138 -22.468 -15.709  0.00  0.00      APRO C
ATOM   1847  HA  TRP A 121      -9.794 -23.123 -16.271  0.00  0.00      APRO  
ATOM   1848  CB  TRP A 121      -8.198 -21.703 -16.671  0.00  0.00      APRO C
ATOM   1849  HB1 TRP A 121      -8.832 -21.133 -17.386  0.00  0.00      APRO  
ATOM   1850  HB2 TRP A 121      -7.603 -20.956 -16.103  0.00  0.00      APRO  
ATOM   1851  CG  TRP A 121      -7.291 -22.595 -17.484  0.00  0.00      APRO C
ATOM   1852  CD1 TRP A 121      -7.619 -23.479 -18.472  0.00  0.00      APRO C
ATOM   1853  HD1 TRP A 121      -8.609 -23.567 -18.901  0.00  0.00      APRO  
ATOM   1854  NE1 TRP A 121      -6.511 -24.200 -18.864  0.00  0.00      APRO N
ATOM   1855  HE1 TRP A 121      -6.462 -24.889 -19.554  0.00  0.00      APRO  
ATOM   1856  CE2 TRP A 121      -5.433 -23.741 -18.134  0.00  0.00      APRO C
ATOM   1857  CD2 TRP A 121      -5.881 -22.759 -17.245  0.00  0.00      APRO C
ATOM   1858  CE3 TRP A 121      -5.013 -22.137 -16.340  0.00  0.00      APRO C
ATOM   1859  HE3 TRP A 121      -5.356 -21.379 -15.649  0.00  0.00      APRO  
ATOM   1860  CZ3 TRP A 121      -3.666 -22.540 -16.353  0.00  0.00      APRO C
ATOM   1861  HZ3 TRP A 121      -2.970 -22.091 -15.658  0.00  0.00      APRO  
ATOM   1862  CZ2 TRP A 121      -4.098 -24.130 -18.158  0.00  0.00      APRO C
ATOM   1863  HZ2 TRP A 121      -3.735 -24.876 -18.847  0.00  0.00      APRO  
ATOM   1864  CH2 TRP A 121      -3.214 -23.518 -17.251  0.00  0.00      APRO C
ATOM   1865  HH2 TRP A 121      -2.172 -23.807 -17.245  0.00  0.00      APRO  
ATOM   1866  C   TRP A 121      -8.327 -23.351 -14.772  0.00  0.00      APRO C
ATOM   1867  O   TRP A 121      -8.284 -24.567 -14.935  0.00  0.00      APRO O
ATOM   1868  N   HSE A 122      -7.730 -22.765 -13.718  0.00  0.00      APRO N
ATOM   1869  HN  HSE A 122      -7.727 -21.776 -13.579  0.00  0.00      APRO  
ATOM   1870  CA  HSE A 122      -7.036 -23.516 -12.687  0.00  0.00      APRO C
ATOM   1871  HA  HSE A 122      -6.289 -24.107 -13.203  0.00  0.00      APRO  
ATOM   1872  CB  HSE A 122      -6.332 -22.592 -11.669  0.00  0.00      APRO C
ATOM   1873  HB1 HSE A 122      -7.038 -21.775 -11.404  0.00  0.00      APRO  
ATOM   1874  HB2 HSE A 122      -6.125 -23.158 -10.737  0.00  0.00      APRO  
ATOM   1875  ND1 HSE A 122      -4.009 -22.782 -12.547  0.00  0.00      APRO N
ATOM   1876  CG  HSE A 122      -5.074 -21.969 -12.198  0.00  0.00      APRO C
ATOM   1877  CE1 HSE A 122      -3.044 -21.945 -12.896  0.00  0.00      APRO C
ATOM   1878  HE1 HSE A 122      -2.047 -22.250 -13.223  0.00  0.00      APRO  
ATOM   1879  NE2 HSE A 122      -3.435 -20.655 -12.795  0.00  0.00      APRO N
ATOM   1880  HE2 HSE A 122      -2.885 -19.842 -12.985  0.00  0.00      APRO  
ATOM   1881  CD2 HSE A 122      -4.738 -20.661 -12.347  0.00  0.00      APRO C
ATOM   1882  HD2 HSE A 122      -5.321 -19.770 -12.160  0.00  0.00      APRO  
ATOM   1883  C   HSE A 122      -7.933 -24.487 -11.935  0.00  0.00      APRO C
ATOM   1884  O   HSE A 122      -7.494 -25.579 -11.581  0.00  0.00      APRO O
ATOM   1885  N   LEU A 123      -9.217 -24.136 -11.692  0.00  0.00      APRO N
ATOM   1886  HN  LEU A 123      -9.572 -23.215 -11.841  0.00  0.00      APRO  
ATOM   1887  CA  LEU A 123     -10.201 -25.083 -11.187  0.00  0.00      APRO C
ATOM   1888  HA  LEU A 123      -9.784 -25.473 -10.267  0.00  0.00      APRO  
ATOM   1889  CB  LEU A 123     -11.579 -24.413 -10.968  0.00  0.00      APRO C
ATOM   1890  HB1 LEU A 123     -11.868 -23.932 -11.931  0.00  0.00      APRO  
ATOM   1891  HB2 LEU A 123     -12.339 -25.203 -10.778  0.00  0.00      APRO  
ATOM   1892  CG  LEU A 123     -11.607 -23.355  -9.856  0.00  0.00      APRO C
ATOM   1893  HG  LEU A 123     -10.754 -22.654 -10.025  0.00  0.00      APRO  
ATOM   1894  CD1 LEU A 123     -12.934 -22.589  -9.888  0.00  0.00      APRO C
ATOM   1895 HD11 LEU A 123     -12.980 -21.854  -9.056  0.00  0.00      APRO  
ATOM   1896 HD12 LEU A 123     -13.045 -22.038 -10.847  0.00  0.00      APRO  
ATOM   1897 HD13 LEU A 123     -13.792 -23.286  -9.783  0.00  0.00      APRO  
ATOM   1898  CD2 LEU A 123     -11.421 -24.004  -8.482  0.00  0.00      APRO C
ATOM   1899 HD21 LEU A 123     -11.424 -23.229  -7.685  0.00  0.00      APRO  
ATOM   1900 HD22 LEU A 123     -12.234 -24.723  -8.255  0.00  0.00      APRO  
ATOM   1901 HD23 LEU A 123     -10.452 -24.546  -8.436  0.00  0.00      APRO  
ATOM   1902  C   LEU A 123     -10.446 -26.259 -12.113  0.00  0.00      APRO C
ATOM   1903  O   LEU A 123     -10.413 -27.407 -11.688  0.00  0.00      APRO O
ATOM   1904  N   ARG A 124     -10.655 -26.024 -13.422  0.00  0.00      APRO N
ATOM   1905  HN  ARG A 124     -10.653 -25.096 -13.787  0.00  0.00      APRO  
ATOM   1906  CA  ARG A 124     -10.894 -27.099 -14.373  0.00  0.00      APRO C
ATOM   1907  HA  ARG A 124     -11.746 -27.666 -14.016  0.00  0.00      APRO  
ATOM   1908  CB  ARG A 124     -11.221 -26.510 -15.766  0.00  0.00      APRO C
ATOM   1909  HB1 ARG A 124     -12.124 -25.868 -15.632  0.00  0.00      APRO  
ATOM   1910  HB2 ARG A 124     -10.403 -25.826 -16.082  0.00  0.00      APRO  
ATOM   1911  CG  ARG A 124     -11.516 -27.583 -16.830  0.00  0.00      APRO C
ATOM   1912  HG1 ARG A 124     -10.573 -28.130 -17.052  0.00  0.00      APRO  
ATOM   1913  HG2 ARG A 124     -12.208 -28.342 -16.397  0.00  0.00      APRO  
ATOM   1914  CD  ARG A 124     -12.165 -27.036 -18.103  0.00  0.00      APRO C
ATOM   1915  HD1 ARG A 124     -12.629 -27.874 -18.672  0.00  0.00      APRO  
ATOM   1916  HD2 ARG A 124     -12.954 -26.284 -17.869  0.00  0.00      APRO  
ATOM   1917  NE  ARG A 124     -11.084 -26.372 -18.901  0.00  0.00      APRO N
ATOM   1918  HE  ARG A 124     -10.922 -25.416 -18.630  0.00  0.00      APRO  
ATOM   1919  CZ  ARG A 124     -10.421 -27.020 -19.872  0.00  0.00      APRO C
ATOM   1920  NH1 ARG A 124     -10.607 -28.319 -20.065  0.00  0.00      APRO N
ATOM   1921 HH11 ARG A 124     -10.099 -28.803 -20.764  0.00  0.00      APRO  
ATOM   1922 HH12 ARG A 124     -11.172 -28.792 -19.386  0.00  0.00      APRO  
ATOM   1923  NH2 ARG A 124      -9.538 -26.377 -20.625  0.00  0.00      APRO N
ATOM   1924 HH21 ARG A 124      -9.117 -26.837 -21.394  0.00  0.00      APRO  
ATOM   1925 HH22 ARG A 124      -9.488 -25.393 -20.516  0.00  0.00      APRO  
ATOM   1926  C   ARG A 124      -9.735 -28.075 -14.474  0.00  0.00      APRO C
ATOM   1927  O   ARG A 124      -9.916 -29.293 -14.455  0.00  0.00      APRO O
ATOM   1928  N   GLU A 125      -8.511 -27.529 -14.510  0.00  0.00      APRO N
ATOM   1929  HN  GLU A 125      -8.391 -26.541 -14.470  0.00  0.00      APRO  
ATOM   1930  CA  GLU A 125      -7.276 -28.266 -14.607  0.00  0.00      APRO C
ATOM   1931  HA  GLU A 125      -7.351 -28.871 -15.502  0.00  0.00      APRO  
ATOM   1932  CB  GLU A 125      -6.124 -27.248 -14.771  0.00  0.00      APRO C
ATOM   1933  HB1 GLU A 125      -6.555 -26.294 -15.152  0.00  0.00      APRO  
ATOM   1934  HB2 GLU A 125      -5.687 -27.009 -13.776  0.00  0.00      APRO  
ATOM   1935  CG  GLU A 125      -5.009 -27.715 -15.736  0.00  0.00      APRO C
ATOM   1936  HG1 GLU A 125      -4.112 -27.084 -15.596  0.00  0.00      APRO  
ATOM   1937  HG2 GLU A 125      -4.742 -28.775 -15.552  0.00  0.00      APRO  
ATOM   1938  CD  GLU A 125      -5.349 -27.582 -17.223  0.00  0.00      APRO C
ATOM   1939  OE1 GLU A 125      -6.452 -27.102 -17.588  0.00  0.00      APRO O
ATOM   1940  OE2 GLU A 125      -4.426 -27.907 -18.013  0.00  0.00      APRO O
ATOM   1941  C   GLU A 125      -6.996 -29.216 -13.439  0.00  0.00      APRO C
ATOM   1942  O   GLU A 125      -6.502 -30.325 -13.625  0.00  0.00      APRO O
ATOM   1943  N   VAL A 126      -7.307 -28.820 -12.180  0.00  0.00      APRO N
ATOM   1944  HN  VAL A 126      -7.689 -27.930 -11.946  0.00  0.00      APRO  
ATOM   1945  CA  VAL A 126      -7.095 -29.707 -11.035  0.00  0.00      APRO C
ATOM   1946  HA  VAL A 126      -6.179 -30.245 -11.245  0.00  0.00      APRO  
ATOM   1947  CB  VAL A 126      -6.892 -28.970  -9.712  0.00  0.00      APRO C
ATOM   1948  HB  VAL A 126      -6.717 -29.740  -8.920  0.00  0.00      APRO  
ATOM   1949  CG1 VAL A 126      -5.665 -28.052  -9.826  0.00  0.00      APRO C
ATOM   1950 HG11 VAL A 126      -5.524 -27.478  -8.885  0.00  0.00      APRO  
ATOM   1951 HG12 VAL A 126      -4.735 -28.631 -10.002  0.00  0.00      APRO  
ATOM   1952 HG13 VAL A 126      -5.794 -27.325 -10.656  0.00  0.00      APRO  
ATOM   1953  CG2 VAL A 126      -8.139 -28.164  -9.302  0.00  0.00      APRO C
ATOM   1954 HG21 VAL A 126      -7.954 -27.606  -8.359  0.00  0.00      APRO  
ATOM   1955 HG22 VAL A 126      -8.409 -27.433 -10.094  0.00  0.00      APRO  
ATOM   1956 HG23 VAL A 126      -9.010 -28.830  -9.131  0.00  0.00      APRO  
ATOM   1957  C   VAL A 126      -8.192 -30.740 -10.822  0.00  0.00      APRO C
ATOM   1958  O   VAL A 126      -7.961 -31.775 -10.196  0.00  0.00      APRO O
ATOM   1959  N   ILE A 127      -9.420 -30.492 -11.322  0.00  0.00      APRO N
ATOM   1960  HN  ILE A 127      -9.651 -29.658 -11.818  0.00  0.00      APRO  
ATOM   1961  CA  ILE A 127     -10.528 -31.429 -11.180  0.00  0.00      APRO C
ATOM   1962  HA  ILE A 127     -10.424 -31.877 -10.200  0.00  0.00      APRO  
ATOM   1963  CB  ILE A 127     -11.864 -30.696 -11.313  0.00  0.00      APRO C
ATOM   1964  HB  ILE A 127     -11.767 -30.108 -12.260  0.00  0.00      APRO  
ATOM   1965  CG2 ILE A 127     -13.050 -31.684 -11.358  0.00  0.00      APRO C
ATOM   1966 HG21 ILE A 127     -13.992 -31.153 -11.610  0.00  0.00      APRO  
ATOM   1967 HG22 ILE A 127     -12.886 -32.464 -12.131  0.00  0.00      APRO  
ATOM   1968 HG23 ILE A 127     -13.187 -32.186 -10.377  0.00  0.00      APRO  
ATOM   1969  CG1 ILE A 127     -12.074 -29.660 -10.180  0.00  0.00      APRO C
ATOM   1970 HG11 ILE A 127     -12.017 -30.167  -9.191  0.00  0.00      APRO  
ATOM   1971 HG12 ILE A 127     -11.247 -28.914 -10.215  0.00  0.00      APRO  
ATOM   1972  CD  ILE A 127     -13.405 -28.894 -10.268  0.00  0.00      APRO  
ATOM   1973  HD1 ILE A 127     -13.465 -28.131  -9.463  0.00  0.00      APRO  
ATOM   1974  HD2 ILE A 127     -13.495 -28.376 -11.247  0.00  0.00      APRO  
ATOM   1975  HD3 ILE A 127     -14.269 -29.583 -10.154  0.00  0.00      APRO  
ATOM   1976  C   ILE A 127     -10.429 -32.559 -12.192  0.00  0.00      APRO C
ATOM   1977  O   ILE A 127     -10.511 -33.736 -11.839  0.00  0.00      APRO O
ATOM   1978  N   GLY A 128     -10.204 -32.214 -13.475  0.00  0.00      APRO N
ATOM   1979  HN  GLY A 128     -10.040 -31.259 -13.718  0.00  0.00      APRO  
ATOM   1980  CA  GLY A 128     -10.179 -33.159 -14.584  0.00  0.00      APRO C
ATOM   1981  HA1 GLY A 128      -9.613 -34.005 -14.220  0.00  0.00      APRO  
ATOM   1982  HA2 GLY A 128      -9.709 -32.629 -15.401  0.00  0.00      APRO  
ATOM   1983  C   GLY A 128     -11.521 -33.666 -15.068  0.00  0.00      APRO C
ATOM   1984  O   GLY A 128     -12.541 -33.668 -14.384  0.00  0.00      APRO O
ATOM   1985  N   GLY A 129     -11.542 -34.158 -16.318  0.00  0.00      APRO N
ATOM   1986  HN  GLY A 129     -10.698 -34.297 -16.834  0.00  0.00      APRO  
ATOM   1987  CA  GLY A 129     -12.768 -34.522 -17.009  0.00  0.00      APRO C
ATOM   1988  HA1 GLY A 129     -13.612 -34.126 -16.461  0.00  0.00      APRO  
ATOM   1989  HA2 GLY A 129     -12.793 -35.594 -17.151  0.00  0.00      APRO  
ATOM   1990  C   GLY A 129     -12.750 -33.877 -18.363  0.00  0.00      APRO C
ATOM   1991  O   GLY A 129     -11.812 -33.163 -18.695  0.00  0.00      APRO O
ATOM   1992  N   ASP A 130     -13.779 -34.133 -19.189  0.00  0.00      APRO N
ATOM   1993  HN  ASP A 130     -14.524 -34.755 -18.963  0.00  0.00      APRO  
ATOM   1994  CA  ASP A 130     -13.922 -33.532 -20.503  0.00  0.00      APRO C
ATOM   1995  HA  ASP A 130     -12.948 -33.593 -20.974  0.00  0.00      APRO  
ATOM   1996  CB  ASP A 130     -14.981 -34.349 -21.290  0.00  0.00      APRO C
ATOM   1997  HB1 ASP A 130     -14.719 -35.425 -21.245  0.00  0.00      APRO  
ATOM   1998  HB2 ASP A 130     -15.987 -34.216 -20.845  0.00  0.00      APRO  
ATOM   1999  CG  ASP A 130     -15.050 -33.962 -22.756  0.00  0.00      APRO C
ATOM   2000  OD1 ASP A 130     -13.988 -33.599 -23.319  0.00  0.00      APRO O
ATOM   2001  OD2 ASP A 130     -16.179 -33.981 -23.302  0.00  0.00      APRO O
ATOM   2002  C   ASP A 130     -14.288 -32.045 -20.436  0.00  0.00      APRO C
ATOM   2003  O   ASP A 130     -14.817 -31.566 -19.433  0.00  0.00      APRO O
ATOM   2004  N   ASP A 131     -14.028 -31.277 -21.511  0.00  0.00      APRO N
ATOM   2005  HN  ASP A 131     -13.602 -31.634 -22.338  0.00  0.00      APRO  
ATOM   2006  CA  ASP A 131     -14.331 -29.860 -21.597  0.00  0.00      APRO C
ATOM   2007  HA  ASP A 131     -13.854 -29.387 -20.746  0.00  0.00      APRO  
ATOM   2008  CB  ASP A 131     -13.766 -29.248 -22.905  0.00  0.00      APRO C
ATOM   2009  HB1 ASP A 131     -14.028 -29.905 -23.759  0.00  0.00      APRO  
ATOM   2010  HB2 ASP A 131     -14.204 -28.247 -23.089  0.00  0.00      APRO  
ATOM   2011  CG  ASP A 131     -12.249 -29.118 -22.876  0.00  0.00      APRO C
ATOM   2012  OD1 ASP A 131     -11.559 -29.804 -22.077  0.00  0.00      APRO O
ATOM   2013  OD2 ASP A 131     -11.725 -28.235 -23.597  0.00  0.00      APRO O
ATOM   2014  C   ASP A 131     -15.826 -29.589 -21.470  0.00  0.00      APRO C
ATOM   2015  O   ASP A 131     -16.247 -28.720 -20.708  0.00  0.00      APRO O
ATOM   2016  N   ALA A 132     -16.666 -30.423 -22.119  0.00  0.00      APRO N
ATOM   2017  HN  ALA A 132     -16.294 -31.153 -22.693  0.00  0.00      APRO  
ATOM   2018  CA  ALA A 132     -18.114 -30.355 -22.058  0.00  0.00      APRO C
ATOM   2019  HA  ALA A 132     -18.418 -29.350 -22.329  0.00  0.00      APRO  
ATOM   2020  CB  ALA A 132     -18.677 -31.348 -23.091  0.00  0.00      APRO C
ATOM   2021  HB1 ALA A 132     -18.263 -31.116 -24.095  0.00  0.00      APRO  
ATOM   2022  HB2 ALA A 132     -18.392 -32.392 -22.837  0.00  0.00      APRO  
ATOM   2023  HB3 ALA A 132     -19.785 -31.289 -23.154  0.00  0.00      APRO  
ATOM   2024  C   ALA A 132     -18.746 -30.644 -20.690  0.00  0.00      APRO C
ATOM   2025  O   ALA A 132     -19.957 -30.544 -20.509  0.00  0.00      APRO O
ATOM   2026  N   ARG A 133     -17.934 -30.990 -19.670  0.00  0.00      APRO N
ATOM   2027  HN  ARG A 133     -16.958 -31.097 -19.847  0.00  0.00      APRO  
ATOM   2028  CA  ARG A 133     -18.379 -31.223 -18.308  0.00  0.00      APRO C
ATOM   2029  HA  ARG A 133     -19.431 -31.483 -18.323  0.00  0.00      APRO  
ATOM   2030  CB  ARG A 133     -17.486 -32.342 -17.709  0.00  0.00      APRO C
ATOM   2031  HB1 ARG A 133     -17.576 -33.218 -18.395  0.00  0.00      APRO  
ATOM   2032  HB2 ARG A 133     -16.419 -32.029 -17.750  0.00  0.00      APRO  
ATOM   2033  CG  ARG A 133     -17.851 -32.815 -16.288  0.00  0.00      APRO C
ATOM   2034  HG1 ARG A 133     -17.826 -31.937 -15.606  0.00  0.00      APRO  
ATOM   2035  HG2 ARG A 133     -18.908 -33.167 -16.284  0.00  0.00      APRO  
ATOM   2036  CD  ARG A 133     -16.966 -33.960 -15.790  0.00  0.00      APRO C
ATOM   2037  HD1 ARG A 133     -17.145 -34.865 -16.415  0.00  0.00      APRO  
ATOM   2038  HD2 ARG A 133     -15.884 -33.695 -15.846  0.00  0.00      APRO  
ATOM   2039  NE  ARG A 133     -17.313 -34.227 -14.359  0.00  0.00      APRO N
ATOM   2040  HE  ARG A 133     -16.650 -33.834 -13.711  0.00  0.00      APRO  
ATOM   2041  CZ  ARG A 133     -18.388 -34.915 -13.956  0.00  0.00      APRO C
ATOM   2042  NH1 ARG A 133     -19.342 -35.318 -14.789  0.00  0.00      APRO N
ATOM   2043 HH11 ARG A 133     -20.136 -35.803 -14.450  0.00  0.00      APRO  
ATOM   2044 HH12 ARG A 133     -19.277 -34.987 -15.733  0.00  0.00      APRO  
ATOM   2045  NH2 ARG A 133     -18.525 -35.209 -12.670  0.00  0.00      APRO N
ATOM   2046 HH21 ARG A 133     -19.269 -35.790 -12.373  0.00  0.00      APRO  
ATOM   2047 HH22 ARG A 133     -17.755 -35.006 -12.079  0.00  0.00      APRO  
ATOM   2048  C   ARG A 133     -18.259 -29.943 -17.492  0.00  0.00      APRO C
ATOM   2049  O   ARG A 133     -18.537 -29.894 -16.294  0.00  0.00      APRO O
ATOM   2050  N   TYR A 134     -17.859 -28.841 -18.145  0.00  0.00      APRO N
ATOM   2051  HN  TYR A 134     -17.630 -28.844 -19.117  0.00  0.00      APRO  
ATOM   2052  CA  TYR A 134     -17.725 -27.561 -17.504  0.00  0.00      APRO C
ATOM   2053  HA  TYR A 134     -18.191 -27.635 -16.529  0.00  0.00      APRO  
ATOM   2054  CB  TYR A 134     -16.241 -27.100 -17.411  0.00  0.00      APRO C
ATOM   2055  HB1 TYR A 134     -15.803 -27.074 -18.433  0.00  0.00      APRO  
ATOM   2056  HB2 TYR A 134     -16.175 -26.070 -16.998  0.00  0.00      APRO  
ATOM   2057  CG  TYR A 134     -15.412 -28.049 -16.584  0.00  0.00      APRO C
ATOM   2058  CD1 TYR A 134     -14.862 -29.188 -17.195  0.00  0.00      APRO C
ATOM   2059  HD1 TYR A 134     -15.042 -29.374 -18.245  0.00  0.00      APRO  
ATOM   2060  CE1 TYR A 134     -14.100 -30.102 -16.462  0.00  0.00      APRO C
ATOM   2061  HE1 TYR A 134     -13.699 -30.987 -16.934  0.00  0.00      APRO  
ATOM   2062  CZ  TYR A 134     -13.865 -29.868 -15.108  0.00  0.00      APRO C
ATOM   2063  OH  TYR A 134     -13.072 -30.783 -14.416  0.00  0.00      APRO O
ATOM   2064  HH  TYR A 134     -12.950 -30.444 -13.527  0.00  0.00      APRO  
ATOM   2065  CD2 TYR A 134     -15.149 -27.821 -15.219  0.00  0.00      APRO C
ATOM   2066  HD2 TYR A 134     -15.580 -26.963 -14.722  0.00  0.00      APRO  
ATOM   2067  CE2 TYR A 134     -14.371 -28.728 -14.481  0.00  0.00      APRO C
ATOM   2068  HE2 TYR A 134     -14.189 -28.548 -13.432  0.00  0.00      APRO  
ATOM   2069  C   TYR A 134     -18.502 -26.531 -18.292  0.00  0.00      APRO C
ATOM   2070  O   TYR A 134     -18.806 -26.697 -19.467  0.00  0.00      APRO O
ATOM   2071  N   SER A 135     -18.855 -25.427 -17.626  0.00  0.00      APRO N
ATOM   2072  HN  SER A 135     -18.713 -25.325 -16.641  0.00  0.00      APRO  
ATOM   2073  CA  SER A 135     -19.471 -24.281 -18.257  0.00  0.00      APRO C
ATOM   2074  HA  SER A 135     -19.101 -24.222 -19.272  0.00  0.00      APRO  
ATOM   2075  CB  SER A 135     -21.021 -24.237 -18.163  0.00  0.00      APRO C
ATOM   2076  HB1 SER A 135     -21.317 -24.602 -17.153  0.00  0.00      APRO  
ATOM   2077  HB2 SER A 135     -21.385 -23.188 -18.252  0.00  0.00      APRO  
ATOM   2078  OG  SER A 135     -21.639 -25.070 -19.140  0.00  0.00      APRO O
ATOM   2079  HG1 SER A 135     -22.565 -25.168 -18.884  0.00  0.00      APRO  
ATOM   2080  C   SER A 135     -18.977 -23.063 -17.530  0.00  0.00      APRO C
ATOM   2081  O   SER A 135     -18.622 -23.102 -16.351  0.00  0.00      APRO O
ATOM   2082  N   ARG A 136     -18.966 -21.918 -18.220  0.00  0.00      APRO N
ATOM   2083  HN  ARG A 136     -19.264 -21.927 -19.172  0.00  0.00      APRO  
ATOM   2084  CA  ARG A 136     -18.549 -20.649 -17.686  0.00  0.00      APRO C
ATOM   2085  HA  ARG A 136     -18.221 -20.777 -16.661  0.00  0.00      APRO  
ATOM   2086  CB  ARG A 136     -17.429 -20.092 -18.593  0.00  0.00      APRO C
ATOM   2087  HB1 ARG A 136     -16.539 -20.747 -18.433  0.00  0.00      APRO  
ATOM   2088  HB2 ARG A 136     -17.716 -20.220 -19.660  0.00  0.00      APRO  
ATOM   2089  CG  ARG A 136     -16.976 -18.638 -18.350  0.00  0.00      APRO C
ATOM   2090  HG1 ARG A 136     -16.210 -18.374 -19.112  0.00  0.00      APRO  
ATOM   2091  HG2 ARG A 136     -17.835 -17.955 -18.540  0.00  0.00      APRO  
ATOM   2092  CD  ARG A 136     -16.474 -18.361 -16.934  0.00  0.00      APRO C
ATOM   2093  HD1 ARG A 136     -17.326 -18.428 -16.219  0.00  0.00      APRO  
ATOM   2094  HD2 ARG A 136     -15.692 -19.094 -16.627  0.00  0.00      APRO  
ATOM   2095  NE  ARG A 136     -15.878 -16.994 -16.933  0.00  0.00      APRO N
ATOM   2096  HE  ARG A 136     -15.599 -16.684 -17.849  0.00  0.00      APRO  
ATOM   2097  CZ  ARG A 136     -15.725 -16.246 -15.831  0.00  0.00      APRO C
ATOM   2098  NH1 ARG A 136     -16.327 -16.554 -14.698  0.00  0.00      APRO N
ATOM   2099 HH11 ARG A 136     -16.224 -15.977 -13.899  0.00  0.00      APRO  
ATOM   2100 HH12 ARG A 136     -16.986 -17.308 -14.736  0.00  0.00      APRO  
ATOM   2101  NH2 ARG A 136     -14.986 -15.149 -15.904  0.00  0.00      APRO N
ATOM   2102 HH21 ARG A 136     -14.789 -14.631 -15.084  0.00  0.00      APRO  
ATOM   2103 HH22 ARG A 136     -14.483 -15.003 -16.746  0.00  0.00      APRO  
ATOM   2104  C   ARG A 136     -19.750 -19.725 -17.645  0.00  0.00      APRO C
ATOM   2105  O   ARG A 136     -20.365 -19.400 -18.660  0.00  0.00      APRO O
ATOM   2106  N   VAL A 137     -20.134 -19.279 -16.434  0.00  0.00      APRO N
ATOM   2107  HN  VAL A 137     -19.720 -19.574 -15.577  0.00  0.00      APRO  
ATOM   2108  CA  VAL A 137     -21.207 -18.311 -16.281  0.00  0.00      APRO C
ATOM   2109  HA  VAL A 137     -21.745 -18.245 -17.218  0.00  0.00      APRO  
ATOM   2110  CB  VAL A 137     -22.237 -18.669 -15.218  0.00  0.00      APRO C
ATOM   2111  HB  VAL A 137     -22.982 -17.837 -15.176  0.00  0.00      APRO  
ATOM   2112  CG1 VAL A 137     -22.939 -19.979 -15.614  0.00  0.00      APRO C
ATOM   2113 HG11 VAL A 137     -23.668 -20.278 -14.830  0.00  0.00      APRO  
ATOM   2114 HG12 VAL A 137     -23.501 -19.871 -16.565  0.00  0.00      APRO  
ATOM   2115 HG13 VAL A 137     -22.201 -20.801 -15.728  0.00  0.00      APRO  
ATOM   2116  CG2 VAL A 137     -21.583 -18.807 -13.837  0.00  0.00      APRO C
ATOM   2117 HG21 VAL A 137     -22.334 -19.107 -13.075  0.00  0.00      APRO  
ATOM   2118 HG22 VAL A 137     -20.781 -19.576 -13.860  0.00  0.00      APRO  
ATOM   2119 HG23 VAL A 137     -21.135 -17.847 -13.507  0.00  0.00      APRO  
ATOM   2120  C   VAL A 137     -20.603 -16.950 -16.007  0.00  0.00      APRO C
ATOM   2121  O   VAL A 137     -19.495 -16.831 -15.484  0.00  0.00      APRO O
ATOM   2122  N   VAL A 138     -21.321 -15.885 -16.400  0.00  0.00      APRO N
ATOM   2123  HN  VAL A 138     -22.262 -15.970 -16.716  0.00  0.00      APRO  
ATOM   2124  CA  VAL A 138     -20.807 -14.528 -16.404  0.00  0.00      APRO C
ATOM   2125  HA  VAL A 138     -20.013 -14.451 -15.672  0.00  0.00      APRO  
ATOM   2126  CB  VAL A 138     -20.306 -14.145 -17.805  0.00  0.00      APRO C
ATOM   2127  HB  VAL A 138     -20.975 -14.642 -18.550  0.00  0.00      APRO  
ATOM   2128  CG1 VAL A 138     -20.348 -12.625 -18.064  0.00  0.00      APRO C
ATOM   2129 HG11 VAL A 138     -19.941 -12.394 -19.072  0.00  0.00      APRO  
ATOM   2130 HG12 VAL A 138     -21.385 -12.232 -18.028  0.00  0.00      APRO  
ATOM   2131 HG13 VAL A 138     -19.735 -12.082 -17.313  0.00  0.00      APRO  
ATOM   2132  CG2 VAL A 138     -18.871 -14.680 -17.998  0.00  0.00      APRO C
ATOM   2133 HG21 VAL A 138     -18.471 -14.381 -18.990  0.00  0.00      APRO  
ATOM   2134 HG22 VAL A 138     -18.195 -14.278 -17.212  0.00  0.00      APRO  
ATOM   2135 HG23 VAL A 138     -18.845 -15.788 -17.946  0.00  0.00      APRO  
ATOM   2136  C   VAL A 138     -21.927 -13.609 -15.958  0.00  0.00      APRO C
ATOM   2137  O   VAL A 138     -23.059 -13.722 -16.422  0.00  0.00      APRO O
ATOM   2138  N   PHE A 139     -21.645 -12.683 -15.019  0.00  0.00      APRO N
ATOM   2139  HN  PHE A 139     -20.737 -12.565 -14.619  0.00  0.00      APRO  
ATOM   2140  CA  PHE A 139     -22.652 -11.770 -14.506  0.00  0.00      APRO C
ATOM   2141  HA  PHE A 139     -23.291 -11.526 -15.346  0.00  0.00      APRO  
ATOM   2142  CB  PHE A 139     -23.543 -12.402 -13.390  0.00  0.00      APRO C
ATOM   2143  HB1 PHE A 139     -23.983 -11.589 -12.772  0.00  0.00      APRO  
ATOM   2144  HB2 PHE A 139     -24.388 -12.974 -13.829  0.00  0.00      APRO  
ATOM   2145  CG  PHE A 139     -22.775 -13.287 -12.441  0.00  0.00      APRO C
ATOM   2146  CD1 PHE A 139     -22.110 -12.750 -11.328  0.00  0.00      APRO C
ATOM   2147  HD1 PHE A 139     -22.149 -11.685 -11.144  0.00  0.00      APRO  
ATOM   2148  CE1 PHE A 139     -21.392 -13.581 -10.458  0.00  0.00      APRO C
ATOM   2149  HE1 PHE A 139     -20.884 -13.158  -9.603  0.00  0.00      APRO  
ATOM   2150  CZ  PHE A 139     -21.338 -14.960 -10.692  0.00  0.00      APRO C
ATOM   2151  HZ  PHE A 139     -20.785 -15.603 -10.022  0.00  0.00      APRO  
ATOM   2152  CD2 PHE A 139     -22.729 -14.675 -12.655  0.00  0.00      APRO C
ATOM   2153  HD2 PHE A 139     -23.234 -15.107 -13.507  0.00  0.00      APRO  
ATOM   2154  CE2 PHE A 139     -22.011 -15.508 -11.790  0.00  0.00      APRO C
ATOM   2155  HE2 PHE A 139     -21.977 -16.573 -11.973  0.00  0.00      APRO  
ATOM   2156  C   PHE A 139     -22.033 -10.467 -14.024  0.00  0.00      APRO C
ATOM   2157  O   PHE A 139     -20.928 -10.441 -13.488  0.00  0.00      APRO O
ATOM   2158  N   ASN A 140     -22.749  -9.333 -14.200  0.00  0.00      APRO N
ATOM   2159  HN  ASN A 140     -23.636  -9.304 -14.659  0.00  0.00      APRO  
ATOM   2160  CA  ASN A 140     -22.272  -8.039 -13.724  0.00  0.00      APRO C
ATOM   2161  HA  ASN A 140     -21.190  -8.095 -13.771  0.00  0.00      APRO  
ATOM   2162  CB  ASN A 140     -22.872  -6.867 -14.549  0.00  0.00      APRO C
ATOM   2163  HB1 ASN A 140     -23.977  -6.993 -14.566  0.00  0.00      APRO  
ATOM   2164  HB2 ASN A 140     -22.655  -5.898 -14.055  0.00  0.00      APRO  
ATOM   2165  CG  ASN A 140     -22.354  -6.882 -15.980  0.00  0.00      APRO C
ATOM   2166  OD1 ASN A 140     -21.347  -7.510 -16.306  0.00  0.00      APRO O
ATOM   2167  ND2 ASN A 140     -23.059  -6.151 -16.873  0.00  0.00      APRO N
ATOM   2168 HD21 ASN A 140     -22.744  -6.155 -17.818  0.00  0.00      APRO  
ATOM   2169 HD22 ASN A 140     -23.874  -5.660 -16.582  0.00  0.00      APRO  
ATOM   2170  C   ASN A 140     -22.658  -7.785 -12.275  0.00  0.00      APRO C
ATOM   2171  O   ASN A 140     -22.067  -6.941 -11.610  0.00  0.00      APRO O
ATOM   2172  N   GLU A 141     -23.655  -8.520 -11.754  0.00  0.00      APRO N
ATOM   2173  HN  GLU A 141     -24.090  -9.264 -12.253  0.00  0.00      APRO  
ATOM   2174  CA  GLU A 141     -24.192  -8.307 -10.429  0.00  0.00      APRO C
ATOM   2175  HA  GLU A 141     -23.381  -8.095  -9.744  0.00  0.00      APRO  
ATOM   2176  CB  GLU A 141     -25.226  -7.153 -10.391  0.00  0.00      APRO C
ATOM   2177  HB1 GLU A 141     -25.680  -7.127  -9.374  0.00  0.00      APRO  
ATOM   2178  HB2 GLU A 141     -24.707  -6.177 -10.518  0.00  0.00      APRO  
ATOM   2179  CG  GLU A 141     -26.369  -7.261 -11.432  0.00  0.00      APRO C
ATOM   2180  HG1 GLU A 141     -25.941  -7.470 -12.429  0.00  0.00      APRO  
ATOM   2181  HG2 GLU A 141     -27.077  -8.069 -11.162  0.00  0.00      APRO  
ATOM   2182  CD  GLU A 141     -27.136  -5.951 -11.564  0.00  0.00      APRO C
ATOM   2183  OE1 GLU A 141     -26.986  -5.055 -10.698  0.00  0.00      APRO O
ATOM   2184  OE2 GLU A 141     -27.863  -5.783 -12.572  0.00  0.00      APRO O
ATOM   2185  C   GLU A 141     -24.850  -9.584  -9.962  0.00  0.00      APRO C
ATOM   2186  O   GLU A 141     -25.248 -10.429 -10.764  0.00  0.00      APRO O
ATOM   2187  N   ILE A 142     -24.962  -9.779  -8.634  0.00  0.00      APRO N
ATOM   2188  HN  ILE A 142     -24.667  -9.112  -7.954  0.00  0.00      APRO  
ATOM   2189  CA  ILE A 142     -25.530 -10.994  -8.070  0.00  0.00      APRO C
ATOM   2190  HA  ILE A 142     -25.549 -11.734  -8.860  0.00  0.00      APRO  
ATOM   2191  CB  ILE A 142     -24.703 -11.554  -6.913  0.00  0.00      APRO C
ATOM   2192  HB  ILE A 142     -24.795 -10.784  -6.105  0.00  0.00      APRO  
ATOM   2193  CG2 ILE A 142     -25.228 -12.956  -6.523  0.00  0.00      APRO C
ATOM   2194 HG21 ILE A 142     -24.743 -13.309  -5.589  0.00  0.00      APRO  
ATOM   2195 HG22 ILE A 142     -26.324 -12.933  -6.346  0.00  0.00      APRO  
ATOM   2196 HG23 ILE A 142     -25.017 -13.696  -7.324  0.00  0.00      APRO  
ATOM   2197  CG1 ILE A 142     -23.209 -11.612  -7.323  0.00  0.00      APRO C
ATOM   2198 HG11 ILE A 142     -23.093 -12.235  -8.238  0.00  0.00      APRO  
ATOM   2199 HG12 ILE A 142     -22.865 -10.584  -7.579  0.00  0.00      APRO  
ATOM   2200  CD  ILE A 142     -22.279 -12.163  -6.229  0.00  0.00      APRO  
ATOM   2201  HD1 ILE A 142     -21.220 -12.123  -6.566  0.00  0.00      APRO  
ATOM   2202  HD2 ILE A 142     -22.370 -11.563  -5.298  0.00  0.00      APRO  
ATOM   2203  HD3 ILE A 142     -22.524 -13.220  -5.993  0.00  0.00      APRO  
ATOM   2204  C   ILE A 142     -26.974 -10.739  -7.672  0.00  0.00      APRO C
ATOM   2205  O   ILE A 142     -27.313 -10.483  -6.516  0.00  0.00      APRO O
ATOM   2206  N   THR A 143     -27.880 -10.796  -8.664  0.00  0.00      APRO N
ATOM   2207  HN  THR A 143     -27.616 -11.002  -9.606  0.00  0.00      APRO  
ATOM   2208  CA  THR A 143     -29.306 -10.570  -8.478  0.00  0.00      APRO C
ATOM   2209  HA  THR A 143     -29.498 -10.611  -7.414  0.00  0.00      APRO  
ATOM   2210  CB  THR A 143     -29.847  -9.281  -9.118  0.00  0.00      APRO C
ATOM   2211  HB  THR A 143     -30.932  -9.236  -8.856  0.00  0.00      APRO  
ATOM   2212  OG1 THR A 143     -29.776  -9.288 -10.544  0.00  0.00      APRO O
ATOM   2213  HG1 THR A 143     -30.128  -8.436 -10.823  0.00  0.00      APRO  
ATOM   2214  CG2 THR A 143     -29.055  -8.066  -8.624  0.00  0.00      APRO C
ATOM   2215 HG21 THR A 143     -29.510  -7.122  -8.991  0.00  0.00      APRO  
ATOM   2216 HG22 THR A 143     -29.049  -8.033  -7.514  0.00  0.00      APRO  
ATOM   2217 HG23 THR A 143     -28.002  -8.105  -8.976  0.00  0.00      APRO  
ATOM   2218  C   THR A 143     -30.055 -11.726  -9.095  0.00  0.00      APRO C
ATOM   2219  O   THR A 143     -29.515 -12.473  -9.906  0.00  0.00      APRO O
ATOM   2220  N   LYS A 144     -31.353 -11.886  -8.751  0.00  0.00      APRO N
ATOM   2221  HN  LYS A 144     -31.804 -11.262  -8.114  0.00  0.00      APRO  
ATOM   2222  CA  LYS A 144     -32.193 -12.957  -9.265  0.00  0.00      APRO C
ATOM   2223  HA  LYS A 144     -31.723 -13.882  -8.954  0.00  0.00      APRO  
ATOM   2224  CB  LYS A 144     -33.627 -12.802  -8.684  0.00  0.00      APRO C
ATOM   2225  HB1 LYS A 144     -33.535 -12.823  -7.573  0.00  0.00      APRO  
ATOM   2226  HB2 LYS A 144     -34.017 -11.793  -8.946  0.00  0.00      APRO  
ATOM   2227  CG  LYS A 144     -34.620 -13.896  -9.122  0.00  0.00      APRO C
ATOM   2228  HG1 LYS A 144     -34.689 -13.902 -10.234  0.00  0.00      APRO  
ATOM   2229  HG2 LYS A 144     -34.226 -14.890  -8.808  0.00  0.00      APRO  
ATOM   2230  CD  LYS A 144     -36.037 -13.697  -8.550  0.00  0.00      APRO C
ATOM   2231  HD1 LYS A 144     -36.374 -12.664  -8.797  0.00  0.00      APRO  
ATOM   2232  HD2 LYS A 144     -36.723 -14.405  -9.069  0.00  0.00      APRO  
ATOM   2233  CE  LYS A 144     -36.128 -13.921  -7.035  0.00  0.00      APRO C
ATOM   2234  HE1 LYS A 144     -35.809 -14.955  -6.774  0.00  0.00      APRO  
ATOM   2235  HE2 LYS A 144     -35.473 -13.203  -6.494  0.00  0.00      APRO  
ATOM   2236  NZ  LYS A 144     -37.522 -13.728  -6.576  0.00  0.00      APRO N
ATOM   2237  HZ1 LYS A 144     -37.583 -13.881  -5.549  0.00  0.00      APRO  
ATOM   2238  HZ2 LYS A 144     -37.830 -12.760  -6.800  0.00  0.00      APRO  
ATOM   2239  HZ3 LYS A 144     -38.143 -14.405  -7.063  0.00  0.00      APRO  
ATOM   2240  C   LYS A 144     -32.284 -12.982 -10.782  0.00  0.00      APRO C
ATOM   2241  O   LYS A 144     -32.150 -14.023 -11.418  0.00  0.00      APRO O
ATOM   2242  N   ASN A 145     -32.488 -11.811 -11.412  0.00  0.00      APRO N
ATOM   2243  HN  ASN A 145     -32.619 -10.942 -10.937  0.00  0.00      APRO  
ATOM   2244  CA  ASN A 145     -32.534 -11.719 -12.855  0.00  0.00      APRO C
ATOM   2245  HA  ASN A 145     -33.205 -12.513 -13.163  0.00  0.00      APRO  
ATOM   2246  CB  ASN A 145     -33.071 -10.337 -13.296  0.00  0.00      APRO C
ATOM   2247  HB1 ASN A 145     -32.526  -9.560 -12.717  0.00  0.00      APRO  
ATOM   2248  HB2 ASN A 145     -32.855 -10.164 -14.370  0.00  0.00      APRO  
ATOM   2249  CG  ASN A 145     -34.559 -10.273 -12.983  0.00  0.00      APRO C
ATOM   2250  OD1 ASN A 145     -35.320 -11.153 -13.406  0.00  0.00      APRO O
ATOM   2251  ND2 ASN A 145     -34.976  -9.226 -12.233  0.00  0.00      APRO N
ATOM   2252 HD21 ASN A 145     -35.946  -9.179 -12.012  0.00  0.00      APRO  
ATOM   2253 HD22 ASN A 145     -34.318  -8.558 -11.901  0.00  0.00      APRO  
ATOM   2254  C   ASN A 145     -31.190 -11.969 -13.518  0.00  0.00      APRO C
ATOM   2255  O   ASN A 145     -31.112 -12.738 -14.471  0.00  0.00      APRO O
ATOM   2256  N   ALA A 146     -30.098 -11.361 -13.015  0.00  0.00      APRO N
ATOM   2257  HN  ALA A 146     -30.138 -10.781 -12.202  0.00  0.00      APRO  
ATOM   2258  CA  ALA A 146     -28.786 -11.502 -13.614  0.00  0.00      APRO C
ATOM   2259  HA  ALA A 146     -28.844 -11.239 -14.664  0.00  0.00      APRO  
ATOM   2260  CB  ALA A 146     -27.831 -10.497 -12.951  0.00  0.00      APRO C
ATOM   2261  HB1 ALA A 146     -28.242  -9.470 -13.052  0.00  0.00      APRO  
ATOM   2262  HB2 ALA A 146     -27.713 -10.713 -11.867  0.00  0.00      APRO  
ATOM   2263  HB3 ALA A 146     -26.826 -10.513 -13.426  0.00  0.00      APRO  
ATOM   2264  C   ALA A 146     -28.222 -12.921 -13.556  0.00  0.00      APRO C
ATOM   2265  O   ALA A 146     -27.694 -13.441 -14.537  0.00  0.00      APRO O
ATOM   2266  N   ILE A 147     -28.381 -13.610 -12.407  0.00  0.00      APRO N
ATOM   2267  HN  ILE A 147     -28.751 -13.188 -11.582  0.00  0.00      APRO  
ATOM   2268  CA  ILE A 147     -28.035 -15.017 -12.255  0.00  0.00      APRO C
ATOM   2269  HA  ILE A 147     -27.018 -15.111 -12.614  0.00  0.00      APRO  
ATOM   2270  CB  ILE A 147     -28.105 -15.435 -10.789  0.00  0.00      APRO C
ATOM   2271  HB  ILE A 147     -29.108 -15.078 -10.444  0.00  0.00      APRO  
ATOM   2272  CG2 ILE A 147     -27.936 -16.963 -10.629  0.00  0.00      APRO C
ATOM   2273 HG21 ILE A 147     -28.143 -17.272  -9.583  0.00  0.00      APRO  
ATOM   2274 HG22 ILE A 147     -28.642 -17.511 -11.288  0.00  0.00      APRO  
ATOM   2275 HG23 ILE A 147     -26.902 -17.277 -10.885  0.00  0.00      APRO  
ATOM   2276  CG1 ILE A 147     -27.051 -14.679  -9.937  0.00  0.00      APRO C
ATOM   2277 HG11 ILE A 147     -26.032 -14.868 -10.344  0.00  0.00      APRO  
ATOM   2278 HG12 ILE A 147     -27.240 -13.584 -10.018  0.00  0.00      APRO  
ATOM   2279  CD  ILE A 147     -27.065 -15.052  -8.445  0.00  0.00      APRO  
ATOM   2280  HD1 ILE A 147     -26.329 -14.435  -7.886  0.00  0.00      APRO  
ATOM   2281  HD2 ILE A 147     -28.071 -14.876  -8.006  0.00  0.00      APRO  
ATOM   2282  HD3 ILE A 147     -26.799 -16.120  -8.299  0.00  0.00      APRO  
ATOM   2283  C   ILE A 147     -28.894 -15.922 -13.125  0.00  0.00      APRO C
ATOM   2284  O   ILE A 147     -28.398 -16.831 -13.786  0.00  0.00      APRO O
ATOM   2285  N   ARG A 148     -30.214 -15.669 -13.215  0.00  0.00      APRO N
ATOM   2286  HN  ARG A 148     -30.636 -14.948 -12.670  0.00  0.00      APRO  
ATOM   2287  CA  ARG A 148     -31.094 -16.419 -14.099  0.00  0.00      APRO C
ATOM   2288  HA  ARG A 148     -31.008 -17.465 -13.829  0.00  0.00      APRO  
ATOM   2289  CB  ARG A 148     -32.560 -15.959 -13.914  0.00  0.00      APRO C
ATOM   2290  HB1 ARG A 148     -32.806 -16.115 -12.836  0.00  0.00      APRO  
ATOM   2291  HB2 ARG A 148     -32.631 -14.863 -14.088  0.00  0.00      APRO  
ATOM   2292  CG  ARG A 148     -33.601 -16.719 -14.764  0.00  0.00      APRO C
ATOM   2293  HG1 ARG A 148     -33.396 -16.517 -15.838  0.00  0.00      APRO  
ATOM   2294  HG2 ARG A 148     -33.446 -17.815 -14.631  0.00  0.00      APRO  
ATOM   2295  CD  ARG A 148     -35.061 -16.413 -14.403  0.00  0.00      APRO C
ATOM   2296  HD1 ARG A 148     -35.737 -17.012 -15.055  0.00  0.00      APRO  
ATOM   2297  HD2 ARG A 148     -35.280 -16.661 -13.338  0.00  0.00      APRO  
ATOM   2298  NE  ARG A 148     -35.294 -14.943 -14.604  0.00  0.00      APRO N
ATOM   2299  HE  ARG A 148     -35.183 -14.406 -13.760  0.00  0.00      APRO  
ATOM   2300  CZ  ARG A 148     -35.617 -14.367 -15.769  0.00  0.00      APRO C
ATOM   2301  NH1 ARG A 148     -35.816 -13.051 -15.798  0.00  0.00      APRO N
ATOM   2302 HH11 ARG A 148     -36.081 -12.599 -16.639  0.00  0.00      APRO  
ATOM   2303 HH12 ARG A 148     -35.818 -12.583 -14.912  0.00  0.00      APRO  
ATOM   2304  NH2 ARG A 148     -35.742 -15.071 -16.891  0.00  0.00      APRO N
ATOM   2305 HH21 ARG A 148     -35.896 -14.606 -17.751  0.00  0.00      APRO  
ATOM   2306 HH22 ARG A 148     -35.467 -16.023 -16.856  0.00  0.00      APRO  
ATOM   2307  C   ARG A 148     -30.707 -16.315 -15.566  0.00  0.00      APRO C
ATOM   2308  O   ARG A 148     -30.708 -17.311 -16.283  0.00  0.00      APRO O
ATOM   2309  N   GLN A 149     -30.334 -15.117 -16.057  0.00  0.00      APRO N
ATOM   2310  HN  GLN A 149     -30.387 -14.273 -15.526  0.00  0.00      APRO  
ATOM   2311  CA  GLN A 149     -29.821 -14.948 -17.406  0.00  0.00      APRO C
ATOM   2312  HA  GLN A 149     -30.557 -15.399 -18.060  0.00  0.00      APRO  
ATOM   2313  CB  GLN A 149     -29.695 -13.449 -17.755  0.00  0.00      APRO C
ATOM   2314  HB1 GLN A 149     -29.045 -12.990 -16.975  0.00  0.00      APRO  
ATOM   2315  HB2 GLN A 149     -29.148 -13.339 -18.719  0.00  0.00      APRO  
ATOM   2316  CG  GLN A 149     -31.059 -12.717 -17.798  0.00  0.00      APRO C
ATOM   2317  HG1 GLN A 149     -31.719 -13.172 -18.568  0.00  0.00      APRO  
ATOM   2318  HG2 GLN A 149     -31.576 -12.792 -16.819  0.00  0.00      APRO  
ATOM   2319  CD  GLN A 149     -30.882 -11.244 -18.171  0.00  0.00      APRO C
ATOM   2320  OE1 GLN A 149     -29.817 -10.799 -18.594  0.00  0.00      APRO O
ATOM   2321  NE2 GLN A 149     -31.970 -10.456 -18.019  0.00  0.00      APRO N
ATOM   2322 HE21 GLN A 149     -31.868  -9.496 -18.263  0.00  0.00      APRO  
ATOM   2323 HE22 GLN A 149     -32.814 -10.842 -17.662  0.00  0.00      APRO  
ATOM   2324  C   GLN A 149     -28.493 -15.657 -17.651  0.00  0.00      APRO C
ATOM   2325  O   GLN A 149     -28.309 -16.298 -18.685  0.00  0.00      APRO O
ATOM   2326  N   ALA A 150     -27.559 -15.607 -16.683  0.00  0.00      APRO N
ATOM   2327  HN  ALA A 150     -27.731 -15.098 -15.840  0.00  0.00      APRO  
ATOM   2328  CA  ALA A 150     -26.266 -16.259 -16.764  0.00  0.00      APRO C
ATOM   2329  HA  ALA A 150     -25.747 -15.886 -17.639  0.00  0.00      APRO  
ATOM   2330  CB  ALA A 150     -25.443 -15.887 -15.519  0.00  0.00      APRO C
ATOM   2331  HB1 ALA A 150     -25.367 -14.782 -15.439  0.00  0.00      APRO  
ATOM   2332  HB2 ALA A 150     -25.928 -16.264 -14.592  0.00  0.00      APRO  
ATOM   2333  HB3 ALA A 150     -24.412 -16.299 -15.572  0.00  0.00      APRO  
ATOM   2334  C   ALA A 150     -26.305 -17.779 -16.901  0.00  0.00      APRO C
ATOM   2335  O   ALA A 150     -25.510 -18.371 -17.630  0.00  0.00      APRO O
ATOM   2336  N   PHE A 151     -27.240 -18.454 -16.206  0.00  0.00      APRO N
ATOM   2337  HN  PHE A 151     -27.901 -18.016 -15.599  0.00  0.00      APRO  
ATOM   2338  CA  PHE A 151     -27.362 -19.900 -16.286  0.00  0.00      APRO C
ATOM   2339  HA  PHE A 151     -26.391 -20.261 -16.602  0.00  0.00      APRO  
ATOM   2340  CB  PHE A 151     -27.787 -20.503 -14.917  0.00  0.00      APRO C
ATOM   2341  HB1 PHE A 151     -28.596 -19.878 -14.479  0.00  0.00      APRO  
ATOM   2342  HB2 PHE A 151     -28.197 -21.528 -15.041  0.00  0.00      APRO  
ATOM   2343  CG  PHE A 151     -26.652 -20.515 -13.916  0.00  0.00      APRO C
ATOM   2344  CD1 PHE A 151     -26.265 -19.351 -13.233  0.00  0.00      APRO C
ATOM   2345  HD1 PHE A 151     -26.751 -18.412 -13.458  0.00  0.00      APRO  
ATOM   2346  CE1 PHE A 151     -25.254 -19.375 -12.265  0.00  0.00      APRO C
ATOM   2347  HE1 PHE A 151     -24.977 -18.466 -11.750  0.00  0.00      APRO  
ATOM   2348  CZ  PHE A 151     -24.610 -20.579 -11.963  0.00  0.00      APRO C
ATOM   2349  HZ  PHE A 151     -23.832 -20.610 -11.214  0.00  0.00      APRO  
ATOM   2350  CD2 PHE A 151     -25.998 -21.717 -13.600  0.00  0.00      APRO C
ATOM   2351  HD2 PHE A 151     -26.258 -22.627 -14.122  0.00  0.00      APRO  
ATOM   2352  CE2 PHE A 151     -24.986 -21.751 -12.630  0.00  0.00      APRO C
ATOM   2353  HE2 PHE A 151     -24.494 -22.685 -12.398  0.00  0.00      APRO  
ATOM   2354  C   PHE A 151     -28.370 -20.336 -17.350  0.00  0.00      APRO C
ATOM   2355  O   PHE A 151     -28.476 -21.523 -17.647  0.00  0.00      APRO O
ATOM   2356  N   ASN A 152     -29.101 -19.393 -17.992  0.00  0.00      APRO N
ATOM   2357  HN  ASN A 152     -29.051 -18.432 -17.723  0.00  0.00      APRO  
ATOM   2358  CA  ASN A 152     -30.009 -19.664 -19.105  0.00  0.00      APRO C
ATOM   2359  HA  ASN A 152     -30.655 -20.468 -18.768  0.00  0.00      APRO  
ATOM   2360  CB  ASN A 152     -30.759 -18.344 -19.444  0.00  0.00      APRO C
ATOM   2361  HB1 ASN A 152     -31.120 -17.903 -18.489  0.00  0.00      APRO  
ATOM   2362  HB2 ASN A 152     -30.064 -17.613 -19.906  0.00  0.00      APRO  
ATOM   2363  CG  ASN A 152     -31.981 -18.495 -20.347  0.00  0.00      APRO C
ATOM   2364  OD1 ASN A 152     -32.167 -19.405 -21.147  0.00  0.00      APRO O
ATOM   2365  ND2 ASN A 152     -32.881 -17.490 -20.238  0.00  0.00      APRO N
ATOM   2366 HD21 ASN A 152     -33.702 -17.548 -20.799  0.00  0.00      APRO  
ATOM   2367 HD22 ASN A 152     -32.723 -16.748 -19.594  0.00  0.00      APRO  
ATOM   2368  C   ASN A 152     -29.257 -20.160 -20.331  0.00  0.00      APRO C
ATOM   2369  O   ASN A 152     -29.620 -21.142 -20.975  0.00  0.00      APRO O
ATOM   2370  N   LYS A 153     -28.140 -19.488 -20.656  0.00  0.00      APRO N
ATOM   2371  HN  LYS A 153     -27.834 -18.682 -20.152  0.00  0.00      APRO  
ATOM   2372  CA  LYS A 153     -27.291 -19.879 -21.763  0.00  0.00      APRO C
ATOM   2373  HA  LYS A 153     -27.462 -20.931 -21.959  0.00  0.00      APRO  
ATOM   2374  CB  LYS A 153     -27.585 -19.034 -23.029  0.00  0.00      APRO C
ATOM   2375  HB1 LYS A 153     -27.458 -17.964 -22.746  0.00  0.00      APRO  
ATOM   2376  HB2 LYS A 153     -26.808 -19.249 -23.796  0.00  0.00      APRO  
ATOM   2377  CG  LYS A 153     -29.002 -19.258 -23.586  0.00  0.00      APRO C
ATOM   2378  HG1 LYS A 153     -29.139 -20.340 -23.810  0.00  0.00      APRO  
ATOM   2379  HG2 LYS A 153     -29.747 -18.984 -22.804  0.00  0.00      APRO  
ATOM   2380  CD  LYS A 153     -29.292 -18.465 -24.867  0.00  0.00      APRO C
ATOM   2381  HD1 LYS A 153     -29.119 -17.384 -24.659  0.00  0.00      APRO  
ATOM   2382  HD2 LYS A 153     -28.555 -18.777 -25.643  0.00  0.00      APRO  
ATOM   2383  CE  LYS A 153     -30.721 -18.701 -25.362  0.00  0.00      APRO C
ATOM   2384  HE1 LYS A 153     -30.880 -19.777 -25.597  0.00  0.00      APRO  
ATOM   2385  HE2 LYS A 153     -31.458 -18.398 -24.586  0.00  0.00      APRO  
ATOM   2386  NZ  LYS A 153     -30.964 -17.908 -26.585  0.00  0.00      APRO N
ATOM   2387  HZ1 LYS A 153     -31.934 -18.067 -26.926  0.00  0.00      APRO  
ATOM   2388  HZ2 LYS A 153     -30.832 -16.898 -26.376  0.00  0.00      APRO  
ATOM   2389  HZ3 LYS A 153     -30.289 -18.195 -27.322  0.00  0.00      APRO  
ATOM   2390  C   LYS A 153     -25.832 -19.724 -21.361  0.00  0.00      APRO C
ATOM   2391  O   LYS A 153     -25.200 -18.726 -21.712  0.00  0.00      APRO O
ATOM   2392  N   PRO A 154     -25.258 -20.675 -20.624  0.00  0.00      APRO N
ATOM   2393  CD  PRO A 154     -25.930 -21.878 -20.141  0.00  0.00      APRO C
ATOM   2394  HD1 PRO A 154     -25.895 -22.705 -20.887  0.00  0.00      APRO  
ATOM   2395  HD2 PRO A 154     -26.993 -21.683 -19.868  0.00  0.00      APRO  
ATOM   2396  CA  PRO A 154     -23.876 -20.606 -20.168  0.00  0.00      APRO C
ATOM   2397  HA  PRO A 154     -23.700 -19.680 -19.633  0.00  0.00      APRO  
ATOM   2398  CB  PRO A 154     -23.712 -21.825 -19.237  0.00  0.00      APRO C
ATOM   2399  HB1 PRO A 154     -23.184 -21.559 -18.294  0.00  0.00      APRO  
ATOM   2400  HB2 PRO A 154     -23.185 -22.665 -19.743  0.00  0.00      APRO  
ATOM   2401  CG  PRO A 154     -25.137 -22.260 -18.903  0.00  0.00      APRO C
ATOM   2402  HG1 PRO A 154     -25.498 -21.754 -17.986  0.00  0.00      APRO  
ATOM   2403  HG2 PRO A 154     -25.218 -23.359 -18.740  0.00  0.00      APRO  
ATOM   2404  C   PRO A 154     -22.901 -20.705 -21.317  0.00  0.00      APRO C
ATOM   2405  O   PRO A 154     -23.152 -21.443 -22.267  0.00  0.00      APRO O
ATOM   2406  N   GLY A 155     -21.782 -19.965 -21.257  0.00  0.00      APRO N
ATOM   2407  HN  GLY A 155     -21.597 -19.318 -20.518  0.00  0.00      APRO  
ATOM   2408  CA  GLY A 155     -20.756 -20.061 -22.278  0.00  0.00      APRO C
ATOM   2409  HA1 GLY A 155     -20.286 -19.089 -22.339  0.00  0.00      APRO  
ATOM   2410  HA2 GLY A 155     -21.246 -20.376 -23.190  0.00  0.00      APRO  
ATOM   2411  C   GLY A 155     -19.698 -21.068 -21.951  0.00  0.00      APRO C
ATOM   2412  O   GLY A 155     -19.676 -21.684 -20.888  0.00  0.00      APRO O
ATOM   2413  N   GLU A 156     -18.746 -21.217 -22.878  0.00  0.00      APRO N
ATOM   2414  HN  GLU A 156     -18.799 -20.803 -23.782  0.00  0.00      APRO  
ATOM   2415  CA  GLU A 156     -17.548 -21.993 -22.657  0.00  0.00      APRO C
ATOM   2416  HA  GLU A 156     -17.797 -22.797 -21.976  0.00  0.00      APRO  
ATOM   2417  CB  GLU A 156     -17.027 -22.590 -23.983  0.00  0.00      APRO C
ATOM   2418  HB1 GLU A 156     -17.226 -21.855 -24.797  0.00  0.00      APRO  
ATOM   2419  HB2 GLU A 156     -15.921 -22.703 -23.937  0.00  0.00      APRO  
ATOM   2420  CG  GLU A 156     -17.702 -23.936 -24.318  0.00  0.00      APRO C
ATOM   2421  HG1 GLU A 156     -18.792 -23.853 -24.156  0.00  0.00      APRO  
ATOM   2422  HG2 GLU A 156     -17.511 -24.225 -25.371  0.00  0.00      APRO  
ATOM   2423  CD  GLU A 156     -17.226 -25.067 -23.403  0.00  0.00      APRO C
ATOM   2424  OE1 GLU A 156     -16.380 -24.802 -22.505  0.00  0.00      APRO O
ATOM   2425  OE2 GLU A 156     -17.708 -26.203 -23.634  0.00  0.00      APRO O
ATOM   2426  C   GLU A 156     -16.454 -21.177 -22.007  0.00  0.00      APRO C
ATOM   2427  O   GLU A 156     -16.503 -19.949 -21.941  0.00  0.00      APRO O
ATOM   2428  N   LEU A 157     -15.419 -21.858 -21.484  0.00  0.00      APRO N
ATOM   2429  HN  LEU A 157     -15.363 -22.854 -21.461  0.00  0.00      APRO  
ATOM   2430  CA  LEU A 157     -14.275 -21.183 -20.899  0.00  0.00      APRO C
ATOM   2431  HA  LEU A 157     -14.676 -20.418 -20.246  0.00  0.00      APRO  
ATOM   2432  CB  LEU A 157     -13.424 -22.190 -20.092  0.00  0.00      APRO C
ATOM   2433  HB1 LEU A 157     -14.126 -22.781 -19.459  0.00  0.00      APRO  
ATOM   2434  HB2 LEU A 157     -12.959 -22.916 -20.795  0.00  0.00      APRO  
ATOM   2435  CG  LEU A 157     -12.348 -21.570 -19.179  0.00  0.00      APRO C
ATOM   2436  HG  LEU A 157     -11.628 -21.029 -19.840  0.00  0.00      APRO  
ATOM   2437  CD1 LEU A 157     -12.946 -20.600 -18.146  0.00  0.00      APRO C
ATOM   2438 HD11 LEU A 157     -12.153 -20.208 -17.474  0.00  0.00      APRO  
ATOM   2439 HD12 LEU A 157     -13.431 -19.738 -18.653  0.00  0.00      APRO  
ATOM   2440 HD13 LEU A 157     -13.707 -21.113 -17.521  0.00  0.00      APRO  
ATOM   2441  CD2 LEU A 157     -11.585 -22.686 -18.462  0.00  0.00      APRO C
ATOM   2442 HD21 LEU A 157     -10.792 -22.256 -17.813  0.00  0.00      APRO  
ATOM   2443 HD22 LEU A 157     -12.254 -23.292 -17.819  0.00  0.00      APRO  
ATOM   2444 HD23 LEU A 157     -11.101 -23.363 -19.199  0.00  0.00      APRO  
ATOM   2445  C   LEU A 157     -13.417 -20.488 -21.950  0.00  0.00      APRO C
ATOM   2446  O   LEU A 157     -12.900 -21.118 -22.872  0.00  0.00      APRO O
ATOM   2447  N   ASN A 158     -13.234 -19.150 -21.861  0.00  0.00      APRO N
ATOM   2448  HN  ASN A 158     -13.541 -18.580 -21.100  0.00  0.00      APRO  
ATOM   2449  CA  ASN A 158     -12.548 -18.426 -22.916  0.00  0.00      APRO C
ATOM   2450  HA  ASN A 158     -12.804 -18.933 -23.840  0.00  0.00      APRO  
ATOM   2451  CB  ASN A 158     -13.060 -16.961 -22.979  0.00  0.00      APRO C
ATOM   2452  HB1 ASN A 158     -14.170 -16.991 -23.034  0.00  0.00      APRO  
ATOM   2453  HB2 ASN A 158     -12.787 -16.417 -22.052  0.00  0.00      APRO  
ATOM   2454  CG  ASN A 158     -12.552 -16.200 -24.199  0.00  0.00      APRO C
ATOM   2455  OD1 ASN A 158     -11.367 -16.227 -24.523  0.00  0.00      APRO O
ATOM   2456  ND2 ASN A 158     -13.438 -15.412 -24.843  0.00  0.00      APRO N
ATOM   2457 HD21 ASN A 158     -13.114 -14.921 -25.647  0.00  0.00      APRO  
ATOM   2458 HD22 ASN A 158     -14.381 -15.361 -24.528  0.00  0.00      APRO  
ATOM   2459  C   ASN A 158     -11.031 -18.512 -22.746  0.00  0.00      APRO C
ATOM   2460  O   ASN A 158     -10.417 -17.818 -21.935  0.00  0.00      APRO O
ATOM   2461  N   ILE A 159     -10.401 -19.388 -23.551  0.00  0.00      APRO N
ATOM   2462  HN  ILE A 159     -10.910 -19.909 -24.233  0.00  0.00      APRO  
ATOM   2463  CA  ILE A 159      -8.973 -19.670 -23.529  0.00  0.00      APRO C
ATOM   2464  HA  ILE A 159      -8.748 -19.930 -22.503  0.00  0.00      APRO  
ATOM   2465  CB  ILE A 159      -8.636 -20.877 -24.407  0.00  0.00      APRO C
ATOM   2466  HB  ILE A 159      -8.987 -20.586 -25.429  0.00  0.00      APRO  
ATOM   2467  CG2 ILE A 159      -7.128 -21.193 -24.343  0.00  0.00      APRO C
ATOM   2468 HG21 ILE A 159      -6.858 -21.964 -25.095  0.00  0.00      APRO  
ATOM   2469 HG22 ILE A 159      -6.524 -20.287 -24.558  0.00  0.00      APRO  
ATOM   2470 HG23 ILE A 159      -6.844 -21.573 -23.339  0.00  0.00      APRO  
ATOM   2471  CG1 ILE A 159      -9.457 -22.130 -24.006  0.00  0.00      APRO C
ATOM   2472 HG11 ILE A 159      -9.272 -22.375 -22.936  0.00  0.00      APRO  
ATOM   2473 HG12 ILE A 159     -10.542 -21.898 -24.108  0.00  0.00      APRO  
ATOM   2474  CD  ILE A 159      -9.158 -23.375 -24.857  0.00  0.00      APRO  
ATOM   2475  HD1 ILE A 159      -9.819 -24.217 -24.556  0.00  0.00      APRO  
ATOM   2476  HD2 ILE A 159      -9.332 -23.165 -25.935  0.00  0.00      APRO  
ATOM   2477  HD3 ILE A 159      -8.105 -23.703 -24.728  0.00  0.00      APRO  
ATOM   2478  C   ILE A 159      -8.113 -18.465 -23.876  0.00  0.00      APRO C
ATOM   2479  O   ILE A 159      -7.089 -18.222 -23.238  0.00  0.00      APRO O
ATOM   2480  N   ASP A 160      -8.530 -17.636 -24.847  0.00  0.00      APRO N
ATOM   2481  HN  ASP A 160      -9.364 -17.802 -25.366  0.00  0.00      APRO  
ATOM   2482  CA  ASP A 160      -7.840 -16.425 -25.256  0.00  0.00      APRO C
ATOM   2483  HA  ASP A 160      -6.835 -16.724 -25.531  0.00  0.00      APRO  
ATOM   2484  CB  ASP A 160      -8.588 -15.803 -26.458  0.00  0.00      APRO C
ATOM   2485  HB1 ASP A 160      -9.575 -15.428 -26.120  0.00  0.00      APRO  
ATOM   2486  HB2 ASP A 160      -8.016 -14.951 -26.875  0.00  0.00      APRO  
ATOM   2487  CG  ASP A 160      -8.788 -16.883 -27.507  0.00  0.00      APRO C
ATOM   2488  OD1 ASP A 160      -7.785 -17.565 -27.837  0.00  0.00      APRO O
ATOM   2489  OD2 ASP A 160      -9.963 -17.104 -27.890  0.00  0.00      APRO O
ATOM   2490  C   ASP A 160      -7.703 -15.409 -24.116  0.00  0.00      APRO C
ATOM   2491  O   ASP A 160      -6.643 -14.830 -23.863  0.00  0.00      APRO O
ATOM   2492  N   ARG A 161      -8.776 -15.223 -23.322  0.00  0.00      APRO N
ATOM   2493  HN  ARG A 161      -9.653 -15.625 -23.574  0.00  0.00      APRO  
ATOM   2494  CA  ARG A 161      -8.741 -14.456 -22.091  0.00  0.00      APRO C
ATOM   2495  HA  ARG A 161      -8.311 -13.493 -22.339  0.00  0.00      APRO  
ATOM   2496  CB  ARG A 161     -10.162 -14.215 -21.543  0.00  0.00      APRO C
ATOM   2497  HB1 ARG A 161     -10.608 -15.223 -21.370  0.00  0.00      APRO  
ATOM   2498  HB2 ARG A 161     -10.098 -13.733 -20.542  0.00  0.00      APRO  
ATOM   2499  CG  ARG A 161     -11.067 -13.419 -22.508  0.00  0.00      APRO C
ATOM   2500  HG1 ARG A 161     -10.438 -13.019 -23.334  0.00  0.00      APRO  
ATOM   2501  HG2 ARG A 161     -11.786 -14.120 -22.992  0.00  0.00      APRO  
ATOM   2502  CD  ARG A 161     -11.890 -12.308 -21.849  0.00  0.00      APRO C
ATOM   2503  HD1 ARG A 161     -11.207 -11.503 -21.493  0.00  0.00      APRO  
ATOM   2504  HD2 ARG A 161     -12.624 -11.865 -22.562  0.00  0.00      APRO  
ATOM   2505  NE  ARG A 161     -12.648 -12.909 -20.702  0.00  0.00      APRO N
ATOM   2506  HE  ARG A 161     -12.693 -13.914 -20.741  0.00  0.00      APRO  
ATOM   2507  CZ  ARG A 161     -13.218 -12.214 -19.713  0.00  0.00      APRO C
ATOM   2508  NH1 ARG A 161     -13.292 -10.883 -19.721  0.00  0.00      APRO N
ATOM   2509 HH11 ARG A 161     -13.698 -10.396 -18.961  0.00  0.00      APRO  
ATOM   2510 HH12 ARG A 161     -12.799 -10.415 -20.458  0.00  0.00      APRO  
ATOM   2511  NH2 ARG A 161     -13.734 -12.856 -18.672  0.00  0.00      APRO N
ATOM   2512 HH21 ARG A 161     -14.233 -12.354 -17.980  0.00  0.00      APRO  
ATOM   2513 HH22 ARG A 161     -13.780 -13.844 -18.733  0.00  0.00      APRO  
ATOM   2514  C   ARG A 161      -7.871 -15.051 -20.981  0.00  0.00      APRO C
ATOM   2515  O   ARG A 161      -7.189 -14.315 -20.266  0.00  0.00      APRO O
ATOM   2516  N   VAL A 162      -7.857 -16.392 -20.811  0.00  0.00      APRO N
ATOM   2517  HN  VAL A 162      -8.471 -16.998 -21.309  0.00  0.00      APRO  
ATOM   2518  CA  VAL A 162      -6.948 -17.076 -19.889  0.00  0.00      APRO C
ATOM   2519  HA  VAL A 162      -7.096 -16.634 -18.912  0.00  0.00      APRO  
ATOM   2520  CB  VAL A 162      -7.220 -18.580 -19.830  0.00  0.00      APRO C
ATOM   2521  HB  VAL A 162      -7.151 -18.976 -20.873  0.00  0.00      APRO  
ATOM   2522  CG1 VAL A 162      -6.183 -19.315 -18.953  0.00  0.00      APRO C
ATOM   2523 HG11 VAL A 162      -6.425 -20.398 -18.895  0.00  0.00      APRO  
ATOM   2524 HG12 VAL A 162      -5.158 -19.228 -19.370  0.00  0.00      APRO  
ATOM   2525 HG13 VAL A 162      -6.183 -18.907 -17.920  0.00  0.00      APRO  
ATOM   2526  CG2 VAL A 162      -8.632 -18.826 -19.268  0.00  0.00      APRO C
ATOM   2527 HG21 VAL A 162      -8.835 -19.914 -19.179  0.00  0.00      APRO  
ATOM   2528 HG22 VAL A 162      -8.737 -18.367 -18.261  0.00  0.00      APRO  
ATOM   2529 HG23 VAL A 162      -9.409 -18.393 -19.931  0.00  0.00      APRO  
ATOM   2530  C   VAL A 162      -5.489 -16.866 -20.269  0.00  0.00      APRO C
ATOM   2531  O   VAL A 162      -4.648 -16.523 -19.435  0.00  0.00      APRO O
ATOM   2532  N   ASN A 163      -5.171 -17.001 -21.568  0.00  0.00      APRO N
ATOM   2533  HN  ASN A 163      -5.876 -17.265 -22.225  0.00  0.00      APRO  
ATOM   2534  CA  ASN A 163      -3.858 -16.796 -22.146  0.00  0.00      APRO C
ATOM   2535  HA  ASN A 163      -3.198 -17.456 -21.593  0.00  0.00      APRO  
ATOM   2536  CB  ASN A 163      -3.905 -17.110 -23.654  0.00  0.00      APRO C
ATOM   2537  HB1 ASN A 163      -4.783 -16.581 -24.085  0.00  0.00      APRO  
ATOM   2538  HB2 ASN A 163      -2.999 -16.716 -24.158  0.00  0.00      APRO  
ATOM   2539  CG  ASN A 163      -4.064 -18.605 -23.889  0.00  0.00      APRO C
ATOM   2540  OD1 ASN A 163      -3.840 -19.445 -23.017  0.00  0.00      APRO O
ATOM   2541  ND2 ASN A 163      -4.439 -18.959 -25.140  0.00  0.00      APRO N
ATOM   2542 HD21 ASN A 163      -4.563 -19.930 -25.323  0.00  0.00      APRO  
ATOM   2543 HD22 ASN A 163      -4.609 -18.259 -25.826  0.00  0.00      APRO  
ATOM   2544  C   ASN A 163      -3.352 -15.378 -21.959  0.00  0.00      APRO C
ATOM   2545  O   ASN A 163      -2.188 -15.151 -21.640  0.00  0.00      APRO O
ATOM   2546  N   ALA A 164      -4.237 -14.373 -22.097  0.00  0.00      APRO N
ATOM   2547  HN  ALA A 164      -5.166 -14.553 -22.418  0.00  0.00      APRO  
ATOM   2548  CA  ALA A 164      -3.938 -12.987 -21.804  0.00  0.00      APRO C
ATOM   2549  HA  ALA A 164      -3.116 -12.657 -22.428  0.00  0.00      APRO  
ATOM   2550  CB  ALA A 164      -5.170 -12.142 -22.163  0.00  0.00      APRO C
ATOM   2551  HB1 ALA A 164      -5.432 -12.300 -23.231  0.00  0.00      APRO  
ATOM   2552  HB2 ALA A 164      -6.049 -12.436 -21.548  0.00  0.00      APRO  
ATOM   2553  HB3 ALA A 164      -4.980 -11.057 -22.013  0.00  0.00      APRO  
ATOM   2554  C   ALA A 164      -3.506 -12.743 -20.357  0.00  0.00      APRO C
ATOM   2555  O   ALA A 164      -2.613 -11.943 -20.082  0.00  0.00      APRO O
ATOM   2556  N   GLN A 165      -4.108 -13.459 -19.385  0.00  0.00      APRO N
ATOM   2557  HN  GLN A 165      -4.925 -14.014 -19.534  0.00  0.00      APRO  
ATOM   2558  CA  GLN A 165      -3.607 -13.480 -18.021  0.00  0.00      APRO C
ATOM   2559  HA  GLN A 165      -3.448 -12.441 -17.761  0.00  0.00      APRO  
ATOM   2560  CB  GLN A 165      -4.620 -14.144 -17.062  0.00  0.00      APRO C
ATOM   2561  HB1 GLN A 165      -5.216 -14.863 -17.670  0.00  0.00      APRO  
ATOM   2562  HB2 GLN A 165      -4.070 -14.754 -16.310  0.00  0.00      APRO  
ATOM   2563  CG  GLN A 165      -5.552 -13.123 -16.389  0.00  0.00      APRO C
ATOM   2564  HG1 GLN A 165      -6.102 -12.536 -17.156  0.00  0.00      APRO  
ATOM   2565  HG2 GLN A 165      -6.301 -13.636 -15.751  0.00  0.00      APRO  
ATOM   2566  CD  GLN A 165      -4.800 -12.104 -15.532  0.00  0.00      APRO C
ATOM   2567  OE1 GLN A 165      -4.724 -10.919 -15.862  0.00  0.00      APRO O
ATOM   2568  NE2 GLN A 165      -4.216 -12.582 -14.412  0.00  0.00      APRO N
ATOM   2569 HE21 GLN A 165      -3.727 -11.926 -13.844  0.00  0.00      APRO  
ATOM   2570 HE22 GLN A 165      -4.274 -13.552 -14.199  0.00  0.00      APRO  
ATOM   2571  C   GLN A 165      -2.289 -14.205 -17.833  0.00  0.00      APRO C
ATOM   2572  O   GLN A 165      -1.398 -13.704 -17.153  0.00  0.00      APRO O
ATOM   2573  N   GLN A 166      -2.128 -15.411 -18.409  0.00  0.00      APRO N
ATOM   2574  HN  GLN A 166      -2.823 -15.845 -18.980  0.00  0.00      APRO  
ATOM   2575  CA  GLN A 166      -0.911 -16.190 -18.244  0.00  0.00      APRO C
ATOM   2576  HA  GLN A 166      -0.721 -16.240 -17.179  0.00  0.00      APRO  
ATOM   2577  CB  GLN A 166      -1.087 -17.664 -18.678  0.00  0.00      APRO C
ATOM   2578  HB1 GLN A 166      -1.327 -17.653 -19.766  0.00  0.00      APRO  
ATOM   2579  HB2 GLN A 166      -0.113 -18.196 -18.581  0.00  0.00      APRO  
ATOM   2580  CG  GLN A 166      -2.206 -18.420 -17.911  0.00  0.00      APRO C
ATOM   2581  HG1 GLN A 166      -3.205 -18.023 -18.192  0.00  0.00      APRO  
ATOM   2582  HG2 GLN A 166      -2.188 -19.502 -18.156  0.00  0.00      APRO  
ATOM   2583  CD  GLN A 166      -2.116 -18.277 -16.386  0.00  0.00      APRO C
ATOM   2584  OE1 GLN A 166      -1.323 -18.881 -15.670  0.00  0.00      APRO O
ATOM   2585  NE2 GLN A 166      -2.994 -17.419 -15.822  0.00  0.00      APRO N
ATOM   2586 HE21 GLN A 166      -2.946 -17.311 -14.833  0.00  0.00      APRO  
ATOM   2587 HE22 GLN A 166      -3.657 -16.944 -16.391  0.00  0.00      APRO  
ATOM   2588  C   GLN A 166       0.291 -15.530 -18.892  0.00  0.00      APRO C
ATOM   2589  O   GLN A 166       1.379 -15.517 -18.328  0.00  0.00      APRO O
ATOM   2590  N   ALA A 167       0.098 -14.871 -20.051  0.00  0.00      APRO N
ATOM   2591  HN  ALA A 167      -0.762 -14.946 -20.555  0.00  0.00      APRO  
ATOM   2592  CA  ALA A 167       1.098 -14.016 -20.653  0.00  0.00      APRO C
ATOM   2593  HA  ALA A 167       1.986 -14.595 -20.881  0.00  0.00      APRO  
ATOM   2594  CB  ALA A 167       0.530 -13.397 -21.945  0.00  0.00      APRO C
ATOM   2595  HB1 ALA A 167       0.243 -14.206 -22.651  0.00  0.00      APRO  
ATOM   2596  HB2 ALA A 167      -0.378 -12.791 -21.732  0.00  0.00      APRO  
ATOM   2597  HB3 ALA A 167       1.277 -12.749 -22.451  0.00  0.00      APRO  
ATOM   2598  C   ALA A 167       1.545 -12.889 -19.734  0.00  0.00      APRO C
ATOM   2599  O   ALA A 167       2.732 -12.726 -19.471  0.00  0.00      APRO O
ATOM   2600  N   ARG A 168       0.600 -12.143 -19.130  0.00  0.00      APRO N
ATOM   2601  HN  ARG A 168      -0.367 -12.283 -19.332  0.00  0.00      APRO  
ATOM   2602  CA  ARG A 168       0.921 -11.106 -18.164  0.00  0.00      APRO C
ATOM   2603  HA  ARG A 168       1.583 -10.402 -18.655  0.00  0.00      APRO  
ATOM   2604  CB  ARG A 168      -0.392 -10.440 -17.688  0.00  0.00      APRO C
ATOM   2605  HB1 ARG A 168      -0.928 -10.106 -18.609  0.00  0.00      APRO  
ATOM   2606  HB2 ARG A 168      -1.046 -11.204 -17.213  0.00  0.00      APRO  
ATOM   2607  CG  ARG A 168      -0.168  -9.229 -16.769  0.00  0.00      APRO C
ATOM   2608  HG1 ARG A 168       0.431  -9.557 -15.891  0.00  0.00      APRO  
ATOM   2609  HG2 ARG A 168       0.466  -8.483 -17.301  0.00  0.00      APRO  
ATOM   2610  CD  ARG A 168      -1.466  -8.537 -16.353  0.00  0.00      APRO C
ATOM   2611  HD1 ARG A 168      -2.099  -8.364 -17.254  0.00  0.00      APRO  
ATOM   2612  HD2 ARG A 168      -2.043  -9.153 -15.624  0.00  0.00      APRO  
ATOM   2613  NE  ARG A 168      -1.065  -7.243 -15.701  0.00  0.00      APRO N
ATOM   2614  HE  ARG A 168      -0.901  -7.332 -14.712  0.00  0.00      APRO  
ATOM   2615  CZ  ARG A 168      -0.944  -6.099 -16.387  0.00  0.00      APRO C
ATOM   2616  NH1 ARG A 168      -1.074  -6.093 -17.703  0.00  0.00      APRO N
ATOM   2617 HH11 ARG A 168      -0.960  -5.254 -18.217  0.00  0.00      APRO  
ATOM   2618 HH12 ARG A 168      -1.153  -6.989 -18.145  0.00  0.00      APRO  
ATOM   2619  NH2 ARG A 168      -0.666  -4.953 -15.781  0.00  0.00      APRO N
ATOM   2620 HH21 ARG A 168      -0.668  -4.108 -16.297  0.00  0.00      APRO  
ATOM   2621 HH22 ARG A 168      -0.672  -4.957 -14.790  0.00  0.00      APRO  
ATOM   2622  C   ARG A 168       1.666 -11.623 -16.941  0.00  0.00      APRO C
ATOM   2623  O   ARG A 168       2.696 -11.086 -16.541  0.00  0.00      APRO O
ATOM   2624  N   ARG A 169       1.186 -12.741 -16.368  0.00  0.00      APRO N
ATOM   2625  HN  ARG A 169       0.383 -13.169 -16.776  0.00  0.00      APRO  
ATOM   2626  CA  ARG A 169       1.741 -13.385 -15.196  0.00  0.00      APRO C
ATOM   2627  HA  ARG A 169       1.757 -12.653 -14.397  0.00  0.00      APRO  
ATOM   2628  CB  ARG A 169       0.848 -14.609 -14.864  0.00  0.00      APRO C
ATOM   2629  HB1 ARG A 169      -0.199 -14.227 -14.799  0.00  0.00      APRO  
ATOM   2630  HB2 ARG A 169       0.862 -15.322 -15.718  0.00  0.00      APRO  
ATOM   2631  CG  ARG A 169       1.158 -15.351 -13.548  0.00  0.00      APRO C
ATOM   2632  HG1 ARG A 169       0.682 -16.355 -13.587  0.00  0.00      APRO  
ATOM   2633  HG2 ARG A 169       2.254 -15.542 -13.490  0.00  0.00      APRO  
ATOM   2634  CD  ARG A 169       0.758 -14.594 -12.276  0.00  0.00      APRO C
ATOM   2635  HD1 ARG A 169       1.217 -13.579 -12.290  0.00  0.00      APRO  
ATOM   2636  HD2 ARG A 169      -0.349 -14.485 -12.196  0.00  0.00      APRO  
ATOM   2637  NE  ARG A 169       1.251 -15.395 -11.094  0.00  0.00      APRO N
ATOM   2638  HE  ARG A 169       0.698 -16.217 -10.915  0.00  0.00      APRO  
ATOM   2639  CZ  ARG A 169       2.313 -15.038 -10.369  0.00  0.00      APRO C
ATOM   2640  NH1 ARG A 169       3.125 -14.049 -10.743  0.00  0.00      APRO N
ATOM   2641 HH11 ARG A 169       3.922 -13.819 -10.202  0.00  0.00      APRO  
ATOM   2642 HH12 ARG A 169       2.961 -13.659 -11.652  0.00  0.00      APRO  
ATOM   2643  NH2 ARG A 169       2.597 -15.654  -9.230  0.00  0.00      APRO N
ATOM   2644 HH21 ARG A 169       3.336 -15.322  -8.660  0.00  0.00      APRO  
ATOM   2645 HH22 ARG A 169       1.924 -16.297  -8.888  0.00  0.00      APRO  
ATOM   2646  C   ARG A 169       3.175 -13.841 -15.396  0.00  0.00      APRO C
ATOM   2647  O   ARG A 169       4.025 -13.717 -14.509  0.00  0.00      APRO O
ATOM   2648  N   PHE A 170       3.467 -14.394 -16.589  0.00  0.00      APRO N
ATOM   2649  HN  PHE A 170       2.764 -14.533 -17.285  0.00  0.00      APRO  
ATOM   2650  CA  PHE A 170       4.790 -14.832 -16.978  0.00  0.00      APRO C
ATOM   2651  HA  PHE A 170       5.165 -15.405 -16.139  0.00  0.00      APRO  
ATOM   2652  CB  PHE A 170       4.743 -15.708 -18.258  0.00  0.00      APRO C
ATOM   2653  HB1 PHE A 170       4.163 -15.175 -19.043  0.00  0.00      APRO  
ATOM   2654  HB2 PHE A 170       5.763 -15.879 -18.664  0.00  0.00      APRO  
ATOM   2655  CG  PHE A 170       4.057 -17.047 -18.079  0.00  0.00      APRO C
ATOM   2656  CD1 PHE A 170       3.463 -17.492 -16.875  0.00  0.00      APRO C
ATOM   2657  HD1 PHE A 170       3.527 -16.877 -15.988  0.00  0.00      APRO  
ATOM   2658  CE1 PHE A 170       2.798 -18.719 -16.811  0.00  0.00      APRO C
ATOM   2659  HE1 PHE A 170       2.331 -19.033 -15.888  0.00  0.00      APRO  
ATOM   2660  CZ  PHE A 170       2.734 -19.533 -17.943  0.00  0.00      APRO C
ATOM   2661  HZ  PHE A 170       2.197 -20.470 -17.900  0.00  0.00      APRO  
ATOM   2662  CD2 PHE A 170       3.998 -17.896 -19.198  0.00  0.00      APRO C
ATOM   2663  HD2 PHE A 170       4.474 -17.604 -20.124  0.00  0.00      APRO  
ATOM   2664  CE2 PHE A 170       3.352 -19.137 -19.132  0.00  0.00      APRO C
ATOM   2665  HE2 PHE A 170       3.335 -19.782 -19.999  0.00  0.00      APRO  
ATOM   2666  C   PHE A 170       5.747 -13.678 -17.191  0.00  0.00      APRO C
ATOM   2667  O   PHE A 170       6.874 -13.719 -16.711  0.00  0.00      APRO O
ATOM   2668  N   MET A 171       5.323 -12.592 -17.868  0.00  0.00      APRO N
ATOM   2669  HN  MET A 171       4.417 -12.534 -18.281  0.00  0.00      APRO  
ATOM   2670  CA  MET A 171       6.147 -11.407 -18.058  0.00  0.00      APRO C
ATOM   2671  HA  MET A 171       7.062 -11.754 -18.523  0.00  0.00      APRO  
ATOM   2672  CB  MET A 171       5.396 -10.351 -18.880  0.00  0.00      APRO C
ATOM   2673  HB1 MET A 171       4.446 -10.133 -18.337  0.00  0.00      APRO  
ATOM   2674  HB2 MET A 171       5.978  -9.402 -18.883  0.00  0.00      APRO  
ATOM   2675  CG  MET A 171       5.068 -10.797 -20.305  0.00  0.00      APRO C
ATOM   2676  HG1 MET A 171       5.993 -10.843 -20.918  0.00  0.00      APRO  
ATOM   2677  HG2 MET A 171       4.627 -11.817 -20.285  0.00  0.00      APRO  
ATOM   2678  SD  MET A 171       3.916  -9.684 -21.127  0.00  0.00      APRO S
ATOM   2679  CE  MET A 171       5.212  -8.433 -21.228  0.00  0.00      APRO C
ATOM   2680  HE1 MET A 171       4.834  -7.509 -21.715  0.00  0.00      APRO  
ATOM   2681  HE2 MET A 171       5.582  -8.159 -20.216  0.00  0.00      APRO  
ATOM   2682  HE3 MET A 171       6.077  -8.801 -21.820  0.00  0.00      APRO  
ATOM   2683  C   MET A 171       6.525 -10.712 -16.770  0.00  0.00      APRO C
ATOM   2684  O   MET A 171       7.680 -10.338 -16.565  0.00  0.00      APRO O
ATOM   2685  N   ASP A 172       5.542 -10.562 -15.860  0.00  0.00      APRO N
ATOM   2686  HN  ASP A 172       4.602 -10.842 -16.037  0.00  0.00      APRO  
ATOM   2687  CA  ASP A 172       5.722  -9.990 -14.543  0.00  0.00      APRO C
ATOM   2688  HA  ASP A 172       6.140  -8.999 -14.676  0.00  0.00      APRO  
ATOM   2689  CB  ASP A 172       4.346  -9.940 -13.807  0.00  0.00      APRO C
ATOM   2690  HB1 ASP A 172       3.835 -10.917 -13.921  0.00  0.00      APRO  
ATOM   2691  HB2 ASP A 172       4.488  -9.745 -12.726  0.00  0.00      APRO  
ATOM   2692  CG  ASP A 172       3.401  -8.876 -14.360  0.00  0.00      APRO C
ATOM   2693  OD1 ASP A 172       3.799  -8.101 -15.268  0.00  0.00      APRO O
ATOM   2694  OD2 ASP A 172       2.241  -8.804 -13.884  0.00  0.00      APRO O
ATOM   2695  C   ASP A 172       6.748 -10.799 -13.742  0.00  0.00      APRO C
ATOM   2696  O   ASP A 172       7.647 -10.257 -13.098  0.00  0.00      APRO O
ATOM   2697  N   ARG A 173       6.677 -12.146 -13.820  0.00  0.00      APRO N
ATOM   2698  HN  ARG A 173       5.916 -12.590 -14.288  0.00  0.00      APRO  
ATOM   2699  CA  ARG A 173       7.682 -13.017 -13.240  0.00  0.00      APRO C
ATOM   2700  HA  ARG A 173       7.812 -12.679 -12.219  0.00  0.00      APRO  
ATOM   2701  CB  ARG A 173       7.188 -14.473 -13.199  0.00  0.00      APRO C
ATOM   2702  HB1 ARG A 173       6.126 -14.436 -12.857  0.00  0.00      APRO  
ATOM   2703  HB2 ARG A 173       7.163 -14.887 -14.231  0.00  0.00      APRO  
ATOM   2704  CG  ARG A 173       8.024 -15.327 -12.231  0.00  0.00      APRO C
ATOM   2705  HG1 ARG A 173       9.063 -15.392 -12.623  0.00  0.00      APRO  
ATOM   2706  HG2 ARG A 173       8.105 -14.794 -11.256  0.00  0.00      APRO  
ATOM   2707  CD  ARG A 173       7.405 -16.695 -11.985  0.00  0.00      APRO C
ATOM   2708  HD1 ARG A 173       6.325 -16.667 -12.256  0.00  0.00      APRO  
ATOM   2709  HD2 ARG A 173       7.905 -17.485 -12.592  0.00  0.00      APRO  
ATOM   2710  NE  ARG A 173       7.582 -17.026 -10.539  0.00  0.00      APRO N
ATOM   2711  HE  ARG A 173       8.413 -17.563 -10.355  0.00  0.00      APRO  
ATOM   2712  CZ  ARG A 173       6.729 -16.652  -9.582  0.00  0.00      APRO C
ATOM   2713  NH1 ARG A 173       5.581 -16.055  -9.864  0.00  0.00      APRO N
ATOM   2714 HH11 ARG A 173       4.973 -15.762  -9.139  0.00  0.00      APRO  
ATOM   2715 HH12 ARG A 173       5.437 -15.800 -10.823  0.00  0.00      APRO  
ATOM   2716  NH2 ARG A 173       7.025 -16.896  -8.321  0.00  0.00      APRO N
ATOM   2717 HH21 ARG A 173       6.362 -16.702  -7.612  0.00  0.00      APRO  
ATOM   2718 HH22 ARG A 173       7.822 -17.460  -8.149  0.00  0.00      APRO  
ATOM   2719  C   ARG A 173       9.062 -12.995 -13.885  0.00  0.00      APRO C
ATOM   2720  O   ARG A 173      10.070 -12.977 -13.182  0.00  0.00      APRO O
ATOM   2721  N   VAL A 174       9.163 -12.986 -15.231  0.00  0.00      APRO N
ATOM   2722  HN  VAL A 174       8.359 -13.000 -15.820  0.00  0.00      APRO  
ATOM   2723  CA  VAL A 174      10.436 -12.956 -15.948  0.00  0.00      APRO C
ATOM   2724  HA  VAL A 174      11.001 -13.825 -15.634  0.00  0.00      APRO  
ATOM   2725  CB  VAL A 174      10.223 -13.030 -17.459  0.00  0.00      APRO C
ATOM   2726  HB  VAL A 174       9.419 -12.300 -17.723  0.00  0.00      APRO  
ATOM   2727  CG1 VAL A 174      11.496 -12.658 -18.243  0.00  0.00      APRO C
ATOM   2728 HG11 VAL A 174      11.319 -12.759 -19.336  0.00  0.00      APRO  
ATOM   2729 HG12 VAL A 174      11.802 -11.608 -18.054  0.00  0.00      APRO  
ATOM   2730 HG13 VAL A 174      12.337 -13.329 -17.967  0.00  0.00      APRO  
ATOM   2731  CG2 VAL A 174       9.810 -14.464 -17.854  0.00  0.00      APRO C
ATOM   2732 HG21 VAL A 174       9.689 -14.549 -18.955  0.00  0.00      APRO  
ATOM   2733 HG22 VAL A 174      10.581 -15.196 -17.530  0.00  0.00      APRO  
ATOM   2734 HG23 VAL A 174       8.843 -14.747 -17.388  0.00  0.00      APRO  
ATOM   2735  C   VAL A 174      11.251 -11.729 -15.587  0.00  0.00      APRO C
ATOM   2736  O   VAL A 174      12.432 -11.820 -15.259  0.00  0.00      APRO O
ATOM   2737  N   VAL A 175      10.610 -10.547 -15.553  0.00  0.00      APRO N
ATOM   2738  HN  VAL A 175       9.664 -10.435 -15.845  0.00  0.00      APRO  
ATOM   2739  CA  VAL A 175      11.243  -9.324 -15.086  0.00  0.00      APRO C
ATOM   2740  HA  VAL A 175      12.154  -9.203 -15.658  0.00  0.00      APRO  
ATOM   2741  CB  VAL A 175      10.326  -8.128 -15.318  0.00  0.00      APRO C
ATOM   2742  HB  VAL A 175       9.354  -8.345 -14.811  0.00  0.00      APRO  
ATOM   2743  CG1 VAL A 175      10.916  -6.835 -14.723  0.00  0.00      APRO C
ATOM   2744 HG11 VAL A 175      10.249  -5.972 -14.939  0.00  0.00      APRO  
ATOM   2745 HG12 VAL A 175      11.023  -6.903 -13.621  0.00  0.00      APRO  
ATOM   2746 HG13 VAL A 175      11.912  -6.618 -15.165  0.00  0.00      APRO  
ATOM   2747  CG2 VAL A 175      10.121  -7.957 -16.833  0.00  0.00      APRO C
ATOM   2748 HG21 VAL A 175       9.489  -7.069 -17.046  0.00  0.00      APRO  
ATOM   2749 HG22 VAL A 175      11.098  -7.822 -17.346  0.00  0.00      APRO  
ATOM   2750 HG23 VAL A 175       9.615  -8.842 -17.272  0.00  0.00      APRO  
ATOM   2751  C   VAL A 175      11.633  -9.401 -13.617  0.00  0.00      APRO C
ATOM   2752  O   VAL A 175      12.766  -9.101 -13.245  0.00  0.00      APRO O
ATOM   2753  N   GLY A 176      10.724  -9.879 -12.741  0.00  0.00      APRO N
ATOM   2754  HN  GLY A 176       9.827 -10.207 -13.035  0.00  0.00      APRO  
ATOM   2755  CA  GLY A 176      10.983  -9.951 -11.307  0.00  0.00      APRO C
ATOM   2756  HA1 GLY A 176      10.065 -10.312 -10.863  0.00  0.00      APRO  
ATOM   2757  HA2 GLY A 176      11.258  -8.949 -11.005  0.00  0.00      APRO  
ATOM   2758  C   GLY A 176      12.093 -10.879 -10.900  0.00  0.00      APRO C
ATOM   2759  O   GLY A 176      12.774 -10.652  -9.904  0.00  0.00      APRO O
ATOM   2760  N   TYR A 177      12.321 -11.960 -11.656  0.00  0.00      APRO N
ATOM   2761  HN  TYR A 177      11.860 -12.128 -12.526  0.00  0.00      APRO  
ATOM   2762  CA  TYR A 177      13.268 -12.987 -11.268  0.00  0.00      APRO C
ATOM   2763  HA  TYR A 177      13.512 -12.795 -10.230  0.00  0.00      APRO  
ATOM   2764  CB  TYR A 177      12.651 -14.407 -11.470  0.00  0.00      APRO C
ATOM   2765  HB1 TYR A 177      12.008 -14.399 -12.377  0.00  0.00      APRO  
ATOM   2766  HB2 TYR A 177      13.449 -15.162 -11.639  0.00  0.00      APRO  
ATOM   2767  CG  TYR A 177      11.779 -14.836 -10.309  0.00  0.00      APRO C
ATOM   2768  CD1 TYR A 177      10.659 -14.088  -9.903  0.00  0.00      APRO C
ATOM   2769  HD1 TYR A 177      10.388 -13.190 -10.442  0.00  0.00      APRO  
ATOM   2770  CE1 TYR A 177       9.896 -14.477  -8.792  0.00  0.00      APRO C
ATOM   2771  HE1 TYR A 177       9.048 -13.889  -8.475  0.00  0.00      APRO  
ATOM   2772  CZ  TYR A 177      10.238 -15.632  -8.082  0.00  0.00      APRO C
ATOM   2773  OH  TYR A 177       9.503 -16.011  -6.942  0.00  0.00      APRO O
ATOM   2774  HH  TYR A 177       9.846 -16.857  -6.647  0.00  0.00      APRO  
ATOM   2775  CD2 TYR A 177      12.075 -16.024  -9.612  0.00  0.00      APRO C
ATOM   2776  HD2 TYR A 177      12.923 -16.627  -9.908  0.00  0.00      APRO  
ATOM   2777  CE2 TYR A 177      11.314 -16.415  -8.502  0.00  0.00      APRO C
ATOM   2778  HE2 TYR A 177      11.577 -17.312  -7.961  0.00  0.00      APRO  
ATOM   2779  C   TYR A 177      14.565 -12.897 -12.057  0.00  0.00      APRO C
ATOM   2780  O   TYR A 177      15.535 -13.564 -11.703  0.00  0.00      APRO O
ATOM   2781  N   MET A 178      14.645 -12.053 -13.109  0.00  0.00      APRO N
ATOM   2782  HN  MET A 178      13.881 -11.500 -13.435  0.00  0.00      APRO  
ATOM   2783  CA  MET A 178      15.879 -11.880 -13.866  0.00  0.00      APRO C
ATOM   2784  HA  MET A 178      16.587 -12.595 -13.467  0.00  0.00      APRO  
ATOM   2785  CB  MET A 178      15.658 -12.191 -15.370  0.00  0.00      APRO C
ATOM   2786  HB1 MET A 178      14.788 -11.578 -15.703  0.00  0.00      APRO  
ATOM   2787  HB2 MET A 178      16.534 -11.831 -15.954  0.00  0.00      APRO  
ATOM   2788  CG  MET A 178      15.376 -13.687 -15.607  0.00  0.00      APRO C
ATOM   2789  HG1 MET A 178      16.266 -14.295 -15.338  0.00  0.00      APRO  
ATOM   2790  HG2 MET A 178      14.535 -14.016 -14.958  0.00  0.00      APRO  
ATOM   2791  SD  MET A 178      14.941 -14.188 -17.305  0.00  0.00      APRO S
ATOM   2792  CE  MET A 178      16.538 -13.919 -18.113  0.00  0.00      APRO C
ATOM   2793  HE1 MET A 178      16.481 -14.165 -19.195  0.00  0.00      APRO  
ATOM   2794  HE2 MET A 178      16.858 -12.859 -18.020  0.00  0.00      APRO  
ATOM   2795  HE3 MET A 178      17.328 -14.556 -17.660  0.00  0.00      APRO  
ATOM   2796  C   MET A 178      16.479 -10.495 -13.693  0.00  0.00      APRO C
ATOM   2797  O   MET A 178      17.696 -10.336 -13.734  0.00  0.00      APRO O
ATOM   2798  N   VAL A 179      15.675  -9.449 -13.415  0.00  0.00      APRO N
ATOM   2799  HN  VAL A 179      14.681  -9.511 -13.393  0.00  0.00      APRO  
ATOM   2800  CA  VAL A 179      16.203  -8.120 -13.119  0.00  0.00      APRO C
ATOM   2801  HA  VAL A 179      17.054  -7.965 -13.770  0.00  0.00      APRO  
ATOM   2802  CB  VAL A 179      15.197  -7.021 -13.448  0.00  0.00      APRO C
ATOM   2803  HB  VAL A 179      14.317  -7.156 -12.773  0.00  0.00      APRO  
ATOM   2804  CG1 VAL A 179      15.795  -5.622 -13.210  0.00  0.00      APRO C
ATOM   2805 HG11 VAL A 179      15.062  -4.836 -13.492  0.00  0.00      APRO  
ATOM   2806 HG12 VAL A 179      16.055  -5.464 -12.143  0.00  0.00      APRO  
ATOM   2807 HG13 VAL A 179      16.709  -5.476 -13.825  0.00  0.00      APRO  
ATOM   2808  CG2 VAL A 179      14.811  -7.146 -14.930  0.00  0.00      APRO C
ATOM   2809 HG21 VAL A 179      14.108  -6.337 -15.222  0.00  0.00      APRO  
ATOM   2810 HG22 VAL A 179      15.713  -7.076 -15.576  0.00  0.00      APRO  
ATOM   2811 HG23 VAL A 179      14.311  -8.115 -15.135  0.00  0.00      APRO  
ATOM   2812  C   VAL A 179      16.701  -8.011 -11.682  0.00  0.00      APRO C
ATOM   2813  O   VAL A 179      17.740  -7.418 -11.402  0.00  0.00      APRO O
ATOM   2814  N   SER A 180      15.993  -8.619 -10.712  0.00  0.00      APRO N
ATOM   2815  HN  SER A 180      15.168  -9.151 -10.900  0.00  0.00      APRO  
ATOM   2816  CA  SER A 180      16.359  -8.561  -9.296  0.00  0.00      APRO C
ATOM   2817  HA  SER A 180      16.368  -7.502  -9.074  0.00  0.00      APRO  
ATOM   2818  CB  SER A 180      15.292  -9.190  -8.372  0.00  0.00      APRO C
ATOM   2819  HB1 SER A 180      15.301 -10.292  -8.533  0.00  0.00      APRO  
ATOM   2820  HB2 SER A 180      15.551  -9.013  -7.304  0.00  0.00      APRO  
ATOM   2821  OG  SER A 180      14.004  -8.671  -8.703  0.00  0.00      APRO O
ATOM   2822  HG1 SER A 180      13.351  -9.237  -8.273  0.00  0.00      APRO  
ATOM   2823  C   SER A 180      17.738  -9.113  -8.937  0.00  0.00      APRO C
ATOM   2824  O   SER A 180      18.443  -8.429  -8.195  0.00  0.00      APRO O
ATOM   2825  N   PRO A 181      18.249 -10.251  -9.429  0.00  0.00      APRO N
ATOM   2826  CD  PRO A 181      17.498 -11.308 -10.117  0.00  0.00      APRO C
ATOM   2827  HD1 PRO A 181      17.434 -11.125 -11.214  0.00  0.00      APRO  
ATOM   2828  HD2 PRO A 181      16.467 -11.418  -9.708  0.00  0.00      APRO  
ATOM   2829  CA  PRO A 181      19.628 -10.663  -9.165  0.00  0.00      APRO C
ATOM   2830  HA  PRO A 181      19.768 -10.775  -8.096  0.00  0.00      APRO  
ATOM   2831  CB  PRO A 181      19.742 -12.050  -9.821  0.00  0.00      APRO C
ATOM   2832  HB1 PRO A 181      20.372 -12.747  -9.225  0.00  0.00      APRO  
ATOM   2833  HB2 PRO A 181      20.124 -11.992 -10.865  0.00  0.00      APRO  
ATOM   2834  CG  PRO A 181      18.305 -12.573  -9.845  0.00  0.00      APRO C
ATOM   2835  HG1 PRO A 181      18.036 -13.060  -8.887  0.00  0.00      APRO  
ATOM   2836  HG2 PRO A 181      18.124 -13.307 -10.664  0.00  0.00      APRO  
ATOM   2837  C   PRO A 181      20.675  -9.706  -9.705  0.00  0.00      APRO C
ATOM   2838  O   PRO A 181      21.732  -9.547  -9.095  0.00  0.00      APRO O
ATOM   2839  N   LEU A 182      20.407  -9.057 -10.854  0.00  0.00      APRO N
ATOM   2840  HN  LEU A 182      19.590  -9.244 -11.396  0.00  0.00      APRO  
ATOM   2841  CA  LEU A 182      21.270  -8.034 -11.410  0.00  0.00      APRO C
ATOM   2842  HA  LEU A 182      22.257  -8.473 -11.470  0.00  0.00      APRO  
ATOM   2843  CB  LEU A 182      20.757  -7.623 -12.808  0.00  0.00      APRO C
ATOM   2844  HB1 LEU A 182      20.755  -8.541 -13.440  0.00  0.00      APRO  
ATOM   2845  HB2 LEU A 182      19.694  -7.304 -12.724  0.00  0.00      APRO  
ATOM   2846  CG  LEU A 182      21.591  -6.539 -13.513  0.00  0.00      APRO C
ATOM   2847  HG  LEU A 182      21.664  -5.681 -12.802  0.00  0.00      APRO  
ATOM   2848  CD1 LEU A 182      22.991  -7.042 -13.872  0.00  0.00      APRO C
ATOM   2849 HD11 LEU A 182      23.557  -6.260 -14.422  0.00  0.00      APRO  
ATOM   2850 HD12 LEU A 182      23.560  -7.305 -12.954  0.00  0.00      APRO  
ATOM   2851 HD13 LEU A 182      22.930  -7.944 -14.517  0.00  0.00      APRO  
ATOM   2852  CD2 LEU A 182      20.875  -6.049 -14.773  0.00  0.00      APRO C
ATOM   2853 HD21 LEU A 182      21.470  -5.253 -15.270  0.00  0.00      APRO  
ATOM   2854 HD22 LEU A 182      20.729  -6.868 -15.506  0.00  0.00      APRO  
ATOM   2855 HD23 LEU A 182      19.879  -5.628 -14.516  0.00  0.00      APRO  
ATOM   2856  C   LEU A 182      21.367  -6.805 -10.514  0.00  0.00      APRO C
ATOM   2857  O   LEU A 182      22.446  -6.257 -10.285  0.00  0.00      APRO O
ATOM   2858  N   LEU A 183      20.227  -6.370  -9.943  0.00  0.00      APRO N
ATOM   2859  HN  LEU A 183      19.346  -6.782 -10.168  0.00  0.00      APRO  
ATOM   2860  CA  LEU A 183      20.151  -5.292  -8.971  0.00  0.00      APRO C
ATOM   2861  HA  LEU A 183      20.592  -4.428  -9.451  0.00  0.00      APRO  
ATOM   2862  CB  LEU A 183      18.670  -4.999  -8.603  0.00  0.00      APRO C
ATOM   2863  HB1 LEU A 183      18.096  -5.939  -8.775  0.00  0.00      APRO  
ATOM   2864  HB2 LEU A 183      18.602  -4.793  -7.512  0.00  0.00      APRO  
ATOM   2865  CG  LEU A 183      17.991  -3.861  -9.401  0.00  0.00      APRO C
ATOM   2866  HG  LEU A 183      18.451  -2.921  -9.011  0.00  0.00      APRO  
ATOM   2867  CD1 LEU A 183      18.202  -3.966 -10.917  0.00  0.00      APRO C
ATOM   2868 HD11 LEU A 183      17.656  -3.155 -11.444  0.00  0.00      APRO  
ATOM   2869 HD12 LEU A 183      19.281  -3.881 -11.169  0.00  0.00      APRO  
ATOM   2870 HD13 LEU A 183      17.828  -4.940 -11.299  0.00  0.00      APRO  
ATOM   2871  CD2 LEU A 183      16.485  -3.814  -9.099  0.00  0.00      APRO C
ATOM   2872 HD21 LEU A 183      16.005  -2.983  -9.660  0.00  0.00      APRO  
ATOM   2873 HD22 LEU A 183      15.979  -4.755  -9.393  0.00  0.00      APRO  
ATOM   2874 HD23 LEU A 183      16.311  -3.647  -8.014  0.00  0.00      APRO  
ATOM   2875  C   LEU A 183      20.954  -5.576  -7.706  0.00  0.00      APRO C
ATOM   2876  O   LEU A 183      21.617  -4.687  -7.178  0.00  0.00      APRO O
ATOM   2877  N   TRP A 184      20.944  -6.824  -7.202  0.00  0.00      APRO N
ATOM   2878  HN  TRP A 184      20.372  -7.542  -7.591  0.00  0.00      APRO  
ATOM   2879  CA  TRP A 184      21.755  -7.232  -6.062  0.00  0.00      APRO C
ATOM   2880  HA  TRP A 184      21.522  -6.534  -5.267  0.00  0.00      APRO  
ATOM   2881  CB  TRP A 184      21.401  -8.671  -5.620  0.00  0.00      APRO C
ATOM   2882  HB1 TRP A 184      21.650  -9.357  -6.460  0.00  0.00      APRO  
ATOM   2883  HB2 TRP A 184      22.040  -8.970  -4.761  0.00  0.00      APRO  
ATOM   2884  CG  TRP A 184      19.943  -8.890  -5.286  0.00  0.00      APRO C
ATOM   2885  CD1 TRP A 184      18.964  -7.983  -4.984  0.00  0.00      APRO C
ATOM   2886  HD1 TRP A 184      19.131  -6.916  -4.921  0.00  0.00      APRO  
ATOM   2887  NE1 TRP A 184      17.750  -8.613  -4.817  0.00  0.00      APRO N
ATOM   2888  HE1 TRP A 184      16.890  -8.202  -4.604  0.00  0.00      APRO  
ATOM   2889  CE2 TRP A 184      17.940  -9.960  -5.057  0.00  0.00      APRO C
ATOM   2890  CD2 TRP A 184      19.295 -10.177  -5.319  0.00  0.00      APRO C
ATOM   2891  CE3 TRP A 184      19.798 -11.457  -5.575  0.00  0.00      APRO C
ATOM   2892  HE3 TRP A 184      20.852 -11.633  -5.744  0.00  0.00      APRO  
ATOM   2893  CZ3 TRP A 184      18.879 -12.520  -5.597  0.00  0.00      APRO C
ATOM   2894  HZ3 TRP A 184      19.229 -13.521  -5.806  0.00  0.00      APRO  
ATOM   2895  CZ2 TRP A 184      17.029 -11.011  -5.069  0.00  0.00      APRO C
ATOM   2896  HZ2 TRP A 184      15.978 -10.861  -4.875  0.00  0.00      APRO  
ATOM   2897  CH2 TRP A 184      17.517 -12.300  -5.348  0.00  0.00      APRO C
ATOM   2898  HH2 TRP A 184      16.829 -13.134  -5.369  0.00  0.00      APRO  
ATOM   2899  C   TRP A 184      23.253  -7.155  -6.293  0.00  0.00      APRO C
ATOM   2900  O   TRP A 184      24.000  -6.693  -5.432  0.00  0.00      APRO O
ATOM   2901  N   LYS A 185      23.720  -7.610  -7.472  0.00  0.00      APRO N
ATOM   2902  HN  LYS A 185      23.106  -8.018  -8.146  0.00  0.00      APRO  
ATOM   2903  CA  LYS A 185      25.117  -7.554  -7.865  0.00  0.00      APRO C
ATOM   2904  HA  LYS A 185      25.676  -7.979  -7.040  0.00  0.00      APRO  
ATOM   2905  CB  LYS A 185      25.327  -8.398  -9.155  0.00  0.00      APRO C
ATOM   2906  HB1 LYS A 185      24.976  -9.432  -8.931  0.00  0.00      APRO  
ATOM   2907  HB2 LYS A 185      24.660  -8.008  -9.956  0.00  0.00      APRO  
ATOM   2908  CG  LYS A 185      26.783  -8.470  -9.659  0.00  0.00      APRO C
ATOM   2909  HG1 LYS A 185      27.150  -7.438  -9.861  0.00  0.00      APRO  
ATOM   2910  HG2 LYS A 185      27.424  -8.899  -8.855  0.00  0.00      APRO  
ATOM   2911  CD  LYS A 185      26.934  -9.303 -10.947  0.00  0.00      APRO C
ATOM   2912  HD1 LYS A 185      26.656 -10.357 -10.719  0.00  0.00      APRO  
ATOM   2913  HD2 LYS A 185      26.203  -8.920 -11.696  0.00  0.00      APRO  
ATOM   2914  CE  LYS A 185      28.361  -9.232 -11.515  0.00  0.00      APRO C
ATOM   2915  HE1 LYS A 185      28.652  -8.175 -11.707  0.00  0.00      APRO  
ATOM   2916  HE2 LYS A 185      29.089  -9.673 -10.799  0.00  0.00      APRO  
ATOM   2917  NZ  LYS A 185      28.485  -9.971 -12.796  0.00  0.00      APRO N
ATOM   2918  HZ1 LYS A 185      29.460  -9.903 -13.154  0.00  0.00      APRO  
ATOM   2919  HZ2 LYS A 185      28.242 -10.971 -12.645  0.00  0.00      APRO  
ATOM   2920  HZ3 LYS A 185      27.832  -9.563 -13.495  0.00  0.00      APRO  
ATOM   2921  C   LYS A 185      25.636  -6.136  -8.084  0.00  0.00      APRO C
ATOM   2922  O   LYS A 185      26.771  -5.808  -7.742  0.00  0.00      APRO O
ATOM   2923  N   LYS A 186      24.822  -5.264  -8.707  0.00  0.00      APRO N
ATOM   2924  HN  LYS A 186      23.862  -5.464  -8.897  0.00  0.00      APRO  
ATOM   2925  CA  LYS A 186      25.279  -3.961  -9.152  0.00  0.00      APRO C
ATOM   2926  HA  LYS A 186      26.359  -4.030  -9.201  0.00  0.00      APRO  
ATOM   2927  CB  LYS A 186      24.595  -3.643 -10.506  0.00  0.00      APRO C
ATOM   2928  HB1 LYS A 186      23.500  -3.796 -10.364  0.00  0.00      APRO  
ATOM   2929  HB2 LYS A 186      24.732  -2.563 -10.736  0.00  0.00      APRO  
ATOM   2930  CG  LYS A 186      25.061  -4.504 -11.694  0.00  0.00      APRO C
ATOM   2931  HG1 LYS A 186      25.258  -5.541 -11.338  0.00  0.00      APRO  
ATOM   2932  HG2 LYS A 186      24.240  -4.561 -12.445  0.00  0.00      APRO  
ATOM   2933  CD  LYS A 186      26.338  -3.959 -12.352  0.00  0.00      APRO C
ATOM   2934  HD1 LYS A 186      26.242  -2.853 -12.443  0.00  0.00      APRO  
ATOM   2935  HD2 LYS A 186      27.195  -4.165 -11.670  0.00  0.00      APRO  
ATOM   2936  CE  LYS A 186      26.612  -4.579 -13.729  0.00  0.00      APRO C
ATOM   2937  HE1 LYS A 186      26.908  -5.647 -13.624  0.00  0.00      APRO  
ATOM   2938  HE2 LYS A 186      25.704  -4.527 -14.369  0.00  0.00      APRO  
ATOM   2939  NZ  LYS A 186      27.704  -3.865 -14.419  0.00  0.00      APRO N
ATOM   2940  HZ1 LYS A 186      27.880  -4.296 -15.349  0.00  0.00      APRO  
ATOM   2941  HZ2 LYS A 186      27.441  -2.867 -14.545  0.00  0.00      APRO  
ATOM   2942  HZ3 LYS A 186      28.570  -3.920 -13.845  0.00  0.00      APRO  
ATOM   2943  C   LYS A 186      24.939  -2.820  -8.202  0.00  0.00      APRO C
ATOM   2944  O   LYS A 186      25.663  -1.825  -8.144  0.00  0.00      APRO O
ATOM   2945  N   ILE A 187      23.818  -2.912  -7.457  0.00  0.00      APRO N
ATOM   2946  HN  ILE A 187      23.303  -3.761  -7.354  0.00  0.00      APRO  
ATOM   2947  CA  ILE A 187      23.253  -1.778  -6.731  0.00  0.00      APRO C
ATOM   2948  HA  ILE A 187      23.927  -0.947  -6.896  0.00  0.00      APRO  
ATOM   2949  CB  ILE A 187      21.855  -1.394  -7.233  0.00  0.00      APRO C
ATOM   2950  HB  ILE A 187      21.224  -2.294  -7.019  0.00  0.00      APRO  
ATOM   2951  CG2 ILE A 187      21.346  -0.125  -6.515  0.00  0.00      APRO C
ATOM   2952 HG21 ILE A 187      20.280   0.062  -6.761  0.00  0.00      APRO  
ATOM   2953 HG22 ILE A 187      21.422  -0.236  -5.413  0.00  0.00      APRO  
ATOM   2954 HG23 ILE A 187      21.934   0.767  -6.819  0.00  0.00      APRO  
ATOM   2955  CG1 ILE A 187      21.813  -1.196  -8.767  0.00  0.00      APRO C
ATOM   2956 HG11 ILE A 187      22.546  -0.414  -9.066  0.00  0.00      APRO  
ATOM   2957 HG12 ILE A 187      22.123  -2.145  -9.262  0.00  0.00      APRO  
ATOM   2958  CD  ILE A 187      20.428  -0.810  -9.312  0.00  0.00      APRO  
ATOM   2959  HD1 ILE A 187      20.455  -0.740 -10.421  0.00  0.00      APRO  
ATOM   2960  HD2 ILE A 187      19.669  -1.571  -9.030  0.00  0.00      APRO  
ATOM   2961  HD3 ILE A 187      20.104   0.175  -8.915  0.00  0.00      APRO  
ATOM   2962  C   ILE A 187      23.227  -2.031  -5.234  0.00  0.00      APRO C
ATOM   2963  O   ILE A 187      23.985  -1.423  -4.477  0.00  0.00      APRO O
ATOM   2964  N   ALA A 188      22.310  -2.901  -4.764  0.00  0.00      APRO N
ATOM   2965  HN  ALA A 188      21.667  -3.366  -5.372  0.00  0.00      APRO  
ATOM   2966  CA  ALA A 188      22.184  -3.228  -3.361  0.00  0.00      APRO C
ATOM   2967  HA  ALA A 188      23.158  -3.424  -2.926  0.00  0.00      APRO  
ATOM   2968  CB  ALA A 188      21.526  -2.080  -2.569  0.00  0.00      APRO C
ATOM   2969  HB1 ALA A 188      22.143  -1.161  -2.664  0.00  0.00      APRO  
ATOM   2970  HB2 ALA A 188      20.511  -1.853  -2.963  0.00  0.00      APRO  
ATOM   2971  HB3 ALA A 188      21.439  -2.325  -1.488  0.00  0.00      APRO  
ATOM   2972  C   ALA A 188      21.364  -4.493  -3.164  0.00  0.00      APRO C
ATOM   2973  O   ALA A 188      20.563  -4.890  -4.005  0.00  0.00      APRO O
ATOM   2974  N   ARG A 189      21.527  -5.176  -2.016  0.00  0.00      APRO N
ATOM   2975  HN  ARG A 189      22.180  -4.878  -1.324  0.00  0.00      APRO  
ATOM   2976  CA  ARG A 189      20.768  -6.376  -1.721  0.00  0.00      APRO C
ATOM   2977  HA  ARG A 189      20.680  -6.938  -2.643  0.00  0.00      APRO  
ATOM   2978  CB  ARG A 189      21.456  -7.256  -0.655  0.00  0.00      APRO C
ATOM   2979  HB1 ARG A 189      21.298  -6.746   0.325  0.00  0.00      APRO  
ATOM   2980  HB2 ARG A 189      20.928  -8.232  -0.581  0.00  0.00      APRO  
ATOM   2981  CG  ARG A 189      22.970  -7.449  -0.877  0.00  0.00      APRO C
ATOM   2982  HG1 ARG A 189      23.200  -7.242  -1.945  0.00  0.00      APRO  
ATOM   2983  HG2 ARG A 189      23.523  -6.675  -0.296  0.00  0.00      APRO  
ATOM   2984  CD  ARG A 189      23.501  -8.822  -0.441  0.00  0.00      APRO C
ATOM   2985  HD1 ARG A 189      23.184  -9.593  -1.180  0.00  0.00      APRO  
ATOM   2986  HD2 ARG A 189      24.614  -8.828  -0.374  0.00  0.00      APRO  
ATOM   2987  NE  ARG A 189      22.953  -9.148   0.921  0.00  0.00      APRO N
ATOM   2988  HE  ARG A 189      22.091  -9.667   0.887  0.00  0.00      APRO  
ATOM   2989  CZ  ARG A 189      23.518  -8.804   2.085  0.00  0.00      APRO C
ATOM   2990  NH1 ARG A 189      24.646  -8.107   2.141  0.00  0.00      APRO N
ATOM   2991 HH11 ARG A 189      25.059  -7.886   3.013  0.00  0.00      APRO  
ATOM   2992 HH12 ARG A 189      25.112  -7.946   1.268  0.00  0.00      APRO  
ATOM   2993  NH2 ARG A 189      22.928  -9.175   3.220  0.00  0.00      APRO N
ATOM   2994 HH21 ARG A 189      23.283  -8.857   4.088  0.00  0.00      APRO  
ATOM   2995 HH22 ARG A 189      22.029  -9.587   3.144  0.00  0.00      APRO  
ATOM   2996  C   ARG A 189      19.349  -6.092  -1.248  0.00  0.00      APRO C
ATOM   2997  O   ARG A 189      19.067  -5.046  -0.667  0.00  0.00      APRO O
ATOM   2998  N   GLY A 190      18.416  -7.046  -1.469  0.00  0.00      APRO N
ATOM   2999  HN  GLY A 190      18.628  -7.891  -1.958  0.00  0.00      APRO  
ATOM   3000  CA  GLY A 190      17.033  -6.911  -1.010  0.00  0.00      APRO C
ATOM   3001  HA1 GLY A 190      17.074  -6.397  -0.059  0.00  0.00      APRO  
ATOM   3002  HA2 GLY A 190      16.623  -7.911  -0.957  0.00  0.00      APRO  
ATOM   3003  C   GLY A 190      16.172  -6.108  -1.934  0.00  0.00      APRO C
ATOM   3004  O   GLY A 190      15.044  -5.761  -1.600  0.00  0.00      APRO O
ATOM   3005  N   LEU A 191      16.696  -5.782  -3.121  0.00  0.00      APRO N
ATOM   3006  HN  LEU A 191      17.627  -6.031  -3.379  0.00  0.00      APRO  
ATOM   3007  CA  LEU A 191      15.979  -5.050  -4.130  0.00  0.00      APRO C
ATOM   3008  HA  LEU A 191      15.316  -4.375  -3.605  0.00  0.00      APRO  
ATOM   3009  CB  LEU A 191      16.951  -4.270  -5.042  0.00  0.00      APRO C
ATOM   3010  HB1 LEU A 191      17.675  -5.008  -5.458  0.00  0.00      APRO  
ATOM   3011  HB2 LEU A 191      16.387  -3.868  -5.912  0.00  0.00      APRO  
ATOM   3012  CG  LEU A 191      17.732  -3.147  -4.329  0.00  0.00      APRO C
ATOM   3013  HG  LEU A 191      18.345  -3.628  -3.529  0.00  0.00      APRO  
ATOM   3014  CD1 LEU A 191      18.648  -2.438  -5.337  0.00  0.00      APRO C
ATOM   3015 HD11 LEU A 191      19.183  -1.594  -4.851  0.00  0.00      APRO  
ATOM   3016 HD12 LEU A 191      19.404  -3.144  -5.742  0.00  0.00      APRO  
ATOM   3017 HD13 LEU A 191      18.057  -2.031  -6.185  0.00  0.00      APRO  
ATOM   3018  CD2 LEU A 191      16.798  -2.128  -3.663  0.00  0.00      APRO C
ATOM   3019 HD21 LEU A 191      17.390  -1.344  -3.143  0.00  0.00      APRO  
ATOM   3020 HD22 LEU A 191      16.148  -1.622  -4.405  0.00  0.00      APRO  
ATOM   3021 HD23 LEU A 191      16.149  -2.628  -2.912  0.00  0.00      APRO  
ATOM   3022  C   LEU A 191      15.122  -5.959  -4.984  0.00  0.00      APRO C
ATOM   3023  O   LEU A 191      15.475  -7.095  -5.301  0.00  0.00      APRO O
ATOM   3024  N   SER A 192      13.945  -5.463  -5.375  0.00  0.00      APRO N
ATOM   3025  HN  SER A 192      13.640  -4.546  -5.117  0.00  0.00      APRO  
ATOM   3026  CA  SER A 192      13.005  -6.190  -6.199  0.00  0.00      APRO C
ATOM   3027  HA  SER A 192      13.496  -7.103  -6.510  0.00  0.00      APRO  
ATOM   3028  CB  SER A 192      11.662  -6.480  -5.471  0.00  0.00      APRO C
ATOM   3029  HB1 SER A 192      10.985  -7.000  -6.187  0.00  0.00      APRO  
ATOM   3030  HB2 SER A 192      11.827  -7.173  -4.615  0.00  0.00      APRO  
ATOM   3031  OG  SER A 192      11.013  -5.282  -5.031  0.00  0.00      APRO O
ATOM   3032  HG1 SER A 192      10.106  -5.519  -4.799  0.00  0.00      APRO  
ATOM   3033  C   SER A 192      12.721  -5.389  -7.442  0.00  0.00      APRO C
ATOM   3034  O   SER A 192      12.929  -4.182  -7.500  0.00  0.00      APRO O
ATOM   3035  N   ALA A 193      12.230  -6.024  -8.506  0.00  0.00      APRO N
ATOM   3036  HN  ALA A 193      12.090  -7.013  -8.550  0.00  0.00      APRO  
ATOM   3037  CA  ALA A 193      11.862  -5.294  -9.691  0.00  0.00      APRO C
ATOM   3038  HA  ALA A 193      11.730  -4.237  -9.489  0.00  0.00      APRO  
ATOM   3039  CB  ALA A 193      12.930  -5.437 -10.788  0.00  0.00      APRO C
ATOM   3040  HB1 ALA A 193      13.891  -5.009 -10.431  0.00  0.00      APRO  
ATOM   3041  HB2 ALA A 193      13.104  -6.506 -11.039  0.00  0.00      APRO  
ATOM   3042  HB3 ALA A 193      12.639  -4.899 -11.716  0.00  0.00      APRO  
ATOM   3043  C   ALA A 193      10.530  -5.804 -10.168  0.00  0.00      APRO C
ATOM   3044  O   ALA A 193      10.223  -6.988 -10.071  0.00  0.00      APRO O
ATOM   3045  N   GLY A 194       9.677  -4.894 -10.663  0.00  0.00      APRO N
ATOM   3046  HN  GLY A 194       9.891  -3.918 -10.690  0.00  0.00      APRO  
ATOM   3047  CA  GLY A 194       8.381  -5.267 -11.195  0.00  0.00      APRO C
ATOM   3048  HA1 GLY A 194       7.612  -4.892 -10.534  0.00  0.00      APRO  
ATOM   3049  HA2 GLY A 194       8.355  -6.338 -11.344  0.00  0.00      APRO  
ATOM   3050  C   GLY A 194       8.207  -4.615 -12.521  0.00  0.00      APRO C
ATOM   3051  O   GLY A 194       8.682  -3.509 -12.752  0.00  0.00      APRO O
ATOM   3052  N   ARG A 195       7.510  -5.290 -13.443  0.00  0.00      APRO N
ATOM   3053  HN  ARG A 195       7.063  -6.151 -13.212  0.00  0.00      APRO  
ATOM   3054  CA  ARG A 195       7.362  -4.826 -14.806  0.00  0.00      APRO C
ATOM   3055  HA  ARG A 195       8.360  -4.650 -15.191  0.00  0.00      APRO  
ATOM   3056  CB  ARG A 195       6.655  -5.919 -15.630  0.00  0.00      APRO C
ATOM   3057  HB1 ARG A 195       7.246  -6.855 -15.484  0.00  0.00      APRO  
ATOM   3058  HB2 ARG A 195       5.650  -6.120 -15.197  0.00  0.00      APRO  
ATOM   3059  CG  ARG A 195       6.579  -5.597 -17.132  0.00  0.00      APRO C
ATOM   3060  HG1 ARG A 195       6.046  -4.630 -17.260  0.00  0.00      APRO  
ATOM   3061  HG2 ARG A 195       7.610  -5.423 -17.518  0.00  0.00      APRO  
ATOM   3062  CD  ARG A 195       5.947  -6.715 -17.957  0.00  0.00      APRO C
ATOM   3063  HD1 ARG A 195       5.948  -6.427 -19.033  0.00  0.00      APRO  
ATOM   3064  HD2 ARG A 195       6.506  -7.673 -17.843  0.00  0.00      APRO  
ATOM   3065  NE  ARG A 195       4.551  -6.937 -17.480  0.00  0.00      APRO N
ATOM   3066  HE  ARG A 195       4.473  -7.698 -16.826  0.00  0.00      APRO  
ATOM   3067  CZ  ARG A 195       3.455  -6.255 -17.824  0.00  0.00      APRO C
ATOM   3068  NH1 ARG A 195       3.460  -5.300 -18.744  0.00  0.00      APRO N
ATOM   3069 HH11 ARG A 195       2.633  -4.798 -18.955  0.00  0.00      APRO  
ATOM   3070 HH12 ARG A 195       4.358  -5.032 -19.100  0.00  0.00      APRO  
ATOM   3071  NH2 ARG A 195       2.332  -6.555 -17.179  0.00  0.00      APRO N
ATOM   3072 HH21 ARG A 195       1.477  -6.140 -17.457  0.00  0.00      APRO  
ATOM   3073 HH22 ARG A 195       2.357  -7.343 -16.578  0.00  0.00      APRO  
ATOM   3074  C   ARG A 195       6.608  -3.514 -14.938  0.00  0.00      APRO C
ATOM   3075  O   ARG A 195       7.012  -2.620 -15.675  0.00  0.00      APRO O
ATOM   3076  N   VAL A 196       5.496  -3.353 -14.197  0.00  0.00      APRO N
ATOM   3077  HN  VAL A 196       5.146  -4.040 -13.565  0.00  0.00      APRO  
ATOM   3078  CA  VAL A 196       4.701  -2.135 -14.263  0.00  0.00      APRO C
ATOM   3079  HA  VAL A 196       5.030  -1.565 -15.123  0.00  0.00      APRO  
ATOM   3080  CB  VAL A 196       3.214  -2.468 -14.369  0.00  0.00      APRO C
ATOM   3081  HB  VAL A 196       2.912  -2.969 -13.417  0.00  0.00      APRO  
ATOM   3082  CG1 VAL A 196       2.379  -1.188 -14.552  0.00  0.00      APRO C
ATOM   3083 HG11 VAL A 196       1.303  -1.443 -14.667  0.00  0.00      APRO  
ATOM   3084 HG12 VAL A 196       2.467  -0.513 -13.676  0.00  0.00      APRO  
ATOM   3085 HG13 VAL A 196       2.701  -0.636 -15.461  0.00  0.00      APRO  
ATOM   3086  CG2 VAL A 196       2.988  -3.388 -15.586  0.00  0.00      APRO C
ATOM   3087 HG21 VAL A 196       1.908  -3.615 -15.712  0.00  0.00      APRO  
ATOM   3088 HG22 VAL A 196       3.354  -2.902 -16.516  0.00  0.00      APRO  
ATOM   3089 HG23 VAL A 196       3.521  -4.354 -15.464  0.00  0.00      APRO  
ATOM   3090  C   VAL A 196       4.960  -1.287 -13.028  0.00  0.00      APRO C
ATOM   3091  O   VAL A 196       4.824  -0.066 -13.024  0.00  0.00      APRO O
ATOM   3092  N   GLN A 197       5.417  -1.919 -11.936  0.00  0.00      APRO N
ATOM   3093  HN  GLN A 197       5.570  -2.905 -11.948  0.00  0.00      APRO  
ATOM   3094  CA  GLN A 197       5.726  -1.281 -10.676  0.00  1.00      APRO C
ATOM   3095  HA  GLN A 197       4.830  -0.748 -10.384  0.00  0.00      APRO  
ATOM   3096  CB  GLN A 197       6.114  -2.335  -9.613  0.00  0.00      APRO C
ATOM   3097  HB1 GLN A 197       6.917  -2.965 -10.062  0.00  0.00      APRO  
ATOM   3098  HB2 GLN A 197       6.574  -1.823  -8.737  0.00  0.00      APRO  
ATOM   3099  CG  GLN A 197       4.949  -3.248  -9.157  0.00  0.00      APRO C
ATOM   3100  HG1 GLN A 197       5.188  -3.723  -8.181  0.00  0.00      APRO  
ATOM   3101  HG2 GLN A 197       4.016  -2.661  -9.031  0.00  0.00      APRO  
ATOM   3102  CD  GLN A 197       4.632  -4.413 -10.100  0.00  0.00      APRO C
ATOM   3103  OE1 GLN A 197       5.161  -4.563 -11.205  0.00  0.00      APRO O
ATOM   3104  NE2 GLN A 197       3.720  -5.295  -9.635  0.00  0.00      APRO N
ATOM   3105 HE21 GLN A 197       3.497  -6.065 -10.225  0.00  0.00      APRO  
ATOM   3106 HE22 GLN A 197       3.295  -5.146  -8.748  0.00  0.00      APRO  
ATOM   3107  C   GLN A 197       6.846  -0.269 -10.775  0.00  0.00      APRO C
ATOM   3108  O   GLN A 197       6.742   0.836 -10.254  0.00  0.00      APRO O
ATOM   3109  N   SER A 198       7.929  -0.598 -11.496  0.00  0.00      APRO N
ATOM   3110  HN  SER A 198       8.042  -1.506 -11.899  0.00  0.00      APRO  
ATOM   3111  CA  SER A 198       9.031   0.314 -11.762  0.00  0.00      APRO C
ATOM   3112  HA  SER A 198       9.361   0.655 -10.790  0.00  0.00      APRO  
ATOM   3113  CB  SER A 198      10.150  -0.412 -12.529  0.00  0.00      APRO C
ATOM   3114  HB1 SER A 198       9.740  -0.738 -13.512  0.00  0.00      APRO  
ATOM   3115  HB2 SER A 198      10.991   0.286 -12.741  0.00  0.00      APRO  
ATOM   3116  OG  SER A 198      10.579  -1.556 -11.789  0.00  0.00      APRO O
ATOM   3117  HG1 SER A 198      11.106  -2.100 -12.388  0.00  0.00      APRO  
ATOM   3118  C   SER A 198       8.604   1.540 -12.550  0.00  0.00      APRO C
ATOM   3119  O   SER A 198       9.055   2.655 -12.304  0.00  0.00      APRO O
ATOM   3120  N   VAL A 199       7.671   1.365 -13.502  0.00  0.00      APRO N
ATOM   3121  HN  VAL A 199       7.360   0.452 -13.752  0.00  0.00      APRO  
ATOM   3122  CA  VAL A 199       7.034   2.441 -14.246  0.00  0.00      APRO C
ATOM   3123  HA  VAL A 199       7.834   3.036 -14.669  0.00  0.00      APRO  
ATOM   3124  CB  VAL A 199       6.173   1.869 -15.367  0.00  0.00      APRO C
ATOM   3125  HB  VAL A 199       5.275   1.398 -14.896  0.00  0.00      APRO  
ATOM   3126  CG1 VAL A 199       5.716   2.984 -16.323  0.00  0.00      APRO C
ATOM   3127 HG11 VAL A 199       5.122   2.556 -17.159  0.00  0.00      APRO  
ATOM   3128 HG12 VAL A 199       5.073   3.728 -15.808  0.00  0.00      APRO  
ATOM   3129 HG13 VAL A 199       6.592   3.511 -16.759  0.00  0.00      APRO  
ATOM   3130  CG2 VAL A 199       6.971   0.815 -16.156  0.00  0.00      APRO C
ATOM   3131 HG21 VAL A 199       6.369   0.418 -17.001  0.00  0.00      APRO  
ATOM   3132 HG22 VAL A 199       7.903   1.259 -16.568  0.00  0.00      APRO  
ATOM   3133 HG23 VAL A 199       7.250  -0.044 -15.511  0.00  0.00      APRO  
ATOM   3134  C   VAL A 199       6.189   3.366 -13.367  0.00  0.00      APRO C
ATOM   3135  O   VAL A 199       6.233   4.589 -13.490  0.00  0.00      APRO O
ATOM   3136  N   ALA A 200       5.407   2.809 -12.423  0.00  0.00      APRO N
ATOM   3137  HN  ALA A 200       5.284   1.818 -12.370  0.00  0.00      APRO  
ATOM   3138  CA  ALA A 200       4.691   3.581 -11.422  0.00  0.00      APRO C
ATOM   3139  HA  ALA A 200       4.101   4.341 -11.921  0.00  0.00      APRO  
ATOM   3140  CB  ALA A 200       3.698   2.667 -10.688  0.00  0.00      APRO C
ATOM   3141  HB1 ALA A 200       3.025   2.179 -11.425  0.00  0.00      APRO  
ATOM   3142  HB2 ALA A 200       4.230   1.867 -10.129  0.00  0.00      APRO  
ATOM   3143  HB3 ALA A 200       3.067   3.238  -9.973  0.00  0.00      APRO  
ATOM   3144  C   ALA A 200       5.585   4.317 -10.420  0.00  0.00      APRO C
ATOM   3145  O   ALA A 200       5.335   5.469 -10.070  0.00  0.00      APRO O
ATOM   3146  N   VAL A 201       6.686   3.680  -9.957  0.00  0.00      APRO N
ATOM   3147  HN  VAL A 201       6.863   2.723 -10.170  0.00  0.00      APRO  
ATOM   3148  CA  VAL A 201       7.704   4.310  -9.119  0.00  0.00      APRO C
ATOM   3149  HA  VAL A 201       7.205   4.692  -8.237  0.00  0.00      APRO  
ATOM   3150  CB  VAL A 201       8.784   3.317  -8.687  0.00  0.00      APRO C
ATOM   3151  HB  VAL A 201       9.159   2.805  -9.607  0.00  0.00      APRO  
ATOM   3152  CG1 VAL A 201       9.973   4.020  -7.998  0.00  0.00      APRO C
ATOM   3153 HG11 VAL A 201      10.722   3.271  -7.661  0.00  0.00      APRO  
ATOM   3154 HG12 VAL A 201      10.491   4.718  -8.687  0.00  0.00      APRO  
ATOM   3155 HG13 VAL A 201       9.631   4.588  -7.107  0.00  0.00      APRO  
ATOM   3156  CG2 VAL A 201       8.174   2.298  -7.707  0.00  0.00      APRO C
ATOM   3157 HG21 VAL A 201       8.948   1.588  -7.346  0.00  0.00      APRO  
ATOM   3158 HG22 VAL A 201       7.737   2.817  -6.826  0.00  0.00      APRO  
ATOM   3159 HG23 VAL A 201       7.374   1.702  -8.193  0.00  0.00      APRO  
ATOM   3160  C   VAL A 201       8.347   5.490  -9.825  0.00  0.00      APRO C
ATOM   3161  O   VAL A 201       8.533   6.550  -9.232  0.00  0.00      APRO O
ATOM   3162  N   ARG A 202       8.647   5.358 -11.131  0.00  0.00      APRO N
ATOM   3163  HN  ARG A 202       8.478   4.482 -11.577  0.00  0.00      APRO  
ATOM   3164  CA  ARG A 202       9.208   6.412 -11.956  0.00  0.00      APRO C
ATOM   3165  HA  ARG A 202      10.162   6.687 -11.523  0.00  0.00      APRO  
ATOM   3166  CB  ARG A 202       9.432   5.887 -13.388  0.00  0.00      APRO C
ATOM   3167  HB1 ARG A 202      10.164   5.048 -13.305  0.00  0.00      APRO  
ATOM   3168  HB2 ARG A 202       8.490   5.435 -13.770  0.00  0.00      APRO  
ATOM   3169  CG  ARG A 202       9.989   6.918 -14.383  0.00  0.00      APRO C
ATOM   3170  HG1 ARG A 202       9.403   7.858 -14.283  0.00  0.00      APRO  
ATOM   3171  HG2 ARG A 202      11.030   7.182 -14.086  0.00  0.00      APRO  
ATOM   3172  CD  ARG A 202      10.003   6.369 -15.811  0.00  0.00      APRO C
ATOM   3173  HD1 ARG A 202      10.887   5.704 -15.943  0.00  0.00      APRO  
ATOM   3174  HD2 ARG A 202       9.080   5.784 -16.033  0.00  0.00      APRO  
ATOM   3175  NE  ARG A 202      10.065   7.537 -16.720  0.00  0.00      APRO N
ATOM   3176  HE  ARG A 202       9.727   8.386 -16.297  0.00  0.00      APRO  
ATOM   3177  CZ  ARG A 202      10.520   7.473 -17.968  0.00  0.00      APRO C
ATOM   3178  NH1 ARG A 202      10.535   6.339 -18.658  0.00  0.00      APRO N
ATOM   3179 HH11 ARG A 202      10.903   6.313 -19.577  0.00  0.00      APRO  
ATOM   3180 HH12 ARG A 202      10.288   5.509 -18.153  0.00  0.00      APRO  
ATOM   3181  NH2 ARG A 202      10.943   8.599 -18.526  0.00  0.00      APRO N
ATOM   3182 HH21 ARG A 202      11.207   8.608 -19.480  0.00  0.00      APRO  
ATOM   3183 HH22 ARG A 202      10.781   9.437 -18.022  0.00  0.00      APRO  
ATOM   3184  C   ARG A 202       8.363   7.676 -11.984  0.00  0.00      APRO C
ATOM   3185  O   ARG A 202       8.898   8.767 -11.819  0.00  0.00      APRO O
ATOM   3186  N   LEU A 203       7.022   7.564 -12.083  0.00  0.00      APRO N
ATOM   3187  HN  LEU A 203       6.560   6.694 -12.245  0.00  0.00      APRO  
ATOM   3188  CA  LEU A 203       6.123   8.707 -11.962  0.00  0.00      APRO C
ATOM   3189  HA  LEU A 203       6.411   9.392 -12.749  0.00  0.00      APRO  
ATOM   3190  CB  LEU A 203       4.642   8.254 -12.093  0.00  0.00      APRO C
ATOM   3191  HB1 LEU A 203       4.491   7.413 -11.377  0.00  0.00      APRO  
ATOM   3192  HB2 LEU A 203       3.980   9.077 -11.745  0.00  0.00      APRO  
ATOM   3193  CG  LEU A 203       4.231   7.787 -13.502  0.00  0.00      APRO C
ATOM   3194  HG  LEU A 203       5.012   7.066 -13.845  0.00  0.00      APRO  
ATOM   3195  CD1 LEU A 203       2.856   7.104 -13.467  0.00  0.00      APRO C
ATOM   3196 HD11 LEU A 203       2.540   6.811 -14.491  0.00  0.00      APRO  
ATOM   3197 HD12 LEU A 203       2.889   6.189 -12.837  0.00  0.00      APRO  
ATOM   3198 HD13 LEU A 203       2.088   7.790 -13.050  0.00  0.00      APRO  
ATOM   3199  CD2 LEU A 203       4.193   8.955 -14.497  0.00  0.00      APRO C
ATOM   3200 HD21 LEU A 203       3.913   8.591 -15.509  0.00  0.00      APRO  
ATOM   3201 HD22 LEU A 203       3.452   9.723 -14.199  0.00  0.00      APRO  
ATOM   3202 HD23 LEU A 203       5.191   9.440 -14.566  0.00  0.00      APRO  
ATOM   3203  C   LEU A 203       6.263   9.448 -10.631  0.00  0.00      APRO C
ATOM   3204  O   LEU A 203       6.357  10.674 -10.583  0.00  0.00      APRO O
ATOM   3205  N   VAL A 204       6.329   8.717  -9.500  0.00  0.00      APRO N
ATOM   3206  HN  VAL A 204       6.204   7.728  -9.500  0.00  0.00      APRO  
ATOM   3207  CA  VAL A 204       6.586   9.293  -8.184  0.00  0.00      APRO C
ATOM   3208  HA  VAL A 204       5.855  10.079  -8.041  0.00  0.00      APRO  
ATOM   3209  CB  VAL A 204       6.375   8.261  -7.077  0.00  0.00      APRO C
ATOM   3210  HB  VAL A 204       7.117   7.440  -7.235  0.00  0.00      APRO  
ATOM   3211  CG1 VAL A 204       6.607   8.884  -5.686  0.00  0.00      APRO C
ATOM   3212 HG11 VAL A 204       6.412   8.133  -4.890  0.00  0.00      APRO  
ATOM   3213 HG12 VAL A 204       7.653   9.233  -5.563  0.00  0.00      APRO  
ATOM   3214 HG13 VAL A 204       5.923   9.744  -5.522  0.00  0.00      APRO  
ATOM   3215  CG2 VAL A 204       4.937   7.705  -7.143  0.00  0.00      APRO C
ATOM   3216 HG21 VAL A 204       4.757   6.982  -6.319  0.00  0.00      APRO  
ATOM   3217 HG22 VAL A 204       4.196   8.528  -7.055  0.00  0.00      APRO  
ATOM   3218 HG23 VAL A 204       4.755   7.174  -8.100  0.00  0.00      APRO  
ATOM   3219  C   VAL A 204       7.974   9.932  -8.077  0.00  0.00      APRO C
ATOM   3220  O   VAL A 204       8.123  11.035  -7.553  0.00  0.00      APRO O
ATOM   3221  N   VAL A 205       9.025   9.280  -8.619  0.00  0.00      APRO N
ATOM   3222  HN  VAL A 205       8.920   8.367  -9.004  0.00  0.00      APRO  
ATOM   3223  CA  VAL A 205      10.383   9.817  -8.700  0.00  0.00      APRO C
ATOM   3224  HA  VAL A 205      10.677  10.066  -7.688  0.00  0.00      APRO  
ATOM   3225  CB  VAL A 205      11.348   8.772  -9.268  0.00  0.00      APRO C
ATOM   3226  HB  VAL A 205      10.911   8.394 -10.225  0.00  0.00      APRO  
ATOM   3227  CG1 VAL A 205      12.743   9.360  -9.571  0.00  0.00      APRO C
ATOM   3228 HG11 VAL A 205      13.424   8.565  -9.944  0.00  0.00      APRO  
ATOM   3229 HG12 VAL A 205      12.695  10.147 -10.352  0.00  0.00      APRO  
ATOM   3230 HG13 VAL A 205      13.193   9.796  -8.654  0.00  0.00      APRO  
ATOM   3231  CG2 VAL A 205      11.499   7.627  -8.250  0.00  0.00      APRO C
ATOM   3232 HG21 VAL A 205      12.225   6.870  -8.615  0.00  0.00      APRO  
ATOM   3233 HG22 VAL A 205      11.862   8.017  -7.274  0.00  0.00      APRO  
ATOM   3234 HG23 VAL A 205      10.532   7.110  -8.081  0.00  0.00      APRO  
ATOM   3235  C   VAL A 205      10.471  11.095  -9.530  0.00  0.00      APRO C
ATOM   3236  O   VAL A 205      11.076  12.081  -9.107  0.00  0.00      APRO O
ATOM   3237  N   GLU A 206       9.831  11.135 -10.719  0.00  0.00      APRO N
ATOM   3238  HN  GLU A 206       9.358  10.340 -11.089  0.00  0.00      APRO  
ATOM   3239  CA  GLU A 206       9.763  12.312 -11.569  0.00  0.00      APRO C
ATOM   3240  HA  GLU A 206      10.777  12.625 -11.785  0.00  0.00      APRO  
ATOM   3241  CB  GLU A 206       9.097  11.984 -12.936  0.00  0.00      APRO C
ATOM   3242  HB1 GLU A 206       8.161  11.412 -12.738  0.00  0.00      APRO  
ATOM   3243  HB2 GLU A 206       8.779  12.926 -13.436  0.00  0.00      APRO  
ATOM   3244  CG  GLU A 206      10.002  11.155 -13.895  0.00  0.00      APRO C
ATOM   3245  HG1 GLU A 206      10.877  11.761 -14.192  0.00  0.00      APRO  
ATOM   3246  HG2 GLU A 206      10.352  10.225 -13.405  0.00  0.00      APRO  
ATOM   3247  CD  GLU A 206       9.340  10.754 -15.218  0.00  0.00      APRO C
ATOM   3248  OE1 GLU A 206       8.120  10.985 -15.418  0.00  0.00      APRO O
ATOM   3249  OE2 GLU A 206      10.045  10.133 -16.061  0.00  0.00      APRO O
ATOM   3250  C   GLU A 206       9.070  13.476 -10.870  0.00  0.00      APRO C
ATOM   3251  O   GLU A 206       9.611  14.577 -10.831  0.00  0.00      APRO O
ATOM   3252  N   ARG A 207       7.925  13.233 -10.193  0.00  0.00      APRO N
ATOM   3253  HN  ARG A 207       7.508  12.328 -10.239  0.00  0.00      APRO  
ATOM   3254  CA  ARG A 207       7.240  14.228  -9.380  0.00  0.00      APRO C
ATOM   3255  HA  ARG A 207       7.028  15.070 -10.028  0.00  0.00      APRO  
ATOM   3256  CB  ARG A 207       5.915  13.643  -8.824  0.00  0.00      APRO C
ATOM   3257  HB1 ARG A 207       5.279  13.404  -9.710  0.00  0.00      APRO  
ATOM   3258  HB2 ARG A 207       6.119  12.671  -8.323  0.00  0.00      APRO  
ATOM   3259  CG  ARG A 207       5.106  14.579  -7.890  0.00  0.00      APRO C
ATOM   3260  HG1 ARG A 207       4.244  14.009  -7.478  0.00  0.00      APRO  
ATOM   3261  HG2 ARG A 207       5.736  14.845  -7.010  0.00  0.00      APRO  
ATOM   3262  CD  ARG A 207       4.633  15.905  -8.514  0.00  0.00      APRO C
ATOM   3263  HD1 ARG A 207       4.549  16.680  -7.718  0.00  0.00      APRO  
ATOM   3264  HD2 ARG A 207       5.345  16.268  -9.292  0.00  0.00      APRO  
ATOM   3265  NE  ARG A 207       3.302  15.688  -9.172  0.00  0.00      APRO N
ATOM   3266  HE  ARG A 207       2.527  15.776  -8.536  0.00  0.00      APRO  
ATOM   3267  CZ  ARG A 207       3.125  15.404 -10.472  0.00  0.00      APRO C
ATOM   3268  NH1 ARG A 207       4.094  15.484 -11.366  0.00  0.00      APRO N
ATOM   3269 HH11 ARG A 207       3.916  15.290 -12.321  0.00  0.00      APRO  
ATOM   3270 HH12 ARG A 207       4.960  15.877 -11.049  0.00  0.00      APRO  
ATOM   3271  NH2 ARG A 207       1.929  15.019 -10.898  0.00  0.00      APRO N
ATOM   3272 HH21 ARG A 207       1.810  14.725 -11.836  0.00  0.00      APRO  
ATOM   3273 HH22 ARG A 207       1.242  14.841 -10.205  0.00  0.00      APRO  
ATOM   3274  C   ARG A 207       8.062  14.771  -8.214  0.00  0.00      APRO C
ATOM   3275  O   ARG A 207       8.080  15.971  -7.951  0.00  0.00      APRO O
ATOM   3276  N   GLU A 208       8.793  13.906  -7.484  0.00  0.00      APRO N
ATOM   3277  HN  GLU A 208       8.799  12.926  -7.662  0.00  0.00      APRO  
ATOM   3278  CA  GLU A 208       9.641  14.310  -6.371  0.00  0.00      APRO C
ATOM   3279  HA  GLU A 208       9.016  14.823  -5.651  0.00  0.00      APRO  
ATOM   3280  CB  GLU A 208      10.307  13.055  -5.760  0.00  0.00      APRO C
ATOM   3281  HB1 GLU A 208       9.520  12.278  -5.619  0.00  0.00      APRO  
ATOM   3282  HB2 GLU A 208      11.035  12.624  -6.483  0.00  0.00      APRO  
ATOM   3283  CG  GLU A 208      11.014  13.288  -4.399  0.00  0.00      APRO C
ATOM   3284  HG1 GLU A 208      11.612  12.396  -4.136  0.00  0.00      APRO  
ATOM   3285  HG2 GLU A 208      11.680  14.173  -4.444  0.00  0.00      APRO  
ATOM   3286  CD  GLU A 208      10.059  13.482  -3.236  0.00  0.00      APRO C
ATOM   3287  OE1 GLU A 208       9.083  12.695  -3.122  0.00  0.00      APRO O
ATOM   3288  OE2 GLU A 208      10.255  14.417  -2.412  0.00  0.00      APRO O
ATOM   3289  C   GLU A 208      10.731  15.286  -6.801  0.00  0.00      APRO C
ATOM   3290  O   GLU A 208      11.005  16.301  -6.157  0.00  0.00      APRO O
ATOM   3291  N   ARG A 209      11.347  15.015  -7.968  0.00  0.00      APRO N
ATOM   3292  HN  ARG A 209      11.133  14.161  -8.437  0.00  0.00      APRO  
ATOM   3293  CA  ARG A 209      12.315  15.883  -8.607  0.00  0.00      APRO C
ATOM   3294  HA  ARG A 209      13.079  16.101  -7.871  0.00  0.00      APRO  
ATOM   3295  CB  ARG A 209      13.024  15.153  -9.768  0.00  0.00      APRO C
ATOM   3296  HB1 ARG A 209      12.218  14.781 -10.445  0.00  0.00      APRO  
ATOM   3297  HB2 ARG A 209      13.611  15.885 -10.365  0.00  0.00      APRO  
ATOM   3298  CG  ARG A 209      13.873  13.973  -9.249  0.00  0.00      APRO C
ATOM   3299  HG1 ARG A 209      14.670  14.375  -8.586  0.00  0.00      APRO  
ATOM   3300  HG2 ARG A 209      13.238  13.330  -8.597  0.00  0.00      APRO  
ATOM   3301  CD  ARG A 209      14.446  13.093 -10.359  0.00  0.00      APRO C
ATOM   3302  HD1 ARG A 209      13.611  12.613 -10.919  0.00  0.00      APRO  
ATOM   3303  HD2 ARG A 209      15.062  13.686 -11.074  0.00  0.00      APRO  
ATOM   3304  NE  ARG A 209      15.315  12.073  -9.696  0.00  0.00      APRO N
ATOM   3305  HE  ARG A 209      15.360  12.181  -8.696  0.00  0.00      APRO  
ATOM   3306  CZ  ARG A 209      15.968  11.112 -10.366  0.00  0.00      APRO C
ATOM   3307  NH1 ARG A 209      15.745  10.870 -11.648  0.00  0.00      APRO N
ATOM   3308 HH11 ARG A 209      16.222  10.138 -12.113  0.00  0.00      APRO  
ATOM   3309 HH12 ARG A 209      14.984  11.368 -12.068  0.00  0.00      APRO  
ATOM   3310  NH2 ARG A 209      16.852  10.359  -9.725  0.00  0.00      APRO N
ATOM   3311 HH21 ARG A 209      17.401   9.707 -10.228  0.00  0.00      APRO  
ATOM   3312 HH22 ARG A 209      17.078  10.625  -8.797  0.00  0.00      APRO  
ATOM   3313  C   ARG A 209      11.751  17.220  -9.057  0.00  0.00      APRO C
ATOM   3314  O   ARG A 209      12.408  18.245  -8.871  0.00  0.00      APRO O
ATOM   3315  N   GLU A 210      10.507  17.273  -9.591  0.00  0.00      APRO N
ATOM   3316  HN  GLU A 210       9.975  16.459  -9.808  0.00  0.00      APRO  
ATOM   3317  CA  GLU A 210       9.826  18.526  -9.899  0.00  0.00      APRO C
ATOM   3318  HA  GLU A 210      10.437  19.071 -10.607  0.00  0.00      APRO  
ATOM   3319  CB  GLU A 210       8.395  18.296 -10.464  0.00  0.00      APRO C
ATOM   3320  HB1 GLU A 210       7.795  17.769  -9.686  0.00  0.00      APRO  
ATOM   3321  HB2 GLU A 210       7.891  19.275 -10.626  0.00  0.00      APRO  
ATOM   3322  CG  GLU A 210       8.289  17.470 -11.775  0.00  0.00      APRO C
ATOM   3323  HG1 GLU A 210       8.573  18.104 -12.635  0.00  0.00      APRO  
ATOM   3324  HG2 GLU A 210       8.953  16.583 -11.741  0.00  0.00      APRO  
ATOM   3325  CD  GLU A 210       6.884  16.999 -12.067  0.00  0.00      APRO C
ATOM   3326  OE1 GLU A 210       6.577  16.499 -13.174  0.00  0.00      APRO O
ATOM   3327  OE2 GLU A 210       6.044  17.150 -11.151  0.00  0.00      APRO O
ATOM   3328  C   GLU A 210       9.673  19.409  -8.656  0.00  0.00      APRO C
ATOM   3329  O   GLU A 210       9.959  20.604  -8.683  0.00  0.00      APRO O
ATOM   3330  N   ILE A 211       9.266  18.821  -7.510  0.00  0.00      APRO N
ATOM   3331  HN  ILE A 211       9.009  17.857  -7.480  0.00  0.00      APRO  
ATOM   3332  CA  ILE A 211       9.160  19.509  -6.227  0.00  0.00      APRO C
ATOM   3333  HA  ILE A 211       8.584  20.403  -6.430  0.00  0.00      APRO  
ATOM   3334  CB  ILE A 211       8.452  18.639  -5.182  0.00  0.00      APRO C
ATOM   3335  HB  ILE A 211       9.071  17.708  -5.127  0.00  0.00      APRO  
ATOM   3336  CG2 ILE A 211       8.320  19.390  -3.834  0.00  0.00      APRO C
ATOM   3337 HG21 ILE A 211       7.951  18.707  -3.041  0.00  0.00      APRO  
ATOM   3338 HG22 ILE A 211       9.303  19.788  -3.505  0.00  0.00      APRO  
ATOM   3339 HG23 ILE A 211       7.608  20.238  -3.920  0.00  0.00      APRO  
ATOM   3340  CG1 ILE A 211       7.054  18.217  -5.687  0.00  0.00      APRO C
ATOM   3341 HG11 ILE A 211       6.449  19.122  -5.921  0.00  0.00      APRO  
ATOM   3342 HG12 ILE A 211       7.171  17.645  -6.636  0.00  0.00      APRO  
ATOM   3343  CD  ILE A 211       6.268  17.338  -4.699  0.00  0.00      APRO  
ATOM   3344  HD1 ILE A 211       5.301  17.024  -5.147  0.00  0.00      APRO  
ATOM   3345  HD2 ILE A 211       6.846  16.424  -4.443  0.00  0.00      APRO  
ATOM   3346  HD3 ILE A 211       6.049  17.891  -3.761  0.00  0.00      APRO  
ATOM   3347  C   ILE A 211      10.503  19.968  -5.665  0.00  0.00      APRO C
ATOM   3348  O   ILE A 211      10.654  21.106  -5.228  0.00  0.00      APRO O
ATOM   3349  N   LYS A 212      11.539  19.104  -5.667  0.00  0.00      APRO N
ATOM   3350  HN  LYS A 212      11.448  18.176  -6.024  0.00  0.00      APRO  
ATOM   3351  CA  LYS A 212      12.861  19.443  -5.157  0.00  0.00      APRO C
ATOM   3352  HA  LYS A 212      12.703  19.844  -4.163  0.00  0.00      APRO  
ATOM   3353  CB  LYS A 212      13.760  18.187  -5.008  0.00  0.00      APRO C
ATOM   3354  HB1 LYS A 212      13.750  17.658  -5.989  0.00  0.00      APRO  
ATOM   3355  HB2 LYS A 212      14.811  18.512  -4.839  0.00  0.00      APRO  
ATOM   3356  CG  LYS A 212      13.293  17.222  -3.902  0.00  0.00      APRO C
ATOM   3357  HG1 LYS A 212      13.268  17.766  -2.930  0.00  0.00      APRO  
ATOM   3358  HG2 LYS A 212      12.252  16.892  -4.125  0.00  0.00      APRO  
ATOM   3359  CD  LYS A 212      14.214  15.995  -3.756  0.00  0.00      APRO C
ATOM   3360  HD1 LYS A 212      14.181  15.415  -4.707  0.00  0.00      APRO  
ATOM   3361  HD2 LYS A 212      15.259  16.359  -3.624  0.00  0.00      APRO  
ATOM   3362  CE  LYS A 212      13.825  15.094  -2.574  0.00  0.00      APRO C
ATOM   3363  HE1 LYS A 212      13.881  15.660  -1.617  0.00  0.00      APRO  
ATOM   3364  HE2 LYS A 212      12.787  14.714  -2.698  0.00  0.00      APRO  
ATOM   3365  NZ  LYS A 212      14.715  13.919  -2.445  0.00  0.00      APRO N
ATOM   3366  HZ1 LYS A 212      14.420  13.336  -1.635  0.00  0.00      APRO  
ATOM   3367  HZ2 LYS A 212      14.668  13.351  -3.315  0.00  0.00      APRO  
ATOM   3368  HZ3 LYS A 212      15.693  14.241  -2.300  0.00  0.00      APRO  
ATOM   3369  C   LYS A 212      13.576  20.514  -5.971  0.00  0.00      APRO C
ATOM   3370  O   LYS A 212      14.265  21.377  -5.421  0.00  0.00      APRO O
ATOM   3371  N   ALA A 213      13.431  20.494  -7.308  0.00  0.00      APRO N
ATOM   3372  HN  ALA A 213      12.974  19.733  -7.767  0.00  0.00      APRO  
ATOM   3373  CA  ALA A 213      13.911  21.545  -8.177  0.00  0.00      APRO C
ATOM   3374  HA  ALA A 213      14.948  21.761  -7.946  0.00  0.00      APRO  
ATOM   3375  CB  ALA A 213      13.881  21.055  -9.634  0.00  0.00      APRO C
ATOM   3376  HB1 ALA A 213      14.483  20.126  -9.727  0.00  0.00      APRO  
ATOM   3377  HB2 ALA A 213      12.842  20.823  -9.956  0.00  0.00      APRO  
ATOM   3378  HB3 ALA A 213      14.307  21.811 -10.329  0.00  0.00      APRO  
ATOM   3379  C   ALA A 213      13.152  22.857  -8.016  0.00  0.00      APRO C
ATOM   3380  O   ALA A 213      13.723  23.939  -8.140  0.00  0.00      APRO O
ATOM   3381  N   PHE A 214      11.844  22.799  -7.697  0.00  0.00      APRO N
ATOM   3382  HN  PHE A 214      11.354  21.931  -7.637  0.00  0.00      APRO  
ATOM   3383  CA  PHE A 214      11.034  23.967  -7.415  0.00  0.00      APRO C
ATOM   3384  HA  PHE A 214      11.114  24.581  -8.304  0.00  0.00      APRO  
ATOM   3385  CB  PHE A 214       9.553  23.558  -7.183  0.00  0.00      APRO C
ATOM   3386  HB1 PHE A 214       9.246  22.840  -7.974  0.00  0.00      APRO  
ATOM   3387  HB2 PHE A 214       9.428  23.042  -6.207  0.00  0.00      APRO  
ATOM   3388  CG  PHE A 214       8.603  24.721  -7.268  0.00  0.00      APRO C
ATOM   3389  CD1 PHE A 214       8.172  25.188  -8.519  0.00  0.00      APRO C
ATOM   3390  HD1 PHE A 214       8.534  24.713  -9.421  0.00  0.00      APRO  
ATOM   3391  CE1 PHE A 214       7.283  26.267  -8.609  0.00  0.00      APRO C
ATOM   3392  HE1 PHE A 214       6.951  26.615  -9.577  0.00  0.00      APRO  
ATOM   3393  CZ  PHE A 214       6.822  26.888  -7.443  0.00  0.00      APRO C
ATOM   3394  HZ  PHE A 214       6.130  27.715  -7.511  0.00  0.00      APRO  
ATOM   3395  CD2 PHE A 214       8.133  25.356  -6.106  0.00  0.00      APRO C
ATOM   3396  HD2 PHE A 214       8.473  25.025  -5.134  0.00  0.00      APRO  
ATOM   3397  CE2 PHE A 214       7.247  26.434  -6.190  0.00  0.00      APRO C
ATOM   3398  HE2 PHE A 214       6.895  26.913  -5.287  0.00  0.00      APRO  
ATOM   3399  C   PHE A 214      11.532  24.814  -6.238  0.00  0.00      APRO C
ATOM   3400  O   PHE A 214      12.062  24.330  -5.235  0.00  0.00      APRO O
ATOM   3401  N   VAL A 215      11.360  26.138  -6.361  0.00  0.00      APRO N
ATOM   3402  HN  VAL A 215      10.985  26.534  -7.195  0.00  0.00      APRO  
ATOM   3403  CA  VAL A 215      11.688  27.104  -5.335  0.00  0.00      APRO C
ATOM   3404  HA  VAL A 215      11.897  26.570  -4.416  0.00  0.00      APRO  
ATOM   3405  CB  VAL A 215      12.950  27.890  -5.676  0.00  0.00      APRO C
ATOM   3406  HB  VAL A 215      13.826  27.222  -5.486  0.00  0.00      APRO  
ATOM   3407  CG1 VAL A 215      12.978  28.325  -7.154  0.00  0.00      APRO C
ATOM   3408 HG11 VAL A 215      13.889  28.928  -7.361  0.00  0.00      APRO  
ATOM   3409 HG12 VAL A 215      12.997  27.451  -7.838  0.00  0.00      APRO  
ATOM   3410 HG13 VAL A 215      12.091  28.948  -7.397  0.00  0.00      APRO  
ATOM   3411  CG2 VAL A 215      13.125  29.102  -4.737  0.00  0.00      APRO C
ATOM   3412 HG21 VAL A 215      14.024  29.690  -5.018  0.00  0.00      APRO  
ATOM   3413 HG22 VAL A 215      12.238  29.770  -4.793  0.00  0.00      APRO  
ATOM   3414 HG23 VAL A 215      13.252  28.779  -3.683  0.00  0.00      APRO  
ATOM   3415  C   VAL A 215      10.467  27.992  -5.083  0.00  0.00      APRO C
ATOM   3416  O   VAL A 215      10.075  28.767  -5.955  0.00  0.00      APRO O
ATOM   3417  N   PRO A 216       9.786  27.901  -3.936  0.00  0.00      APRO N
ATOM   3418  CD  PRO A 216       9.926  26.841  -2.942  0.00  0.00      APRO C
ATOM   3419  HD1 PRO A 216      10.722  27.070  -2.197  0.00  0.00      APRO  
ATOM   3420  HD2 PRO A 216      10.144  25.854  -3.411  0.00  0.00      APRO  
ATOM   3421  CA  PRO A 216       8.703  28.811  -3.590  0.00  0.00      APRO C
ATOM   3422  HA  PRO A 216       7.920  28.732  -4.335  0.00  0.00      APRO  
ATOM   3423  CB  PRO A 216       8.153  28.276  -2.260  0.00  0.00      APRO C
ATOM   3424  HB1 PRO A 216       7.043  28.343  -2.203  0.00  0.00      APRO  
ATOM   3425  HB2 PRO A 216       8.609  28.782  -1.379  0.00  0.00      APRO  
ATOM   3426  CG  PRO A 216       8.564  26.804  -2.257  0.00  0.00      APRO C
ATOM   3427  HG1 PRO A 216       7.827  26.177  -2.795  0.00  0.00      APRO  
ATOM   3428  HG2 PRO A 216       8.681  26.388  -1.230  0.00  0.00      APRO  
ATOM   3429  C   PRO A 216       9.126  30.261  -3.468  0.00  0.00      APRO C
ATOM   3430  O   PRO A 216      10.030  30.559  -2.692  0.00  0.00      APRO O
ATOM   3431  N   GLU A 217       8.439  31.178  -4.160  0.00  0.00      APRO N
ATOM   3432  HN  GLU A 217       7.671  30.945  -4.751  0.00  0.00      APRO  
ATOM   3433  CA  GLU A 217       8.742  32.592  -4.119  0.00  0.00      APRO C
ATOM   3434  HA  GLU A 217       9.635  32.733  -3.524  0.00  0.00      APRO  
ATOM   3435  CB  GLU A 217       8.902  33.187  -5.528  0.00  0.00      APRO C
ATOM   3436  HB1 GLU A 217       7.993  32.929  -6.119  0.00  0.00      APRO  
ATOM   3437  HB2 GLU A 217       8.922  34.298  -5.468  0.00  0.00      APRO  
ATOM   3438  CG  GLU A 217      10.144  32.694  -6.300  0.00  0.00      APRO C
ATOM   3439  HG1 GLU A 217      11.057  32.942  -5.728  0.00  0.00      APRO  
ATOM   3440  HG2 GLU A 217      10.102  31.599  -6.462  0.00  0.00      APRO  
ATOM   3441  CD  GLU A 217      10.228  33.427  -7.636  0.00  0.00      APRO C
ATOM   3442  OE1 GLU A 217       9.152  33.610  -8.269  0.00  0.00      APRO O
ATOM   3443  OE2 GLU A 217      11.355  33.837  -8.009  0.00  0.00      APRO O
ATOM   3444  C   GLU A 217       7.626  33.356  -3.442  0.00  0.00      APRO C
ATOM   3445  O   GLU A 217       6.445  33.027  -3.571  0.00  0.00      APRO O
ATOM   3446  N   GLU A 218       7.994  34.395  -2.668  0.00  0.00      APRO N
ATOM   3447  HN  GLU A 218       8.951  34.641  -2.544  0.00  0.00      APRO  
ATOM   3448  CA  GLU A 218       7.069  35.248  -1.949  0.00  0.00      APRO C
ATOM   3449  HA  GLU A 218       6.394  34.593  -1.413  0.00  0.00      APRO  
ATOM   3450  CB  GLU A 218       7.840  36.081  -0.897  0.00  0.00      APRO C
ATOM   3451  HB1 GLU A 218       8.479  35.386  -0.305  0.00  0.00      APRO  
ATOM   3452  HB2 GLU A 218       8.540  36.779  -1.408  0.00  0.00      APRO  
ATOM   3453  CG  GLU A 218       6.961  36.886   0.092  0.00  0.00      APRO C
ATOM   3454  HG1 GLU A 218       6.491  37.734  -0.438  0.00  0.00      APRO  
ATOM   3455  HG2 GLU A 218       6.170  36.246   0.531  0.00  0.00      APRO  
ATOM   3456  CD  GLU A 218       7.771  37.505   1.227  0.00  0.00      APRO C
ATOM   3457  OE1 GLU A 218       8.959  37.147   1.411  0.00  0.00      APRO O
ATOM   3458  OE2 GLU A 218       7.161  38.322   1.974  0.00  0.00      APRO O
ATOM   3459  C   GLU A 218       6.218  36.141  -2.843  0.00  0.00      APRO C
ATOM   3460  O   GLU A 218       6.670  36.694  -3.848  0.00  0.00      APRO O
ATOM   3461  N   PHE A 219       4.932  36.304  -2.487  0.00  0.00      APRO N
ATOM   3462  HN  PHE A 219       4.493  35.749  -1.782  0.00  0.00      APRO  
ATOM   3463  CA  PHE A 219       4.072  37.294  -3.091  0.00  0.00      APRO C
ATOM   3464  HA  PHE A 219       4.657  38.198  -3.208  0.00  0.00      APRO  
ATOM   3465  CB  PHE A 219       3.559  36.920  -4.510  0.00  0.00      APRO C
ATOM   3466  HB1 PHE A 219       3.098  37.817  -4.978  0.00  0.00      APRO  
ATOM   3467  HB2 PHE A 219       4.397  36.602  -5.167  0.00  0.00      APRO  
ATOM   3468  CG  PHE A 219       2.498  35.859  -4.527  0.00  0.00      APRO C
ATOM   3469  CD1 PHE A 219       2.824  34.506  -4.336  0.00  0.00      APRO C
ATOM   3470  HD1 PHE A 219       3.857  34.220  -4.189  0.00  0.00      APRO  
ATOM   3471  CE1 PHE A 219       1.815  33.535  -4.343  0.00  0.00      APRO C
ATOM   3472  HE1 PHE A 219       2.066  32.494  -4.196  0.00  0.00      APRO  
ATOM   3473  CZ  PHE A 219       0.479  33.909  -4.534  0.00  0.00      APRO C
ATOM   3474  HZ  PHE A 219      -0.299  33.160  -4.516  0.00  0.00      APRO  
ATOM   3475  CD2 PHE A 219       1.158  36.223  -4.740  0.00  0.00      APRO C
ATOM   3476  HD2 PHE A 219       0.902  37.256  -4.928  0.00  0.00      APRO  
ATOM   3477  CE2 PHE A 219       0.150  35.254  -4.738  0.00  0.00      APRO C
ATOM   3478  HE2 PHE A 219      -0.879  35.547  -4.895  0.00  0.00      APRO  
ATOM   3479  C   PHE A 219       2.946  37.615  -2.134  0.00  0.00      APRO C
ATOM   3480  O   PHE A 219       2.748  36.928  -1.138  0.00  0.00      APRO O
ATOM   3481  N   TRP A 220       2.197  38.697  -2.381  0.00  0.00      APRO N
ATOM   3482  HN  TRP A 220       2.243  39.241  -3.216  0.00  0.00      APRO  
ATOM   3483  CA  TRP A 220       1.235  39.157  -1.403  0.00  0.00      APRO C
ATOM   3484  HA  TRP A 220       1.023  38.320  -0.749  0.00  0.00      APRO  
ATOM   3485  CB  TRP A 220       1.776  40.377  -0.621  0.00  0.00      APRO C
ATOM   3486  HB1 TRP A 220       2.167  41.110  -1.361  0.00  0.00      APRO  
ATOM   3487  HB2 TRP A 220       0.944  40.878  -0.080  0.00  0.00      APRO  
ATOM   3488  CG  TRP A 220       2.907  40.117   0.348  0.00  0.00      APRO C
ATOM   3489  CD1 TRP A 220       4.211  39.786   0.095  0.00  0.00      APRO C
ATOM   3490  HD1 TRP A 220       4.626  39.661  -0.896  0.00  0.00      APRO  
ATOM   3491  NE1 TRP A 220       4.914  39.680   1.273  0.00  0.00      APRO N
ATOM   3492  HE1 TRP A 220       5.868  39.495   1.372  0.00  0.00      APRO  
ATOM   3493  CE2 TRP A 220       4.056  39.930   2.312  0.00  0.00      APRO C
ATOM   3494  CD2 TRP A 220       2.794  40.230   1.778  0.00  0.00      APRO C
ATOM   3495  CE3 TRP A 220       1.714  40.546   2.605  0.00  0.00      APRO C
ATOM   3496  HE3 TRP A 220       0.748  40.820   2.203  0.00  0.00      APRO  
ATOM   3497  CZ3 TRP A 220       1.916  40.490   3.994  0.00  0.00      APRO C
ATOM   3498  HZ3 TRP A 220       1.089  40.694   4.660  0.00  0.00      APRO  
ATOM   3499  CZ2 TRP A 220       4.269  39.903   3.681  0.00  0.00      APRO C
ATOM   3500  HZ2 TRP A 220       5.237  39.688   4.106  0.00  0.00      APRO  
ATOM   3501  CH2 TRP A 220       3.176  40.169   4.520  0.00  0.00      APRO C
ATOM   3502  HH2 TRP A 220       3.311  40.124   5.592  0.00  0.00      APRO  
ATOM   3503  C   TRP A 220      -0.074  39.561  -2.039  0.00  0.00      APRO C
ATOM   3504  O   TRP A 220      -0.144  39.962  -3.200  0.00  0.00      APRO O
ATOM   3505  N   GLU A 221      -1.145  39.487  -1.231  0.00  0.00      APRO N
ATOM   3506  HN  GLU A 221      -1.061  39.178  -0.288  0.00  0.00      APRO  
ATOM   3507  CA  GLU A 221      -2.496  39.833  -1.619  0.00  0.00      APRO C
ATOM   3508  HA  GLU A 221      -2.480  40.365  -2.562  0.00  0.00      APRO  
ATOM   3509  CB  GLU A 221      -3.369  38.559  -1.737  0.00  0.00      APRO C
ATOM   3510  HB1 GLU A 221      -3.273  37.983  -0.788  0.00  0.00      APRO  
ATOM   3511  HB2 GLU A 221      -4.442  38.843  -1.814  0.00  0.00      APRO  
ATOM   3512  CG  GLU A 221      -2.950  37.663  -2.938  0.00  0.00      APRO C
ATOM   3513  HG1 GLU A 221      -3.248  38.151  -3.884  0.00  0.00      APRO  
ATOM   3514  HG2 GLU A 221      -1.855  37.494  -2.944  0.00  0.00      APRO  
ATOM   3515  CD  GLU A 221      -3.626  36.292  -2.977  0.00  0.00      APRO C
ATOM   3516  OE1 GLU A 221      -3.446  35.609  -4.021  0.00  0.00      APRO O
ATOM   3517  OE2 GLU A 221      -4.266  35.899  -1.972  0.00  0.00      APRO O
ATOM   3518  C   GLU A 221      -3.050  40.787  -0.572  0.00  0.00      APRO C
ATOM   3519  O   GLU A 221      -2.538  40.875   0.545  0.00  0.00      APRO O
ATOM   3520  N   VAL A 222      -4.085  41.587  -0.915  0.00  0.00      APRO N
ATOM   3521  HN  VAL A 222      -4.459  41.638  -1.837  0.00  0.00      APRO  
ATOM   3522  CA  VAL A 222      -4.747  42.453   0.053  0.00  0.00      APRO C
ATOM   3523  HA  VAL A 222      -4.537  42.078   1.047  0.00  0.00      APRO  
ATOM   3524  CB  VAL A 222      -4.237  43.916   0.166  0.00  0.00      APRO C
ATOM   3525  HB  VAL A 222      -3.947  44.091   1.231  0.00  0.00      APRO  
ATOM   3526  CG1 VAL A 222      -3.009  44.162  -0.724  0.00  0.00      APRO C
ATOM   3527 HG11 VAL A 222      -2.689  45.224  -0.654  0.00  0.00      APRO  
ATOM   3528 HG12 VAL A 222      -2.147  43.536  -0.414  0.00  0.00      APRO  
ATOM   3529 HG13 VAL A 222      -3.245  43.943  -1.787  0.00  0.00      APRO  
ATOM   3530  CG2 VAL A 222      -5.304  44.996  -0.133  0.00  0.00      APRO C
ATOM   3531 HG21 VAL A 222      -4.861  46.013  -0.073  0.00  0.00      APRO  
ATOM   3532 HG22 VAL A 222      -5.725  44.857  -1.152  0.00  0.00      APRO  
ATOM   3533 HG23 VAL A 222      -6.138  44.950   0.598  0.00  0.00      APRO  
ATOM   3534  C   VAL A 222      -6.245  42.370  -0.157  0.00  0.00      APRO C
ATOM   3535  O   VAL A 222      -6.765  42.563  -1.259  0.00  0.00      APRO O
ATOM   3536  N   ASP A 223      -6.975  42.094   0.931  0.00  0.00      APRO N
ATOM   3537  HN  ASP A 223      -6.588  41.927   1.834  0.00  0.00      APRO  
ATOM   3538  CA  ASP A 223      -8.410  42.009   0.912  0.00  0.00      APRO C
ATOM   3539  HA  ASP A 223      -8.738  41.951  -0.120  0.00  0.00      APRO  
ATOM   3540  CB  ASP A 223      -8.961  40.838   1.761  0.00  0.00      APRO C
ATOM   3541  HB1 ASP A 223      -8.811  41.064   2.836  0.00  0.00      APRO  
ATOM   3542  HB2 ASP A 223     -10.046  40.702   1.581  0.00  0.00      APRO  
ATOM   3543  CG  ASP A 223      -8.246  39.539   1.458  0.00  0.00      APRO C
ATOM   3544  OD1 ASP A 223      -8.043  39.249   0.259  0.00  0.00      APRO O
ATOM   3545  OD2 ASP A 223      -7.935  38.817   2.441  0.00  0.00      APRO O
ATOM   3546  C   ASP A 223      -8.955  43.302   1.471  0.00  0.00      APRO C
ATOM   3547  O   ASP A 223      -8.622  43.721   2.577  0.00  0.00      APRO O
ATOM   3548  N   ALA A 224      -9.824  43.992   0.723  0.00  0.00      APRO N
ATOM   3549  HN  ALA A 224     -10.061  43.745  -0.216  0.00  0.00      APRO  
ATOM   3550  CA  ALA A 224     -10.488  45.165   1.242  0.00  0.00      APRO C
ATOM   3551  HA  ALA A 224     -10.046  45.501   2.173  0.00  0.00      APRO  
ATOM   3552  CB  ALA A 224     -10.445  46.340   0.249  0.00  0.00      APRO C
ATOM   3553  HB1 ALA A 224      -9.389  46.632   0.062  0.00  0.00      APRO  
ATOM   3554  HB2 ALA A 224     -10.899  46.056  -0.726  0.00  0.00      APRO  
ATOM   3555  HB3 ALA A 224     -10.982  47.229   0.644  0.00  0.00      APRO  
ATOM   3556  C   ALA A 224     -11.915  44.803   1.556  0.00  0.00      APRO C
ATOM   3557  O   ALA A 224     -12.732  44.554   0.671  0.00  0.00      APRO O
ATOM   3558  N   SER A 225     -12.272  44.770   2.849  0.00  0.00      APRO N
ATOM   3559  HN  SER A 225     -11.648  44.863   3.624  0.00  0.00      APRO  
ATOM   3560  CA  SER A 225     -13.660  44.587   3.223  0.00  0.00      APRO C
ATOM   3561  HA  SER A 225     -14.131  44.021   2.430  0.00  0.00      APRO  
ATOM   3562  CB  SER A 225     -13.881  43.767   4.521  0.00  0.00      APRO C
ATOM   3563  HB1 SER A 225     -14.922  43.369   4.506  0.00  0.00      APRO  
ATOM   3564  HB2 SER A 225     -13.196  42.890   4.547  0.00  0.00      APRO  
ATOM   3565  OG  SER A 225     -13.726  44.549   5.702  0.00  0.00      APRO O
ATOM   3566  HG1 SER A 225     -14.093  44.035   6.433  0.00  0.00      APRO  
ATOM   3567  C   SER A 225     -14.333  45.938   3.272  0.00  0.00      APRO C
ATOM   3568  O   SER A 225     -13.823  46.916   3.824  0.00  0.00      APRO O
ATOM   3569  N   THR A 226     -15.488  46.041   2.614  0.00  0.00      APRO N
ATOM   3570  HN  THR A 226     -15.948  45.254   2.204  0.00  0.00      APRO  
ATOM   3571  CA  THR A 226     -16.182  47.295   2.432  0.00  0.00      APRO C
ATOM   3572  HA  THR A 226     -15.802  47.983   3.175  0.00  0.00      APRO  
ATOM   3573  CB  THR A 226     -16.065  47.930   1.037  0.00  0.00      APRO C
ATOM   3574  HB  THR A 226     -16.598  48.910   1.097  0.00  0.00      APRO  
ATOM   3575  OG1 THR A 226     -16.718  47.178   0.024  0.00  0.00      APRO O
ATOM   3576  HG1 THR A 226     -16.567  47.664  -0.794  0.00  0.00      APRO  
ATOM   3577  CG2 THR A 226     -14.595  48.063   0.619  0.00  0.00      APRO C
ATOM   3578 HG21 THR A 226     -14.505  48.623  -0.335  0.00  0.00      APRO  
ATOM   3579 HG22 THR A 226     -14.020  48.614   1.394  0.00  0.00      APRO  
ATOM   3580 HG23 THR A 226     -14.126  47.065   0.482  0.00  0.00      APRO  
ATOM   3581  C   THR A 226     -17.634  47.071   2.759  0.00  0.00      APRO C
ATOM   3582  O   THR A 226     -18.092  45.961   3.030  0.00  0.00      APRO O
ATOM   3583  N   THR A 227     -18.408  48.156   2.785  0.00  0.00      APRO N
ATOM   3584  HN  THR A 227     -18.057  49.083   2.658  0.00  0.00      APRO  
ATOM   3585  CA  THR A 227     -19.841  48.085   3.002  0.00  0.00      APRO C
ATOM   3586  HA  THR A 227     -20.112  47.039   2.965  0.00  0.00      APRO  
ATOM   3587  CB  THR A 227     -20.253  48.650   4.357  0.00  0.00      APRO C
ATOM   3588  HB  THR A 227     -19.828  47.958   5.124  0.00  0.00      APRO  
ATOM   3589  OG1 THR A 227     -21.661  48.645   4.531  0.00  0.00      APRO O
ATOM   3590  HG1 THR A 227     -21.813  49.027   5.402  0.00  0.00      APRO  
ATOM   3591  CG2 THR A 227     -19.739  50.080   4.544  0.00  0.00      APRO C
ATOM   3592 HG21 THR A 227     -19.944  50.442   5.573  0.00  0.00      APRO  
ATOM   3593 HG22 THR A 227     -18.641  50.122   4.380  0.00  0.00      APRO  
ATOM   3594 HG23 THR A 227     -20.224  50.777   3.827  0.00  0.00      APRO  
ATOM   3595  C   THR A 227     -20.547  48.754   1.841  0.00  0.00      APRO C
ATOM   3596  O   THR A 227     -20.069  49.737   1.272  0.00  0.00      APRO O
ATOM   3597  N   THR A 228     -21.700  48.198   1.416  0.00  0.00      APRO N
ATOM   3598  HN  THR A 228     -22.090  47.377   1.831  0.00  0.00      APRO  
ATOM   3599  CA  THR A 228     -22.485  48.743   0.311  0.00  0.00      APRO C
ATOM   3600  HA  THR A 228     -21.771  49.079  -0.429  0.00  0.00      APRO  
ATOM   3601  CB  THR A 228     -23.448  47.723  -0.291  0.00  0.00      APRO C
ATOM   3602  HB  THR A 228     -24.037  48.272  -1.066  0.00  0.00      APRO  
ATOM   3603  OG1 THR A 228     -24.365  47.247   0.669  0.00  0.00      APRO O
ATOM   3604  HG1 THR A 228     -24.916  46.609   0.203  0.00  0.00      APRO  
ATOM   3605  CG2 THR A 228     -22.676  46.512  -0.822  0.00  0.00      APRO C
ATOM   3606 HG21 THR A 228     -23.353  45.818  -1.363  0.00  0.00      APRO  
ATOM   3607 HG22 THR A 228     -21.884  46.837  -1.530  0.00  0.00      APRO  
ATOM   3608 HG23 THR A 228     -22.192  45.951   0.006  0.00  0.00      APRO  
ATOM   3609  C   THR A 228     -23.258  49.980   0.761  0.00  0.00      APRO C
ATOM   3610  O   THR A 228     -23.291  50.241   1.965  0.00  0.00      APRO O
ATOM   3611  N   PRO A 229     -23.898  50.805  -0.073  0.00  0.00      APRO N
ATOM   3612  CD  PRO A 229     -23.724  50.877  -1.531  0.00  0.00      APRO C
ATOM   3613  HD1 PRO A 229     -23.832  49.880  -2.016  0.00  0.00      APRO  
ATOM   3614  HD2 PRO A 229     -22.738  51.312  -1.815  0.00  0.00      APRO  
ATOM   3615  CA  PRO A 229     -24.661  51.948   0.440  0.00  0.00      APRO C
ATOM   3616  HA  PRO A 229     -24.049  52.517   1.131  0.00  0.00      APRO  
ATOM   3617  CB  PRO A 229     -24.932  52.794  -0.818  0.00  0.00      APRO C
ATOM   3618  HB1 PRO A 229     -24.162  53.585  -0.962  0.00  0.00      APRO  
ATOM   3619  HB2 PRO A 229     -25.947  53.251  -0.802  0.00  0.00      APRO  
ATOM   3620  CG  PRO A 229     -24.851  51.801  -1.980  0.00  0.00      APRO C
ATOM   3621  HG1 PRO A 229     -24.635  52.311  -2.939  0.00  0.00      APRO  
ATOM   3622  HG2 PRO A 229     -25.783  51.205  -2.113  0.00  0.00      APRO  
ATOM   3623  C   PRO A 229     -25.956  51.536   1.141  0.00  0.00      APRO C
ATOM   3624  O   PRO A 229     -27.024  51.559   0.538  0.00  0.00      APRO O
ATOM   3625  N   SER A 230     -25.860  51.158   2.432  0.00  0.00      APRO N
ATOM   3626  HN  SER A 230     -24.964  51.161   2.875  0.00  0.00      APRO  
ATOM   3627  CA  SER A 230     -26.952  50.727   3.297  0.00  0.00      APRO C
ATOM   3628  HA  SER A 230     -26.484  50.490   4.243  0.00  0.00      APRO  
ATOM   3629  CB  SER A 230     -28.005  51.823   3.598  0.00  0.00      APRO C
ATOM   3630  HB1 SER A 230     -28.415  52.185   2.627  0.00  0.00      APRO  
ATOM   3631  HB2 SER A 230     -28.856  51.395   4.174  0.00  0.00      APRO  
ATOM   3632  OG  SER A 230     -27.402  52.918   4.288  0.00  0.00      APRO O
ATOM   3633  HG1 SER A 230     -28.027  53.653   4.253  0.00  0.00      APRO  
ATOM   3634  C   SER A 230     -27.647  49.472   2.812  0.00  0.00      APRO C
ATOM   3635  O   SER A 230     -28.863  49.332   2.912  0.00  0.00      APRO O
ATOM   3636  N   GLY A 231     -26.858  48.508   2.300  0.00  0.00      APRO N
ATOM   3637  HN  GLY A 231     -25.880  48.662   2.166  0.00  0.00      APRO  
ATOM   3638  CA  GLY A 231     -27.348  47.196   1.908  0.00  0.00      APRO C
ATOM   3639  HA1 GLY A 231     -26.953  46.983   0.924  0.00  0.00      APRO  
ATOM   3640  HA2 GLY A 231     -28.428  47.220   1.957  0.00  0.00      APRO  
ATOM   3641  C   GLY A 231     -26.869  46.131   2.839  0.00  0.00      APRO C
ATOM   3642  O   GLY A 231     -27.636  45.619   3.632  0.00  0.00      APRO O
ATOM   3643  N   GLU A 232     -25.582  45.767   2.713  0.00  0.00      APRO N
ATOM   3644  HN  GLU A 232     -24.966  46.295   2.135  0.00  0.00      APRO  
ATOM   3645  CA  GLU A 232     -24.957  44.634   3.357  0.00  0.00      APRO C
ATOM   3646  HA  GLU A 232     -25.232  44.606   4.404  0.00  0.00      APRO  
ATOM   3647  CB  GLU A 232     -25.290  43.281   2.663  0.00  0.00      APRO C
ATOM   3648  HB1 GLU A 232     -25.239  43.434   1.560  0.00  0.00      APRO  
ATOM   3649  HB2 GLU A 232     -24.504  42.530   2.903  0.00  0.00      APRO  
ATOM   3650  CG  GLU A 232     -26.676  42.670   2.993  0.00  0.00      APRO C
ATOM   3651  HG1 GLU A 232     -27.468  43.407   2.764  0.00  0.00      APRO  
ATOM   3652  HG2 GLU A 232     -26.854  41.748   2.404  0.00  0.00      APRO  
ATOM   3653  CD  GLU A 232     -26.866  42.326   4.469  0.00  0.00      APRO C
ATOM   3654  OE1 GLU A 232     -25.838  42.085   5.157  0.00  0.00      APRO O
ATOM   3655  OE2 GLU A 232     -28.043  42.257   4.904  0.00  0.00      APRO O
ATOM   3656  C   GLU A 232     -23.453  44.852   3.291  0.00  0.00      APRO C
ATOM   3657  O   GLU A 232     -22.949  45.847   2.773  0.00  0.00      APRO O
ATOM   3658  N   ALA A 233     -22.665  43.915   3.831  0.00  0.00      APRO N
ATOM   3659  HN  ALA A 233     -23.029  43.169   4.388  0.00  0.00      APRO  
ATOM   3660  CA  ALA A 233     -21.228  43.912   3.649  0.00  0.00      APRO C
ATOM   3661  HA  ALA A 233     -20.858  44.927   3.739  0.00  0.00      APRO  
ATOM   3662  CB  ALA A 233     -20.591  43.066   4.760  0.00  0.00      APRO C
ATOM   3663  HB1 ALA A 233     -20.889  43.468   5.752  0.00  0.00      APRO  
ATOM   3664  HB2 ALA A 233     -20.932  42.009   4.703  0.00  0.00      APRO  
ATOM   3665  HB3 ALA A 233     -19.481  43.083   4.702  0.00  0.00      APRO  
ATOM   3666  C   ALA A 233     -20.763  43.401   2.276  0.00  0.00      APRO C
ATOM   3667  O   ALA A 233     -21.376  42.520   1.674  0.00  0.00      APRO O
ATOM   3668  N   LEU A 234     -19.637  43.933   1.748  0.00  0.00      APRO N
ATOM   3669  HN  LEU A 234     -19.138  44.676   2.190  0.00  0.00      APRO  
ATOM   3670  CA  LEU A 234     -19.048  43.478   0.496  0.00  0.00      APRO C
ATOM   3671  HA  LEU A 234     -19.506  42.526   0.261  0.00  0.00      APRO  
ATOM   3672  CB  LEU A 234     -19.308  44.505  -0.640  0.00  0.00      APRO C
ATOM   3673  HB1 LEU A 234     -20.406  44.696  -0.666  0.00  0.00      APRO  
ATOM   3674  HB2 LEU A 234     -18.834  45.474  -0.368  0.00  0.00      APRO  
ATOM   3675  CG  LEU A 234     -18.866  44.100  -2.068  0.00  0.00      APRO C
ATOM   3676  HG  LEU A 234     -17.757  43.979  -2.014  0.00  0.00      APRO  
ATOM   3677  CD1 LEU A 234     -19.525  42.812  -2.569  0.00  0.00      APRO C
ATOM   3678 HD11 LEU A 234     -19.211  42.594  -3.612  0.00  0.00      APRO  
ATOM   3679 HD12 LEU A 234     -19.236  41.950  -1.930  0.00  0.00      APRO  
ATOM   3680 HD13 LEU A 234     -20.632  42.905  -2.552  0.00  0.00      APRO  
ATOM   3681  CD2 LEU A 234     -19.173  45.228  -3.067  0.00  0.00      APRO C
ATOM   3682 HD21 LEU A 234     -18.838  44.942  -4.087  0.00  0.00      APRO  
ATOM   3683 HD22 LEU A 234     -20.259  45.446  -3.118  0.00  0.00      APRO  
ATOM   3684 HD23 LEU A 234     -18.643  46.161  -2.776  0.00  0.00      APRO  
ATOM   3685  C   LEU A 234     -17.552  43.241   0.655  0.00  0.00      APRO C
ATOM   3686  O   LEU A 234     -16.781  44.117   1.035  0.00  0.00      APRO O
ATOM   3687  N   ALA A 235     -17.072  42.017   0.373  0.00  0.00      APRO N
ATOM   3688  HN  ALA A 235     -17.659  41.249   0.119  0.00  0.00      APRO  
ATOM   3689  CA  ALA A 235     -15.652  41.726   0.420  0.00  0.00      APRO C
ATOM   3690  HA  ALA A 235     -15.134  42.452   1.036  0.00  0.00      APRO  
ATOM   3691  CB  ALA A 235     -15.400  40.335   1.032  0.00  0.00      APRO C
ATOM   3692  HB1 ALA A 235     -15.816  40.300   2.061  0.00  0.00      APRO  
ATOM   3693  HB2 ALA A 235     -15.897  39.540   0.435  0.00  0.00      APRO  
ATOM   3694  HB3 ALA A 235     -14.314  40.105   1.093  0.00  0.00      APRO  
ATOM   3695  C   ALA A 235     -15.030  41.816  -0.964  0.00  0.00      APRO C
ATOM   3696  O   ALA A 235     -15.562  41.271  -1.930  0.00  0.00      APRO O
ATOM   3697  N   LEU A 236     -13.890  42.526  -1.081  0.00  0.00      APRO N
ATOM   3698  HN  LEU A 236     -13.451  42.950  -0.291  0.00  0.00      APRO  
ATOM   3699  CA  LEU A 236     -13.197  42.744  -2.336  0.00  0.00      APRO C
ATOM   3700  HA  LEU A 236     -13.689  42.130  -3.079  0.00  0.00      APRO  
ATOM   3701  CB  LEU A 236     -13.078  44.250  -2.718  0.00  0.00      APRO C
ATOM   3702  HB1 LEU A 236     -12.766  44.799  -1.799  0.00  0.00      APRO  
ATOM   3703  HB2 LEU A 236     -12.247  44.374  -3.447  0.00  0.00      APRO  
ATOM   3704  CG  LEU A 236     -14.316  44.983  -3.271  0.00  0.00      APRO C
ATOM   3705  HG  LEU A 236     -13.889  45.962  -3.597  0.00  0.00      APRO  
ATOM   3706  CD1 LEU A 236     -14.919  44.274  -4.488  0.00  0.00      APRO C
ATOM   3707 HD11 LEU A 236     -15.835  44.800  -4.831  0.00  0.00      APRO  
ATOM   3708 HD12 LEU A 236     -14.193  44.253  -5.329  0.00  0.00      APRO  
ATOM   3709 HD13 LEU A 236     -15.194  43.228  -4.236  0.00  0.00      APRO  
ATOM   3710  CD2 LEU A 236     -15.362  45.259  -2.192  0.00  0.00      APRO C
ATOM   3711 HD21 LEU A 236     -16.229  45.804  -2.625  0.00  0.00      APRO  
ATOM   3712 HD22 LEU A 236     -15.745  44.321  -1.743  0.00  0.00      APRO  
ATOM   3713 HD23 LEU A 236     -14.929  45.884  -1.381  0.00  0.00      APRO  
ATOM   3714  C   LEU A 236     -11.757  42.280  -2.239  0.00  0.00      APRO C
ATOM   3715  O   LEU A 236     -11.147  42.262  -1.173  0.00  0.00      APRO O
ATOM   3716  N   GLN A 237     -11.166  41.960  -3.399  0.00  0.00      APRO N
ATOM   3717  HN  GLN A 237     -11.688  41.962  -4.250  0.00  0.00      APRO  
ATOM   3718  CA  GLN A 237      -9.774  41.592  -3.550  0.00  0.00      APRO C
ATOM   3719  HA  GLN A 237      -9.275  41.755  -2.603  0.00  0.00      APRO  
ATOM   3720  CB  GLN A 237      -9.716  40.129  -4.060  0.00  0.00      APRO C
ATOM   3721  HB1 GLN A 237      -9.942  39.474  -3.187  0.00  0.00      APRO  
ATOM   3722  HB2 GLN A 237     -10.537  39.961  -4.794  0.00  0.00      APRO  
ATOM   3723  CG  GLN A 237      -8.383  39.643  -4.680  0.00  0.00      APRO C
ATOM   3724  HG1 GLN A 237      -8.508  38.633  -5.126  0.00  0.00      APRO  
ATOM   3725  HG2 GLN A 237      -8.050  40.331  -5.484  0.00  0.00      APRO  
ATOM   3726  CD  GLN A 237      -7.273  39.524  -3.643  0.00  0.00      APRO C
ATOM   3727  OE1 GLN A 237      -7.213  38.558  -2.895  0.00  0.00      APRO O
ATOM   3728  NE2 GLN A 237      -6.354  40.511  -3.611  0.00  0.00      APRO N
ATOM   3729 HE21 GLN A 237      -5.628  40.428  -2.935  0.00  0.00      APRO  
ATOM   3730 HE22 GLN A 237      -6.434  41.281  -4.234  0.00  0.00      APRO  
ATOM   3731  C   GLN A 237      -9.141  42.526  -4.567  0.00  0.00      APRO C
ATOM   3732  O   GLN A 237      -9.671  42.709  -5.662  0.00  0.00      APRO O
ATOM   3733  N   VAL A 238      -7.991  43.174  -4.259  0.00  0.00      APRO N
ATOM   3734  HN  VAL A 238      -7.571  43.176  -3.355  0.00  0.00      APRO  
ATOM   3735  CA  VAL A 238      -7.259  43.945  -5.269  0.00  0.00      APRO C
ATOM   3736  HA  VAL A 238      -7.960  44.660  -5.680  0.00  0.00      APRO  
ATOM   3737  CB  VAL A 238      -6.104  44.778  -4.724  0.00  0.00      APRO C
ATOM   3738  HB  VAL A 238      -5.559  45.212  -5.598  0.00  0.00      APRO  
ATOM   3739  CG1 VAL A 238      -6.636  45.919  -3.839  0.00  0.00      APRO C
ATOM   3740 HG11 VAL A 238      -5.791  46.501  -3.411  0.00  0.00      APRO  
ATOM   3741 HG12 VAL A 238      -7.266  46.627  -4.417  0.00  0.00      APRO  
ATOM   3742 HG13 VAL A 238      -7.236  45.515  -2.996  0.00  0.00      APRO  
ATOM   3743  CG2 VAL A 238      -5.132  43.892  -3.935  0.00  0.00      APRO C
ATOM   3744 HG21 VAL A 238      -4.309  44.500  -3.502  0.00  0.00      APRO  
ATOM   3745 HG22 VAL A 238      -5.661  43.376  -3.104  0.00  0.00      APRO  
ATOM   3746 HG23 VAL A 238      -4.671  43.121  -4.587  0.00  0.00      APRO  
ATOM   3747  C   VAL A 238      -6.754  43.083  -6.424  0.00  0.00      APRO C
ATOM   3748  O   VAL A 238      -6.295  41.963  -6.223  0.00  0.00      APRO O
ATOM   3749  N   THR A 239      -6.841  43.580  -7.677  0.00  0.00      APRO N
ATOM   3750  HN  THR A 239      -7.170  44.499  -7.890  0.00  0.00      APRO  
ATOM   3751  CA  THR A 239      -6.450  42.792  -8.852  0.00  0.00      APRO C
ATOM   3752  HA  THR A 239      -5.902  41.943  -8.467  0.00  0.00      APRO  
ATOM   3753  CB  THR A 239      -7.583  42.272  -9.731  0.00  0.00      APRO C
ATOM   3754  HB  THR A 239      -7.099  41.662 -10.532  0.00  0.00      APRO  
ATOM   3755  OG1 THR A 239      -8.310  43.307 -10.399  0.00  0.00      APRO O
ATOM   3756  HG1 THR A 239      -8.994  42.855 -10.904  0.00  0.00      APRO  
ATOM   3757  CG2 THR A 239      -8.530  41.470  -8.829  0.00  0.00      APRO C
ATOM   3758 HG21 THR A 239      -9.317  40.968  -9.430  0.00  0.00      APRO  
ATOM   3759 HG22 THR A 239      -7.969  40.685  -8.278  0.00  0.00      APRO  
ATOM   3760 HG23 THR A 239      -9.027  42.129  -8.085  0.00  0.00      APRO  
ATOM   3761  C   THR A 239      -5.502  43.549  -9.729  0.00  0.00      APRO C
ATOM   3762  O   THR A 239      -4.647  42.954 -10.381  0.00  0.00      APRO O
ATOM   3763  N   HSE A 240      -5.582  44.892  -9.753  0.00  0.00      APRO N
ATOM   3764  HN  HSE A 240      -6.231  45.437  -9.224  0.00  0.00      APRO  
ATOM   3765  CA  HSE A 240      -4.689  45.670 -10.587  0.00  0.00      APRO C
ATOM   3766  HA  HSE A 240      -3.774  45.101 -10.695  0.00  0.00      APRO  
ATOM   3767  CB  HSE A 240      -5.252  46.014 -11.994  0.00  0.00      APRO C
ATOM   3768  HB1 HSE A 240      -6.159  46.641 -11.855  0.00  0.00      APRO  
ATOM   3769  HB2 HSE A 240      -4.513  46.630 -12.548  0.00  0.00      APRO  
ATOM   3770  ND1 HSE A 240      -6.850  44.184 -12.640  0.00  0.00      APRO N
ATOM   3771  CG  HSE A 240      -5.654  44.848 -12.840  0.00  0.00      APRO C
ATOM   3772  CE1 HSE A 240      -6.878  43.236 -13.554  0.00  0.00      APRO C
ATOM   3773  HE1 HSE A 240      -7.684  42.506 -13.666  0.00  0.00      APRO  
ATOM   3774  NE2 HSE A 240      -5.782  43.267 -14.339  0.00  0.00      APRO N
ATOM   3775  HE2 HSE A 240      -5.560  42.650 -15.094  0.00  0.00      APRO  
ATOM   3776  CD2 HSE A 240      -4.996  44.301 -13.886  0.00  0.00      APRO C
ATOM   3777  HD2 HSE A 240      -4.042  44.566 -14.320  0.00  0.00      APRO  
ATOM   3778  C   HSE A 240      -4.325  46.972  -9.907  0.00  0.00      APRO C
ATOM   3779  O   HSE A 240      -5.119  47.549  -9.169  0.00  0.00      APRO O
ATOM   3780  N   GLN A 241      -3.099  47.460 -10.158  0.00  0.00      APRO N
ATOM   3781  HN  GLN A 241      -2.430  46.926 -10.672  0.00  0.00      APRO  
ATOM   3782  CA  GLN A 241      -2.626  48.761  -9.730  0.00  0.00      APRO C
ATOM   3783  HA  GLN A 241      -3.471  49.341  -9.380  0.00  0.00      APRO  
ATOM   3784  CB  GLN A 241      -1.539  48.626  -8.635  0.00  0.00      APRO C
ATOM   3785  HB1 GLN A 241      -1.995  48.049  -7.797  0.00  0.00      APRO  
ATOM   3786  HB2 GLN A 241      -0.701  48.002  -9.022  0.00  0.00      APRO  
ATOM   3787  CG  GLN A 241      -1.005  49.975  -8.092  0.00  0.00      APRO C
ATOM   3788  HG1 GLN A 241      -0.443  50.516  -8.883  0.00  0.00      APRO  
ATOM   3789  HG2 GLN A 241      -1.842  50.625  -7.763  0.00  0.00      APRO  
ATOM   3790  CD  GLN A 241      -0.035  49.801  -6.922  0.00  0.00      APRO C
ATOM   3791  OE1 GLN A 241       0.491  48.729  -6.632  0.00  0.00      APRO O
ATOM   3792  NE2 GLN A 241       0.217  50.915  -6.196  0.00  0.00      APRO N
ATOM   3793 HE21 GLN A 241       0.850  50.821  -5.433  0.00  0.00      APRO  
ATOM   3794 HE22 GLN A 241      -0.236  51.769  -6.427  0.00  0.00      APRO  
ATOM   3795  C   GLN A 241      -2.067  49.462 -10.954  0.00  0.00      APRO C
ATOM   3796  O   GLN A 241      -1.268  48.888 -11.687  0.00  0.00      APRO O
ATOM   3797  N   ASN A 242      -2.535  50.694 -11.251  0.00  0.00      APRO N
ATOM   3798  HN  ASN A 242      -3.206  51.136 -10.656  0.00  0.00      APRO  
ATOM   3799  CA  ASN A 242      -2.140  51.488 -12.414  0.00  0.00      APRO C
ATOM   3800  HA  ASN A 242      -2.808  52.342 -12.401  0.00  0.00      APRO  
ATOM   3801  CB  ASN A 242      -0.676  51.997 -12.316  0.00  0.00      APRO C
ATOM   3802  HB1 ASN A 242      -0.008  51.108 -12.285  0.00  0.00      APRO  
ATOM   3803  HB2 ASN A 242      -0.410  52.582 -13.220  0.00  0.00      APRO  
ATOM   3804  CG  ASN A 242      -0.422  52.822 -11.061  0.00  0.00      APRO C
ATOM   3805  OD1 ASN A 242       0.294  52.402 -10.152  0.00  0.00      APRO O
ATOM   3806  ND2 ASN A 242      -0.983  54.051 -11.017  0.00  0.00      APRO N
ATOM   3807 HD21 ASN A 242      -0.813  54.603 -10.205  0.00  0.00      APRO  
ATOM   3808 HD22 ASN A 242      -1.515  54.384 -11.789  0.00  0.00      APRO  
ATOM   3809  C   ASN A 242      -2.331  50.769 -13.754  0.00  0.00      APRO C
ATOM   3810  O   ASN A 242      -1.460  50.812 -14.623  0.00  0.00      APRO O
ATOM   3811  N   ASP A 243      -3.482  50.079 -13.907  0.00  0.00      APRO N
ATOM   3812  HN  ASP A 243      -4.180  50.113 -13.196  0.00  0.00      APRO  
ATOM   3813  CA  ASP A 243      -3.863  49.242 -15.038  0.00  0.00      APRO C
ATOM   3814  HA  ASP A 243      -4.788  48.756 -14.748  0.00  0.00      APRO  
ATOM   3815  CB  ASP A 243      -4.250  50.095 -16.273  0.00  0.00      APRO C
ATOM   3816  HB1 ASP A 243      -4.545  51.110 -15.938  0.00  0.00      APRO  
ATOM   3817  HB2 ASP A 243      -3.390  50.192 -16.965  0.00  0.00      APRO  
ATOM   3818  CG  ASP A 243      -5.427  49.506 -17.039  0.00  0.00      APRO C
ATOM   3819  OD1 ASP A 243      -5.991  48.465 -16.602  0.00  0.00      APRO O
ATOM   3820  OD2 ASP A 243      -5.819  50.139 -18.049  0.00  0.00      APRO O
ATOM   3821  C   ASP A 243      -2.857  48.127 -15.352  0.00  0.00      APRO C
ATOM   3822  O   ASP A 243      -2.567  47.764 -16.491  0.00  0.00      APRO O
ATOM   3823  N   LYS A 244      -2.284  47.537 -14.289  0.00  0.00      APRO N
ATOM   3824  HN  LYS A 244      -2.512  47.817 -13.358  0.00  0.00      APRO  
ATOM   3825  CA  LYS A 244      -1.312  46.473 -14.389  0.00  0.00      APRO C
ATOM   3826  HA  LYS A 244      -1.474  45.949 -15.323  0.00  0.00      APRO  
ATOM   3827  CB  LYS A 244       0.137  47.006 -14.238  0.00  0.00      APRO C
ATOM   3828  HB1 LYS A 244       0.180  47.573 -13.279  0.00  0.00      APRO  
ATOM   3829  HB2 LYS A 244       0.830  46.143 -14.122  0.00  0.00      APRO  
ATOM   3830  CG  LYS A 244       0.550  47.914 -15.402  0.00  0.00      APRO C
ATOM   3831  HG1 LYS A 244       0.428  47.358 -16.359  0.00  0.00      APRO  
ATOM   3832  HG2 LYS A 244      -0.136  48.792 -15.438  0.00  0.00      APRO  
ATOM   3833  CD  LYS A 244       1.999  48.399 -15.311  0.00  0.00      APRO C
ATOM   3834  HD1 LYS A 244       2.133  48.926 -14.339  0.00  0.00      APRO  
ATOM   3835  HD2 LYS A 244       2.664  47.505 -15.300  0.00  0.00      APRO  
ATOM   3836  CE  LYS A 244       2.345  49.315 -16.485  0.00  0.00      APRO C
ATOM   3837  HE1 LYS A 244       2.216  48.777 -17.451  0.00  0.00      APRO  
ATOM   3838  HE2 LYS A 244       1.685  50.210 -16.490  0.00  0.00      APRO  
ATOM   3839  NZ  LYS A 244       3.749  49.756 -16.368  0.00  0.00      APRO N
ATOM   3840  HZ1 LYS A 244       3.994  50.379 -17.164  0.00  0.00      APRO  
ATOM   3841  HZ2 LYS A 244       3.878  50.271 -15.474  0.00  0.00      APRO  
ATOM   3842  HZ3 LYS A 244       4.374  48.925 -16.376  0.00  0.00      APRO  
ATOM   3843  C   LYS A 244      -1.566  45.485 -13.265  0.00  0.00      APRO C
ATOM   3844  O   LYS A 244      -1.952  45.925 -12.182  0.00  0.00      APRO O
ATOM   3845  N   PRO A 245      -1.419  44.167 -13.435  0.00  0.00      APRO N
ATOM   3846  CD  PRO A 245      -0.975  43.530 -14.676  0.00  0.00      APRO C
ATOM   3847  HD1 PRO A 245      -0.188  44.127 -15.191  0.00  0.00      APRO  
ATOM   3848  HD2 PRO A 245      -1.820  43.361 -15.382  0.00  0.00      APRO  
ATOM   3849  CA  PRO A 245      -1.674  43.178 -12.391  0.00  0.00      APRO C
ATOM   3850  HA  PRO A 245      -2.739  43.139 -12.196  0.00  0.00      APRO  
ATOM   3851  CB  PRO A 245      -1.287  41.828 -13.023  0.00  0.00      APRO C
ATOM   3852  HB1 PRO A 245      -2.178  41.270 -13.388  0.00  0.00      APRO  
ATOM   3853  HB2 PRO A 245      -0.704  41.192 -12.320  0.00  0.00      APRO  
ATOM   3854  CG  PRO A 245      -0.401  42.192 -14.219  0.00  0.00      APRO C
ATOM   3855  HG1 PRO A 245      -0.448  41.411 -15.004  0.00  0.00      APRO  
ATOM   3856  HG2 PRO A 245       0.668  42.329 -13.937  0.00  0.00      APRO  
ATOM   3857  C   PRO A 245      -0.942  43.433 -11.090  0.00  0.00      APRO C
ATOM   3858  O   PRO A 245       0.276  43.595 -11.078  0.00  0.00      APRO O
ATOM   3859  N   PHE A 246      -1.684  43.477  -9.971  0.00  0.00      APRO N
ATOM   3860  HN  PHE A 246      -2.665  43.292  -9.958  0.00  0.00      APRO  
ATOM   3861  CA  PHE A 246      -1.118  43.799  -8.680  0.00  0.00      APRO C
ATOM   3862  HA  PHE A 246      -0.296  44.479  -8.868  0.00  0.00      APRO  
ATOM   3863  CB  PHE A 246      -2.199  44.465  -7.786  0.00  0.00      APRO C
ATOM   3864  HB1 PHE A 246      -2.494  45.438  -8.236  0.00  0.00      APRO  
ATOM   3865  HB2 PHE A 246      -3.115  43.838  -7.732  0.00  0.00      APRO  
ATOM   3866  CG  PHE A 246      -1.713  44.769  -6.396  0.00  0.00      APRO C
ATOM   3867  CD1 PHE A 246      -0.881  45.867  -6.137  0.00  0.00      APRO C
ATOM   3868  HD1 PHE A 246      -0.567  46.504  -6.952  0.00  0.00      APRO  
ATOM   3869  CE1 PHE A 246      -0.447  46.144  -4.834  0.00  0.00      APRO C
ATOM   3870  HE1 PHE A 246       0.191  46.996  -4.646  0.00  0.00      APRO  
ATOM   3871  CZ  PHE A 246      -0.846  45.319  -3.777  0.00  0.00      APRO C
ATOM   3872  HZ  PHE A 246      -0.552  45.551  -2.763  0.00  0.00      APRO  
ATOM   3873  CD2 PHE A 246      -2.067  43.923  -5.338  0.00  0.00      APRO C
ATOM   3874  HD2 PHE A 246      -2.660  43.039  -5.528  0.00  0.00      APRO  
ATOM   3875  CE2 PHE A 246      -1.638  44.194  -4.035  0.00  0.00      APRO C
ATOM   3876  HE2 PHE A 246      -1.918  43.532  -3.227  0.00  0.00      APRO  
ATOM   3877  C   PHE A 246      -0.530  42.559  -8.020  0.00  0.00      APRO C
ATOM   3878  O   PHE A 246      -1.233  41.617  -7.667  0.00  0.00      APRO O
ATOM   3879  N   ARG A 247       0.798  42.559  -7.820  0.00  0.00      APRO N
ATOM   3880  HN  ARG A 247       1.364  43.337  -8.082  0.00  0.00      APRO  
ATOM   3881  CA  ARG A 247       1.480  41.432  -7.215  0.00  0.00      APRO C
ATOM   3882  HA  ARG A 247       0.843  41.027  -6.438  0.00  0.00      APRO  
ATOM   3883  CB  ARG A 247       1.758  40.327  -8.268  0.00  0.00      APRO C
ATOM   3884  HB1 ARG A 247       0.779  40.101  -8.754  0.00  0.00      APRO  
ATOM   3885  HB2 ARG A 247       2.412  40.734  -9.071  0.00  0.00      APRO  
ATOM   3886  CG  ARG A 247       2.334  39.022  -7.677  0.00  0.00      APRO C
ATOM   3887  HG1 ARG A 247       3.123  39.286  -6.939  0.00  0.00      APRO  
ATOM   3888  HG2 ARG A 247       1.538  38.507  -7.092  0.00  0.00      APRO  
ATOM   3889  CD  ARG A 247       2.841  38.056  -8.752  0.00  0.00      APRO C
ATOM   3890  HD1 ARG A 247       2.145  37.189  -8.829  0.00  0.00      APRO  
ATOM   3891  HD2 ARG A 247       2.907  38.551  -9.749  0.00  0.00      APRO  
ATOM   3892  NE  ARG A 247       4.217  37.605  -8.351  0.00  0.00      APRO N
ATOM   3893  HE  ARG A 247       4.914  38.325  -8.450  0.00  0.00      APRO  
ATOM   3894  CZ  ARG A 247       4.545  36.386  -7.901  0.00  0.00      APRO C
ATOM   3895  NH1 ARG A 247       5.824  36.116  -7.645  0.00  0.00      APRO N
ATOM   3896 HH11 ARG A 247       6.097  35.216  -7.336  0.00  0.00      APRO  
ATOM   3897 HH12 ARG A 247       6.488  36.818  -7.911  0.00  0.00      APRO  
ATOM   3898  NH2 ARG A 247       3.631  35.446  -7.689  0.00  0.00      APRO N
ATOM   3899 HH21 ARG A 247       3.894  34.586  -7.275  0.00  0.00      APRO  
ATOM   3900 HH22 ARG A 247       2.681  35.720  -7.761  0.00  0.00      APRO  
ATOM   3901  C   ARG A 247       2.783  41.865  -6.532  0.00  0.00      APRO C
ATOM   3902  O   ARG A 247       3.873  41.625  -7.059  0.00  0.00      APRO O
ATOM   3903  N   PRO A 248       2.737  42.522  -5.377  0.00  0.00      APRO N
ATOM   3904  CD  PRO A 248       1.506  42.962  -4.728  0.00  0.00      APRO C
ATOM   3905  HD1 PRO A 248       0.734  42.159  -4.727  0.00  0.00      APRO  
ATOM   3906  HD2 PRO A 248       1.084  43.868  -5.221  0.00  0.00      APRO  
ATOM   3907  CA  PRO A 248       3.920  42.824  -4.577  0.00  0.00      APRO C
ATOM   3908  HA  PRO A 248       4.628  43.384  -5.176  0.00  0.00      APRO  
ATOM   3909  CB  PRO A 248       3.383  43.698  -3.434  0.00  0.00      APRO C
ATOM   3910  HB1 PRO A 248       3.437  44.784  -3.674  0.00  0.00      APRO  
ATOM   3911  HB2 PRO A 248       3.903  43.496  -2.471  0.00  0.00      APRO  
ATOM   3912  CG  PRO A 248       1.918  43.290  -3.303  0.00  0.00      APRO C
ATOM   3913  HG1 PRO A 248       1.320  44.110  -2.858  0.00  0.00      APRO  
ATOM   3914  HG2 PRO A 248       1.785  42.386  -2.665  0.00  0.00      APRO  
ATOM   3915  C   PRO A 248       4.606  41.590  -4.022  0.00  0.00      APRO C
ATOM   3916  O   PRO A 248       3.994  40.526  -3.921  0.00  0.00      APRO O
ATOM   3917  N   VAL A 249       5.894  41.724  -3.659  0.00  0.00      APRO N
ATOM   3918  HN  VAL A 249       6.363  42.603  -3.662  0.00  0.00      APRO  
ATOM   3919  CA  VAL A 249       6.720  40.601  -3.229  0.00  0.00      APRO C
ATOM   3920  HA  VAL A 249       6.086  39.725  -3.277  0.00  0.00      APRO  
ATOM   3921  CB  VAL A 249       7.939  40.434  -4.130  0.00  0.00      APRO C
ATOM   3922  HB  VAL A 249       8.571  39.622  -3.695  0.00  0.00      APRO  
ATOM   3923  CG1 VAL A 249       7.480  40.034  -5.546  0.00  0.00      APRO C
ATOM   3924 HG11 VAL A 249       8.356  39.947  -6.225  0.00  0.00      APRO  
ATOM   3925 HG12 VAL A 249       6.962  39.053  -5.547  0.00  0.00      APRO  
ATOM   3926 HG13 VAL A 249       6.794  40.799  -5.967  0.00  0.00      APRO  
ATOM   3927  CG2 VAL A 249       8.774  41.730  -4.159  0.00  0.00      APRO C
ATOM   3928 HG21 VAL A 249       9.641  41.624  -4.846  0.00  0.00      APRO  
ATOM   3929 HG22 VAL A 249       8.155  42.585  -4.506  0.00  0.00      APRO  
ATOM   3930 HG23 VAL A 249       9.172  41.974  -3.152  0.00  0.00      APRO  
ATOM   3931  C   VAL A 249       7.223  40.722  -1.801  0.00  0.00      APRO C
ATOM   3932  O   VAL A 249       7.961  39.863  -1.335  0.00  0.00      APRO O
ATOM   3933  N   ASN A 250       6.846  41.783  -1.062  0.00  0.00      APRO N
ATOM   3934  HN  ASN A 250       6.232  42.497  -1.394  0.00  0.00      APRO  
ATOM   3935  CA  ASN A 250       7.312  41.975   0.301  0.00  0.00      APRO C
ATOM   3936  HA  ASN A 250       7.232  41.001   0.771  0.00  0.00      APRO  
ATOM   3937  CB  ASN A 250       8.819  42.397   0.381  0.00  0.00      APRO C
ATOM   3938  HB1 ASN A 250       9.156  42.258   1.431  0.00  0.00      APRO  
ATOM   3939  HB2 ASN A 250       9.439  41.736  -0.258  0.00  0.00      APRO  
ATOM   3940  CG  ASN A 250       9.092  43.858   0.009  0.00  0.00      APRO C
ATOM   3941  OD1 ASN A 250       8.353  44.510  -0.726  0.00  0.00      APRO O
ATOM   3942  ND2 ASN A 250      10.168  44.427   0.602  0.00  0.00      APRO N
ATOM   3943 HD21 ASN A 250      10.360  45.380   0.385  0.00  0.00      APRO  
ATOM   3944 HD22 ASN A 250      10.714  43.905   1.249  0.00  0.00      APRO  
ATOM   3945  C   ASN A 250       6.429  42.941   1.086  0.00  0.00      APRO C
ATOM   3946  O   ASN A 250       5.563  43.621   0.540  0.00  0.00      APRO O
ATOM   3947  N   LYS A 251       6.688  43.064   2.407  0.00  0.00      APRO N
ATOM   3948  HN  LYS A 251       7.384  42.491   2.836  0.00  0.00      APRO  
ATOM   3949  CA  LYS A 251       6.016  43.997   3.303  0.00  0.00      APRO C
ATOM   3950  HA  LYS A 251       4.974  43.701   3.293  0.00  0.00      APRO  
ATOM   3951  CB  LYS A 251       6.605  43.859   4.740  0.00  0.00      APRO C
ATOM   3952  HB1 LYS A 251       7.662  43.523   4.630  0.00  0.00      APRO  
ATOM   3953  HB2 LYS A 251       6.645  44.866   5.213  0.00  0.00      APRO  
ATOM   3954  CG  LYS A 251       5.854  42.864   5.641  0.00  0.00      APRO C
ATOM   3955  HG1 LYS A 251       5.720  41.904   5.092  0.00  0.00      APRO  
ATOM   3956  HG2 LYS A 251       6.476  42.648   6.540  0.00  0.00      APRO  
ATOM   3957  CD  LYS A 251       4.473  43.405   6.058  0.00  0.00      APRO C
ATOM   3958  HD1 LYS A 251       4.588  44.473   6.355  0.00  0.00      APRO  
ATOM   3959  HD2 LYS A 251       3.806  43.377   5.166  0.00  0.00      APRO  
ATOM   3960  CE  LYS A 251       3.828  42.618   7.199  0.00  0.00      APRO C
ATOM   3961  HE1 LYS A 251       3.738  41.542   6.929  0.00  0.00      APRO  
ATOM   3962  HE2 LYS A 251       4.440  42.699   8.124  0.00  0.00      APRO  
ATOM   3963  NZ  LYS A 251       2.476  43.152   7.475  0.00  0.00      APRO N
ATOM   3964  HZ1 LYS A 251       2.033  42.618   8.250  0.00  0.00      APRO  
ATOM   3965  HZ2 LYS A 251       2.547  44.155   7.743  0.00  0.00      APRO  
ATOM   3966  HZ3 LYS A 251       1.890  43.067   6.620  0.00  0.00      APRO  
ATOM   3967  C   LYS A 251       6.077  45.471   2.881  0.00  0.00      APRO C
ATOM   3968  O   LYS A 251       5.118  46.217   3.049  0.00  0.00      APRO O
ATOM   3969  N   GLU A 252       7.216  45.943   2.340  0.00  0.00      APRO N
ATOM   3970  HN  GLU A 252       8.015  45.372   2.172  0.00  0.00      APRO  
ATOM   3971  CA  GLU A 252       7.390  47.335   1.948  0.00  0.00      APRO C
ATOM   3972  HA  GLU A 252       7.119  47.941   2.804  0.00  0.00      APRO  
ATOM   3973  CB  GLU A 252       8.866  47.529   1.545  0.00  0.00      APRO C
ATOM   3974  HB1 GLU A 252       9.505  47.204   2.399  0.00  0.00      APRO  
ATOM   3975  HB2 GLU A 252       9.118  46.851   0.699  0.00  0.00      APRO  
ATOM   3976  CG  GLU A 252       9.305  48.964   1.160  0.00  0.00      APRO C
ATOM   3977  HG1 GLU A 252       8.715  49.310   0.292  0.00  0.00      APRO  
ATOM   3978  HG2 GLU A 252       9.156  49.665   2.005  0.00  0.00      APRO  
ATOM   3979  CD  GLU A 252      10.772  48.992   0.729  0.00  0.00      APRO C
ATOM   3980  OE1 GLU A 252      11.399  47.898   0.678  0.00  0.00      APRO O
ATOM   3981  OE2 GLU A 252      11.259  50.111   0.436  0.00  0.00      APRO O
ATOM   3982  C   GLU A 252       6.496  47.760   0.793  0.00  0.00      APRO C
ATOM   3983  O   GLU A 252       5.759  48.744   0.867  0.00  0.00      APRO O
ATOM   3984  N   GLN A 253       6.481  46.960  -0.293  0.00  0.00      APRO N
ATOM   3985  HN  GLN A 253       7.046  46.140  -0.366  0.00  0.00      APRO  
ATOM   3986  CA  GLN A 253       5.645  47.217  -1.449  0.00  0.00      APRO C
ATOM   3987  HA  GLN A 253       5.848  48.239  -1.747  0.00  0.00      APRO  
ATOM   3988  CB  GLN A 253       5.978  46.272  -2.623  0.00  0.00      APRO C
ATOM   3989  HB1 GLN A 253       5.848  45.231  -2.246  0.00  0.00      APRO  
ATOM   3990  HB2 GLN A 253       5.222  46.406  -3.430  0.00  0.00      APRO  
ATOM   3991  CG  GLN A 253       7.409  46.436  -3.184  0.00  0.00      APRO C
ATOM   3992  HG1 GLN A 253       7.542  47.451  -3.617  0.00  0.00      APRO  
ATOM   3993  HG2 GLN A 253       8.163  46.307  -2.381  0.00  0.00      APRO  
ATOM   3994  CD  GLN A 253       7.648  45.421  -4.297  0.00  0.00      APRO C
ATOM   3995  OE1 GLN A 253       6.748  44.709  -4.748  0.00  0.00      APRO O
ATOM   3996  NE2 GLN A 253       8.914  45.320  -4.756  0.00  0.00      APRO N
ATOM   3997 HE21 GLN A 253       9.077  44.662  -5.486  0.00  0.00      APRO  
ATOM   3998 HE22 GLN A 253       9.632  45.877  -4.353  0.00  0.00      APRO  
ATOM   3999  C   GLN A 253       4.161  47.116  -1.141  0.00  0.00      APRO C
ATOM   4000  O   GLN A 253       3.354  47.883  -1.666  0.00  0.00      APRO O
ATOM   4001  N   THR A 254       3.746  46.175  -0.261  0.00  0.00      APRO N
ATOM   4002  HN  THR A 254       4.334  45.477   0.147  0.00  0.00      APRO  
ATOM   4003  CA  THR A 254       2.353  46.113   0.170  0.00  0.00      APRO C
ATOM   4004  HA  THR A 254       1.776  46.090  -0.745  0.00  0.00      APRO  
ATOM   4005  CB  THR A 254       1.979  44.902   1.022  0.00  0.00      APRO C
ATOM   4006  HB  THR A 254       0.922  45.065   1.345  0.00  0.00      APRO  
ATOM   4007  OG1 THR A 254       2.749  44.796   2.206  0.00  0.00      APRO O
ATOM   4008  HG1 THR A 254       2.434  44.000   2.647  0.00  0.00      APRO  
ATOM   4009  CG2 THR A 254       2.219  43.618   0.237  0.00  0.00      APRO C
ATOM   4010 HG21 THR A 254       1.846  42.736   0.799  0.00  0.00      APRO  
ATOM   4011 HG22 THR A 254       1.685  43.654  -0.737  0.00  0.00      APRO  
ATOM   4012 HG23 THR A 254       3.302  43.469   0.035  0.00  0.00      APRO  
ATOM   4013  C   THR A 254       1.912  47.343   0.924  0.00  0.00      APRO C
ATOM   4014  O   THR A 254       0.885  47.919   0.583  0.00  0.00      APRO O
ATOM   4015  N   GLN A 255       2.689  47.834   1.912  0.00  0.00      APRO N
ATOM   4016  HN  GLN A 255       3.569  47.424   2.146  0.00  0.00      APRO  
ATOM   4017  CA  GLN A 255       2.329  48.987   2.719  0.00  0.00      APRO C
ATOM   4018  HA  GLN A 255       1.364  48.754   3.152  0.00  0.00      APRO  
ATOM   4019  CB  GLN A 255       3.336  49.181   3.871  0.00  0.00      APRO C
ATOM   4020  HB1 GLN A 255       3.489  48.180   4.337  0.00  0.00      APRO  
ATOM   4021  HB2 GLN A 255       4.323  49.482   3.451  0.00  0.00      APRO  
ATOM   4022  CG  GLN A 255       2.877  50.185   4.957  0.00  0.00      APRO C
ATOM   4023  HG1 GLN A 255       3.675  50.326   5.717  0.00  0.00      APRO  
ATOM   4024  HG2 GLN A 255       2.656  51.175   4.508  0.00  0.00      APRO  
ATOM   4025  CD  GLN A 255       1.638  49.696   5.713  0.00  0.00      APRO C
ATOM   4026  OE1 GLN A 255       1.329  48.507   5.814  0.00  0.00      APRO O
ATOM   4027  NE2 GLN A 255       0.894  50.662   6.298  0.00  0.00      APRO N
ATOM   4028 HE21 GLN A 255       0.086  50.366   6.799  0.00  0.00      APRO  
ATOM   4029 HE22 GLN A 255       1.157  51.616   6.201  0.00  0.00      APRO  
ATOM   4030  C   GLN A 255       2.174  50.270   1.918  0.00  0.00      APRO C
ATOM   4031  O   GLN A 255       1.287  51.085   2.180  0.00  0.00      APRO O
ATOM   4032  N   ALA A 256       3.010  50.439   0.876  0.00  0.00      APRO N
ATOM   4033  HN  ALA A 256       3.768  49.805   0.726  0.00  0.00      APRO  
ATOM   4034  CA  ALA A 256       2.898  51.510  -0.088  0.00  0.00      APRO C
ATOM   4035  HA  ALA A 256       2.996  52.464   0.417  0.00  0.00      APRO  
ATOM   4036  CB  ALA A 256       4.041  51.340  -1.105  0.00  0.00      APRO C
ATOM   4037  HB1 ALA A 256       5.018  51.370  -0.576  0.00  0.00      APRO  
ATOM   4038  HB2 ALA A 256       3.966  50.363  -1.630  0.00  0.00      APRO  
ATOM   4039  HB3 ALA A 256       4.037  52.151  -1.865  0.00  0.00      APRO  
ATOM   4040  C   ALA A 256       1.550  51.539  -0.807  0.00  0.00      APRO C
ATOM   4041  O   ALA A 256       0.950  52.591  -1.015  0.00  0.00      APRO O
ATOM   4042  N   ALA A 257       1.019  50.362  -1.177  0.00  0.00      APRO N
ATOM   4043  HN  ALA A 257       1.548  49.515  -1.126  0.00  0.00      APRO  
ATOM   4044  CA  ALA A 257      -0.331  50.221  -1.670  0.00  0.00      APRO C
ATOM   4045  HA  ALA A 257      -0.522  51.007  -2.391  0.00  0.00      APRO  
ATOM   4046  CB  ALA A 257      -0.429  48.902  -2.453  0.00  0.00      APRO C
ATOM   4047  HB1 ALA A 257       0.349  48.880  -3.245  0.00  0.00      APRO  
ATOM   4048  HB2 ALA A 257      -0.263  48.028  -1.786  0.00  0.00      APRO  
ATOM   4049  HB3 ALA A 257      -1.420  48.789  -2.943  0.00  0.00      APRO  
ATOM   4050  C   ALA A 257      -1.426  50.336  -0.606  0.00  0.00      APRO C
ATOM   4051  O   ALA A 257      -2.464  50.947  -0.851  0.00  0.00      APRO O
ATOM   4052  N   VAL A 258      -1.226  49.778   0.610  0.00  0.00      APRO N
ATOM   4053  HN  VAL A 258      -0.368  49.315   0.818  0.00  0.00      APRO  
ATOM   4054  CA  VAL A 258      -2.193  49.785   1.711  0.00  0.00      APRO C
ATOM   4055  HA  VAL A 258      -3.074  49.267   1.352  0.00  0.00      APRO  
ATOM   4056  CB  VAL A 258      -1.611  49.081   2.950  0.00  0.00      APRO C
ATOM   4057  HB  VAL A 258      -0.603  49.523   3.147  0.00  0.00      APRO  
ATOM   4058  CG1 VAL A 258      -2.464  49.268   4.222  0.00  0.00      APRO C
ATOM   4059 HG11 VAL A 258      -2.017  48.708   5.072  0.00  0.00      APRO  
ATOM   4060 HG12 VAL A 258      -2.522  50.334   4.523  0.00  0.00      APRO  
ATOM   4061 HG13 VAL A 258      -3.495  48.886   4.063  0.00  0.00      APRO  
ATOM   4062  CG2 VAL A 258      -1.487  47.563   2.705  0.00  0.00      APRO C
ATOM   4063 HG21 VAL A 258      -1.105  47.049   3.612  0.00  0.00      APRO  
ATOM   4064 HG22 VAL A 258      -2.476  47.127   2.447  0.00  0.00      APRO  
ATOM   4065 HG23 VAL A 258      -0.783  47.346   1.875  0.00  0.00      APRO  
ATOM   4066  C   VAL A 258      -2.621  51.190   2.114  0.00  0.00      APRO C
ATOM   4067  O   VAL A 258      -3.808  51.497   2.212  0.00  0.00      APRO O
ATOM   4068  N   SER A 259      -1.664  52.115   2.318  0.00  0.00      APRO N
ATOM   4069  HN  SER A 259      -0.686  51.924   2.234  0.00  0.00      APRO  
ATOM   4070  CA  SER A 259      -1.974  53.492   2.684  0.00  0.00      APRO C
ATOM   4071  HA  SER A 259      -2.680  53.410   3.500  0.00  0.00      APRO  
ATOM   4072  CB  SER A 259      -0.722  54.240   3.209  0.00  0.00      APRO C
ATOM   4073  HB1 SER A 259      -1.034  55.265   3.515  0.00  0.00      APRO  
ATOM   4074  HB2 SER A 259      -0.321  53.735   4.117  0.00  0.00      APRO  
ATOM   4075  OG  SER A 259       0.291  54.359   2.209  0.00  0.00      APRO O
ATOM   4076  HG1 SER A 259       0.927  55.013   2.526  0.00  0.00      APRO  
ATOM   4077  C   SER A 259      -2.652  54.284   1.577  0.00  0.00      APRO C
ATOM   4078  O   SER A 259      -3.527  55.110   1.823  0.00  0.00      APRO O
ATOM   4079  N   LEU A 260      -2.260  54.026   0.317  0.00  0.00      APRO N
ATOM   4080  HN  LEU A 260      -1.512  53.389   0.139  0.00  0.00      APRO  
ATOM   4081  CA  LEU A 260      -2.842  54.608  -0.874  0.00  0.00      APRO C
ATOM   4082  HA  LEU A 260      -2.835  55.680  -0.722  0.00  0.00      APRO  
ATOM   4083  CB  LEU A 260      -1.940  54.212  -2.069  0.00  0.00      APRO C
ATOM   4084  HB1 LEU A 260      -0.922  54.015  -1.661  0.00  0.00      APRO  
ATOM   4085  HB2 LEU A 260      -2.297  53.244  -2.487  0.00  0.00      APRO  
ATOM   4086  CG  LEU A 260      -1.800  55.242  -3.208  0.00  0.00      APRO C
ATOM   4087  HG  LEU A 260      -1.546  56.215  -2.722  0.00  0.00      APRO  
ATOM   4088  CD1 LEU A 260      -0.662  54.806  -4.145  0.00  0.00      APRO C
ATOM   4089 HD11 LEU A 260      -0.572  55.507  -5.002  0.00  0.00      APRO  
ATOM   4090 HD12 LEU A 260       0.308  54.792  -3.603  0.00  0.00      APRO  
ATOM   4091 HD13 LEU A 260      -0.854  53.789  -4.548  0.00  0.00      APRO  
ATOM   4092  CD2 LEU A 260      -3.088  55.439  -4.019  0.00  0.00      APRO C
ATOM   4093 HD21 LEU A 260      -2.932  56.204  -4.811  0.00  0.00      APRO  
ATOM   4094 HD22 LEU A 260      -3.407  54.501  -4.515  0.00  0.00      APRO  
ATOM   4095 HD23 LEU A 260      -3.914  55.785  -3.360  0.00  0.00      APRO  
ATOM   4096  C   LEU A 260      -4.295  54.180  -1.073  0.00  0.00      APRO C
ATOM   4097  O   LEU A 260      -5.165  54.990  -1.379  0.00  0.00      APRO O
ATOM   4098  N   LEU A 261      -4.601  52.887  -0.837  0.00  0.00      APRO N
ATOM   4099  HN  LEU A 261      -3.892  52.204  -0.672  0.00  0.00      APRO  
ATOM   4100  CA  LEU A 261      -5.956  52.363  -0.799  0.00  0.00      APRO C
ATOM   4101  HA  LEU A 261      -6.395  52.634  -1.750  0.00  0.00      APRO  
ATOM   4102  CB  LEU A 261      -5.920  50.830  -0.597  0.00  0.00      APRO C
ATOM   4103  HB1 LEU A 261      -5.162  50.620   0.193  0.00  0.00      APRO  
ATOM   4104  HB2 LEU A 261      -6.897  50.497  -0.183  0.00  0.00      APRO  
ATOM   4105  CG  LEU A 261      -5.563  50.010  -1.848  0.00  0.00      APRO C
ATOM   4106  HG  LEU A 261      -4.692  50.517  -2.329  0.00  0.00      APRO  
ATOM   4107  CD1 LEU A 261      -5.184  48.578  -1.452  0.00  0.00      APRO C
ATOM   4108 HD11 LEU A 261      -4.971  47.967  -2.355  0.00  0.00      APRO  
ATOM   4109 HD12 LEU A 261      -4.278  48.577  -0.809  0.00  0.00      APRO  
ATOM   4110 HD13 LEU A 261      -6.012  48.093  -0.893  0.00  0.00      APRO  
ATOM   4111  CD2 LEU A 261      -6.715  49.981  -2.862  0.00  0.00      APRO C
ATOM   4112 HD21 LEU A 261      -6.422  49.398  -3.762  0.00  0.00      APRO  
ATOM   4113 HD22 LEU A 261      -7.624  49.509  -2.437  0.00  0.00      APRO  
ATOM   4114 HD23 LEU A 261      -6.975  51.012  -3.185  0.00  0.00      APRO  
ATOM   4115  C   LEU A 261      -6.826  52.966   0.299  0.00  0.00      APRO C
ATOM   4116  O   LEU A 261      -7.974  53.319   0.049  0.00  0.00      APRO O
ATOM   4117  N   GLU A 262      -6.297  53.137   1.530  0.00  0.00      APRO N
ATOM   4118  HN  GLU A 262      -5.384  52.822   1.773  0.00  0.00      APRO  
ATOM   4119  CA  GLU A 262      -7.007  53.797   2.622  0.00  0.00      APRO C
ATOM   4120  HA  GLU A 262      -7.923  53.247   2.794  0.00  0.00      APRO  
ATOM   4121  CB  GLU A 262      -6.110  53.791   3.883  0.00  0.00      APRO C
ATOM   4122  HB1 GLU A 262      -5.854  52.733   4.122  0.00  0.00      APRO  
ATOM   4123  HB2 GLU A 262      -5.143  54.296   3.661  0.00  0.00      APRO  
ATOM   4124  CG  GLU A 262      -6.737  54.433   5.146  0.00  0.00      APRO C
ATOM   4125  HG1 GLU A 262      -6.005  54.411   5.973  0.00  0.00      APRO  
ATOM   4126  HG2 GLU A 262      -7.036  55.482   4.951  0.00  0.00      APRO  
ATOM   4127  CD  GLU A 262      -7.958  53.674   5.660  0.00  0.00      APRO C
ATOM   4128  OE1 GLU A 262      -7.906  52.418   5.663  0.00  0.00      APRO O
ATOM   4129  OE2 GLU A 262      -8.926  54.351   6.087  0.00  0.00      APRO O
ATOM   4130  C   GLU A 262      -7.398  55.233   2.284  0.00  0.00      APRO C
ATOM   4131  O   GLU A 262      -8.514  55.694   2.510  0.00  0.00      APRO O
ATOM   4132  N   LYS A 263      -6.485  55.983   1.643  0.00  0.00      APRO N
ATOM   4133  HN  LYS A 263      -5.565  55.647   1.447  0.00  0.00      APRO  
ATOM   4134  CA  LYS A 263      -6.758  57.331   1.187  0.00  0.00      APRO C
ATOM   4135  HA  LYS A 263      -7.463  57.753   1.893  0.00  0.00      APRO  
ATOM   4136  CB  LYS A 263      -5.451  58.159   1.180  0.00  0.00      APRO C
ATOM   4137  HB1 LYS A 263      -4.722  57.616   0.535  0.00  0.00      APRO  
ATOM   4138  HB2 LYS A 263      -5.643  59.135   0.681  0.00  0.00      APRO  
ATOM   4139  CG  LYS A 263      -4.854  58.354   2.582  0.00  0.00      APRO C
ATOM   4140  HG1 LYS A 263      -5.610  58.846   3.235  0.00  0.00      APRO  
ATOM   4141  HG2 LYS A 263      -4.633  57.355   3.024  0.00  0.00      APRO  
ATOM   4142  CD  LYS A 263      -3.584  59.216   2.548  0.00  0.00      APRO C
ATOM   4143  HD1 LYS A 263      -2.833  58.711   1.897  0.00  0.00      APRO  
ATOM   4144  HD2 LYS A 263      -3.839  60.190   2.070  0.00  0.00      APRO  
ATOM   4145  CE  LYS A 263      -2.998  59.459   3.939  0.00  0.00      APRO C
ATOM   4146  HE1 LYS A 263      -3.734  59.987   4.585  0.00  0.00      APRO  
ATOM   4147  HE2 LYS A 263      -2.732  58.494   4.425  0.00  0.00      APRO  
ATOM   4148  NZ  LYS A 263      -1.780  60.290   3.823  0.00  0.00      APRO N
ATOM   4149  HZ1 LYS A 263      -1.375  60.462   4.766  0.00  0.00      APRO  
ATOM   4150  HZ2 LYS A 263      -1.080  59.799   3.230  0.00  0.00      APRO  
ATOM   4151  HZ3 LYS A 263      -2.023  61.200   3.382  0.00  0.00      APRO  
ATOM   4152  C   LYS A 263      -7.412  57.375  -0.193  0.00  0.00      APRO C
ATOM   4153  O   LYS A 263      -7.031  58.166  -1.056  0.00  0.00      APRO O
ATOM   4154  N   ALA A 264      -8.447  56.547  -0.423  0.00  0.00      APRO N
ATOM   4155  HN  ALA A 264      -8.807  55.943   0.287  0.00  0.00      APRO  
ATOM   4156  CA  ALA A 264      -9.113  56.466  -1.702  0.00  0.00      APRO C
ATOM   4157  HA  ALA A 264      -9.009  57.402  -2.238  0.00  0.00      APRO  
ATOM   4158  CB  ALA A 264      -8.491  55.349  -2.563  0.00  0.00      APRO C
ATOM   4159  HB1 ALA A 264      -7.410  55.554  -2.715  0.00  0.00      APRO  
ATOM   4160  HB2 ALA A 264      -8.585  54.360  -2.063  0.00  0.00      APRO  
ATOM   4161  HB3 ALA A 264      -8.972  55.287  -3.563  0.00  0.00      APRO  
ATOM   4162  C   ALA A 264     -10.606  56.221  -1.552  0.00  0.00      APRO C
ATOM   4163  O   ALA A 264     -11.112  55.737  -0.545  0.00  0.00      APRO O
ATOM   4164  N   ARG A 265     -11.378  56.579  -2.596  0.00  0.00      APRO N
ATOM   4165  HN  ARG A 265     -10.971  56.993  -3.407  0.00  0.00      APRO  
ATOM   4166  CA  ARG A 265     -12.816  56.393  -2.613  0.00  0.00      APRO C
ATOM   4167  HA  ARG A 265     -13.148  56.106  -1.622  0.00  0.00      APRO  
ATOM   4168  CB  ARG A 265     -13.536  57.680  -3.092  0.00  0.00      APRO C
ATOM   4169  HB1 ARG A 265     -13.241  58.489  -2.381  0.00  0.00      APRO  
ATOM   4170  HB2 ARG A 265     -13.135  57.983  -4.084  0.00  0.00      APRO  
ATOM   4171  CG  ARG A 265     -15.080  57.591  -3.120  0.00  0.00      APRO C
ATOM   4172  HG1 ARG A 265     -15.374  56.748  -3.783  0.00  0.00      APRO  
ATOM   4173  HG2 ARG A 265     -15.445  57.314  -2.104  0.00  0.00      APRO  
ATOM   4174  CD  ARG A 265     -15.754  58.907  -3.525  0.00  0.00      APRO C
ATOM   4175  HD1 ARG A 265     -15.489  59.700  -2.789  0.00  0.00      APRO  
ATOM   4176  HD2 ARG A 265     -15.429  59.238  -4.539  0.00  0.00      APRO  
ATOM   4177  NE  ARG A 265     -17.229  58.648  -3.544  0.00  0.00      APRO N
ATOM   4178  HE  ARG A 265     -17.470  57.711  -3.266  0.00  0.00      APRO  
ATOM   4179  CZ  ARG A 265     -18.149  59.558  -3.892  0.00  0.00      APRO C
ATOM   4180  NH1 ARG A 265     -19.437  59.221  -3.881  0.00  0.00      APRO N
ATOM   4181 HH11 ARG A 265     -20.131  59.871  -4.159  0.00  0.00      APRO  
ATOM   4182 HH12 ARG A 265     -19.642  58.254  -3.713  0.00  0.00      APRO  
ATOM   4183  NH2 ARG A 265     -17.807  60.792  -4.248  0.00  0.00      APRO N
ATOM   4184 HH21 ARG A 265     -18.509  61.470  -4.416  0.00  0.00      APRO  
ATOM   4185 HH22 ARG A 265     -16.856  61.046  -4.128  0.00  0.00      APRO  
ATOM   4186  C   ARG A 265     -13.168  55.249  -3.534  0.00  0.00      APRO C
ATOM   4187  O   ARG A 265     -12.706  55.175  -4.669  0.00  0.00      APRO O
ATOM   4188  N   TYR A 266     -14.006  54.318  -3.046  0.00  0.00      APRO N
ATOM   4189  HN  TYR A 266     -14.468  54.420  -2.167  0.00  0.00      APRO  
ATOM   4190  CA  TYR A 266     -14.312  53.093  -3.746  0.00  0.00      APRO C
ATOM   4191  HA  TYR A 266     -13.521  52.942  -4.471  0.00  0.00      APRO  
ATOM   4192  CB  TYR A 266     -14.439  51.900  -2.766  0.00  0.00      APRO C
ATOM   4193  HB1 TYR A 266     -15.175  52.157  -1.973  0.00  0.00      APRO  
ATOM   4194  HB2 TYR A 266     -14.823  50.999  -3.292  0.00  0.00      APRO  
ATOM   4195  CG  TYR A 266     -13.135  51.588  -2.088  0.00  0.00      APRO C
ATOM   4196  CD1 TYR A 266     -12.662  52.380  -1.027  0.00  0.00      APRO C
ATOM   4197  HD1 TYR A 266     -13.242  53.228  -0.690  0.00  0.00      APRO  
ATOM   4198  CE1 TYR A 266     -11.435  52.094  -0.416  0.00  0.00      APRO C
ATOM   4199  HE1 TYR A 266     -11.059  52.719   0.381  0.00  0.00      APRO  
ATOM   4200  CZ  TYR A 266     -10.684  50.998  -0.841  0.00  0.00      APRO C
ATOM   4201  OH  TYR A 266      -9.476  50.678  -0.203  0.00  0.00      APRO O
ATOM   4202  HH  TYR A 266      -9.154  49.861  -0.589  0.00  0.00      APRO  
ATOM   4203  CD2 TYR A 266     -12.372  50.480  -2.497  0.00  0.00      APRO C
ATOM   4204  HD2 TYR A 266     -12.710  49.865  -3.320  0.00  0.00      APRO  
ATOM   4205  CE2 TYR A 266     -11.148  50.190  -1.882  0.00  0.00      APRO C
ATOM   4206  HE2 TYR A 266     -10.558  49.355  -2.230  0.00  0.00      APRO  
ATOM   4207  C   TYR A 266     -15.610  53.227  -4.521  0.00  0.00      APRO C
ATOM   4208  O   TYR A 266     -16.635  53.674  -4.006  0.00  0.00      APRO O
ATOM   4209  N   SER A 267     -15.585  52.839  -5.806  0.00  0.00      APRO N
ATOM   4210  HN  SER A 267     -14.779  52.436  -6.239  0.00  0.00      APRO  
ATOM   4211  CA  SER A 267     -16.731  52.970  -6.688  0.00  0.00      APRO C
ATOM   4212  HA  SER A 267     -17.613  52.983  -6.061  0.00  0.00      APRO  
ATOM   4213  CB  SER A 267     -16.595  54.214  -7.602  0.00  0.00      APRO C
ATOM   4214  HB1 SER A 267     -16.469  55.109  -6.951  0.00  0.00      APRO  
ATOM   4215  HB2 SER A 267     -15.679  54.135  -8.231  0.00  0.00      APRO  
ATOM   4216  OG  SER A 267     -17.754  54.402  -8.412  0.00  0.00      APRO O
ATOM   4217  HG1 SER A 267     -17.702  55.293  -8.779  0.00  0.00      APRO  
ATOM   4218  C   SER A 267     -16.821  51.744  -7.563  0.00  0.00      APRO C
ATOM   4219  O   SER A 267     -15.824  51.287  -8.120  0.00  0.00      APRO O
ATOM   4220  N   VAL A 268     -18.018  51.142  -7.695  0.00  0.00      APRO N
ATOM   4221  HN  VAL A 268     -18.837  51.401  -7.190  0.00  0.00      APRO  
ATOM   4222  CA  VAL A 268     -18.206  50.032  -8.618  0.00  0.00      APRO C
ATOM   4223  HA  VAL A 268     -17.394  49.337  -8.446  0.00  0.00      APRO  
ATOM   4224  CB  VAL A 268     -19.477  49.225  -8.386  0.00  0.00      APRO C
ATOM   4225  HB  VAL A 268     -19.461  48.360  -9.094  0.00  0.00      APRO  
ATOM   4226  CG1 VAL A 268     -19.537  48.691  -6.945  0.00  0.00      APRO C
ATOM   4227 HG11 VAL A 268     -20.486  48.138  -6.778  0.00  0.00      APRO  
ATOM   4228 HG12 VAL A 268     -18.704  47.989  -6.733  0.00  0.00      APRO  
ATOM   4229 HG13 VAL A 268     -19.493  49.527  -6.214  0.00  0.00      APRO  
ATOM   4230  CG2 VAL A 268     -20.710  50.090  -8.640  0.00  0.00      APRO C
ATOM   4231 HG21 VAL A 268     -21.640  49.519  -8.434  0.00  0.00      APRO  
ATOM   4232 HG22 VAL A 268     -20.699  50.988  -7.985  0.00  0.00      APRO  
ATOM   4233 HG23 VAL A 268     -20.752  50.429  -9.696  0.00  0.00      APRO  
ATOM   4234  C   VAL A 268     -18.125  50.480 -10.078  0.00  0.00      APRO C
ATOM   4235  O   VAL A 268     -18.685  51.498 -10.483  0.00  0.00      APRO O
ATOM   4236  N   LEU A 269     -17.401  49.724 -10.921  0.00  0.00      APRO N
ATOM   4237  HN  LEU A 269     -16.941  48.881 -10.649  0.00  0.00      APRO  
ATOM   4238  CA  LEU A 269     -17.225  50.075 -12.319  0.00  0.00      APRO C
ATOM   4239  HA  LEU A 269     -17.432  51.134 -12.409  0.00  0.00      APRO  
ATOM   4240  CB  LEU A 269     -15.789  49.763 -12.813  0.00  0.00      APRO C
ATOM   4241  HB1 LEU A 269     -15.386  48.952 -12.163  0.00  0.00      APRO  
ATOM   4242  HB2 LEU A 269     -15.844  49.336 -13.839  0.00  0.00      APRO  
ATOM   4243  CG  LEU A 269     -14.835  50.974 -12.766  0.00  0.00      APRO C
ATOM   4244  HG  LEU A 269     -15.194  51.665 -13.567  0.00  0.00      APRO  
ATOM   4245  CD1 LEU A 269     -14.858  51.695 -11.413  0.00  0.00      APRO C
ATOM   4246 HD11 LEU A 269     -14.125  52.530 -11.403  0.00  0.00      APRO  
ATOM   4247 HD12 LEU A 269     -15.867  52.115 -11.210  0.00  0.00      APRO  
ATOM   4248 HD13 LEU A 269     -14.597  50.995 -10.591  0.00  0.00      APRO  
ATOM   4249  CD2 LEU A 269     -13.405  50.540 -13.119  0.00  0.00      APRO C
ATOM   4250 HD21 LEU A 269     -12.721  51.416 -13.103  0.00  0.00      APRO  
ATOM   4251 HD22 LEU A 269     -13.013  49.794 -12.398  0.00  0.00      APRO  
ATOM   4252 HD23 LEU A 269     -13.374  50.093 -14.136  0.00  0.00      APRO  
ATOM   4253  C   LEU A 269     -18.219  49.345 -13.171  0.00  0.00      APRO C
ATOM   4254  O   LEU A 269     -18.955  49.970 -13.925  0.00  0.00      APRO O
ATOM   4255  N   GLU A 270     -18.276  48.009 -13.059  0.00  0.00      APRO N
ATOM   4256  HN  GLU A 270     -17.701  47.484 -12.438  0.00  0.00      APRO  
ATOM   4257  CA  GLU A 270     -19.187  47.204 -13.839  0.00  0.00      APRO C
ATOM   4258  HA  GLU A 270     -20.032  47.812 -14.136  0.00  0.00      APRO  
ATOM   4259  CB  GLU A 270     -18.542  46.614 -15.129  0.00  0.00      APRO C
ATOM   4260  HB1 GLU A 270     -17.672  45.986 -14.827  0.00  0.00      APRO  
ATOM   4261  HB2 GLU A 270     -19.259  45.923 -15.627  0.00  0.00      APRO  
ATOM   4262  CG  GLU A 270     -18.045  47.673 -16.166  0.00  0.00      APRO C
ATOM   4263  HG1 GLU A 270     -17.333  48.363 -15.677  0.00  0.00      APRO  
ATOM   4264  HG2 GLU A 270     -17.546  47.183 -17.026  0.00  0.00      APRO  
ATOM   4265  CD  GLU A 270     -19.120  48.604 -16.755  0.00  0.00      APRO C
ATOM   4266  OE1 GLU A 270     -20.337  48.328 -16.616  0.00  0.00      APRO O
ATOM   4267  OE2 GLU A 270     -18.760  49.641 -17.382  0.00  0.00      APRO O
ATOM   4268  C   GLU A 270     -19.723  46.082 -12.973  0.00  0.00      APRO C
ATOM   4269  O   GLU A 270     -19.152  45.690 -11.952  0.00  0.00      APRO O
ATOM   4270  N   ARG A 271     -20.882  45.552 -13.384  0.00  0.00      APRO N
ATOM   4271  HN  ARG A 271     -21.349  45.968 -14.161  0.00  0.00      APRO  
ATOM   4272  CA  ARG A 271     -21.520  44.409 -12.783  0.00  0.00      APRO C
ATOM   4273  HA  ARG A 271     -20.817  43.861 -12.166  0.00  0.00      APRO  
ATOM   4274  CB  ARG A 271     -22.787  44.820 -11.985  0.00  0.00      APRO C
ATOM   4275  HB1 ARG A 271     -22.426  45.246 -11.018  0.00  0.00      APRO  
ATOM   4276  HB2 ARG A 271     -23.305  45.652 -12.512  0.00  0.00      APRO  
ATOM   4277  CG  ARG A 271     -23.742  43.646 -11.693  0.00  0.00      APRO C
ATOM   4278  HG1 ARG A 271     -24.005  43.156 -12.656  0.00  0.00      APRO  
ATOM   4279  HG2 ARG A 271     -23.197  42.874 -11.103  0.00  0.00      APRO  
ATOM   4280  CD  ARG A 271     -25.004  43.990 -10.903  0.00  0.00      APRO C
ATOM   4281  HD1 ARG A 271     -25.290  45.048 -11.105  0.00  0.00      APRO  
ATOM   4282  HD2 ARG A 271     -25.856  43.329 -11.186  0.00  0.00      APRO  
ATOM   4283  NE  ARG A 271     -24.719  43.790  -9.448  0.00  0.00      APRO N
ATOM   4284  HE  ARG A 271     -24.227  44.563  -9.031  0.00  0.00      APRO  
ATOM   4285  CZ  ARG A 271     -25.088  42.689  -8.784  0.00  0.00      APRO C
ATOM   4286  NH1 ARG A 271     -24.909  42.647  -7.463  0.00  0.00      APRO N
ATOM   4287 HH11 ARG A 271     -25.149  41.836  -6.947  0.00  0.00      APRO  
ATOM   4288 HH12 ARG A 271     -24.402  43.412  -7.059  0.00  0.00      APRO  
ATOM   4289  NH2 ARG A 271     -25.656  41.654  -9.391  0.00  0.00      APRO N
ATOM   4290 HH21 ARG A 271     -25.995  40.893  -8.856  0.00  0.00      APRO  
ATOM   4291 HH22 ARG A 271     -25.909  41.776 -10.342  0.00  0.00      APRO  
ATOM   4292  C   ARG A 271     -21.900  43.495 -13.920  0.00  0.00      APRO C
ATOM   4293  O   ARG A 271     -22.633  43.902 -14.817  0.00  0.00      APRO O
ATOM   4294  N   GLU A 272     -21.414  42.243 -13.898  0.00  0.00      APRO N
ATOM   4295  HN  GLU A 272     -20.805  41.896 -13.191  0.00  0.00      APRO  
ATOM   4296  CA  GLU A 272     -21.741  41.273 -14.921  0.00  0.00      APRO C
ATOM   4297  HA  GLU A 272     -22.389  41.729 -15.659  0.00  0.00      APRO  
ATOM   4298  CB  GLU A 272     -20.447  40.733 -15.572  0.00  0.00      APRO C
ATOM   4299  HB1 GLU A 272     -19.843  41.603 -15.918  0.00  0.00      APRO  
ATOM   4300  HB2 GLU A 272     -19.826  40.217 -14.806  0.00  0.00      APRO  
ATOM   4301  CG  GLU A 272     -20.651  39.781 -16.777  0.00  0.00      APRO C
ATOM   4302  HG1 GLU A 272     -19.675  39.368 -17.091  0.00  0.00      APRO  
ATOM   4303  HG2 GLU A 272     -21.332  38.947 -16.514  0.00  0.00      APRO  
ATOM   4304  CD  GLU A 272     -21.211  40.489 -18.006  0.00  0.00      APRO C
ATOM   4305  OE1 GLU A 272     -20.391  40.847 -18.889  0.00  0.00      APRO O
ATOM   4306  OE2 GLU A 272     -22.457  40.628 -18.086  0.00  0.00      APRO O
ATOM   4307  C   GLU A 272     -22.520  40.148 -14.273  0.00  0.00      APRO C
ATOM   4308  O   GLU A 272     -22.009  39.438 -13.405  0.00  0.00      APRO O
ATOM   4309  N   ASP A 273     -23.793  39.969 -14.672  0.00  0.00      APRO N
ATOM   4310  HN  ASP A 273     -24.235  40.520 -15.375  0.00  0.00      APRO  
ATOM   4311  CA  ASP A 273     -24.664  38.953 -14.121  0.00  0.00      APRO C
ATOM   4312  HA  ASP A 273     -24.150  38.455 -13.307  0.00  0.00      APRO  
ATOM   4313  CB  ASP A 273     -26.036  39.540 -13.661  0.00  0.00      APRO C
ATOM   4314  HB1 ASP A 273     -26.399  40.260 -14.422  0.00  0.00      APRO  
ATOM   4315  HB2 ASP A 273     -26.790  38.735 -13.556  0.00  0.00      APRO  
ATOM   4316  CG  ASP A 273     -25.999  40.299 -12.341  0.00  0.00      APRO C
ATOM   4317  OD1 ASP A 273     -24.958  40.877 -11.941  0.00  0.00      APRO O
ATOM   4318  OD2 ASP A 273     -27.043  40.320 -11.638  0.00  0.00      APRO O
ATOM   4319  C   ASP A 273     -24.877  37.906 -15.214  0.00  0.00      APRO C
ATOM   4320  O   ASP A 273     -25.536  38.144 -16.224  0.00  0.00      APRO O
ATOM   4321  N   LYS A 274     -24.306  36.696 -15.042  0.00  0.00      APRO N
ATOM   4322  HN  LYS A 274     -23.851  36.451 -14.187  0.00  0.00      APRO  
ATOM   4323  CA  LYS A 274     -24.301  35.662 -16.061  0.00  0.00      APRO C
ATOM   4324  HA  LYS A 274     -24.908  36.017 -16.886  0.00  0.00      APRO  
ATOM   4325  CB  LYS A 274     -22.848  35.340 -16.528  0.00  0.00      APRO C
ATOM   4326  HB1 LYS A 274     -22.404  36.293 -16.898  0.00  0.00      APRO  
ATOM   4327  HB2 LYS A 274     -22.243  35.035 -15.645  0.00  0.00      APRO  
ATOM   4328  CG  LYS A 274     -22.726  34.279 -17.645  0.00  0.00      APRO C
ATOM   4329  HG1 LYS A 274     -23.091  33.300 -17.259  0.00  0.00      APRO  
ATOM   4330  HG2 LYS A 274     -23.387  34.568 -18.494  0.00  0.00      APRO  
ATOM   4331  CD  LYS A 274     -21.287  34.077 -18.168  0.00  0.00      APRO C
ATOM   4332  HD1 LYS A 274     -20.916  35.051 -18.562  0.00  0.00      APRO  
ATOM   4333  HD2 LYS A 274     -20.640  33.798 -17.304  0.00  0.00      APRO  
ATOM   4334  CE  LYS A 274     -21.210  32.995 -19.255  0.00  0.00      APRO C
ATOM   4335  HE1 LYS A 274     -21.540  32.012 -18.851  0.00  0.00      APRO  
ATOM   4336  HE2 LYS A 274     -21.863  33.259 -20.116  0.00  0.00      APRO  
ATOM   4337  NZ  LYS A 274     -19.820  32.854 -19.748  0.00  0.00      APRO N
ATOM   4338  HZ1 LYS A 274     -19.776  32.119 -20.483  0.00  0.00      APRO  
ATOM   4339  HZ2 LYS A 274     -19.499  33.760 -20.146  0.00  0.00      APRO  
ATOM   4340  HZ3 LYS A 274     -19.198  32.589 -18.957  0.00  0.00      APRO  
ATOM   4341  C   LYS A 274     -24.950  34.388 -15.534  0.00  0.00      APRO C
ATOM   4342  O   LYS A 274     -24.505  33.867 -14.506  0.00  0.00      APRO O
ATOM   4343  N   PRO A 275     -25.963  33.806 -16.181  0.00  0.00      APRO N
ATOM   4344  CD  PRO A 275     -26.624  34.334 -17.377  0.00  0.00      APRO C
ATOM   4345  HD1 PRO A 275     -25.880  34.652 -18.142  0.00  0.00      APRO  
ATOM   4346  HD2 PRO A 275     -27.279  35.201 -17.128  0.00  0.00      APRO  
ATOM   4347  CA  PRO A 275     -26.469  32.496 -15.807  0.00  0.00      APRO C
ATOM   4348  HA  PRO A 275     -26.729  32.475 -14.755  0.00  0.00      APRO  
ATOM   4349  CB  PRO A 275     -27.738  32.338 -16.664  0.00  0.00      APRO C
ATOM   4350  HB1 PRO A 275     -28.642  32.734 -16.149  0.00  0.00      APRO  
ATOM   4351  HB2 PRO A 275     -27.908  31.281 -16.967  0.00  0.00      APRO  
ATOM   4352  CG  PRO A 275     -27.468  33.179 -17.915  0.00  0.00      APRO C
ATOM   4353  HG1 PRO A 275     -28.414  33.516 -18.382  0.00  0.00      APRO  
ATOM   4354  HG2 PRO A 275     -26.884  32.627 -18.687  0.00  0.00      APRO  
ATOM   4355  C   PRO A 275     -25.451  31.403 -16.089  0.00  0.00      APRO C
ATOM   4356  O   PRO A 275     -24.819  31.386 -17.144  0.00  0.00      APRO O
ATOM   4357  N   THR A 276     -25.270  30.471 -15.143  0.00  0.00      APRO N
ATOM   4358  HN  THR A 276     -25.755  30.458 -14.269  0.00  0.00      APRO  
ATOM   4359  CA  THR A 276     -24.327  29.377 -15.320  0.00  0.00      APRO C
ATOM   4360  HA  THR A 276     -24.167  29.267 -16.384  0.00  0.00      APRO  
ATOM   4361  CB  THR A 276     -22.973  29.593 -14.641  0.00  0.00      APRO C
ATOM   4362  HB  THR A 276     -22.625  30.606 -14.959  0.00  0.00      APRO  
ATOM   4363  OG1 THR A 276     -22.008  28.654 -15.096  0.00  0.00      APRO O
ATOM   4364  HG1 THR A 276     -21.202  28.859 -14.610  0.00  0.00      APRO  
ATOM   4365  CG2 THR A 276     -23.048  29.492 -13.113  0.00  0.00      APRO C
ATOM   4366 HG21 THR A 276     -22.076  29.765 -12.651  0.00  0.00      APRO  
ATOM   4367 HG22 THR A 276     -23.821  30.184 -12.716  0.00  0.00      APRO  
ATOM   4368 HG23 THR A 276     -23.307  28.460 -12.792  0.00  0.00      APRO  
ATOM   4369  C   THR A 276     -24.976  28.102 -14.850  0.00  0.00      APRO C
ATOM   4370  O   THR A 276     -25.988  28.109 -14.149  0.00  0.00      APRO O
ATOM   4371  N   THR A 277     -24.416  26.951 -15.251  0.00  0.00      APRO N
ATOM   4372  HN  THR A 277     -23.572  26.915 -15.785  0.00  0.00      APRO  
ATOM   4373  CA  THR A 277     -24.984  25.652 -14.946  0.00  0.00      APRO C
ATOM   4374  HA  THR A 277     -25.675  25.802 -14.128  0.00  0.00      APRO  
ATOM   4375  CB  THR A 277     -25.687  24.948 -16.117  0.00  0.00      APRO C
ATOM   4376  HB  THR A 277     -26.092  23.991 -15.706  0.00  0.00      APRO  
ATOM   4377  OG1 THR A 277     -24.794  24.592 -17.168  0.00  0.00      APRO O
ATOM   4378  HG1 THR A 277     -25.343  24.175 -17.841  0.00  0.00      APRO  
ATOM   4379  CG2 THR A 277     -26.757  25.861 -16.730  0.00  0.00      APRO C
ATOM   4380 HG21 THR A 277     -27.345  25.319 -17.500  0.00  0.00      APRO  
ATOM   4381 HG22 THR A 277     -27.462  26.212 -15.946  0.00  0.00      APRO  
ATOM   4382 HG23 THR A 277     -26.297  26.752 -17.208  0.00  0.00      APRO  
ATOM   4383  C   THR A 277     -23.903  24.735 -14.432  0.00  0.00      APRO C
ATOM   4384  O   THR A 277     -22.708  25.007 -14.530  0.00  0.00      APRO O
ATOM   4385  N   SER A 278     -24.304  23.594 -13.850  0.00  0.00      APRO N
ATOM   4386  HN  SER A 278     -25.239  23.404 -13.550  0.00  0.00      APRO  
ATOM   4387  CA  SER A 278     -23.370  22.512 -13.606  0.00  0.00      APRO C
ATOM   4388  HA  SER A 278     -22.557  22.630 -14.310  0.00  0.00      APRO  
ATOM   4389  CB  SER A 278     -22.771  22.481 -12.172  0.00  0.00      APRO C
ATOM   4390  HB1 SER A 278     -21.988  21.689 -12.141  0.00  0.00      APRO  
ATOM   4391  HB2 SER A 278     -22.269  23.447 -11.941  0.00  0.00      APRO  
ATOM   4392  OG  SER A 278     -23.748  22.177 -11.174  0.00  0.00      APRO O
ATOM   4393  HG1 SER A 278     -23.268  21.959 -10.365  0.00  0.00      APRO  
ATOM   4394  C   SER A 278     -24.045  21.204 -13.918  0.00  0.00      APRO C
ATOM   4395  O   SER A 278     -25.171  20.941 -13.502  0.00  0.00      APRO O
ATOM   4396  N   LYS A 279     -23.379  20.345 -14.706  0.00  0.00      APRO N
ATOM   4397  HN  LYS A 279     -22.487  20.559 -15.101  0.00  0.00      APRO  
ATOM   4398  CA  LYS A 279     -23.903  19.040 -15.044  0.00  0.00      APRO C
ATOM   4399  HA  LYS A 279     -24.979  19.060 -14.918  0.00  0.00      APRO  
ATOM   4400  CB  LYS A 279     -23.515  18.629 -16.491  0.00  0.00      APRO C
ATOM   4401  HB1 LYS A 279     -22.413  18.768 -16.587  0.00  0.00      APRO  
ATOM   4402  HB2 LYS A 279     -23.705  17.540 -16.621  0.00  0.00      APRO  
ATOM   4403  CG  LYS A 279     -24.223  19.442 -17.593  0.00  0.00      APRO C
ATOM   4404  HG1 LYS A 279     -25.324  19.385 -17.437  0.00  0.00      APRO  
ATOM   4405  HG2 LYS A 279     -23.929  20.513 -17.499  0.00  0.00      APRO  
ATOM   4406  CD  LYS A 279     -23.899  18.929 -19.011  0.00  0.00      APRO C
ATOM   4407  HD1 LYS A 279     -22.796  18.980 -19.160  0.00  0.00      APRO  
ATOM   4408  HD2 LYS A 279     -24.194  17.856 -19.067  0.00  0.00      APRO  
ATOM   4409  CE  LYS A 279     -24.617  19.722 -20.111  0.00  0.00      APRO C
ATOM   4410  HE1 LYS A 279     -25.721  19.642 -19.992  0.00  0.00      APRO  
ATOM   4411  HE2 LYS A 279     -24.335  20.797 -20.065  0.00  0.00      APRO  
ATOM   4412  NZ  LYS A 279     -24.250  19.196 -21.445  0.00  0.00      APRO N
ATOM   4413  HZ1 LYS A 279     -24.740  19.735 -22.188  0.00  0.00      APRO  
ATOM   4414  HZ2 LYS A 279     -23.222  19.278 -21.580  0.00  0.00      APRO  
ATOM   4415  HZ3 LYS A 279     -24.524  18.195 -21.509  0.00  0.00      APRO  
ATOM   4416  C   LYS A 279     -23.347  18.029 -14.048  0.00  0.00      APRO C
ATOM   4417  O   LYS A 279     -22.247  18.250 -13.538  0.00  0.00      APRO O
ATOM   4418  N   PRO A 280     -24.043  16.946 -13.716  0.00  0.00      APRO N
ATOM   4419  CD  PRO A 280     -25.350  16.571 -14.268  0.00  0.00      APRO C
ATOM   4420  HD1 PRO A 280     -25.355  16.640 -15.380  0.00  0.00      APRO  
ATOM   4421  HD2 PRO A 280     -26.162  17.217 -13.862  0.00  0.00      APRO  
ATOM   4422  CA  PRO A 280     -23.481  15.898 -12.875  0.00  0.00      APRO C
ATOM   4423  HA  PRO A 280     -23.107  16.330 -11.954  0.00  0.00      APRO  
ATOM   4424  CB  PRO A 280     -24.675  14.976 -12.598  0.00  0.00      APRO C
ATOM   4425  HB1 PRO A 280     -25.247  15.292 -11.697  0.00  0.00      APRO  
ATOM   4426  HB2 PRO A 280     -24.367  13.911 -12.497  0.00  0.00      APRO  
ATOM   4427  CG  PRO A 280     -25.568  15.122 -13.833  0.00  0.00      APRO C
ATOM   4428  HG1 PRO A 280     -26.624  14.900 -13.583  0.00  0.00      APRO  
ATOM   4429  HG2 PRO A 280     -25.263  14.441 -14.660  0.00  0.00      APRO  
ATOM   4430  C   PRO A 280     -22.365  15.126 -13.550  0.00  0.00      APRO C
ATOM   4431  O   PRO A 280     -22.210  15.171 -14.771  0.00  0.00      APRO O
ATOM   4432  N   GLY A 281     -21.555  14.410 -12.748  0.00  0.00      APRO N
ATOM   4433  HN  GLY A 281     -21.592  14.485 -11.752  0.00  0.00      APRO  
ATOM   4434  CA  GLY A 281     -20.570  13.477 -13.272  0.00  0.00      APRO C
ATOM   4435  HA1 GLY A 281     -19.940  13.213 -12.434  0.00  0.00      APRO  
ATOM   4436  HA2 GLY A 281     -20.056  14.000 -14.067  0.00  0.00      APRO  
ATOM   4437  C   GLY A 281     -21.141  12.204 -13.847  0.00  0.00      APRO C
ATOM   4438  O   GLY A 281     -22.287  11.825 -13.621  0.00  0.00      APRO O
ATOM   4439  N   ALA A 282     -20.295  11.474 -14.592  0.00  0.00      APRO N
ATOM   4440  HN  ALA A 282     -19.411  11.844 -14.876  0.00  0.00      APRO  
ATOM   4441  CA  ALA A 282     -20.576  10.129 -15.038  0.00  0.00      APRO C
ATOM   4442  HA  ALA A 282     -21.531  10.112 -15.551  0.00  0.00      APRO  
ATOM   4443  CB  ALA A 282     -19.482   9.698 -16.034  0.00  0.00      APRO C
ATOM   4444  HB1 ALA A 282     -19.448  10.414 -16.883  0.00  0.00      APRO  
ATOM   4445  HB2 ALA A 282     -18.481   9.693 -15.550  0.00  0.00      APRO  
ATOM   4446  HB3 ALA A 282     -19.680   8.685 -16.447  0.00  0.00      APRO  
ATOM   4447  C   ALA A 282     -20.680   9.114 -13.898  0.00  0.00      APRO C
ATOM   4448  O   ALA A 282     -19.982   9.279 -12.894  0.00  0.00      APRO O
ATOM   4449  N   PRO A 283     -21.502   8.056 -13.979  0.00  0.00      APRO N
ATOM   4450  CD  PRO A 283     -22.256   7.678 -15.178  0.00  0.00      APRO C
ATOM   4451  HD1 PRO A 283     -21.692   7.919 -16.108  0.00  0.00      APRO  
ATOM   4452  HD2 PRO A 283     -23.247   8.186 -15.215  0.00  0.00      APRO  
ATOM   4453  CA  PRO A 283     -21.460   6.959 -13.017  0.00  0.00      APRO C
ATOM   4454  HA  PRO A 283     -21.776   7.312 -12.042  0.00  0.00      APRO  
ATOM   4455  CB  PRO A 283     -22.482   5.945 -13.547  0.00  0.00      APRO C
ATOM   4456  HB1 PRO A 283     -23.512   6.142 -13.175  0.00  0.00      APRO  
ATOM   4457  HB2 PRO A 283     -22.194   4.892 -13.328  0.00  0.00      APRO  
ATOM   4458  CG  PRO A 283     -22.448   6.166 -15.059  0.00  0.00      APRO C
ATOM   4459  HG1 PRO A 283     -23.382   5.810 -15.537  0.00  0.00      APRO  
ATOM   4460  HG2 PRO A 283     -21.593   5.648 -15.551  0.00  0.00      APRO  
ATOM   4461  C   PRO A 283     -20.084   6.335 -12.896  0.00  0.00      APRO C
ATOM   4462  O   PRO A 283     -19.302   6.354 -13.846  0.00  0.00      APRO O
ATOM   4463  N   PHE A 284     -19.754   5.804 -11.711  0.00  0.00      APRO N
ATOM   4464  HN  PHE A 284     -20.401   5.677 -10.961  0.00  0.00      APRO  
ATOM   4465  CA  PHE A 284     -18.412   5.367 -11.423  0.00  0.00      APRO C
ATOM   4466  HA  PHE A 284     -17.813   6.250 -11.611  0.00  0.00      APRO  
ATOM   4467  CB  PHE A 284     -18.259   4.955  -9.934  0.00  0.00      APRO C
ATOM   4468  HB1 PHE A 284     -19.126   4.324  -9.640  0.00  0.00      APRO  
ATOM   4469  HB2 PHE A 284     -17.343   4.345  -9.780  0.00  0.00      APRO  
ATOM   4470  CG  PHE A 284     -18.247   6.121  -8.984  0.00  0.00      APRO C
ATOM   4471  CD1 PHE A 284     -17.512   7.290  -9.248  0.00  0.00      APRO C
ATOM   4472  HD1 PHE A 284     -17.022   7.409 -10.204  0.00  0.00      APRO  
ATOM   4473  CE1 PHE A 284     -17.397   8.303  -8.292  0.00  0.00      APRO C
ATOM   4474  HE1 PHE A 284     -16.839   9.200  -8.520  0.00  0.00      APRO  
ATOM   4475  CZ  PHE A 284     -18.012   8.150  -7.047  0.00  0.00      APRO C
ATOM   4476  HZ  PHE A 284     -17.911   8.920  -6.295  0.00  0.00      APRO  
ATOM   4477  CD2 PHE A 284     -18.882   5.999  -7.740  0.00  0.00      APRO C
ATOM   4478  HD2 PHE A 284     -19.451   5.110  -7.509  0.00  0.00      APRO  
ATOM   4479  CE2 PHE A 284     -18.768   7.003  -6.777  0.00  0.00      APRO C
ATOM   4480  HE2 PHE A 284     -19.264   6.892  -5.823  0.00  0.00      APRO  
ATOM   4481  C   PHE A 284     -17.842   4.249 -12.284  0.00  0.00      APRO C
ATOM   4482  O   PHE A 284     -18.497   3.275 -12.645  0.00  0.00      APRO O
ATOM   4483  N   ILE A 285     -16.535   4.373 -12.555  0.00  0.00      APRO N
ATOM   4484  HN  ILE A 285     -16.070   5.247 -12.429  0.00  0.00      APRO  
ATOM   4485  CA  ILE A 285     -15.683   3.315 -13.037  0.00  0.00      APRO C
ATOM   4486  HA  ILE A 285     -16.261   2.403 -13.119  0.00  0.00      APRO  
ATOM   4487  CB  ILE A 285     -14.972   3.645 -14.346  0.00  0.00      APRO C
ATOM   4488  HB  ILE A 285     -14.290   2.775 -14.521  0.00  0.00      APRO  
ATOM   4489  CG2 ILE A 285     -16.044   3.828 -15.431  0.00  0.00      APRO C
ATOM   4490 HG21 ILE A 285     -15.575   3.915 -16.433  0.00  0.00      APRO  
ATOM   4491 HG22 ILE A 285     -16.734   2.958 -15.457  0.00  0.00      APRO  
ATOM   4492 HG23 ILE A 285     -16.643   4.745 -15.247  0.00  0.00      APRO  
ATOM   4493  CG1 ILE A 285     -14.054   4.876 -14.258  0.00  0.00      APRO C
ATOM   4494 HG11 ILE A 285     -14.643   5.763 -13.933  0.00  0.00      APRO  
ATOM   4495 HG12 ILE A 285     -13.278   4.693 -13.480  0.00  0.00      APRO  
ATOM   4496  CD  ILE A 285     -13.333   5.217 -15.573  0.00  0.00      APRO  
ATOM   4497  HD1 ILE A 285     -12.645   6.077 -15.424  0.00  0.00      APRO  
ATOM   4498  HD2 ILE A 285     -12.734   4.350 -15.928  0.00  0.00      APRO  
ATOM   4499  HD3 ILE A 285     -14.059   5.491 -16.366  0.00  0.00      APRO  
ATOM   4500  C   ILE A 285     -14.680   3.099 -11.924  0.00  0.00      APRO C
ATOM   4501  O   ILE A 285     -14.702   3.801 -10.911  0.00  0.00      APRO O
ATOM   4502  N   THR A 286     -13.772   2.114 -12.043  0.00  0.00      APRO N
ATOM   4503  HN  THR A 286     -13.668   1.556 -12.866  0.00  0.00      APRO  
ATOM   4504  CA  THR A 286     -12.847   1.771 -10.963  0.00  0.00      APRO C
ATOM   4505  HA  THR A 286     -13.484   1.524 -10.124  0.00  0.00      APRO  
ATOM   4506  CB  THR A 286     -11.923   0.632 -11.356  0.00  0.00      APRO C
ATOM   4507  HB  THR A 286     -11.375   0.978 -12.266  0.00  0.00      APRO  
ATOM   4508  OG1 THR A 286     -12.698  -0.492 -11.709  0.00  0.00      APRO O
ATOM   4509  HG1 THR A 286     -12.063  -1.180 -11.936  0.00  0.00      APRO  
ATOM   4510  CG2 THR A 286     -11.017   0.188 -10.202  0.00  0.00      APRO C
ATOM   4511 HG21 THR A 286     -10.277  -0.564 -10.548  0.00  0.00      APRO  
ATOM   4512 HG22 THR A 286     -10.457   1.056  -9.794  0.00  0.00      APRO  
ATOM   4513 HG23 THR A 286     -11.611  -0.262  -9.377  0.00  0.00      APRO  
ATOM   4514  C   THR A 286     -11.971   2.923 -10.514  0.00  0.00      APRO C
ATOM   4515  O   THR A 286     -11.825   3.184  -9.322  0.00  0.00      APRO O
ATOM   4516  N   SER A 287     -11.384   3.672 -11.461  0.00  0.00      APRO N
ATOM   4517  HN  SER A 287     -11.515   3.491 -12.436  0.00  0.00      APRO  
ATOM   4518  CA  SER A 287     -10.513   4.803 -11.177  0.00  0.00      APRO C
ATOM   4519  HA  SER A 287      -9.798   4.420 -10.460  0.00  0.00      APRO  
ATOM   4520  CB  SER A 287      -9.842   5.267 -12.490  0.00  0.00      APRO C
ATOM   4521  HB1 SER A 287      -9.174   6.127 -12.253  0.00  0.00      APRO  
ATOM   4522  HB2 SER A 287      -9.199   4.458 -12.904  0.00  0.00      APRO  
ATOM   4523  OG  SER A 287     -10.818   5.690 -13.441  0.00  0.00      APRO O
ATOM   4524  HG1 SER A 287     -10.348   6.169 -14.136  0.00  0.00      APRO  
ATOM   4525  C   SER A 287     -11.206   5.994 -10.533  0.00  0.00      APRO C
ATOM   4526  O   SER A 287     -10.739   6.564  -9.544  0.00  0.00      APRO O
ATOM   4527  N   THR A 288     -12.379   6.387 -11.062  0.00  0.00      APRO N
ATOM   4528  HN  THR A 288     -12.768   5.937 -11.865  0.00  0.00      APRO  
ATOM   4529  CA  THR A 288     -13.186   7.478 -10.538  0.00  0.00      APRO C
ATOM   4530  HA  THR A 288     -12.502   8.310 -10.436  0.00  0.00      APRO  
ATOM   4531  CB  THR A 288     -14.301   7.941 -11.467  0.00  0.00      APRO C
ATOM   4532  HB  THR A 288     -14.901   8.683 -10.885  0.00  0.00      APRO  
ATOM   4533  OG1 THR A 288     -15.179   6.886 -11.818  0.00  0.00      APRO O
ATOM   4534  HG1 THR A 288     -15.830   7.280 -12.408  0.00  0.00      APRO  
ATOM   4535  CG2 THR A 288     -13.701   8.479 -12.775  0.00  0.00      APRO C
ATOM   4536 HG21 THR A 288     -14.489   8.925 -13.417  0.00  0.00      APRO  
ATOM   4537 HG22 THR A 288     -12.948   9.267 -12.561  0.00  0.00      APRO  
ATOM   4538 HG23 THR A 288     -13.202   7.669 -13.349  0.00  0.00      APRO  
ATOM   4539  C   THR A 288     -13.735   7.198  -9.153  0.00  0.00      APRO C
ATOM   4540  O   THR A 288     -13.769   8.093  -8.307  0.00  0.00      APRO O
ATOM   4541  N   LEU A 289     -14.135   5.938  -8.860  0.00  0.00      APRO N
ATOM   4542  HN  LEU A 289     -14.170   5.221  -9.554  0.00  0.00      APRO  
ATOM   4543  CA  LEU A 289     -14.547   5.506  -7.532  0.00  0.00      APRO C
ATOM   4544  HA  LEU A 289     -15.356   6.167  -7.250  0.00  0.00      APRO  
ATOM   4545  CB  LEU A 289     -14.989   4.021  -7.571  0.00  0.00      APRO C
ATOM   4546  HB1 LEU A 289     -15.836   3.949  -8.292  0.00  0.00      APRO  
ATOM   4547  HB2 LEU A 289     -14.165   3.409  -8.002  0.00  0.00      APRO  
ATOM   4548  CG  LEU A 289     -15.447   3.419  -6.220  0.00  0.00      APRO C
ATOM   4549  HG  LEU A 289     -14.559   3.455  -5.543  0.00  0.00      APRO  
ATOM   4550  CD1 LEU A 289     -16.613   4.200  -5.604  0.00  0.00      APRO C
ATOM   4551 HD11 LEU A 289     -16.951   3.718  -4.662  0.00  0.00      APRO  
ATOM   4552 HD12 LEU A 289     -16.307   5.243  -5.372  0.00  0.00      APRO  
ATOM   4553 HD13 LEU A 289     -17.475   4.235  -6.304  0.00  0.00      APRO  
ATOM   4554  CD2 LEU A 289     -15.851   1.949  -6.396  0.00  0.00      APRO C
ATOM   4555 HD21 LEU A 289     -16.161   1.515  -5.421  0.00  0.00      APRO  
ATOM   4556 HD22 LEU A 289     -16.701   1.839  -7.099  0.00  0.00      APRO  
ATOM   4557 HD23 LEU A 289     -14.996   1.354  -6.785  0.00  0.00      APRO  
ATOM   4558  C   LEU A 289     -13.457   5.640  -6.480  0.00  0.00      APRO C
ATOM   4559  O   LEU A 289     -13.685   6.144  -5.378  0.00  0.00      APRO O
ATOM   4560  N   GLN A 290     -12.216   5.222  -6.805  0.00  0.00      APRO N
ATOM   4561  HN  GLN A 290     -12.007   4.804  -7.687  0.00  0.00      APRO  
ATOM   4562  CA  GLN A 290     -11.078   5.340  -5.911  0.00  0.00      APRO C
ATOM   4563  HA  GLN A 290     -11.367   4.847  -4.991  0.00  0.00      APRO  
ATOM   4564  CB  GLN A 290      -9.832   4.645  -6.505  0.00  0.00      APRO C
ATOM   4565  HB1 GLN A 290      -9.672   5.081  -7.518  0.00  0.00      APRO  
ATOM   4566  HB2 GLN A 290      -8.935   4.919  -5.904  0.00  0.00      APRO  
ATOM   4567  CG  GLN A 290      -9.990   3.113  -6.611  0.00  0.00      APRO C
ATOM   4568  HG1 GLN A 290     -10.030   2.657  -5.599  0.00  0.00      APRO  
ATOM   4569  HG2 GLN A 290     -10.929   2.851  -7.140  0.00  0.00      APRO  
ATOM   4570  CD  GLN A 290      -8.811   2.473  -7.336  0.00  0.00      APRO C
ATOM   4571  OE1 GLN A 290      -7.790   3.090  -7.629  0.00  0.00      APRO O
ATOM   4572  NE2 GLN A 290      -8.934   1.157  -7.623  0.00  0.00      APRO N
ATOM   4573 HE21 GLN A 290      -8.169   0.725  -8.093  0.00  0.00      APRO  
ATOM   4574 HE22 GLN A 290      -9.768   0.673  -7.379  0.00  0.00      APRO  
ATOM   4575  C   GLN A 290     -10.733   6.778  -5.570  0.00  0.00      APRO C
ATOM   4576  O   GLN A 290     -10.466   7.110  -4.417  0.00  0.00      APRO O
ATOM   4577  N   GLN A 291     -10.760   7.682  -6.567  0.00  0.00      APRO N
ATOM   4578  HN  GLN A 291     -10.919   7.434  -7.521  0.00  0.00      APRO  
ATOM   4579  CA  GLN A 291     -10.560   9.101  -6.340  0.00  0.00      APRO C
ATOM   4580  HA  GLN A 291      -9.638   9.175  -5.776  0.00  0.00      APRO  
ATOM   4581  CB  GLN A 291     -10.425   9.825  -7.697  0.00  0.00      APRO C
ATOM   4582  HB1 GLN A 291      -9.648   9.277  -8.278  0.00  0.00      APRO  
ATOM   4583  HB2 GLN A 291     -11.375   9.716  -8.269  0.00  0.00      APRO  
ATOM   4584  CG  GLN A 291     -10.023  11.316  -7.580  0.00  0.00      APRO C
ATOM   4585  HG1 GLN A 291     -10.090  11.814  -8.571  0.00  0.00      APRO  
ATOM   4586  HG2 GLN A 291     -10.700  11.852  -6.883  0.00  0.00      APRO  
ATOM   4587  CD  GLN A 291      -8.580  11.498  -7.101  0.00  0.00      APRO C
ATOM   4588  OE1 GLN A 291      -8.205  11.321  -5.943  0.00  0.00      APRO O
ATOM   4589  NE2 GLN A 291      -7.696  11.887  -8.047  0.00  0.00      APRO N
ATOM   4590 HE21 GLN A 291      -6.751  12.007  -7.757  0.00  0.00      APRO  
ATOM   4591 HE22 GLN A 291      -8.008  12.054  -8.976  0.00  0.00      APRO  
ATOM   4592  C   GLN A 291     -11.652   9.771  -5.522  0.00  0.00      APRO C
ATOM   4593  O   GLN A 291     -11.385  10.533  -4.595  0.00  0.00      APRO O
ATOM   4594  N   ALA A 292     -12.932   9.488  -5.815  0.00  0.00      APRO N
ATOM   4595  HN  ALA A 292     -13.188   8.879  -6.565  0.00  0.00      APRO  
ATOM   4596  CA  ALA A 292     -14.034  10.046  -5.065  0.00  0.00      APRO C
ATOM   4597  HA  ALA A 292     -13.934  11.125  -5.030  0.00  0.00      APRO  
ATOM   4598  CB  ALA A 292     -15.350   9.734  -5.777  0.00  0.00      APRO C
ATOM   4599  HB1 ALA A 292     -15.314  10.126  -6.816  0.00  0.00      APRO  
ATOM   4600  HB2 ALA A 292     -15.524   8.637  -5.831  0.00  0.00      APRO  
ATOM   4601  HB3 ALA A 292     -16.215  10.205  -5.262  0.00  0.00      APRO  
ATOM   4602  C   ALA A 292     -14.097   9.575  -3.624  0.00  0.00      APRO C
ATOM   4603  O   ALA A 292     -14.367  10.360  -2.718  0.00  0.00      APRO O
ATOM   4604  N   ALA A 293     -13.816   8.285  -3.369  0.00  0.00      APRO N
ATOM   4605  HN  ALA A 293     -13.704   7.620  -4.107  0.00  0.00      APRO  
ATOM   4606  CA  ALA A 293     -13.655   7.761  -2.032  0.00  0.00      APRO C
ATOM   4607  HA  ALA A 293     -14.528   8.007  -1.439  0.00  0.00      APRO  
ATOM   4608  CB  ALA A 293     -13.567   6.232  -2.106  0.00  0.00      APRO C
ATOM   4609  HB1 ALA A 293     -14.475   5.830  -2.603  0.00  0.00      APRO  
ATOM   4610  HB2 ALA A 293     -12.682   5.911  -2.698  0.00  0.00      APRO  
ATOM   4611  HB3 ALA A 293     -13.500   5.776  -1.094  0.00  0.00      APRO  
ATOM   4612  C   ALA A 293     -12.452   8.345  -1.292  0.00  0.00      APRO C
ATOM   4613  O   ALA A 293     -12.529   8.664  -0.110  0.00  0.00      APRO O
ATOM   4614  N   SER A 294     -11.304   8.541  -1.968  0.00  0.00      APRO N
ATOM   4615  HN  SER A 294     -11.176   8.252  -2.917  0.00  0.00      APRO  
ATOM   4616  CA  SER A 294     -10.136   9.195  -1.379  0.00  0.00      APRO C
ATOM   4617  HA  SER A 294      -9.949   8.646  -0.466  0.00  0.00      APRO  
ATOM   4618  CB  SER A 294      -8.901   9.105  -2.313  0.00  0.00      APRO C
ATOM   4619  HB1 SER A 294      -8.793   8.047  -2.643  0.00  0.00      APRO  
ATOM   4620  HB2 SER A 294      -9.061   9.719  -3.228  0.00  0.00      APRO  
ATOM   4621  OG  SER A 294      -7.685   9.492  -1.661  0.00  0.00      APRO O
ATOM   4622  HG1 SER A 294      -6.956   9.199  -2.223  0.00  0.00      APRO  
ATOM   4623  C   SER A 294     -10.354  10.651  -0.995  0.00  0.00      APRO C
ATOM   4624  O   SER A 294      -9.926  11.081   0.078  0.00  0.00      APRO O
ATOM   4625  N   THR A 295     -11.015  11.436  -1.866  0.00  0.00      APRO N
ATOM   4626  HN  THR A 295     -11.322  11.079  -2.748  0.00  0.00      APRO  
ATOM   4627  CA  THR A 295     -11.349  12.843  -1.637  0.00  0.00      APRO C
ATOM   4628  HA  THR A 295     -10.465  13.267  -1.180  0.00  0.00      APRO  
ATOM   4629  CB  THR A 295     -11.706  13.551  -2.946  0.00  0.00      APRO C
ATOM   4630  HB  THR A 295     -12.513  12.939  -3.419  0.00  0.00      APRO  
ATOM   4631  OG1 THR A 295     -10.581  13.541  -3.811  0.00  0.00      APRO O
ATOM   4632  HG1 THR A 295     -10.864  14.007  -4.605  0.00  0.00      APRO  
ATOM   4633  CG2 THR A 295     -12.082  15.028  -2.750  0.00  0.00      APRO C
ATOM   4634 HG21 THR A 295     -12.443  15.474  -3.701  0.00  0.00      APRO  
ATOM   4635 HG22 THR A 295     -12.894  15.125  -1.998  0.00  0.00      APRO  
ATOM   4636 HG23 THR A 295     -11.210  15.620  -2.397  0.00  0.00      APRO  
ATOM   4637  C   THR A 295     -12.485  13.045  -0.649  0.00  0.00      APRO C
ATOM   4638  O   THR A 295     -12.394  13.881   0.244  0.00  0.00      APRO O
ATOM   4639  N   ARG A 296     -13.604  12.292  -0.771  0.00  0.00      APRO N
ATOM   4640  HN  ARG A 296     -13.664  11.557  -1.442  0.00  0.00      APRO  
ATOM   4641  CA  ARG A 296     -14.777  12.512   0.066  0.00  0.00      APRO C
ATOM   4642  HA  ARG A 296     -14.760  13.555   0.361  0.00  0.00      APRO  
ATOM   4643  CB  ARG A 296     -16.110  12.238  -0.696  0.00  0.00      APRO C
ATOM   4644  HB1 ARG A 296     -15.975  11.266  -1.228  0.00  0.00      APRO  
ATOM   4645  HB2 ARG A 296     -16.931  12.074   0.037  0.00  0.00      APRO  
ATOM   4646  CG  ARG A 296     -16.489  13.320  -1.731  0.00  0.00      APRO C
ATOM   4647  HG1 ARG A 296     -16.661  14.278  -1.194  0.00  0.00      APRO  
ATOM   4648  HG2 ARG A 296     -15.616  13.504  -2.399  0.00  0.00      APRO  
ATOM   4649  CD  ARG A 296     -17.686  12.909  -2.599  0.00  0.00      APRO C
ATOM   4650  HD1 ARG A 296     -17.343  12.207  -3.394  0.00  0.00      APRO  
ATOM   4651  HD2 ARG A 296     -18.476  12.406  -1.994  0.00  0.00      APRO  
ATOM   4652  NE  ARG A 296     -18.299  14.137  -3.222  0.00  0.00      APRO N
ATOM   4653  HE  ARG A 296     -17.795  14.464  -4.030  0.00  0.00      APRO  
ATOM   4654  CZ  ARG A 296     -19.402  14.748  -2.764  0.00  0.00      APRO C
ATOM   4655  NH1 ARG A 296     -19.968  14.409  -1.612  0.00  0.00      APRO N
ATOM   4656 HH11 ARG A 296     -20.797  14.857  -1.306  0.00  0.00      APRO  
ATOM   4657 HH12 ARG A 296     -19.593  13.600  -1.155  0.00  0.00      APRO  
ATOM   4658  NH2 ARG A 296     -19.966  15.722  -3.474  0.00  0.00      APRO N
ATOM   4659 HH21 ARG A 296     -20.727  16.231  -3.097  0.00  0.00      APRO  
ATOM   4660 HH22 ARG A 296     -19.469  16.042  -4.270  0.00  0.00      APRO  
ATOM   4661  C   ARG A 296     -14.802  11.699   1.347  0.00  0.00      APRO C
ATOM   4662  O   ARG A 296     -15.316  12.169   2.356  0.00  0.00      APRO O
ATOM   4663  N   LEU A 297     -14.281  10.458   1.342  0.00  0.00      APRO N
ATOM   4664  HN  LEU A 297     -13.797  10.058   0.566  0.00  0.00      APRO  
ATOM   4665  CA  LEU A 297     -14.386   9.580   2.498  0.00  0.00      APRO C
ATOM   4666  HA  LEU A 297     -15.031  10.082   3.207  0.00  0.00      APRO  
ATOM   4667  CB  LEU A 297     -14.924   8.184   2.078  0.00  0.00      APRO C
ATOM   4668  HB1 LEU A 297     -14.154   7.719   1.420  0.00  0.00      APRO  
ATOM   4669  HB2 LEU A 297     -14.990   7.535   2.980  0.00  0.00      APRO  
ATOM   4670  CG  LEU A 297     -16.272   8.188   1.325  0.00  0.00      APRO C
ATOM   4671  HG  LEU A 297     -16.125   8.821   0.417  0.00  0.00      APRO  
ATOM   4672  CD1 LEU A 297     -16.649   6.759   0.912  0.00  0.00      APRO C
ATOM   4673 HD11 LEU A 297     -17.641   6.747   0.412  0.00  0.00      APRO  
ATOM   4674 HD12 LEU A 297     -15.897   6.344   0.207  0.00  0.00      APRO  
ATOM   4675 HD13 LEU A 297     -16.701   6.094   1.801  0.00  0.00      APRO  
ATOM   4676  CD2 LEU A 297     -17.402   8.808   2.158  0.00  0.00      APRO C
ATOM   4677 HD21 LEU A 297     -18.351   8.811   1.579  0.00  0.00      APRO  
ATOM   4678 HD22 LEU A 297     -17.580   8.240   3.093  0.00  0.00      APRO  
ATOM   4679 HD23 LEU A 297     -17.156   9.858   2.427  0.00  0.00      APRO  
ATOM   4680  C   LEU A 297     -13.041   9.372   3.169  0.00  0.00      APRO C
ATOM   4681  O   LEU A 297     -12.947   8.796   4.251  0.00  0.00      APRO O
ATOM   4682  N   GLY A 298     -11.940   9.848   2.549  0.00  0.00      APRO N
ATOM   4683  HN  GLY A 298     -11.999  10.350   1.687  0.00  0.00      APRO  
ATOM   4684  CA  GLY A 298     -10.596   9.668   3.083  0.00  0.00      APRO C
ATOM   4685  HA1 GLY A 298     -10.673   9.826   4.150  0.00  0.00      APRO  
ATOM   4686  HA2 GLY A 298      -9.966  10.384   2.572  0.00  0.00      APRO  
ATOM   4687  C   GLY A 298     -10.018   8.294   2.855  0.00  0.00      APRO C
ATOM   4688  O   GLY A 298      -8.997   7.923   3.429  0.00  0.00      APRO O
ATOM   4689  N   PHE A 299     -10.657   7.471   2.009  0.00  0.00      APRO N
ATOM   4690  HN  PHE A 299     -11.411   7.769   1.426  0.00  0.00      APRO  
ATOM   4691  CA  PHE A 299     -10.305   6.072   1.868  0.00  0.00      APRO C
ATOM   4692  HA  PHE A 299     -10.020   5.743   2.860  0.00  0.00      APRO  
ATOM   4693  CB  PHE A 299     -11.494   5.236   1.322  0.00  0.00      APRO C
ATOM   4694  HB1 PHE A 299     -11.913   5.742   0.425  0.00  0.00      APRO  
ATOM   4695  HB2 PHE A 299     -11.159   4.226   1.002  0.00  0.00      APRO  
ATOM   4696  CG  PHE A 299     -12.657   5.076   2.272  0.00  0.00      APRO C
ATOM   4697  CD1 PHE A 299     -12.690   5.586   3.587  0.00  0.00      APRO C
ATOM   4698  HD1 PHE A 299     -11.841   6.137   3.969  0.00  0.00      APRO  
ATOM   4699  CE1 PHE A 299     -13.803   5.384   4.408  0.00  0.00      APRO C
ATOM   4700  HE1 PHE A 299     -13.814   5.784   5.412  0.00  0.00      APRO  
ATOM   4701  CZ  PHE A 299     -14.904   4.671   3.929  0.00  0.00      APRO C
ATOM   4702  HZ  PHE A 299     -15.775   4.537   4.555  0.00  0.00      APRO  
ATOM   4703  CD2 PHE A 299     -13.769   4.343   1.815  0.00  0.00      APRO C
ATOM   4704  HD2 PHE A 299     -13.761   3.910   0.825  0.00  0.00      APRO  
ATOM   4705  CE2 PHE A 299     -14.885   4.139   2.635  0.00  0.00      APRO C
ATOM   4706  HE2 PHE A 299     -15.727   3.570   2.266  0.00  0.00      APRO  
ATOM   4707  C   PHE A 299      -9.103   5.856   0.964  0.00  0.00      APRO C
ATOM   4708  O   PHE A 299      -9.017   6.378  -0.145  0.00  0.00      APRO O
ATOM   4709  N   GLY A 300      -8.098   5.081   1.431  0.00  0.00      APRO N
ATOM   4710  HN  GLY A 300      -8.029   4.807   2.389  0.00  0.00      APRO  
ATOM   4711  CA  GLY A 300      -7.034   4.588   0.553  0.00  0.00      APRO C
ATOM   4712  HA1 GLY A 300      -6.321   4.075   1.183  0.00  0.00      APRO  
ATOM   4713  HA2 GLY A 300      -6.630   5.445   0.032  0.00  0.00      APRO  
ATOM   4714  C   GLY A 300      -7.534   3.608  -0.481  0.00  0.00      APRO C
ATOM   4715  O   GLY A 300      -8.635   3.069  -0.370  0.00  0.00      APRO O
ATOM   4716  N   VAL A 301      -6.715   3.302  -1.500  0.00  0.00      APRO N
ATOM   4717  HN  VAL A 301      -5.774   3.628  -1.542  0.00  0.00      APRO  
ATOM   4718  CA  VAL A 301      -7.118   2.469  -2.636  0.00  0.00      APRO C
ATOM   4719  HA  VAL A 301      -8.015   2.913  -3.048  0.00  0.00      APRO  
ATOM   4720  CB  VAL A 301      -6.061   2.462  -3.738  0.00  0.00      APRO C
ATOM   4721  HB  VAL A 301      -5.081   2.206  -3.264  0.00  0.00      APRO  
ATOM   4722  CG1 VAL A 301      -6.370   1.413  -4.825  0.00  0.00      APRO C
ATOM   4723 HG11 VAL A 301      -5.607   1.457  -5.632  0.00  0.00      APRO  
ATOM   4724 HG12 VAL A 301      -6.358   0.382  -4.415  0.00  0.00      APRO  
ATOM   4725 HG13 VAL A 301      -7.365   1.602  -5.282  0.00  0.00      APRO  
ATOM   4726  CG2 VAL A 301      -6.033   3.854  -4.394  0.00  0.00      APRO C
ATOM   4727 HG21 VAL A 301      -5.302   3.879  -5.230  0.00  0.00      APRO  
ATOM   4728 HG22 VAL A 301      -7.035   4.116  -4.797  0.00  0.00      APRO  
ATOM   4729 HG23 VAL A 301      -5.735   4.636  -3.665  0.00  0.00      APRO  
ATOM   4730  C   VAL A 301      -7.463   1.051  -2.218  0.00  0.00      APRO C
ATOM   4731  O   VAL A 301      -8.451   0.462  -2.667  0.00  0.00      APRO O
ATOM   4732  N   LYS A 302      -6.664   0.484  -1.293  0.00  0.00      APRO N
ATOM   4733  HN  LYS A 302      -5.858   0.961  -0.946  0.00  0.00      APRO  
ATOM   4734  CA  LYS A 302      -6.890  -0.831  -0.730  0.00  0.00      APRO C
ATOM   4735  HA  LYS A 302      -6.919  -1.514  -1.571  0.00  0.00      APRO  
ATOM   4736  CB  LYS A 302      -5.717  -1.180   0.223  0.00  0.00      APRO C
ATOM   4737  HB1 LYS A 302      -4.775  -1.064  -0.361  0.00  0.00      APRO  
ATOM   4738  HB2 LYS A 302      -5.675  -0.423   1.038  0.00  0.00      APRO  
ATOM   4739  CG  LYS A 302      -5.770  -2.602   0.808  0.00  0.00      APRO C
ATOM   4740  HG1 LYS A 302      -6.688  -2.706   1.430  0.00  0.00      APRO  
ATOM   4741  HG2 LYS A 302      -5.850  -3.335  -0.027  0.00  0.00      APRO  
ATOM   4742  CD  LYS A 302      -4.546  -2.931   1.679  0.00  0.00      APRO C
ATOM   4743  HD1 LYS A 302      -3.630  -2.822   1.054  0.00  0.00      APRO  
ATOM   4744  HD2 LYS A 302      -4.486  -2.173   2.494  0.00  0.00      APRO  
ATOM   4745  CE  LYS A 302      -4.622  -4.339   2.276  0.00  0.00      APRO C
ATOM   4746  HE1 LYS A 302      -5.518  -4.438   2.928  0.00  0.00      APRO  
ATOM   4747  HE2 LYS A 302      -4.687  -5.102   1.470  0.00  0.00      APRO  
ATOM   4748  NZ  LYS A 302      -3.417  -4.615   3.089  0.00  0.00      APRO N
ATOM   4749  HZ1 LYS A 302      -3.472  -5.572   3.494  0.00  0.00      APRO  
ATOM   4750  HZ2 LYS A 302      -2.570  -4.542   2.490  0.00  0.00      APRO  
ATOM   4751  HZ3 LYS A 302      -3.352  -3.918   3.858  0.00  0.00      APRO  
ATOM   4752  C   LYS A 302      -8.217  -0.963   0.010  0.00  0.00      APRO C
ATOM   4753  O   LYS A 302      -8.963  -1.917  -0.201  0.00  0.00      APRO O
ATOM   4754  N   LYS A 303      -8.581   0.021   0.865  0.00  0.00      APRO N
ATOM   4755  HN  LYS A 303      -7.993   0.804   1.062  0.00  0.00      APRO  
ATOM   4756  CA  LYS A 303      -9.858   0.016   1.564  0.00  0.00      APRO C
ATOM   4757  HA  LYS A 303      -9.927  -0.943   2.064  0.00  0.00      APRO  
ATOM   4758  CB  LYS A 303      -9.930   1.155   2.621  0.00  0.00      APRO C
ATOM   4759  HB1 LYS A 303      -9.171   0.924   3.404  0.00  0.00      APRO  
ATOM   4760  HB2 LYS A 303      -9.610   2.110   2.147  0.00  0.00      APRO  
ATOM   4761  CG  LYS A 303     -11.316   1.303   3.283  0.00  0.00      APRO C
ATOM   4762  HG1 LYS A 303     -12.062   1.588   2.507  0.00  0.00      APRO  
ATOM   4763  HG2 LYS A 303     -11.627   0.316   3.697  0.00  0.00      APRO  
ATOM   4764  CD  LYS A 303     -11.395   2.354   4.404  0.00  0.00      APRO C
ATOM   4765  HD1 LYS A 303     -10.864   3.272   4.063  0.00  0.00      APRO  
ATOM   4766  HD2 LYS A 303     -12.466   2.624   4.552  0.00  0.00      APRO  
ATOM   4767  CE  LYS A 303     -10.809   1.899   5.742  0.00  0.00      APRO C
ATOM   4768  HE1 LYS A 303     -11.221   0.906   6.031  0.00  0.00      APRO  
ATOM   4769  HE2 LYS A 303      -9.702   1.815   5.675  0.00  0.00      APRO  
ATOM   4770  NZ  LYS A 303     -11.151   2.879   6.788  0.00  0.00      APRO N
ATOM   4771  HZ1 LYS A 303     -10.757   2.576   7.702  0.00  0.00      APRO  
ATOM   4772  HZ2 LYS A 303     -10.760   3.809   6.534  0.00  0.00      APRO  
ATOM   4773  HZ3 LYS A 303     -12.185   2.954   6.866  0.00  0.00      APRO  
ATOM   4774  C   LYS A 303     -11.046   0.125   0.628  0.00  0.00      APRO C
ATOM   4775  O   LYS A 303     -12.014  -0.623   0.747  0.00  0.00      APRO O
ATOM   4776  N   THR A 304     -10.980   1.033  -0.364  0.00  0.00      APRO N
ATOM   4777  HN  THR A 304     -10.174   1.608  -0.503  0.00  0.00      APRO  
ATOM   4778  CA  THR A 304     -12.057   1.268  -1.322  0.00  0.00      APRO C
ATOM   4779  HA  THR A 304     -12.928   1.506  -0.726  0.00  0.00      APRO  
ATOM   4780  CB  THR A 304     -11.684   2.366  -2.308  0.00  0.00      APRO C
ATOM   4781  HB  THR A 304     -10.723   2.046  -2.779  0.00  0.00      APRO  
ATOM   4782  OG1 THR A 304     -11.451   3.567  -1.591  0.00  0.00      APRO O
ATOM   4783  HG1 THR A 304     -11.232   4.226  -2.259  0.00  0.00      APRO  
ATOM   4784  CG2 THR A 304     -12.830   2.658  -3.286  0.00  0.00      APRO C
ATOM   4785 HG21 THR A 304     -12.508   3.377  -4.069  0.00  0.00      APRO  
ATOM   4786 HG22 THR A 304     -13.155   1.724  -3.792  0.00  0.00      APRO  
ATOM   4787 HG23 THR A 304     -13.707   3.090  -2.757  0.00  0.00      APRO  
ATOM   4788  C   THR A 304     -12.401   0.023  -2.108  0.00  0.00      APRO C
ATOM   4789  O   THR A 304     -13.564  -0.346  -2.249  0.00  0.00      APRO O
ATOM   4790  N   MET A 305     -11.378  -0.698  -2.601  0.00  0.00      APRO N
ATOM   4791  HN  MET A 305     -10.425  -0.409  -2.535  0.00  0.00      APRO  
ATOM   4792  CA  MET A 305     -11.574  -1.965  -3.275  0.00  0.00      APRO C
ATOM   4793  HA  MET A 305     -12.344  -1.780  -4.014  0.00  0.00      APRO  
ATOM   4794  CB  MET A 305     -10.304  -2.362  -4.048  0.00  0.00      APRO C
ATOM   4795  HB1 MET A 305      -9.457  -2.322  -3.323  0.00  0.00      APRO  
ATOM   4796  HB2 MET A 305     -10.386  -3.423  -4.372  0.00  0.00      APRO  
ATOM   4797  CG  MET A 305     -10.010  -1.426  -5.240  0.00  0.00      APRO C
ATOM   4798  HG1 MET A 305      -9.998  -0.367  -4.905  0.00  0.00      APRO  
ATOM   4799  HG2 MET A 305      -9.006  -1.658  -5.659  0.00  0.00      APRO  
ATOM   4800  SD  MET A 305     -11.211  -1.525  -6.609  0.00  0.00      APRO S
ATOM   4801  CE  MET A 305     -12.180  -0.034  -6.239  0.00  0.00      APRO C
ATOM   4802  HE1 MET A 305     -13.003   0.096  -6.974  0.00  0.00      APRO  
ATOM   4803  HE2 MET A 305     -12.633  -0.094  -5.226  0.00  0.00      APRO  
ATOM   4804  HE3 MET A 305     -11.543   0.876  -6.276  0.00  0.00      APRO  
ATOM   4805  C   MET A 305     -12.056  -3.103  -2.383  0.00  0.00      APRO C
ATOM   4806  O   MET A 305     -12.934  -3.862  -2.791  0.00  0.00      APRO O
ATOM   4807  N   MET A 306     -11.547  -3.234  -1.138  0.00  0.00      APRO N
ATOM   4808  HN  MET A 306     -10.799  -2.669  -0.797  0.00  0.00      APRO  
ATOM   4809  CA  MET A 306     -12.048  -4.217  -0.178  0.00  0.00      APRO C
ATOM   4810  HA  MET A 306     -11.941  -5.185  -0.653  0.00  0.00      APRO  
ATOM   4811  CB  MET A 306     -11.268  -4.134   1.164  0.00  0.00      APRO C
ATOM   4812  HB1 MET A 306     -11.180  -3.052   1.422  0.00  0.00      APRO  
ATOM   4813  HB2 MET A 306     -11.875  -4.599   1.973  0.00  0.00      APRO  
ATOM   4814  CG  MET A 306      -9.856  -4.749   1.127  0.00  0.00      APRO C
ATOM   4815  HG1 MET A 306      -9.918  -5.853   1.019  0.00  0.00      APRO  
ATOM   4816  HG2 MET A 306      -9.300  -4.356   0.248  0.00  0.00      APRO  
ATOM   4817  SD  MET A 306      -8.854  -4.416   2.616  0.00  0.00      APRO S
ATOM   4818  CE  MET A 306      -9.965  -5.144   3.857  0.00  0.00      APRO C
ATOM   4819  HE1 MET A 306      -9.541  -5.040   4.879  0.00  0.00      APRO  
ATOM   4820  HE2 MET A 306     -10.957  -4.643   3.846  0.00  0.00      APRO  
ATOM   4821  HE3 MET A 306     -10.126  -6.226   3.664  0.00  0.00      APRO  
ATOM   4822  C   MET A 306     -13.523  -4.029   0.157  0.00  0.00      APRO C
ATOM   4823  O   MET A 306     -14.305  -4.978   0.172  0.00  0.00      APRO O
ATOM   4824  N   MET A 307     -13.953  -2.779   0.417  0.00  0.00      APRO N
ATOM   4825  HN  MET A 307     -13.337  -1.994   0.445  0.00  0.00      APRO  
ATOM   4826  CA  MET A 307     -15.345  -2.459   0.679  0.00  0.00      APRO C
ATOM   4827  HA  MET A 307     -15.674  -3.140   1.455  0.00  0.00      APRO  
ATOM   4828  CB  MET A 307     -15.484  -1.007   1.186  0.00  0.00      APRO C
ATOM   4829  HB1 MET A 307     -15.023  -0.348   0.413  0.00  0.00      APRO  
ATOM   4830  HB2 MET A 307     -16.562  -0.732   1.227  0.00  0.00      APRO  
ATOM   4831  CG  MET A 307     -14.802  -0.733   2.542  0.00  0.00      APRO C
ATOM   4832  HG1 MET A 307     -13.711  -0.928   2.472  0.00  0.00      APRO  
ATOM   4833  HG2 MET A 307     -14.935   0.336   2.818  0.00  0.00      APRO  
ATOM   4834  SD  MET A 307     -15.414  -1.731   3.929  0.00  0.00      APRO S
ATOM   4835  CE  MET A 307     -14.090  -2.974   3.979  0.00  0.00      APRO C
ATOM   4836  HE1 MET A 307     -14.276  -3.720   4.781  0.00  0.00      APRO  
ATOM   4837  HE2 MET A 307     -14.020  -3.521   3.014  0.00  0.00      APRO  
ATOM   4838  HE3 MET A 307     -13.104  -2.501   4.176  0.00  0.00      APRO  
ATOM   4839  C   MET A 307     -16.237  -2.677  -0.530  0.00  0.00      APRO C
ATOM   4840  O   MET A 307     -17.332  -3.225  -0.421  0.00  0.00      APRO O
ATOM   4841  N   ALA A 308     -15.765  -2.291  -1.732  0.00  0.00      APRO N
ATOM   4842  HN  ALA A 308     -14.889  -1.816  -1.811  0.00  0.00      APRO  
ATOM   4843  CA  ALA A 308     -16.461  -2.521  -2.979  0.00  0.00      APRO C
ATOM   4844  HA  ALA A 308     -17.446  -2.072  -2.931  0.00  0.00      APRO  
ATOM   4845  CB  ALA A 308     -15.696  -1.836  -4.125  0.00  0.00      APRO C
ATOM   4846  HB1 ALA A 308     -15.590  -0.752  -3.907  0.00  0.00      APRO  
ATOM   4847  HB2 ALA A 308     -14.676  -2.264  -4.236  0.00  0.00      APRO  
ATOM   4848  HB3 ALA A 308     -16.230  -1.941  -5.094  0.00  0.00      APRO  
ATOM   4849  C   ALA A 308     -16.676  -3.999  -3.292  0.00  0.00      APRO C
ATOM   4850  O   ALA A 308     -17.754  -4.406  -3.718  0.00  0.00      APRO O
ATOM   4851  N   GLN A 309     -15.665  -4.855  -3.031  0.00  0.00      APRO N
ATOM   4852  HN  GLN A 309     -14.762  -4.542  -2.742  0.00  0.00      APRO  
ATOM   4853  CA  GLN A 309     -15.793  -6.297  -3.145  0.00  0.00      APRO C
ATOM   4854  HA  GLN A 309     -16.127  -6.487  -4.158  0.00  0.00      APRO  
ATOM   4855  CB  GLN A 309     -14.436  -6.992  -2.902  0.00  0.00      APRO C
ATOM   4856  HB1 GLN A 309     -13.685  -6.462  -3.533  0.00  0.00      APRO  
ATOM   4857  HB2 GLN A 309     -14.123  -6.830  -1.845  0.00  0.00      APRO  
ATOM   4858  CG  GLN A 309     -14.455  -8.498  -3.259  0.00  0.00      APRO C
ATOM   4859  HG1 GLN A 309     -15.222  -9.030  -2.656  0.00  0.00      APRO  
ATOM   4860  HG2 GLN A 309     -14.703  -8.645  -4.330  0.00  0.00      APRO  
ATOM   4861  CD  GLN A 309     -13.116  -9.170  -2.959  0.00  0.00      APRO C
ATOM   4862  OE1 GLN A 309     -12.079  -8.525  -2.793  0.00  0.00      APRO O
ATOM   4863  NE2 GLN A 309     -13.141 -10.518  -2.889  0.00  0.00      APRO N
ATOM   4864 HE21 GLN A 309     -12.278 -10.974  -2.690  0.00  0.00      APRO  
ATOM   4865 HE22 GLN A 309     -13.992 -11.006  -3.050  0.00  0.00      APRO  
ATOM   4866  C   GLN A 309     -16.828  -6.890  -2.203  0.00  0.00      APRO C
ATOM   4867  O   GLN A 309     -17.651  -7.706  -2.601  0.00  0.00      APRO O
ATOM   4868  N   ARG A 310     -16.868  -6.447  -0.930  0.00  0.00      APRO N
ATOM   4869  HN  ARG A 310     -16.185  -5.804  -0.591  0.00  0.00      APRO  
ATOM   4870  CA  ARG A 310     -17.890  -6.871   0.013  0.00  0.00      APRO C
ATOM   4871  HA  ARG A 310     -17.870  -7.954   0.043  0.00  0.00      APRO  
ATOM   4872  CB  ARG A 310     -17.598  -6.332   1.437  0.00  0.00      APRO C
ATOM   4873  HB1 ARG A 310     -17.458  -5.229   1.334  0.00  0.00      APRO  
ATOM   4874  HB2 ARG A 310     -18.497  -6.468   2.078  0.00  0.00      APRO  
ATOM   4875  CG  ARG A 310     -16.335  -6.949   2.072  0.00  0.00      APRO C
ATOM   4876  HG1 ARG A 310     -16.426  -8.057   2.037  0.00  0.00      APRO  
ATOM   4877  HG2 ARG A 310     -15.453  -6.701   1.438  0.00  0.00      APRO  
ATOM   4878  CD  ARG A 310     -16.035  -6.452   3.497  0.00  0.00      APRO C
ATOM   4879  HD1 ARG A 310     -15.930  -5.343   3.488  0.00  0.00      APRO  
ATOM   4880  HD2 ARG A 310     -16.850  -6.727   4.206  0.00  0.00      APRO  
ATOM   4881  NE  ARG A 310     -14.761  -7.117   3.937  0.00  0.00      APRO N
ATOM   4882  HE  ARG A 310     -13.949  -6.534   3.819  0.00  0.00      APRO  
ATOM   4883  CZ  ARG A 310     -14.681  -8.356   4.438  0.00  0.00      APRO C
ATOM   4884  NH1 ARG A 310     -13.495  -8.833   4.816  0.00  0.00      APRO N
ATOM   4885 HH11 ARG A 310     -13.411  -9.756   5.165  0.00  0.00      APRO  
ATOM   4886 HH12 ARG A 310     -12.698  -8.265   4.599  0.00  0.00      APRO  
ATOM   4887  NH2 ARG A 310     -15.750  -9.133   4.565  0.00  0.00      APRO N
ATOM   4888 HH21 ARG A 310     -15.672 -10.010   5.018  0.00  0.00      APRO  
ATOM   4889 HH22 ARG A 310     -16.631  -8.715   4.387  0.00  0.00      APRO  
ATOM   4890  C   ARG A 310     -19.306  -6.472  -0.396  0.00  0.00      APRO C
ATOM   4891  O   ARG A 310     -20.242  -7.259  -0.284  0.00  0.00      APRO O
ATOM   4892  N   LEU A 311     -19.501  -5.245  -0.922  0.00  0.00      APRO N
ATOM   4893  HN  LEU A 311     -18.786  -4.550  -0.958  0.00  0.00      APRO  
ATOM   4894  CA  LEU A 311     -20.772  -4.823  -1.485  0.00  0.00      APRO C
ATOM   4895  HA  LEU A 311     -21.509  -4.999  -0.712  0.00  0.00      APRO  
ATOM   4896  CB  LEU A 311     -20.728  -3.322  -1.858  0.00  0.00      APRO C
ATOM   4897  HB1 LEU A 311     -19.858  -3.178  -2.540  0.00  0.00      APRO  
ATOM   4898  HB2 LEU A 311     -21.632  -3.071  -2.456  0.00  0.00      APRO  
ATOM   4899  CG  LEU A 311     -20.586  -2.360  -0.667  0.00  0.00      APRO C
ATOM   4900  HG  LEU A 311     -19.709  -2.708  -0.069  0.00  0.00      APRO  
ATOM   4901  CD1 LEU A 311     -20.337  -0.936  -1.181  0.00  0.00      APRO C
ATOM   4902 HD11 LEU A 311     -20.280  -0.220  -0.333  0.00  0.00      APRO  
ATOM   4903 HD12 LEU A 311     -19.381  -0.885  -1.746  0.00  0.00      APRO  
ATOM   4904 HD13 LEU A 311     -21.160  -0.612  -1.853  0.00  0.00      APRO  
ATOM   4905  CD2 LEU A 311     -21.821  -2.380   0.245  0.00  0.00      APRO C
ATOM   4906 HD21 LEU A 311     -21.678  -1.689   1.104  0.00  0.00      APRO  
ATOM   4907 HD22 LEU A 311     -22.735  -2.060  -0.295  0.00  0.00      APRO  
ATOM   4908 HD23 LEU A 311     -21.992  -3.402   0.646  0.00  0.00      APRO  
ATOM   4909  C   LEU A 311     -21.187  -5.635  -2.711  0.00  0.00      APRO C
ATOM   4910  O   LEU A 311     -22.350  -6.004  -2.866  0.00  0.00      APRO O
ATOM   4911  N   TYR A 312     -20.239  -5.954  -3.614  0.00  0.00      APRO N
ATOM   4912  HN  TYR A 312     -19.310  -5.596  -3.540  0.00  0.00      APRO  
ATOM   4913  CA  TYR A 312     -20.461  -6.826  -4.757  0.00  0.00      APRO C
ATOM   4914  HA  TYR A 312     -21.310  -6.404  -5.282  0.00  0.00      APRO  
ATOM   4915  CB  TYR A 312     -19.180  -6.799  -5.648  0.00  0.00      APRO C
ATOM   4916  HB1 TYR A 312     -19.155  -5.846  -6.221  0.00  0.00      APRO  
ATOM   4917  HB2 TYR A 312     -18.264  -6.829  -5.020  0.00  0.00      APRO  
ATOM   4918  CG  TYR A 312     -19.110  -7.909  -6.667  0.00  0.00      APRO C
ATOM   4919  CD1 TYR A 312     -19.987  -7.943  -7.761  0.00  0.00      APRO C
ATOM   4920  HD1 TYR A 312     -20.695  -7.139  -7.907  0.00  0.00      APRO  
ATOM   4921  CE1 TYR A 312     -19.964  -9.027  -8.654  0.00  0.00      APRO C
ATOM   4922  HE1 TYR A 312     -20.636  -9.057  -9.499  0.00  0.00      APRO  
ATOM   4923  CZ  TYR A 312     -19.071 -10.085  -8.450  0.00  0.00      APRO C
ATOM   4924  OH  TYR A 312     -19.055 -11.186  -9.328  0.00  0.00      APRO O
ATOM   4925  HH  TYR A 312     -18.333 -11.758  -9.060  0.00  0.00      APRO  
ATOM   4926  CD2 TYR A 312     -18.215  -8.974  -6.472  0.00  0.00      APRO C
ATOM   4927  HD2 TYR A 312     -17.568  -8.984  -5.606  0.00  0.00      APRO  
ATOM   4928  CE2 TYR A 312     -18.188 -10.051  -7.364  0.00  0.00      APRO C
ATOM   4929  HE2 TYR A 312     -17.499 -10.866  -7.200  0.00  0.00      APRO  
ATOM   4930  C   TYR A 312     -20.837  -8.260  -4.368  0.00  0.00      APRO C
ATOM   4931  O   TYR A 312     -21.816  -8.815  -4.862  0.00  0.00      APRO O
ATOM   4932  N   GLU A 313     -20.096  -8.885  -3.434  0.00  0.00      APRO N
ATOM   4933  HN  GLU A 313     -19.352  -8.446  -2.937  0.00  0.00      APRO  
ATOM   4934  CA  GLU A 313     -20.317 -10.271  -3.063  0.00  0.00      APRO C
ATOM   4935  HA  GLU A 313     -20.455 -10.833  -3.978  0.00  0.00      APRO  
ATOM   4936  CB  GLU A 313     -19.120 -10.844  -2.282  0.00  0.00      APRO C
ATOM   4937  HB1 GLU A 313     -18.915 -10.171  -1.417  0.00  0.00      APRO  
ATOM   4938  HB2 GLU A 313     -19.393 -11.830  -1.843  0.00  0.00      APRO  
ATOM   4939  CG  GLU A 313     -17.835 -10.980  -3.132  0.00  0.00      APRO C
ATOM   4940  HG1 GLU A 313     -18.033 -11.639  -3.997  0.00  0.00      APRO  
ATOM   4941  HG2 GLU A 313     -17.494  -9.991  -3.497  0.00  0.00      APRO  
ATOM   4942  CD  GLU A 313     -16.701 -11.636  -2.355  0.00  0.00      APRO C
ATOM   4943  OE1 GLU A 313     -16.902 -12.023  -1.174  0.00  0.00      APRO O
ATOM   4944  OE2 GLU A 313     -15.607 -11.806  -2.946  0.00  0.00      APRO O
ATOM   4945  C   GLU A 313     -21.565 -10.463  -2.224  0.00  0.00      APRO C
ATOM   4946  O   GLU A 313     -22.101 -11.562  -2.114  0.00  0.00      APRO O
ATOM   4947  N   ALA A 314     -22.101  -9.372  -1.654  0.00  0.00      APRO N
ATOM   4948  HN  ALA A 314     -21.631  -8.490  -1.680  0.00  0.00      APRO  
ATOM   4949  CA  ALA A 314     -23.372  -9.376  -0.970  0.00  0.00      APRO C
ATOM   4950  HA  ALA A 314     -23.586 -10.369  -0.591  0.00  0.00      APRO  
ATOM   4951  CB  ALA A 314     -23.309  -8.341   0.156  0.00  0.00      APRO C
ATOM   4952  HB1 ALA A 314     -22.503  -8.615   0.870  0.00  0.00      APRO  
ATOM   4953  HB2 ALA A 314     -23.081  -7.329  -0.244  0.00  0.00      APRO  
ATOM   4954  HB3 ALA A 314     -24.265  -8.292   0.720  0.00  0.00      APRO  
ATOM   4955  C   ALA A 314     -24.527  -9.010  -1.890  0.00  0.00      APRO C
ATOM   4956  O   ALA A 314     -25.692  -9.012  -1.490  0.00  0.00      APRO O
ATOM   4957  N   GLY A 315     -24.238  -8.732  -3.178  0.00  0.00      APRO N
ATOM   4958  HN  GLY A 315     -23.292  -8.686  -3.496  0.00  0.00      APRO  
ATOM   4959  CA  GLY A 315     -25.254  -8.481  -4.189  0.00  0.00      APRO C
ATOM   4960  HA1 GLY A 315     -26.056  -9.178  -3.988  0.00  0.00      APRO  
ATOM   4961  HA2 GLY A 315     -24.772  -8.623  -5.147  0.00  0.00      APRO  
ATOM   4962  C   GLY A 315     -25.824  -7.101  -4.161  0.00  0.00      APRO C
ATOM   4963  O   GLY A 315     -26.910  -6.877  -4.686  0.00  0.00      APRO O
ATOM   4964  N   TYR A 316     -25.128  -6.137  -3.536  0.00  0.00      APRO N
ATOM   4965  HN  TYR A 316     -24.225  -6.296  -3.140  0.00  0.00      APRO  
ATOM   4966  CA  TYR A 316     -25.624  -4.783  -3.381  0.00  0.00      APRO C
ATOM   4967  HA  TYR A 316     -26.704  -4.857  -3.420  0.00  0.00      APRO  
ATOM   4968  CB  TYR A 316     -25.107  -4.176  -2.046  0.00  0.00      APRO C
ATOM   4969  HB1 TYR A 316     -24.008  -4.329  -1.978  0.00  0.00      APRO  
ATOM   4970  HB2 TYR A 316     -25.289  -3.080  -2.016  0.00  0.00      APRO  
ATOM   4971  CG  TYR A 316     -25.722  -4.827  -0.829  0.00  0.00      APRO C
ATOM   4972  CD1 TYR A 316     -27.116  -4.980  -0.697  0.00  0.00      APRO C
ATOM   4973  HD1 TYR A 316     -27.769  -4.667  -1.500  0.00  0.00      APRO  
ATOM   4974  CE1 TYR A 316     -27.672  -5.516   0.478  0.00  0.00      APRO C
ATOM   4975  HE1 TYR A 316     -28.742  -5.625   0.580  0.00  0.00      APRO  
ATOM   4976  CZ  TYR A 316     -26.841  -5.908   1.534  0.00  0.00      APRO C
ATOM   4977  OH  TYR A 316     -27.384  -6.426   2.731  0.00  0.00      APRO O
ATOM   4978  HH  TYR A 316     -26.650  -6.696   3.287  0.00  0.00      APRO  
ATOM   4979  CD2 TYR A 316     -24.903  -5.218   0.245  0.00  0.00      APRO C
ATOM   4980  HD2 TYR A 316     -23.834  -5.065   0.193  0.00  0.00      APRO  
ATOM   4981  CE2 TYR A 316     -25.457  -5.762   1.414  0.00  0.00      APRO C
ATOM   4982  HE2 TYR A 316     -24.811  -6.048   2.230  0.00  0.00      APRO  
ATOM   4983  C   TYR A 316     -25.195  -3.867  -4.520  0.00  0.00      APRO C
ATOM   4984  O   TYR A 316     -25.907  -2.925  -4.865  0.00  0.00      APRO O
ATOM   4985  N   ILE A 317     -24.039  -4.121  -5.160  0.00  0.00      APRO N
ATOM   4986  HN  ILE A 317     -23.441  -4.883  -4.921  0.00  0.00      APRO  
ATOM   4987  CA  ILE A 317     -23.552  -3.302  -6.267  0.00  0.00      APRO C
ATOM   4988  HA  ILE A 317     -24.397  -2.731  -6.630  0.00  0.00      APRO  
ATOM   4989  CB  ILE A 317     -22.410  -2.330  -5.922  0.00  0.00      APRO C
ATOM   4990  HB  ILE A 317     -22.171  -1.823  -6.891  0.00  0.00      APRO  
ATOM   4991  CG2 ILE A 317     -22.888  -1.330  -4.846  0.00  0.00      APRO C
ATOM   4992 HG21 ILE A 317     -22.136  -0.527  -4.697  0.00  0.00      APRO  
ATOM   4993 HG22 ILE A 317     -23.840  -0.847  -5.150  0.00  0.00      APRO  
ATOM   4994 HG23 ILE A 317     -23.048  -1.840  -3.873  0.00  0.00      APRO  
ATOM   4995  CG1 ILE A 317     -21.111  -3.052  -5.492  0.00  0.00      APRO C
ATOM   4996 HG11 ILE A 317     -21.316  -3.706  -4.615  0.00  0.00      APRO  
ATOM   4997 HG12 ILE A 317     -20.773  -3.712  -6.323  0.00  0.00      APRO  
ATOM   4998  CD  ILE A 317     -19.952  -2.103  -5.141  0.00  0.00      APRO  
ATOM   4999  HD1 ILE A 317     -19.037  -2.686  -4.898  0.00  0.00      APRO  
ATOM   5000  HD2 ILE A 317     -19.721  -1.433  -5.997  0.00  0.00      APRO  
ATOM   5001  HD3 ILE A 317     -20.204  -1.476  -4.260  0.00  0.00      APRO  
ATOM   5002  C   ILE A 317     -23.099  -4.188  -7.408  0.00  0.00      APRO C
ATOM   5003  O   ILE A 317     -22.887  -5.391  -7.256  0.00  0.00      APRO O
ATOM   5004  N   THR A 318     -22.932  -3.592  -8.599  0.00  0.00      APRO N
ATOM   5005  HN  THR A 318     -23.248  -2.658  -8.765  0.00  0.00      APRO  
ATOM   5006  CA  THR A 318     -22.291  -4.220  -9.747  0.00  0.00      APRO C
ATOM   5007  HA  THR A 318     -22.722  -5.210  -9.805  0.00  0.00      APRO  
ATOM   5008  CB  THR A 318     -22.485  -3.447 -11.044  0.00  0.00      APRO C
ATOM   5009  HB  THR A 318     -21.704  -3.823 -11.749  0.00  0.00      APRO  
ATOM   5010  OG1 THR A 318     -22.247  -2.065 -10.836  0.00  0.00      APRO O
ATOM   5011  HG1 THR A 318     -22.399  -1.647 -11.690  0.00  0.00      APRO  
ATOM   5012  CG2 THR A 318     -23.934  -3.565 -11.514  0.00  0.00      APRO C
ATOM   5013 HG21 THR A 318     -24.064  -3.103 -12.515  0.00  0.00      APRO  
ATOM   5014 HG22 THR A 318     -24.231  -4.633 -11.590  0.00  0.00      APRO  
ATOM   5015 HG23 THR A 318     -24.627  -3.061 -10.806  0.00  0.00      APRO  
ATOM   5016  C   THR A 318     -20.791  -4.411  -9.557  0.00  0.00      APRO C
ATOM   5017  O   THR A 318     -20.164  -3.841  -8.666  0.00  0.00      APRO O
ATOM   5018  N   TYR A 319     -20.171  -5.269 -10.396  0.00  0.00      APRO N
ATOM   5019  HN  TYR A 319     -20.687  -5.759 -11.096  0.00  0.00      APRO  
ATOM   5020  CA  TYR A 319     -18.751  -5.563 -10.377  1.00  0.00      APRO C
ATOM   5021  HA  TYR A 319     -18.578  -6.050  -9.425  0.00  0.00      APRO  
ATOM   5022  CB  TYR A 319     -18.401  -6.538 -11.538  0.00  0.00      APRO C
ATOM   5023  HB1 TYR A 319     -19.130  -7.377 -11.541  0.00  0.00      APRO  
ATOM   5024  HB2 TYR A 319     -18.486  -6.025 -12.521  0.00  0.00      APRO  
ATOM   5025  CG  TYR A 319     -17.029  -7.149 -11.405  0.00  0.00      APRO C
ATOM   5026  CD1 TYR A 319     -16.703  -7.880 -10.252  0.00  0.00      APRO C
ATOM   5027  HD1 TYR A 319     -17.416  -7.952  -9.442  0.00  0.00      APRO  
ATOM   5028  CE1 TYR A 319     -15.455  -8.499 -10.130  0.00  0.00      APRO C
ATOM   5029  HE1 TYR A 319     -15.193  -9.035  -9.230  0.00  0.00      APRO  
ATOM   5030  CZ  TYR A 319     -14.527  -8.423 -11.174  0.00  0.00      APRO C
ATOM   5031  OH  TYR A 319     -13.302  -9.106 -11.053  0.00  0.00      APRO O
ATOM   5032  HH  TYR A 319     -12.831  -9.001 -11.882  0.00  0.00      APRO  
ATOM   5033  CD2 TYR A 319     -16.072  -7.041 -12.431  0.00  0.00      APRO C
ATOM   5034  HD2 TYR A 319     -16.272  -6.420 -13.293  0.00  0.00      APRO  
ATOM   5035  CE2 TYR A 319     -14.833  -7.694 -12.323  0.00  0.00      APRO C
ATOM   5036  HE2 TYR A 319     -14.112  -7.611 -13.123  0.00  0.00      APRO  
ATOM   5037  C   TYR A 319     -17.844  -4.330 -10.425  0.00  0.00      APRO C
ATOM   5038  O   TYR A 319     -17.984  -3.422 -11.238  0.00  0.00      APRO O
ATOM   5039  N   MET A 320     -16.863  -4.286  -9.513  0.00  0.00      APRO N
ATOM   5040  HN  MET A 320     -16.586  -5.101  -9.008  0.00  0.00      APRO  
ATOM   5041  CA  MET A 320     -16.123  -3.093  -9.172  0.00  0.00      APRO C
ATOM   5042  HA  MET A 320     -16.740  -2.259  -9.484  0.00  0.00      APRO  
ATOM   5043  CB  MET A 320     -15.888  -3.056  -7.642  0.00  0.00      APRO C
ATOM   5044  HB1 MET A 320     -15.348  -2.106  -7.420  0.00  0.00      APRO  
ATOM   5045  HB2 MET A 320     -16.868  -2.987  -7.119  0.00  0.00      APRO  
ATOM   5046  CG  MET A 320     -15.061  -4.232  -7.075  0.00  0.00      APRO C
ATOM   5047  HG1 MET A 320     -14.159  -4.405  -7.699  0.00  0.00      APRO  
ATOM   5048  HG2 MET A 320     -14.717  -3.985  -6.047  0.00  0.00      APRO  
ATOM   5049  SD  MET A 320     -15.979  -5.805  -7.004  0.00  0.00      APRO S
ATOM   5050  CE  MET A 320     -14.546  -6.879  -6.820  0.00  0.00      APRO C
ATOM   5051  HE1 MET A 320     -14.854  -7.945  -6.762  0.00  0.00      APRO  
ATOM   5052  HE2 MET A 320     -13.853  -6.771  -7.682  0.00  0.00      APRO  
ATOM   5053  HE3 MET A 320     -13.981  -6.637  -5.894  0.00  0.00      APRO  
ATOM   5054  C   MET A 320     -14.795  -2.977  -9.896  0.00  0.00      APRO C
ATOM   5055  O   MET A 320     -13.979  -2.099  -9.613  0.00  0.00      APRO O
ATOM   5056  N   ARG A 321     -14.541  -3.857 -10.878  0.00  0.00      APRO N
ATOM   5057  HN  ARG A 321     -15.126  -4.653 -11.013  0.00  0.00      APRO  
ATOM   5058  CA  ARG A 321     -13.425  -3.710 -11.785  0.00  0.00      APRO C
ATOM   5059  HA  ARG A 321     -12.843  -2.835 -11.521  0.00  0.00      APRO  
ATOM   5060  CB  ARG A 321     -12.519  -4.959 -11.777  0.00  0.00      APRO C
ATOM   5061  HB1 ARG A 321     -13.181  -5.830 -11.996  0.00  0.00      APRO  
ATOM   5062  HB2 ARG A 321     -11.798  -4.902 -12.623  0.00  0.00      APRO
[truncated: 14,369,394 more chars]
