# Supplementary material for: Networked salt-bridges mediate magnesium-dependent conformational dynamics and functional regulation in type IA topoisomerases
Source: Nat Commun. 2026 Apr 30;17:5907. doi: 10.1038/s41467-026-72556-9 (PMC13338365; doi:10.1038/s41467-026-72556-9)
Supplement: Supplementary file 11 — Source Data 8 [file 41467_2026_72556_MOESM11_ESM.zip › MD/MD system set-up.xlsx]

## Sheet: ectopo3
ectopo3
Column1	WT	2E2Q	R447G
Sim box dim (ÅxÅxÅ)	148x109x109	148x109x109	148x109x109
total number of atoms	172536	172539	172523
total number of water	53910	53910	53910
Salt concentration	100 mM NaCl;3 mM MgCl2	100 mM NaCl;3 mM MgCl2	100 mM NaCl;3 mM MgCl2
Protein	1	1	1
Nucleic	1	1	1

## Sheet: ectopo1
ectopo1
Column1	WT
Sim box dim (ÅxÅxÅ)	147x117x108
total number of atoms	186953
total number of water	57498
Salt concentration	100 mM NaCl;3 mM MgCl2
Protein	1
Nucleic	1
