# Supplementary material for: Networked salt-bridges mediate magnesium-dependent conformational dynamics and functional regulation in type IA topoisomerases
Source: Nat Commun. 2026 Apr 30;17:5907. doi: 10.1038/s41467-026-72556-9 (PMC13338365; doi:10.1038/s41467-026-72556-9)
Supplement: Supplementary file 11 — Source Data 8 [file 41467_2026_72556_MOESM11_ESM.zip › MD/R447G/R447G_wb_mg.pdb]

CRYST1  150.000  110.000  110.000  90.00  90.00  90.00 P 1           1
ATOM      1  N   MET A   1     -15.672 -37.989  -8.679  0.00  0.00      APRO N
ATOM      2  HT1 MET A   1     -16.105 -38.870  -8.490  0.00  0.00      APRO  
ATOM      3  HT2 MET A   1     -14.710 -38.016  -8.407  0.00  0.00      APRO  
ATOM      4  HT3 MET A   1     -15.745 -37.776  -9.653  0.00  0.00      APRO  
ATOM      5  CA  MET A   1     -16.376 -36.917  -7.888  0.00  0.00      APRO C
ATOM      6  HA  MET A   1     -17.399 -36.885  -8.242  0.00  0.00      APRO  
ATOM      7  CB  MET A   1     -16.420 -37.313  -6.374  0.00  0.00      APRO C
ATOM      8  HB1 MET A   1     -16.799 -36.424  -5.817  0.00  0.00      APRO  
ATOM      9  HB2 MET A   1     -17.173 -38.119  -6.225  0.00  0.00      APRO  
ATOM     10  CG  MET A   1     -15.099 -37.745  -5.682  0.00  0.00      APRO C
ATOM     11  HG1 MET A   1     -15.296 -38.060  -4.635  0.00  0.00      APRO  
ATOM     12  HG2 MET A   1     -14.664 -38.616  -6.219  0.00  0.00      APRO  
ATOM     13  SD  MET A   1     -13.788 -36.496  -5.577  0.00  0.00      APRO S
ATOM     14  CE  MET A   1     -14.635 -35.355  -4.465  0.00  0.00      APRO C
ATOM     15  HE1 MET A   1     -14.004 -34.466  -4.253  0.00  0.00      APRO  
ATOM     16  HE2 MET A   1     -15.589 -34.999  -4.910  0.00  0.00      APRO  
ATOM     17  HE3 MET A   1     -14.872 -35.843  -3.495  0.00  0.00      APRO  
ATOM     18  C   MET A   1     -15.762 -35.545  -8.133  0.00  0.00      APRO C
ATOM     19  O   MET A   1     -14.704 -35.472  -8.758  0.00  0.00      APRO O
ATOM     20  N   ARG A   2     -16.402 -34.442  -7.666  0.00  0.00      APRO N
ATOM     21  HN  ARG A   2     -17.262 -34.517  -7.167  0.00  0.00      APRO  
ATOM     22  CA  ARG A   2     -15.874 -33.095  -7.864  0.00  0.00      APRO C
ATOM     23  HA  ARG A   2     -15.173 -33.120  -8.690  0.00  0.00      APRO  
ATOM     24  CB  ARG A   2     -16.970 -32.022  -8.159  0.00  0.00      APRO C
ATOM     25  HB1 ARG A   2     -17.954 -32.524  -7.999  0.00  0.00      APRO  
ATOM     26  HB2 ARG A   2     -16.913 -31.212  -7.398  0.00  0.00      APRO  
ATOM     27  CG  ARG A   2     -16.907 -31.470  -9.598  0.00  0.00      APRO C
ATOM     28  HG1 ARG A   2     -15.861 -31.560  -9.966  0.00  0.00      APRO  
ATOM     29  HG2 ARG A   2     -17.516 -32.124 -10.264  0.00  0.00      APRO  
ATOM     30  CD  ARG A   2     -17.418 -30.039  -9.836  0.00  0.00      APRO C
ATOM     31  HD1 ARG A   2     -16.636 -29.310  -9.522  0.00  0.00      APRO  
ATOM     32  HD2 ARG A   2     -17.659 -29.864 -10.911  0.00  0.00      APRO  
ATOM     33  NE  ARG A   2     -18.671 -29.817  -9.049  0.00  0.00      APRO N
ATOM     34  HE  ARG A   2     -18.853 -30.547  -8.380  0.00  0.00      APRO  
ATOM     35  CZ  ARG A   2     -19.491 -28.768  -9.192  0.00  0.00      APRO C
ATOM     36  NH1 ARG A   2     -19.378 -27.912 -10.199  0.00  0.00      APRO N
ATOM     37 HH11 ARG A   2     -19.982 -27.130 -10.267  0.00  0.00      APRO  
ATOM     38 HH12 ARG A   2     -18.577 -28.026 -10.791  0.00  0.00      APRO  
ATOM     39  NH2 ARG A   2     -20.443 -28.578  -8.283  0.00  0.00      APRO N
ATOM     40 HH21 ARG A   2     -21.114 -27.862  -8.413  0.00  0.00      APRO  
ATOM     41 HH22 ARG A   2     -20.571 -29.296  -7.611  0.00  0.00      APRO  
ATOM     42  C   ARG A   2     -15.096 -32.629  -6.650  0.00  0.00      APRO C
ATOM     43  O   ARG A   2     -15.633 -32.551  -5.545  0.00  0.00      APRO O
ATOM     44  N   LEU A   3     -13.815 -32.267  -6.844  0.00  0.00      APRO N
ATOM     45  HN  LEU A   3     -13.347 -32.347  -7.722  0.00  0.00      APRO  
ATOM     46  CA  LEU A   3     -12.996 -31.724  -5.781  0.00  0.00      APRO C
ATOM     47  HA  LEU A   3     -13.549 -31.857  -4.860  0.00  0.00      APRO  
ATOM     48  CB  LEU A   3     -11.615 -32.419  -5.723  0.00  0.00      APRO C
ATOM     49  HB1 LEU A   3     -11.801 -33.510  -5.590  0.00  0.00      APRO  
ATOM     50  HB2 LEU A   3     -11.114 -32.311  -6.710  0.00  0.00      APRO  
ATOM     51  CG  LEU A   3     -10.688 -31.930  -4.587  0.00  0.00      APRO C
ATOM     52  HG  LEU A   3     -10.624 -30.820  -4.688  0.00  0.00      APRO  
ATOM     53  CD1 LEU A   3     -11.261 -32.285  -3.207  0.00  0.00      APRO C
ATOM     54 HD11 LEU A   3     -10.562 -31.971  -2.402  0.00  0.00      APRO  
ATOM     55 HD12 LEU A   3     -12.234 -31.774  -3.044  0.00  0.00      APRO  
ATOM     56 HD13 LEU A   3     -11.421 -33.381  -3.119  0.00  0.00      APRO  
ATOM     57  CD2 LEU A   3      -9.277 -32.505  -4.763  0.00  0.00      APRO C
ATOM     58 HD21 LEU A   3      -8.607 -32.137  -3.956  0.00  0.00      APRO  
ATOM     59 HD22 LEU A   3      -9.278 -33.613  -4.721  0.00  0.00      APRO  
ATOM     60 HD23 LEU A   3      -8.848 -32.192  -5.740  0.00  0.00      APRO  
ATOM     61  C   LEU A   3     -12.779 -30.238  -5.974  0.00  0.00      APRO C
ATOM     62  O   LEU A   3     -12.224 -29.795  -6.977  0.00  0.00      APRO O
ATOM     63  N   PHE A   4     -13.188 -29.423  -4.987  0.00  0.00      APRO N
ATOM     64  HN  PHE A   4     -13.756 -29.731  -4.225  0.00  0.00      APRO  
ATOM     65  CA  PHE A   4     -12.836 -28.016  -4.944  0.00  0.00      APRO C
ATOM     66  HA  PHE A   4     -12.511 -27.738  -5.939  0.00  0.00      APRO  
ATOM     67  CB  PHE A   4     -13.973 -27.136  -4.379  0.00  0.00      APRO C
ATOM     68  HB1 PHE A   4     -14.355 -27.593  -3.440  0.00  0.00      APRO  
ATOM     69  HB2 PHE A   4     -13.603 -26.120  -4.122  0.00  0.00      APRO  
ATOM     70  CG  PHE A   4     -15.160 -27.015  -5.298  0.00  0.00      APRO C
ATOM     71  CD1 PHE A   4     -16.121 -28.037  -5.398  0.00  0.00      APRO C
ATOM     72  HD1 PHE A   4     -15.979 -28.960  -4.852  0.00  0.00      APRO  
ATOM     73  CE1 PHE A   4     -17.256 -27.872  -6.203  0.00  0.00      APRO C
ATOM     74  HE1 PHE A   4     -17.987 -28.665  -6.276  0.00  0.00      APRO  
ATOM     75  CZ  PHE A   4     -17.446 -26.677  -6.907  0.00  0.00      APRO C
ATOM     76  HZ  PHE A   4     -18.329 -26.543  -7.515  0.00  0.00      APRO  
ATOM     77  CD2 PHE A   4     -15.362 -25.823  -6.015  0.00  0.00      APRO C
ATOM     78  HD2 PHE A   4     -14.625 -25.033  -5.969  0.00  0.00      APRO  
ATOM     79  CE2 PHE A   4     -16.498 -25.652  -6.816  0.00  0.00      APRO C
ATOM     80  HE2 PHE A   4     -16.638 -24.729  -7.362  0.00  0.00      APRO  
ATOM     81  C   PHE A   4     -11.648 -27.827  -4.019  0.00  0.00      APRO C
ATOM     82  O   PHE A   4     -11.656 -28.288  -2.880  0.00  0.00      APRO O
ATOM     83  N   ILE A   5     -10.598 -27.122  -4.479  0.00  0.00      APRO N
ATOM     84  HN  ILE A   5     -10.544 -26.760  -5.407  0.00  0.00      APRO  
ATOM     85  CA  ILE A   5      -9.436 -26.823  -3.653  0.00  0.00      APRO C
ATOM     86  HA  ILE A   5      -9.585 -27.299  -2.692  0.00  0.00      APRO  
ATOM     87  CB  ILE A   5      -8.114 -27.258  -4.280  0.00  0.00      APRO C
ATOM     88  HB  ILE A   5      -8.042 -26.660  -5.224  0.00  0.00      APRO  
ATOM     89  CG2 ILE A   5      -6.976 -27.028  -3.256  0.00  0.00      APRO C
ATOM     90 HG21 ILE A   5      -5.985 -27.186  -3.731  0.00  0.00      APRO  
ATOM     91 HG22 ILE A   5      -7.000 -25.989  -2.864  0.00  0.00      APRO  
ATOM     92 HG23 ILE A   5      -7.065 -27.728  -2.399  0.00  0.00      APRO  
ATOM     93  CG1 ILE A   5      -8.183 -28.747  -4.694  0.00  0.00      APRO C
ATOM     94 HG11 ILE A   5      -8.426 -29.374  -3.807  0.00  0.00      APRO  
ATOM     95 HG12 ILE A   5      -9.012 -28.880  -5.427  0.00  0.00      APRO  
ATOM     96  CD  ILE A   5      -6.892 -29.280  -5.338  0.00  0.00      APRO  
ATOM     97  HD1 ILE A   5      -7.030 -30.334  -5.663  0.00  0.00      APRO  
ATOM     98  HD2 ILE A   5      -6.620 -28.674  -6.229  0.00  0.00      APRO  
ATOM     99  HD3 ILE A   5      -6.046 -29.250  -4.620  0.00  0.00      APRO  
ATOM    100  C   ILE A   5      -9.408 -25.334  -3.403  0.00  0.00      APRO C
ATOM    101  O   ILE A   5      -9.098 -24.535  -4.284  0.00  0.00      APRO O
ATOM    102  N   ALA A   6      -9.752 -24.927  -2.171  0.00  0.00      APRO N
ATOM    103  HN  ALA A   6      -9.995 -25.592  -1.465  0.00  0.00      APRO  
ATOM    104  CA  ALA A   6      -9.802 -23.545  -1.763  0.00  0.00      APRO C
ATOM    105  HA  ALA A   6     -10.060 -22.917  -2.608  0.00  0.00      APRO  
ATOM    106  CB  ALA A   6     -10.856 -23.372  -0.654  0.00  0.00      APRO C
ATOM    107  HB1 ALA A   6     -11.851 -23.687  -1.033  0.00  0.00      APRO  
ATOM    108  HB2 ALA A   6     -10.612 -24.001   0.230  0.00  0.00      APRO  
ATOM    109  HB3 ALA A   6     -10.934 -22.313  -0.325  0.00  0.00      APRO  
ATOM    110  C   ALA A   6      -8.463 -23.047  -1.252  0.00  0.00      APRO C
ATOM    111  O   ALA A   6      -7.588 -23.810  -0.854  0.00  0.00      APRO O
ATOM    112  N   GLU A   7      -8.286 -21.718  -1.216  0.00  0.00      APRO N
ATOM    113  HN  GLU A   7      -8.951 -21.080  -1.594  0.00  0.00      APRO  
ATOM    114  CA  GLU A   7      -7.122 -21.079  -0.631  0.00  0.00      APRO C
ATOM    115  HA  GLU A   7      -6.262 -21.483  -1.150  0.00  0.00      APRO  
ATOM    116  CB  GLU A   7      -7.284 -19.558  -0.811  0.00  0.00      APRO C
ATOM    117  HB1 GLU A   7      -7.316 -19.339  -1.903  0.00  0.00      APRO  
ATOM    118  HB2 GLU A   7      -8.268 -19.233  -0.406  0.00  0.00      APRO  
ATOM    119  CG  GLU A   7      -6.149 -18.727  -0.165  0.00  0.00      APRO C
ATOM    120  HG1 GLU A   7      -6.565 -18.102   0.646  0.00  0.00      APRO  
ATOM    121  HG2 GLU A   7      -5.361 -19.386   0.251  0.00  0.00      APRO  
ATOM    122  CD  GLU A   7      -5.481 -17.748  -1.116  0.00  0.00      APRO C
ATOM    123  OE1 GLU A   7      -5.556 -17.944  -2.357  0.00  0.00      APRO O
ATOM    124  OE2 GLU A   7      -4.852 -16.816  -0.556  0.00  0.00      APRO O
ATOM    125  C   GLU A   7      -6.915 -21.340   0.861  0.00  0.00      APRO C
ATOM    126  O   GLU A   7      -5.796 -21.487   1.356  0.00  0.00      APRO O
ATOM    127  N   LYS A   8      -8.020 -21.354   1.627  0.00  0.00      APRO N
ATOM    128  HN  LYS A   8      -8.940 -21.437   1.248  0.00  0.00      APRO  
ATOM    129  CA  LYS A   8      -7.957 -21.250   3.065  0.00  0.00      APRO C
ATOM    130  HA  LYS A   8      -7.121 -21.851   3.400  0.00  0.00      APRO  
ATOM    131  CB  LYS A   8      -7.768 -19.761   3.496  0.00  0.00      APRO C
ATOM    132  HB1 LYS A   8      -7.949 -19.712   4.595  0.00  0.00      APRO  
ATOM    133  HB2 LYS A   8      -6.704 -19.471   3.341  0.00  0.00      APRO  
ATOM    134  CG  LYS A   8      -8.700 -18.743   2.802  0.00  0.00      APRO C
ATOM    135  HG1 LYS A   8      -8.564 -18.818   1.699  0.00  0.00      APRO  
ATOM    136  HG2 LYS A   8      -9.759 -19.010   3.025  0.00  0.00      APRO  
ATOM    137  CD  LYS A   8      -8.425 -17.288   3.232  0.00  0.00      APRO C
ATOM    138  HD1 LYS A   8      -8.886 -17.124   4.233  0.00  0.00      APRO  
ATOM    139  HD2 LYS A   8      -7.324 -17.163   3.348  0.00  0.00      APRO  
ATOM    140  CE  LYS A   8      -8.946 -16.215   2.253  0.00  0.00      APRO C
ATOM    141  HE1 LYS A   8      -9.982 -16.456   1.925  0.00  0.00      APRO  
ATOM    142  HE2 LYS A   8      -8.955 -15.214   2.739  0.00  0.00      APRO  
ATOM    143  NZ  LYS A   8      -8.092 -16.139   1.058  0.00  0.00      APRO N
ATOM    144  HZ1 LYS A   8      -8.455 -15.414   0.406  0.00  0.00      APRO  
ATOM    145  HZ2 LYS A   8      -7.121 -15.895   1.340  0.00  0.00      APRO  
ATOM    146  HZ3 LYS A   8      -8.087 -17.062   0.578  0.00  0.00      APRO  
ATOM    147  C   LYS A   8      -9.216 -21.835   3.689  0.00  0.00      APRO C
ATOM    148  O   LYS A   8     -10.235 -21.937   2.995  0.00  0.00      APRO O
ATOM    149  N   PRO A   9      -9.225 -22.220   4.981  0.00  0.00      APRO N
ATOM    150  CD  PRO A   9      -8.002 -22.394   5.783  0.00  0.00      APRO C
ATOM    151  HD1 PRO A   9      -7.620 -21.412   6.144  0.00  0.00      APRO  
ATOM    152  HD2 PRO A   9      -7.204 -22.897   5.189  0.00  0.00      APRO  
ATOM    153  CA  PRO A   9     -10.362 -22.896   5.606  0.00  0.00      APRO C
ATOM    154  HA  PRO A   9     -10.502 -23.854   5.120  0.00  0.00      APRO  
ATOM    155  CB  PRO A   9      -9.917 -23.107   7.062  0.00  0.00      APRO C
ATOM    156  HB1 PRO A   9     -10.356 -24.028   7.506  0.00  0.00      APRO  
ATOM    157  HB2 PRO A   9     -10.150 -22.228   7.704  0.00  0.00      APRO  
ATOM    158  CG  PRO A   9      -8.400 -23.271   6.973  0.00  0.00      APRO C
ATOM    159  HG1 PRO A   9      -8.130 -24.336   6.834  0.00  0.00      APRO  
ATOM    160  HG2 PRO A   9      -7.882 -22.904   7.889  0.00  0.00      APRO  
ATOM    161  C   PRO A   9     -11.667 -22.130   5.576  0.00  0.00      APRO C
ATOM    162  O   PRO A   9     -12.735 -22.735   5.540  0.00  0.00      APRO O
ATOM    163  N   SER A  10     -11.616 -20.787   5.658  0.00  0.00      APRO N
ATOM    164  HN  SER A  10     -10.759 -20.281   5.751  0.00  0.00      APRO  
ATOM    165  CA  SER A  10     -12.800 -19.949   5.619  0.00  0.00      APRO C
ATOM    166  HA  SER A  10     -13.471 -20.388   6.346  0.00  0.00      APRO  
ATOM    167  CB  SER A  10     -12.506 -18.491   6.056  0.00  0.00      APRO C
ATOM    168  HB1 SER A  10     -13.463 -17.922   6.029  0.00  0.00      APRO  
ATOM    169  HB2 SER A  10     -12.141 -18.468   7.108  0.00  0.00      APRO  
ATOM    170  OG  SER A  10     -11.575 -17.832   5.192  0.00  0.00      APRO O
ATOM    171  HG1 SER A  10     -11.620 -16.889   5.394  0.00  0.00      APRO  
ATOM    172  C   SER A  10     -13.517 -19.950   4.288  0.00  0.00      APRO C
ATOM    173  O   SER A  10     -14.741 -20.051   4.242  0.00  0.00      APRO O
ATOM    174  N   LEU A  11     -12.764 -19.878   3.176  0.00  0.00      APRO N
ATOM    175  HN  LEU A  11     -11.770 -19.794   3.212  0.00  0.00      APRO  
ATOM    176  CA  LEU A  11     -13.310 -19.915   1.836  0.00  0.00      APRO C
ATOM    177  HA  LEU A  11     -14.098 -19.173   1.808  0.00  0.00      APRO  
ATOM    178  CB  LEU A  11     -12.224 -19.586   0.796  0.00  0.00      APRO C
ATOM    179  HB1 LEU A  11     -11.685 -18.680   1.158  0.00  0.00      APRO  
ATOM    180  HB2 LEU A  11     -11.473 -20.407   0.785  0.00  0.00      APRO  
ATOM    181  CG  LEU A  11     -12.784 -19.320  -0.614  0.00  0.00      APRO C
ATOM    182  HG  LEU A  11     -13.552 -20.103  -0.825  0.00  0.00      APRO  
ATOM    183  CD1 LEU A  11     -13.397 -17.920  -0.738  0.00  0.00      APRO C
ATOM    184 HD11 LEU A  11     -13.749 -17.739  -1.776  0.00  0.00      APRO  
ATOM    185 HD12 LEU A  11     -14.264 -17.810  -0.052  0.00  0.00      APRO  
ATOM    186 HD13 LEU A  11     -12.648 -17.140  -0.485  0.00  0.00      APRO  
ATOM    187  CD2 LEU A  11     -11.668 -19.464  -1.644  0.00  0.00      APRO C
ATOM    188 HD21 LEU A  11     -12.064 -19.293  -2.669  0.00  0.00      APRO  
ATOM    189 HD22 LEU A  11     -10.854 -18.732  -1.471  0.00  0.00      APRO  
ATOM    190 HD23 LEU A  11     -11.233 -20.486  -1.606  0.00  0.00      APRO  
ATOM    191  C   LEU A  11     -13.935 -21.260   1.512  0.00  0.00      APRO C
ATOM    192  O   LEU A  11     -15.016 -21.345   0.938  0.00  0.00      APRO O
ATOM    193  N   ALA A  12     -13.283 -22.366   1.934  0.00  0.00      APRO N
ATOM    194  HN  ALA A  12     -12.397 -22.313   2.393  0.00  0.00      APRO  
ATOM    195  CA  ALA A  12     -13.813 -23.703   1.756  0.00  0.00      APRO C
ATOM    196  HA  ALA A  12     -13.971 -23.891   0.700  0.00  0.00      APRO  
ATOM    197  CB  ALA A  12     -12.813 -24.737   2.293  0.00  0.00      APRO C
ATOM    198  HB1 ALA A  12     -11.840 -24.622   1.768  0.00  0.00      APRO  
ATOM    199  HB2 ALA A  12     -12.634 -24.592   3.381  0.00  0.00      APRO  
ATOM    200  HB3 ALA A  12     -13.171 -25.776   2.129  0.00  0.00      APRO  
ATOM    201  C   ALA A  12     -15.156 -23.920   2.436  0.00  0.00      APRO C
ATOM    202  O   ALA A  12     -16.069 -24.508   1.864  0.00  0.00      APRO O
ATOM    203  N   ARG A  13     -15.327 -23.393   3.664  0.00  0.00      APRO N
ATOM    204  HN  ARG A  13     -14.563 -22.979   4.153  0.00  0.00      APRO  
ATOM    205  CA  ARG A  13     -16.608 -23.394   4.340  0.00  0.00      APRO C
ATOM    206  HA  ARG A  13     -16.939 -24.424   4.393  0.00  0.00      APRO  
ATOM    207  CB  ARG A  13     -16.458 -22.886   5.792  0.00  0.00      APRO C
ATOM    208  HB1 ARG A  13     -15.786 -21.996   5.747  0.00  0.00      APRO  
ATOM    209  HB2 ARG A  13     -17.439 -22.510   6.158  0.00  0.00      APRO  
ATOM    210  CG  ARG A  13     -15.847 -23.977   6.689  0.00  0.00      APRO C
ATOM    211  HG1 ARG A  13     -16.408 -24.923   6.527  0.00  0.00      APRO  
ATOM    212  HG2 ARG A  13     -14.806 -24.184   6.349  0.00  0.00      APRO  
ATOM    213  CD  ARG A  13     -15.775 -23.625   8.177  0.00  0.00      APRO C
ATOM    214  HD1 ARG A  13     -16.637 -22.972   8.445  0.00  0.00      APRO  
ATOM    215  HD2 ARG A  13     -15.806 -24.539   8.815  0.00  0.00      APRO  
ATOM    216  NE  ARG A  13     -14.475 -22.917   8.429  0.00  0.00      APRO N
ATOM    217  HE  ARG A  13     -13.673 -23.517   8.331  0.00  0.00      APRO  
ATOM    218  CZ  ARG A  13     -14.343 -21.627   8.752  0.00  0.00      APRO C
ATOM    219  NH1 ARG A  13     -15.372 -20.789   8.684  0.00  0.00      APRO N
ATOM    220 HH11 ARG A  13     -15.256 -19.830   8.902  0.00  0.00      APRO  
ATOM    221 HH12 ARG A  13     -16.213 -21.151   8.276  0.00  0.00      APRO  
ATOM    222  NH2 ARG A  13     -13.153 -21.163   9.128  0.00  0.00      APRO N
ATOM    223 HH21 ARG A  13     -13.066 -20.231   9.451  0.00  0.00      APRO  
ATOM    224 HH22 ARG A  13     -12.435 -21.832   9.268  0.00  0.00      APRO  
ATOM    225  C   ARG A  13     -17.695 -22.625   3.607  0.00  0.00      APRO C
ATOM    226  O   ARG A  13     -18.809 -23.118   3.496  0.00  0.00      APRO O
ATOM    227  N   ALA A  14     -17.395 -21.439   3.039  0.00  0.00      APRO N
ATOM    228  HN  ALA A  14     -16.497 -21.014   3.148  0.00  0.00      APRO  
ATOM    229  CA  ALA A  14     -18.347 -20.690   2.230  0.00  0.00      APRO C
ATOM    230  HA  ALA A  14     -19.243 -20.506   2.812  0.00  0.00      APRO  
ATOM    231  CB  ALA A  14     -17.746 -19.316   1.871  0.00  0.00      APRO C
ATOM    232  HB1 ALA A  14     -17.468 -18.776   2.801  0.00  0.00      APRO  
ATOM    233  HB2 ALA A  14     -16.827 -19.431   1.255  0.00  0.00      APRO  
ATOM    234  HB3 ALA A  14     -18.471 -18.686   1.312  0.00  0.00      APRO  
ATOM    235  C   ALA A  14     -18.799 -21.421   0.959  0.00  0.00      APRO C
ATOM    236  O   ALA A  14     -19.965 -21.399   0.576  0.00  0.00      APRO O
ATOM    237  N   ILE A  15     -17.875 -22.125   0.273  0.00  0.00      APRO N
ATOM    238  HN  ILE A  15     -16.903 -22.080   0.492  0.00  0.00      APRO  
ATOM    239  CA  ILE A  15     -18.197 -23.012  -0.843  0.00  0.00      APRO C
ATOM    240  HA  ILE A  15     -18.803 -22.426  -1.522  0.00  0.00      APRO  
ATOM    241  CB  ILE A  15     -16.935 -23.481  -1.567  0.00  0.00      APRO C
ATOM    242  HB  ILE A  15     -16.320 -23.970  -0.769  0.00  0.00      APRO  
ATOM    243  CG2 ILE A  15     -17.302 -24.395  -2.760  0.00  0.00      APRO C
ATOM    244 HG21 ILE A  15     -16.391 -24.861  -3.190  0.00  0.00      APRO  
ATOM    245 HG22 ILE A  15     -17.979 -25.214  -2.438  0.00  0.00      APRO  
ATOM    246 HG23 ILE A  15     -17.808 -23.817  -3.562  0.00  0.00      APRO  
ATOM    247  CG1 ILE A  15     -16.127 -22.262  -2.076  0.00  0.00      APRO C
ATOM    248 HG11 ILE A  15     -16.762 -21.643  -2.748  0.00  0.00      APRO  
ATOM    249 HG12 ILE A  15     -15.850 -21.624  -1.206  0.00  0.00      APRO  
ATOM    250  CD  ILE A  15     -14.834 -22.633  -2.821  0.00  0.00      APRO  
ATOM    251  HD1 ILE A  15     -14.276 -21.715  -3.107  0.00  0.00      APRO  
ATOM    252  HD2 ILE A  15     -14.175 -23.254  -2.177  0.00  0.00      APRO  
ATOM    253  HD3 ILE A  15     -15.057 -23.201  -3.748  0.00  0.00      APRO  
ATOM    254  C   ILE A  15     -19.049 -24.205  -0.407  0.00  0.00      APRO C
ATOM    255  O   ILE A  15     -20.007 -24.580  -1.081  0.00  0.00      APRO O
ATOM    256  N   ALA A  16     -18.742 -24.817   0.758  0.00  0.00      APRO N
ATOM    257  HN  ALA A  16     -17.937 -24.539   1.281  0.00  0.00      APRO  
ATOM    258  CA  ALA A  16     -19.522 -25.896   1.341  0.00  0.00      APRO C
ATOM    259  HA  ALA A  16     -19.578 -26.716   0.635  0.00  0.00      APRO  
ATOM    260  CB  ALA A  16     -18.848 -26.422   2.624  0.00  0.00      APRO C
ATOM    261  HB1 ALA A  16     -17.813 -26.752   2.393  0.00  0.00      APRO  
ATOM    262  HB2 ALA A  16     -18.788 -25.627   3.399  0.00  0.00      APRO  
ATOM    263  HB3 ALA A  16     -19.398 -27.289   3.049  0.00  0.00      APRO  
ATOM    264  C   ALA A  16     -20.960 -25.516   1.674  0.00  0.00      APRO C
ATOM    265  O   ALA A  16     -21.874 -26.284   1.393  0.00  0.00      APRO O
ATOM    266  N   ASP A  17     -21.166 -24.296   2.219  0.00  0.00      APRO N
ATOM    267  HN  ASP A  17     -20.384 -23.696   2.370  0.00  0.00      APRO  
ATOM    268  CA  ASP A  17     -22.427 -23.701   2.639  0.00  0.00      APRO C
ATOM    269  HA  ASP A  17     -22.789 -24.299   3.467  0.00  0.00      APRO  
ATOM    270  CB  ASP A  17     -22.074 -22.215   2.972  0.00  0.00      APRO C
ATOM    271  HB1 ASP A  17     -20.992 -22.139   3.200  0.00  0.00      APRO  
ATOM    272  HB2 ASP A  17     -22.295 -21.558   2.108  0.00  0.00      APRO  
ATOM    273  CG  ASP A  17     -22.800 -21.634   4.173  0.00  0.00      APRO C
ATOM    274  OD1 ASP A  17     -23.912 -22.110   4.505  0.00  0.00      APRO O
ATOM    275  OD2 ASP A  17     -22.219 -20.692   4.777  0.00  0.00      APRO O
ATOM    276  C   ASP A  17     -23.500 -23.769   1.540  0.00  0.00      APRO C
ATOM    277  O   ASP A  17     -24.643 -24.180   1.739  0.00  0.00      APRO O
ATOM    278  N   VAL A  18     -23.077 -23.421   0.307  0.00  0.00      APRO N
ATOM    279  HN  VAL A  18     -22.127 -23.151   0.175  0.00  0.00      APRO  
ATOM    280  CA  VAL A  18     -23.883 -23.394  -0.903  0.00  0.00      APRO C
ATOM    281  HA  VAL A  18     -24.865 -23.057  -0.595  0.00  0.00      APRO  
ATOM    282  CB  VAL A  18     -23.250 -22.348  -1.833  0.00  0.00      APRO C
ATOM    283  HB  VAL A  18     -22.141 -22.408  -1.703  0.00  0.00      APRO  
ATOM    284  CG1 VAL A  18     -23.555 -22.569  -3.327  0.00  0.00      APRO C
ATOM    285 HG11 VAL A  18     -23.101 -21.758  -3.937  0.00  0.00      APRO  
ATOM    286 HG12 VAL A  18     -23.138 -23.530  -3.692  0.00  0.00      APRO  
ATOM    287 HG13 VAL A  18     -24.651 -22.564  -3.509  0.00  0.00      APRO  
ATOM    288  CG2 VAL A  18     -23.754 -20.961  -1.386  0.00  0.00      APRO C
ATOM    289 HG21 VAL A  18     -23.357 -20.165  -2.052  0.00  0.00      APRO  
ATOM    290 HG22 VAL A  18     -24.864 -20.921  -1.416  0.00  0.00      APRO  
ATOM    291 HG23 VAL A  18     -23.425 -20.728  -0.352  0.00  0.00      APRO  
ATOM    292  C   VAL A  18     -24.058 -24.759  -1.588  0.00  0.00      APRO C
ATOM    293  O   VAL A  18     -24.998 -24.984  -2.351  0.00  0.00      APRO O
ATOM    294  N   LEU A  19     -23.183 -25.754  -1.343  0.00  0.00      APRO N
ATOM    295  HN  LEU A  19     -22.414 -25.671  -0.713  0.00  0.00      APRO  
ATOM    296  CA  LEU A  19     -23.290 -27.057  -1.990  0.00  0.00      APRO C
ATOM    297  HA  LEU A  19     -23.513 -26.847  -3.028  0.00  0.00      APRO  
ATOM    298  CB  LEU A  19     -21.934 -27.806  -1.944  0.00  0.00      APRO C
ATOM    299  HB1 LEU A  19     -21.514 -27.664  -0.921  0.00  0.00      APRO  
ATOM    300  HB2 LEU A  19     -22.120 -28.898  -2.051  0.00  0.00      APRO  
ATOM    301  CG  LEU A  19     -20.909 -27.312  -2.988  0.00  0.00      APRO C
ATOM    302  HG  LEU A  19     -20.883 -26.198  -2.907  0.00  0.00      APRO  
ATOM    303  CD1 LEU A  19     -19.523 -27.895  -2.685  0.00  0.00      APRO C
ATOM    304 HD11 LEU A  19     -18.791 -27.582  -3.460  0.00  0.00      APRO  
ATOM    305 HD12 LEU A  19     -19.158 -27.542  -1.697  0.00  0.00      APRO  
ATOM    306 HD13 LEU A  19     -19.559 -29.005  -2.670  0.00  0.00      APRO  
ATOM    307  CD2 LEU A  19     -21.320 -27.676  -4.426  0.00  0.00      APRO C
ATOM    308 HD21 LEU A  19     -20.571 -27.290  -5.151  0.00  0.00      APRO  
ATOM    309 HD22 LEU A  19     -21.390 -28.773  -4.567  0.00  0.00      APRO  
ATOM    310 HD23 LEU A  19     -22.307 -27.228  -4.674  0.00  0.00      APRO  
ATOM    311  C   LEU A  19     -24.428 -27.934  -1.439  0.00  0.00      APRO C
ATOM    312  O   LEU A  19     -24.918 -27.682  -0.339  0.00  0.00      APRO O
ATOM    313  N   PRO A  20     -24.935 -28.955  -2.141  0.00  0.00      APRO N
ATOM    314  CD  PRO A  20     -24.597 -29.268  -3.530  0.00  0.00      APRO C
ATOM    315  HD1 PRO A  20     -23.636 -29.827  -3.604  0.00  0.00      APRO  
ATOM    316  HD2 PRO A  20     -24.529 -28.348  -4.155  0.00  0.00      APRO  
ATOM    317  CA  PRO A  20     -25.978 -29.846  -1.634  0.00  0.00      APRO C
ATOM    318  HA  PRO A  20     -26.902 -29.282  -1.589  0.00  0.00      APRO  
ATOM    319  CB  PRO A  20     -26.153 -30.894  -2.743  0.00  0.00      APRO C
ATOM    320  HB1 PRO A  20     -27.207 -31.237  -2.842  0.00  0.00      APRO  
ATOM    321  HB2 PRO A  20     -25.480 -31.771  -2.610  0.00  0.00      APRO  
ATOM    322  CG  PRO A  20     -25.751 -30.145  -4.014  0.00  0.00      APRO C
ATOM    323  HG1 PRO A  20     -26.597 -29.559  -4.423  0.00  0.00      APRO  
ATOM    324  HG2 PRO A  20     -25.384 -30.822  -4.819  0.00  0.00      APRO  
ATOM    325  C   PRO A  20     -25.725 -30.496  -0.280  0.00  0.00      APRO C
ATOM    326  O   PRO A  20     -24.655 -31.048  -0.042  0.00  0.00      APRO O
ATOM    327  N   LYS A  21     -26.716 -30.451   0.629  0.00  0.00      APRO N
ATOM    328  HN  LYS A  21     -27.533 -29.899   0.468  0.00  0.00      APRO  
ATOM    329  CA  LYS A  21     -26.699 -31.174   1.889  0.00  0.00      APRO C
ATOM    330  HA  LYS A  21     -25.783 -30.878   2.386  0.00  0.00      APRO  
ATOM    331  CB  LYS A  21     -27.906 -30.762   2.778  0.00  0.00      APRO C
ATOM    332  HB1 LYS A  21     -28.786 -30.647   2.104  0.00  0.00      APRO  
ATOM    333  HB2 LYS A  21     -28.149 -31.600   3.469  0.00  0.00      APRO  
ATOM    334  CG  LYS A  21     -27.700 -29.453   3.561  0.00  0.00      APRO C
ATOM    335  HG1 LYS A  21     -26.647 -29.406   3.922  0.00  0.00      APRO  
ATOM    336  HG2 LYS A  21     -27.853 -28.591   2.872  0.00  0.00      APRO  
ATOM    337  CD  LYS A  21     -28.659 -29.370   4.763  0.00  0.00      APRO C
ATOM    338  HD1 LYS A  21     -29.705 -29.356   4.379  0.00  0.00      APRO  
ATOM    339  HD2 LYS A  21     -28.539 -30.299   5.367  0.00  0.00      APRO  
ATOM    340  CE  LYS A  21     -28.439 -28.154   5.673  0.00  0.00      APRO C
ATOM    341  HE1 LYS A  21     -28.819 -28.361   6.698  0.00  0.00      APRO  
ATOM    342  HE2 LYS A  21     -27.356 -27.908   5.742  0.00  0.00      APRO  
ATOM    343  NZ  LYS A  21     -29.148 -26.962   5.154  0.00  0.00      APRO N
ATOM    344  HZ1 LYS A  21     -28.988 -26.150   5.784  0.00  0.00      APRO  
ATOM    345  HZ2 LYS A  21     -28.795 -26.735   4.202  0.00  0.00      APRO  
ATOM    346  HZ3 LYS A  21     -30.167 -27.162   5.102  0.00  0.00      APRO  
ATOM    347  C   LYS A  21     -26.664 -32.706   1.735  0.00  0.00      APRO C
ATOM    348  O   LYS A  21     -27.080 -33.228   0.699  0.00  0.00      APRO O
ATOM    349  N   PRO A  22     -26.194 -33.482   2.714  0.00  0.00      APRO N
ATOM    350  CD  PRO A  22     -26.202 -34.938   2.569  0.00  0.00      APRO C
ATOM    351  HD1 PRO A  22     -25.594 -35.263   1.694  0.00  0.00      APRO  
ATOM    352  HD2 PRO A  22     -27.239 -35.330   2.454  0.00  0.00      APRO  
ATOM    353  CA  PRO A  22     -25.697 -33.063   4.022  0.00  0.00      APRO C
ATOM    354  HA  PRO A  22     -26.303 -32.257   4.418  0.00  0.00      APRO  
ATOM    355  CB  PRO A  22     -25.828 -34.337   4.866  0.00  0.00      APRO C
ATOM    356  HB1 PRO A  22     -26.845 -34.453   5.302  0.00  0.00      APRO  
ATOM    357  HB2 PRO A  22     -25.062 -34.392   5.671  0.00  0.00      APRO  
ATOM    358  CG  PRO A  22     -25.582 -35.469   3.864  0.00  0.00      APRO C
ATOM    359  HG1 PRO A  22     -26.047 -36.413   4.211  0.00  0.00      APRO  
ATOM    360  HG2 PRO A  22     -24.497 -35.664   3.698  0.00  0.00      APRO  
ATOM    361  C   PRO A  22     -24.258 -32.610   3.950  0.00  0.00      APRO C
ATOM    362  O   PRO A  22     -23.549 -32.957   3.014  0.00  0.00      APRO O
ATOM    363  N   HSE A  23     -23.820 -31.796   4.926  0.00  0.00      APRO N
ATOM    364  HN  HSE A  23     -24.395 -31.507   5.690  0.00  0.00      APRO  
ATOM    365  CA  HSE A  23     -22.472 -31.263   4.957  0.00  0.00      APRO C
ATOM    366  HA  HSE A  23     -21.970 -31.580   4.051  0.00  0.00      APRO  
ATOM    367  CB  HSE A  23     -22.494 -29.731   5.113  0.00  0.00      APRO C
ATOM    368  HB1 HSE A  23     -22.948 -29.494   6.100  0.00  0.00      APRO  
ATOM    369  HB2 HSE A  23     -21.453 -29.346   5.133  0.00  0.00      APRO  
ATOM    370  ND1 HSE A  23     -23.975 -27.895   4.343  0.00  0.00      APRO N
ATOM    371  CG  HSE A  23     -23.297 -29.061   4.044  0.00  0.00      APRO C
ATOM    372  CE1 HSE A  23     -24.430 -27.460   3.182  0.00  0.00      APRO C
ATOM    373  HE1 HSE A  23     -25.005 -26.540   3.046  0.00  0.00      APRO  
ATOM    374  NE2 HSE A  23     -24.104 -28.297   2.174  0.00  0.00      APRO N
ATOM    375  HE2 HSE A  23     -24.362 -28.204   1.213  0.00  0.00      APRO  
ATOM    376  CD2 HSE A  23     -23.372 -29.326   2.715  0.00  0.00      APRO C
ATOM    377  HD2 HSE A  23     -22.972 -30.156   2.150  0.00  0.00      APRO  
ATOM    378  C   HSE A  23     -21.719 -31.872   6.118  0.00  0.00      APRO C
ATOM    379  O   HSE A  23     -21.960 -31.561   7.285  0.00  0.00      APRO O
ATOM    380  N   ARG A  24     -20.778 -32.781   5.818  0.00  0.00      APRO N
ATOM    381  HN  ARG A  24     -20.481 -32.893   4.872  0.00  0.00      APRO  
ATOM    382  CA  ARG A  24     -20.149 -33.632   6.799  0.00  0.00      APRO C
ATOM    383  HA  ARG A  24     -20.619 -33.470   7.762  0.00  0.00      APRO  
ATOM    384  CB  ARG A  24     -20.325 -35.118   6.391  0.00  0.00      APRO C
ATOM    385  HB1 ARG A  24     -21.386 -35.232   6.065  0.00  0.00      APRO  
ATOM    386  HB2 ARG A  24     -19.704 -35.334   5.494  0.00  0.00      APRO  
ATOM    387  CG  ARG A  24     -20.054 -36.162   7.496  0.00  0.00      APRO C
ATOM    388  HG1 ARG A  24     -20.438 -35.764   8.461  0.00  0.00      APRO  
ATOM    389  HG2 ARG A  24     -20.658 -37.075   7.288  0.00  0.00      APRO  
ATOM    390  CD  ARG A  24     -18.596 -36.619   7.639  0.00  0.00      APRO C
ATOM    391  HD1 ARG A  24     -17.946 -35.732   7.818  0.00  0.00      APRO  
ATOM    392  HD2 ARG A  24     -18.472 -37.330   8.488  0.00  0.00      APRO  
ATOM    393  NE  ARG A  24     -18.193 -37.322   6.376  0.00  0.00      APRO N
ATOM    394  HE  ARG A  24     -18.896 -37.278   5.657  0.00  0.00      APRO  
ATOM    395  CZ  ARG A  24     -17.021 -37.948   6.210  0.00  0.00      APRO C
ATOM    396  NH1 ARG A  24     -16.116 -37.996   7.174  0.00  0.00      APRO N
ATOM    397 HH11 ARG A  24     -15.244 -38.442   7.025  0.00  0.00      APRO  
ATOM    398 HH12 ARG A  24     -16.308 -37.448   7.991  0.00  0.00      APRO  
ATOM    399  NH2 ARG A  24     -16.771 -38.554   5.055  0.00  0.00      APRO N
ATOM    400 HH21 ARG A  24     -15.948 -39.093   4.949  0.00  0.00      APRO  
ATOM    401 HH22 ARG A  24     -17.521 -38.616   4.410  0.00  0.00      APRO  
ATOM    402  C   ARG A  24     -18.695 -33.239   6.956  0.00  0.00      APRO C
ATOM    403  O   ARG A  24     -17.858 -33.395   6.068  0.00  0.00      APRO O
ATOM    404  N   LYS A  25     -18.372 -32.672   8.131  0.00  0.00      APRO N
ATOM    405  HN  LYS A  25     -19.073 -32.513   8.825  0.00  0.00      APRO  
ATOM    406  CA  LYS A  25     -17.036 -32.251   8.499  0.00  0.00      APRO C
ATOM    407  HA  LYS A  25     -16.659 -31.664   7.670  0.00  0.00      APRO  
ATOM    408  CB  LYS A  25     -17.081 -31.380   9.786  0.00  0.00      APRO C
ATOM    409  HB1 LYS A  25     -17.488 -32.021  10.602  0.00  0.00      APRO  
ATOM    410  HB2 LYS A  25     -16.041 -31.119  10.083  0.00  0.00      APRO  
ATOM    411  CG  LYS A  25     -17.950 -30.112   9.658  0.00  0.00      APRO C
ATOM    412  HG1 LYS A  25     -17.373 -29.328   9.117  0.00  0.00      APRO  
ATOM    413  HG2 LYS A  25     -18.848 -30.348   9.042  0.00  0.00      APRO  
ATOM    414  CD  LYS A  25     -18.380 -29.554  11.031  0.00  0.00      APRO C
ATOM    415  HD1 LYS A  25     -18.700 -30.407  11.673  0.00  0.00      APRO  
ATOM    416  HD2 LYS A  25     -17.487 -29.091  11.512  0.00  0.00      APRO  
ATOM    417  CE  LYS A  25     -19.509 -28.518  10.928  0.00  0.00      APRO C
ATOM    418  HE1 LYS A  25     -19.101 -27.524  10.637  0.00  0.00      APRO  
ATOM    419  HE2 LYS A  25     -20.256 -28.829  10.165  0.00  0.00      APRO  
ATOM    420  NZ  LYS A  25     -20.214 -28.362  12.223  0.00  0.00      APRO N
ATOM    421  HZ1 LYS A  25     -20.973 -27.656  12.133  0.00  0.00      APRO  
ATOM    422  HZ2 LYS A  25     -20.623 -29.275  12.508  0.00  0.00      APRO  
ATOM    423  HZ3 LYS A  25     -19.538 -28.050  12.949  0.00  0.00      APRO  
ATOM    424  C   LYS A  25     -16.085 -33.428   8.694  0.00  0.00      APRO C
ATOM    425  O   LYS A  25     -16.432 -34.437   9.311  0.00  0.00      APRO O
ATOM    426  N   GLY A  26     -14.853 -33.313   8.172  0.00  0.00      APRO N
ATOM    427  HN  GLY A  26     -14.640 -32.581   7.527  0.00  0.00      APRO  
ATOM    428  CA  GLY A  26     -13.756 -34.212   8.487  0.00  0.00      APRO C
ATOM    429  HA1 GLY A  26     -13.535 -34.809   7.613  0.00  0.00      APRO  
ATOM    430  HA2 GLY A  26     -14.015 -34.788   9.365  0.00  0.00      APRO  
ATOM    431  C   GLY A  26     -12.541 -33.397   8.811  0.00  0.00      APRO C
ATOM    432  O   GLY A  26     -12.556 -32.170   8.712  0.00  0.00      APRO O
ATOM    433  N   ASP A  27     -11.427 -34.046   9.187  0.00  0.00      APRO N
ATOM    434  HN  ASP A  27     -11.371 -35.025   9.367  0.00  0.00      APRO  
ATOM    435  CA  ASP A  27     -10.168 -33.368   9.371  0.00  0.00      APRO C
ATOM    436  HA  ASP A  27     -10.386 -32.397   9.801  0.00  0.00      APRO  
ATOM    437  CB  ASP A  27      -9.270 -34.109  10.405  0.00  0.00      APRO C
ATOM    438  HB1 ASP A  27      -8.293 -33.591  10.477  0.00  0.00      APRO  
ATOM    439  HB2 ASP A  27      -9.742 -34.103  11.407  0.00  0.00      APRO  
ATOM    440  CG  ASP A  27      -8.975 -35.559  10.034  0.00  0.00      APRO C
ATOM    441  OD1 ASP A  27      -9.959 -36.327   9.855  0.00  0.00      APRO O
ATOM    442  OD2 ASP A  27      -7.767 -35.915   9.951  0.00  0.00      APRO O
ATOM    443  C   ASP A  27      -9.487 -33.111   8.022  0.00  0.00      APRO C
ATOM    444  O   ASP A  27      -9.133 -34.008   7.262  0.00  0.00      APRO O
ATOM    445  N   GLY A  28      -9.333 -31.821   7.657  0.00  0.00      APRO N
ATOM    446  HN  GLY A  28      -9.617 -31.068   8.249  0.00  0.00      APRO  
ATOM    447  CA  GLY A  28      -8.744 -31.431   6.379  0.00  0.00      APRO C
ATOM    448  HA1 GLY A  28      -7.945 -32.139   6.208  0.00  0.00      APRO  
ATOM    449  HA2 GLY A  28      -8.411 -30.411   6.515  0.00  0.00      APRO  
ATOM    450  C   GLY A  28      -9.665 -31.465   5.180  0.00  0.00      APRO C
ATOM    451  O   GLY A  28      -9.235 -31.167   4.069  0.00  0.00      APRO O
ATOM    452  N   PHE A  29     -10.956 -31.805   5.347  0.00  0.00      APRO N
ATOM    453  HN  PHE A  29     -11.356 -32.044   6.230  0.00  0.00      APRO  
ATOM    454  CA  PHE A  29     -11.886 -31.851   4.233  0.00  0.00      APRO C
ATOM    455  HA  PHE A  29     -11.649 -31.002   3.604  0.00  0.00      APRO  
ATOM    456  CB  PHE A  29     -11.747 -33.156   3.378  0.00  0.00      APRO C
ATOM    457  HB1 PHE A  29     -12.455 -33.107   2.522  0.00  0.00      APRO  
ATOM    458  HB2 PHE A  29     -10.725 -33.248   2.952  0.00  0.00      APRO  
ATOM    459  CG  PHE A  29     -12.092 -34.408   4.149  0.00  0.00      APRO C
ATOM    460  CD1 PHE A  29     -13.401 -34.921   4.124  0.00  0.00      APRO C
ATOM    461  HD1 PHE A  29     -14.151 -34.445   3.507  0.00  0.00      APRO  
ATOM    462  CE1 PHE A  29     -13.747 -36.038   4.894  0.00  0.00      APRO C
ATOM    463  HE1 PHE A  29     -14.758 -36.419   4.869  0.00  0.00      APRO  
ATOM    464  CZ  PHE A  29     -12.777 -36.663   5.691  0.00  0.00      APRO C
ATOM    465  HZ  PHE A  29     -13.039 -37.526   6.287  0.00  0.00      APRO  
ATOM    466  CD2 PHE A  29     -11.125 -35.060   4.931  0.00  0.00      APRO C
ATOM    467  HD2 PHE A  29     -10.110 -34.689   4.955  0.00  0.00      APRO  
ATOM    468  CE2 PHE A  29     -11.465 -36.175   5.707  0.00  0.00      APRO C
ATOM    469  HE2 PHE A  29     -10.713 -36.656   6.318  0.00  0.00      APRO  
ATOM    470  C   PHE A  29     -13.320 -31.667   4.711  0.00  0.00      APRO C
ATOM    471  O   PHE A  29     -13.651 -31.884   5.876  0.00  0.00      APRO O
ATOM    472  N   ILE A  30     -14.225 -31.255   3.805  0.00  0.00      APRO N
ATOM    473  HN  ILE A  30     -13.974 -30.925   2.897  0.00  0.00      APRO  
ATOM    474  CA  ILE A  30     -15.657 -31.252   4.066  0.00  0.00      APRO C
ATOM    475  HA  ILE A  30     -15.839 -31.851   4.949  0.00  0.00      APRO  
ATOM    476  CB  ILE A  30     -16.250 -29.856   4.249  0.00  0.00      APRO C
ATOM    477  HB  ILE A  30     -15.832 -29.261   3.398  0.00  0.00      APRO  
ATOM    478  CG2 ILE A  30     -17.799 -29.894   4.249  0.00  0.00      APRO C
ATOM    479 HG21 ILE A  30     -18.215 -28.865   4.225  0.00  0.00      APRO  
ATOM    480 HG22 ILE A  30     -18.182 -30.432   3.357  0.00  0.00      APRO  
ATOM    481 HG23 ILE A  30     -18.184 -30.403   5.158  0.00  0.00      APRO  
ATOM    482  CG1 ILE A  30     -15.721 -29.211   5.549  0.00  0.00      APRO C
ATOM    483 HG11 ILE A  30     -15.967 -29.860   6.419  0.00  0.00      APRO  
ATOM    484 HG12 ILE A  30     -14.610 -29.144   5.492  0.00  0.00      APRO  
ATOM    485  CD  ILE A  30     -16.267 -27.798   5.816  0.00  0.00      APRO  
ATOM    486  HD1 ILE A  30     -15.803 -27.372   6.732  0.00  0.00      APRO  
ATOM    487  HD2 ILE A  30     -16.039 -27.122   4.964  0.00  0.00      APRO  
ATOM    488  HD3 ILE A  30     -17.367 -27.818   5.965  0.00  0.00      APRO  
ATOM    489  C   ILE A  30     -16.320 -31.964   2.910  0.00  0.00      APRO C
ATOM    490  O   ILE A  30     -16.078 -31.664   1.741  0.00  0.00      APRO O
ATOM    491  N   GLU A  31     -17.171 -32.950   3.234  0.00  0.00      APRO N
ATOM    492  HN  GLU A  31     -17.360 -33.178   4.185  0.00  0.00      APRO  
ATOM    493  CA  GLU A  31     -17.884 -33.764   2.283  0.00  0.00      APRO C
ATOM    494  HA  GLU A  31     -17.430 -33.647   1.307  0.00  0.00      APRO  
ATOM    495  CB  GLU A  31     -17.845 -35.220   2.783  0.00  0.00      APRO C
ATOM    496  HB1 GLU A  31     -16.782 -35.492   2.978  0.00  0.00      APRO  
ATOM    497  HB2 GLU A  31     -18.364 -35.296   3.765  0.00  0.00      APRO  
ATOM    498  CG  GLU A  31     -18.432 -36.285   1.838  0.00  0.00      APRO C
ATOM    499  HG1 GLU A  31     -19.497 -36.060   1.645  0.00  0.00      APRO  
ATOM    500  HG2 GLU A  31     -17.883 -36.308   0.876  0.00  0.00      APRO  
ATOM    501  CD  GLU A  31     -18.345 -37.608   2.559  0.00  0.00      APRO C
ATOM    502  OE1 GLU A  31     -19.045 -37.756   3.600  0.00  0.00      APRO O
ATOM    503  OE2 GLU A  31     -17.484 -38.452   2.213  0.00  0.00      APRO O
ATOM    504  C   GLU A  31     -19.311 -33.272   2.177  0.00  0.00      APRO C
ATOM    505  O   GLU A  31     -19.987 -33.053   3.182  0.00  0.00      APRO O
ATOM    506  N   CYS A  32     -19.792 -33.045   0.944  0.00  0.00      APRO N
ATOM    507  HN  CYS A  32     -19.235 -33.223   0.135  0.00  0.00      APRO  
ATOM    508  CA  CYS A  32     -21.116 -32.538   0.668  0.00  0.00      APRO C
ATOM    509  HA  CYS A  32     -21.647 -32.479   1.611  0.00  0.00      APRO  
ATOM    510  CB  CYS A  32     -21.076 -31.149  -0.026  0.00  0.00      APRO C
ATOM    511  HB1 CYS A  32     -20.533 -31.277  -0.990  0.00  0.00      APRO  
ATOM    512  HB2 CYS A  32     -22.108 -30.832  -0.294  0.00  0.00      APRO  
ATOM    513  SG  CYS A  32     -20.214 -29.893   0.986  0.00  0.00      APRO S
ATOM    514  HG1 CYS A  32     -20.293 -28.890   0.109  0.00  0.00      APRO  
ATOM    515  C   CYS A  32     -21.847 -33.533  -0.212  0.00  0.00      APRO C
ATOM    516  O   CYS A  32     -21.253 -34.323  -0.952  0.00  0.00      APRO O
ATOM    517  N   GLY A  33     -23.193 -33.537  -0.137  0.00  0.00      APRO N
ATOM    518  HN  GLY A  33     -23.659 -32.954   0.527  0.00  0.00      APRO  
ATOM    519  CA  GLY A  33     -24.060 -34.353  -0.977  0.00  0.00      APRO C
ATOM    520  HA1 GLY A  33     -25.068 -34.027  -0.761  0.00  0.00      APRO  
ATOM    521  HA2 GLY A  33     -23.857 -35.380  -0.705  0.00  0.00      APRO  
ATOM    522  C   GLY A  33     -23.831 -34.211  -2.461  0.00  0.00      APRO C
ATOM    523  O   GLY A  33     -23.336 -33.201  -2.950  0.00  0.00      APRO O
ATOM    524  N   ASN A  34     -24.218 -35.257  -3.225  0.00  0.00      APRO N
ATOM    525  HN  ASN A  34     -24.619 -36.075  -2.815  0.00  0.00      APRO  
ATOM    526  CA  ASN A  34     -24.098 -35.306  -4.675  0.00  0.00      APRO C
ATOM    527  HA  ASN A  34     -24.604 -36.219  -4.968  0.00  0.00      APRO  
ATOM    528  CB  ASN A  34     -24.861 -34.109  -5.318  0.00  0.00      APRO C
ATOM    529  HB1 ASN A  34     -25.739 -33.880  -4.675  0.00  0.00      APRO  
ATOM    530  HB2 ASN A  34     -24.217 -33.206  -5.336  0.00  0.00      APRO  
ATOM    531  CG  ASN A  34     -25.379 -34.398  -6.717  0.00  0.00      APRO C
ATOM    532  OD1 ASN A  34     -24.911 -33.853  -7.713  0.00  0.00      APRO O
ATOM    533  ND2 ASN A  34     -26.423 -35.256  -6.800  0.00  0.00      APRO N
ATOM    534 HD21 ASN A  34     -26.770 -35.468  -7.709  0.00  0.00      APRO  
ATOM    535 HD22 ASN A  34     -26.794 -35.671  -5.975  0.00  0.00      APRO  
ATOM    536  C   ASN A  34     -22.645 -35.406  -5.155  0.00  0.00      APRO C
ATOM    537  O   ASN A  34     -22.268 -34.867  -6.192  0.00  0.00      APRO O
ATOM    538  N   GLY A  35     -21.785 -36.129  -4.401  0.00  0.00      APRO N
ATOM    539  HN  GLY A  35     -22.076 -36.510  -3.525  0.00  0.00      APRO  
ATOM    540  CA  GLY A  35     -20.401 -36.409  -4.784  0.00  0.00      APRO C
ATOM    541  HA1 GLY A  35     -20.455 -36.864  -5.764  0.00  0.00      APRO  
ATOM    542  HA2 GLY A  35     -20.005 -37.058  -4.014  0.00  0.00      APRO  
ATOM    543  C   GLY A  35     -19.507 -35.202  -4.879  0.00  0.00      APRO C
ATOM    544  O   GLY A  35     -18.750 -35.046  -5.838  0.00  0.00      APRO O
ATOM    545  N   GLN A  36     -19.584 -34.309  -3.881  0.00  0.00      APRO N
ATOM    546  HN  GLN A  36     -20.152 -34.458  -3.073  0.00  0.00      APRO  
ATOM    547  CA  GLN A  36     -18.859 -33.057  -3.880  0.00  0.00      APRO C
ATOM    548  HA  GLN A  36     -18.200 -33.052  -4.740  0.00  0.00      APRO  
ATOM    549  CB  GLN A  36     -19.856 -31.867  -3.845  0.00  0.00      APRO C
ATOM    550  HB1 GLN A  36     -20.316 -31.862  -2.830  0.00  0.00      APRO  
ATOM    551  HB2 GLN A  36     -19.292 -30.910  -3.935  0.00  0.00      APRO  
ATOM    552  CG  GLN A  36     -20.996 -31.898  -4.897  0.00  0.00      APRO C
ATOM    553  HG1 GLN A  36     -21.481 -32.897  -4.913  0.00  0.00      APRO  
ATOM    554  HG2 GLN A  36     -21.774 -31.146  -4.655  0.00  0.00      APRO  
ATOM    555  CD  GLN A  36     -20.540 -31.647  -6.330  0.00  0.00      APRO C
ATOM    556  OE1 GLN A  36     -19.812 -30.696  -6.628  0.00  0.00      APRO O
ATOM    557  NE2 GLN A  36     -21.039 -32.471  -7.280  0.00  0.00      APRO N
ATOM    558 HE21 GLN A  36     -20.739 -32.312  -8.216  0.00  0.00      APRO  
ATOM    559 HE22 GLN A  36     -21.686 -33.182  -7.027  0.00  0.00      APRO  
ATOM    560  C   GLN A  36     -17.988 -32.988  -2.634  0.00  0.00      APRO C
ATOM    561  O   GLN A  36     -18.475 -33.135  -1.518  0.00  0.00      APRO O
ATOM    562  N   VAL A  37     -16.671 -32.757  -2.772  0.00  0.00      APRO N
ATOM    563  HN  VAL A  37     -16.202 -32.724  -3.651  0.00  0.00      APRO  
ATOM    564  CA  VAL A  37     -15.806 -32.531  -1.617  0.00  0.00      APRO C
ATOM    565  HA  VAL A  37     -16.425 -32.457  -0.731  0.00  0.00      APRO  
ATOM    566  CB  VAL A  37     -14.782 -33.645  -1.373  0.00  0.00      APRO C
ATOM    567  HB  VAL A  37     -14.217 -33.799  -2.325  0.00  0.00      APRO  
ATOM    568  CG1 VAL A  37     -13.765 -33.296  -0.264  0.00  0.00      APRO C
ATOM    569 HG11 VAL A  37     -13.070 -34.147  -0.097  0.00  0.00      APRO  
ATOM    570 HG12 VAL A  37     -13.149 -32.414  -0.536  0.00  0.00      APRO  
ATOM    571 HG13 VAL A  37     -14.286 -33.085   0.694  0.00  0.00      APRO  
ATOM    572  CG2 VAL A  37     -15.522 -34.930  -0.956  0.00  0.00      APRO C
ATOM    573 HG21 VAL A  37     -14.800 -35.744  -0.734  0.00  0.00      APRO  
ATOM    574 HG22 VAL A  37     -16.136 -34.749  -0.047  0.00  0.00      APRO  
ATOM    575 HG23 VAL A  37     -16.193 -35.288  -1.765  0.00  0.00      APRO  
ATOM    576  C   VAL A  37     -15.107 -31.202  -1.794  0.00  0.00      APRO C
ATOM    577  O   VAL A  37     -14.603 -30.868  -2.865  0.00  0.00      APRO O
ATOM    578  N   VAL A  38     -15.053 -30.397  -0.718  0.00  0.00      APRO N
ATOM    579  HN  VAL A  38     -15.563 -30.579   0.119  0.00  0.00      APRO  
ATOM    580  CA  VAL A  38     -14.248 -29.193  -0.679  0.00  0.00      APRO C
ATOM    581  HA  VAL A  38     -13.849 -29.008  -1.668  0.00  0.00      APRO  
ATOM    582  CB  VAL A  38     -15.006 -27.928  -0.274  0.00  0.00      APRO C
ATOM    583  HB  VAL A  38     -14.280 -27.078  -0.295  0.00  0.00      APRO  
ATOM    584  CG1 VAL A  38     -16.142 -27.662  -1.277  0.00  0.00      APRO C
ATOM    585 HG11 VAL A  38     -16.725 -26.766  -0.971  0.00  0.00      APRO  
ATOM    586 HG12 VAL A  38     -15.751 -27.469  -2.297  0.00  0.00      APRO  
ATOM    587 HG13 VAL A  38     -16.838 -28.527  -1.320  0.00  0.00      APRO  
ATOM    588  CG2 VAL A  38     -15.597 -28.028   1.137  0.00  0.00      APRO C
ATOM    589 HG21 VAL A  38     -16.174 -27.112   1.387  0.00  0.00      APRO  
ATOM    590 HG22 VAL A  38     -16.278 -28.903   1.214  0.00  0.00      APRO  
ATOM    591 HG23 VAL A  38     -14.799 -28.140   1.900  0.00  0.00      APRO  
ATOM    592  C   VAL A  38     -13.072 -29.444   0.246  0.00  0.00      APRO C
ATOM    593  O   VAL A  38     -13.186 -30.017   1.331  0.00  0.00      APRO O
ATOM    594  N   THR A  39     -11.872 -29.042  -0.190  0.00  0.00      APRO N
ATOM    595  HN  THR A  39     -11.735 -28.669  -1.107  0.00  0.00      APRO  
ATOM    596  CA  THR A  39     -10.663 -29.106   0.615  0.00  0.00      APRO C
ATOM    597  HA  THR A  39     -10.966 -29.192   1.650  0.00  0.00      APRO  
ATOM    598  CB  THR A  39      -9.738 -30.282   0.288  0.00  0.00      APRO C
ATOM    599  HB  THR A  39     -10.366 -31.203   0.371  0.00  0.00      APRO  
ATOM    600  OG1 THR A  39      -8.680 -30.419   1.230  0.00  0.00      APRO O
ATOM    601  HG1 THR A  39      -8.161 -31.171   0.925  0.00  0.00      APRO  
ATOM    602  CG2 THR A  39      -9.085 -30.132  -1.090  0.00  0.00      APRO C
ATOM    603 HG21 THR A  39      -8.510 -31.044  -1.356  0.00  0.00      APRO  
ATOM    604 HG22 THR A  39      -9.860 -29.976  -1.871  0.00  0.00      APRO  
ATOM    605 HG23 THR A  39      -8.390 -29.265  -1.112  0.00  0.00      APRO  
ATOM    606  C   THR A  39      -9.963 -27.778   0.482  0.00  0.00      APRO C
ATOM    607  O   THR A  39     -10.400 -26.888  -0.249  0.00  0.00      APRO O
ATOM    608  N   TRP A  40      -8.886 -27.569   1.240  0.00  0.00      APRO N
ATOM    609  HN  TRP A  40      -8.457 -28.288   1.781  0.00  0.00      APRO  
ATOM    610  CA  TRP A  40      -8.258 -26.281   1.334  0.00  0.00      APRO C
ATOM    611  HA  TRP A  40      -8.450 -25.766   0.400  0.00  0.00      APRO  
ATOM    612  CB  TRP A  40      -8.838 -25.461   2.520  0.00  0.00      APRO C
ATOM    613  HB1 TRP A  40      -8.248 -24.522   2.606  0.00  0.00      APRO  
ATOM    614  HB2 TRP A  40      -9.886 -25.163   2.297  0.00  0.00      APRO  
ATOM    615  CG  TRP A  40      -8.774 -26.146   3.879  0.00  0.00      APRO C
ATOM    616  CD1 TRP A  40      -7.736 -26.166   4.768  0.00  0.00      APRO C
ATOM    617  HD1 TRP A  40      -6.794 -25.655   4.616  0.00  0.00      APRO  
ATOM    618  NE1 TRP A  40      -8.081 -26.889   5.889  0.00  0.00      APRO N
ATOM    619  HE1 TRP A  40      -7.535 -27.022   6.688  0.00  0.00      APRO  
ATOM    620  CE2 TRP A  40      -9.360 -27.364   5.728  0.00  0.00      APRO C
ATOM    621  CD2 TRP A  40      -9.824 -26.938   4.465  0.00  0.00      APRO C
ATOM    622  CE3 TRP A  40     -11.087 -27.303   4.005  0.00  0.00      APRO C
ATOM    623  HE3 TRP A  40     -11.452 -26.996   3.034  0.00  0.00      APRO  
ATOM    624  CZ3 TRP A  40     -11.890 -28.098   4.835  0.00  0.00      APRO C
ATOM    625  HZ3 TRP A  40     -12.869 -28.404   4.493  0.00  0.00      APRO  
ATOM    626  CZ2 TRP A  40     -10.160 -28.138   6.557  0.00  0.00      APRO C
ATOM    627  HZ2 TRP A  40      -9.823 -28.457   7.531  0.00  0.00      APRO  
ATOM    628  CH2 TRP A  40     -11.436 -28.502   6.100  0.00  0.00      APRO C
ATOM    629  HH2 TRP A  40     -12.077 -29.103   6.730  0.00  0.00      APRO  
ATOM    630  C   TRP A  40      -6.759 -26.387   1.477  0.00  0.00      APRO C
ATOM    631  O   TRP A  40      -6.207 -27.300   2.091  0.00  0.00      APRO O
ATOM    632  N   CYS A  41      -6.063 -25.389   0.917  0.00  0.00      APRO N
ATOM    633  HN  CYS A  41      -6.453 -24.814   0.200  0.00  0.00      APRO  
ATOM    634  CA  CYS A  41      -4.710 -25.057   1.289  0.00  0.00      APRO C
ATOM    635  HA  CYS A  41      -4.190 -25.987   1.484  0.00  0.00      APRO  
ATOM    636  CB  CYS A  41      -3.981 -24.288   0.158  0.00  0.00      APRO C
ATOM    637  HB1 CYS A  41      -4.570 -23.365  -0.046  0.00  0.00      APRO  
ATOM    638  HB2 CYS A  41      -2.986 -23.944   0.517  0.00  0.00      APRO  
ATOM    639  SG  CYS A  41      -3.861 -25.283  -1.371  0.00  0.00      APRO S
ATOM    640  HG1 CYS A  41      -3.277 -24.353  -2.129  0.00  0.00      APRO  
ATOM    641  C   CYS A  41      -4.730 -24.254   2.588  0.00  0.00      APRO C
ATOM    642  O   CYS A  41      -5.779 -23.933   3.143  0.00  0.00      APRO O
ATOM    643  N   ILE A  42      -3.556 -23.931   3.154  0.00  0.00      APRO N
ATOM    644  HN  ILE A  42      -2.669 -24.225   2.804  0.00  0.00      APRO  
ATOM    645  CA  ILE A  42      -3.481 -23.106   4.354  0.00  0.00      APRO C
ATOM    646  HA  ILE A  42      -4.435 -22.617   4.502  0.00  0.00      APRO  
ATOM    647  CB  ILE A  42      -3.114 -23.868   5.630  0.00  0.00      APRO C
ATOM    648  HB  ILE A  42      -2.080 -24.253   5.438  0.00  0.00      APRO  
ATOM    649  CG2 ILE A  42      -3.277 -22.911   6.836  0.00  0.00      APRO C
ATOM    650 HG21 ILE A  42      -2.873 -23.375   7.760  0.00  0.00      APRO  
ATOM    651 HG22 ILE A  42      -2.725 -21.963   6.666  0.00  0.00      APRO  
ATOM    652 HG23 ILE A  42      -4.347 -22.668   7.009  0.00  0.00      APRO  
ATOM    653  CG1 ILE A  42      -4.025 -25.108   5.811  0.00  0.00      APRO C
ATOM    654 HG11 ILE A  42      -5.092 -24.791   5.839  0.00  0.00      APRO  
ATOM    655 HG12 ILE A  42      -3.903 -25.777   4.928  0.00  0.00      APRO  
ATOM    656  CD  ILE A  42      -3.721 -25.932   7.074  0.00  0.00      APRO  
ATOM    657  HD1 ILE A  42      -4.369 -26.834   7.111  0.00  0.00      APRO  
ATOM    658  HD2 ILE A  42      -2.660 -26.264   7.079  0.00  0.00      APRO  
ATOM    659  HD3 ILE A  42      -3.908 -25.336   7.992  0.00  0.00      APRO  
ATOM    660  C   ILE A  42      -2.479 -22.021   4.032  0.00  0.00      APRO C
ATOM    661  O   ILE A  42      -1.370 -21.951   4.569  0.00  0.00      APRO O
ATOM    662  N   GLY A  43      -2.831 -21.179   3.029  0.00  0.00      APRO N
ATOM    663  HN  GLY A  43      -3.784 -21.023   2.773  0.00  0.00      APRO  
ATOM    664  CA  GLY A  43      -1.840 -20.441   2.252  0.00  0.00      APRO C
ATOM    665  HA1 GLY A  43      -1.243 -19.862   2.943  0.00  0.00      APRO  
ATOM    666  HA2 GLY A  43      -2.366 -19.849   1.515  0.00  0.00      APRO  
ATOM    667  C   GLY A  43      -0.920 -21.387   1.518  0.00  0.00      APRO C
ATOM    668  O   GLY A  43      -1.284 -22.519   1.221  0.00  0.00      APRO O
ATOM    669  N   HSE A  44       0.318 -20.963   1.214  0.00  0.00      APRO N
ATOM    670  HN  HSE A  44       0.647 -20.038   1.400  0.00  0.00      APRO  
ATOM    671  CA  HSE A  44       1.298 -21.832   0.578  0.00  0.00      APRO C
ATOM    672  HA  HSE A  44       0.849 -22.141  -0.359  0.00  0.00      APRO  
ATOM    673  CB  HSE A  44       2.598 -21.046   0.310  0.00  0.00      APRO C
ATOM    674  HB1 HSE A  44       2.813 -20.425   1.206  0.00  0.00      APRO  
ATOM    675  HB2 HSE A  44       3.444 -21.756   0.196  0.00  0.00      APRO  
ATOM    676  ND1 HSE A  44       2.633 -20.737  -2.101  0.00  0.00      APRO N
ATOM    677  CG  HSE A  44       2.484 -20.146  -0.880  0.00  0.00      APRO C
ATOM    678  CE1 HSE A  44       2.568 -19.770  -2.985  0.00  0.00      APRO C
ATOM    679  HE1 HSE A  44       2.669 -19.908  -4.064  0.00  0.00      APRO  
ATOM    680  NE2 HSE A  44       2.365 -18.570  -2.388  0.00  0.00      APRO N
ATOM    681  HE2 HSE A  44       2.290 -17.676  -2.829  0.00  0.00      APRO  
ATOM    682  CD2 HSE A  44       2.309 -18.809  -1.027  0.00  0.00      APRO C
ATOM    683  HD2 HSE A  44       2.164 -18.043  -0.279  0.00  0.00      APRO  
ATOM    684  C   HSE A  44       1.612 -23.108   1.369  0.00  0.00      APRO C
ATOM    685  O   HSE A  44       1.920 -23.077   2.565  0.00  0.00      APRO O
ATOM    686  N   LEU A  45       1.521 -24.276   0.699  0.00  0.00      APRO N
ATOM    687  HN  LEU A  45       1.271 -24.309  -0.266  0.00  0.00      APRO  
ATOM    688  CA  LEU A  45       1.772 -25.581   1.298  0.00  0.00      APRO C
ATOM    689  HA  LEU A  45       1.744 -25.448   2.372  0.00  0.00      APRO  
ATOM    690  CB  LEU A  45       0.783 -26.644   0.759  0.00  0.00      APRO C
ATOM    691  HB1 LEU A  45       0.830 -26.603  -0.354  0.00  0.00      APRO  
ATOM    692  HB2 LEU A  45       1.148 -27.655   1.045  0.00  0.00      APRO  
ATOM    693  CG  LEU A  45      -0.684 -26.471   1.188  0.00  0.00      APRO C
ATOM    694  HG  LEU A  45      -1.018 -25.443   0.906  0.00  0.00      APRO  
ATOM    695  CD1 LEU A  45      -1.529 -27.523   0.465  0.00  0.00      APRO C
ATOM    696 HD11 LEU A  45      -2.590 -27.459   0.788  0.00  0.00      APRO  
ATOM    697 HD12 LEU A  45      -1.489 -27.369  -0.635  0.00  0.00      APRO  
ATOM    698 HD13 LEU A  45      -1.159 -28.546   0.690  0.00  0.00      APRO  
ATOM    699  CD2 LEU A  45      -0.869 -26.631   2.703  0.00  0.00      APRO C
ATOM    700 HD21 LEU A  45      -1.935 -26.482   2.980  0.00  0.00      APRO  
ATOM    701 HD22 LEU A  45      -0.570 -27.641   3.048  0.00  0.00      APRO  
ATOM    702 HD23 LEU A  45      -0.260 -25.880   3.251  0.00  0.00      APRO  
ATOM    703  C   LEU A  45       3.155 -26.072   0.935  0.00  0.00      APRO C
ATOM    704  O   LEU A  45       3.677 -27.017   1.527  0.00  0.00      APRO O
ATOM    705  N   LEU A  46       3.795 -25.393  -0.026  0.00  0.00      APRO N
ATOM    706  HN  LEU A  46       3.352 -24.634  -0.499  0.00  0.00      APRO  
ATOM    707  CA  LEU A  46       5.134 -25.664  -0.469  0.00  0.00      APRO C
ATOM    708  HA  LEU A  46       5.570 -26.415   0.177  0.00  0.00      APRO  
ATOM    709  CB  LEU A  46       5.160 -26.117  -1.952  0.00  0.00      APRO C
ATOM    710  HB1 LEU A  46       4.759 -25.274  -2.561  0.00  0.00      APRO  
ATOM    711  HB2 LEU A  46       6.217 -26.251  -2.271  0.00  0.00      APRO  
ATOM    712  CG  LEU A  46       4.338 -27.387  -2.264  0.00  0.00      APRO C
ATOM    713  HG  LEU A  46       3.496 -27.390  -1.531  0.00  0.00      APRO  
ATOM    714  CD1 LEU A  46       3.799 -27.383  -3.700  0.00  0.00      APRO C
ATOM    715 HD11 LEU A  46       3.253 -28.327  -3.914  0.00  0.00      APRO  
ATOM    716 HD12 LEU A  46       3.100 -26.533  -3.853  0.00  0.00      APRO  
ATOM    717 HD13 LEU A  46       4.630 -27.290  -4.431  0.00  0.00      APRO  
ATOM    718  CD2 LEU A  46       5.159 -28.659  -2.047  0.00  0.00      APRO C
ATOM    719 HD21 LEU A  46       4.541 -29.558  -2.260  0.00  0.00      APRO  
ATOM    720 HD22 LEU A  46       6.044 -28.694  -2.713  0.00  0.00      APRO  
ATOM    721 HD23 LEU A  46       5.511 -28.720  -0.994  0.00  0.00      APRO  
ATOM    722  C   LEU A  46       5.920 -24.377  -0.273  0.00  0.00      APRO C
ATOM    723  O   LEU A  46       5.369 -23.324   0.041  0.00  0.00      APRO O
ATOM    724  N   GLU A  47       7.250 -24.450  -0.389  0.00  0.00      APRO N
ATOM    725  HN  GLU A  47       7.732 -25.310  -0.533  0.00  0.00      APRO  
ATOM    726  CA  GLU A  47       8.114 -23.298  -0.318  0.00  0.00      APRO C
ATOM    727  HA  GLU A  47       7.595 -22.431  -0.706  0.00  0.00      APRO  
ATOM    728  CB  GLU A  47       8.536 -22.934   1.141  0.00  0.00      APRO C
ATOM    729  HB1 GLU A  47       9.263 -22.091   1.092  0.00  0.00      APRO  
ATOM    730  HB2 GLU A  47       7.657 -22.546   1.702  0.00  0.00      APRO  
ATOM    731  CG  GLU A  47       9.191 -24.059   1.990  0.00  0.00      APRO C
ATOM    732  HG1 GLU A  47       8.501 -24.920   2.058  0.00  0.00      APRO  
ATOM    733  HG2 GLU A  47      10.146 -24.392   1.538  0.00  0.00      APRO  
ATOM    734  CD  GLU A  47       9.457 -23.620   3.434  0.00  0.00      APRO C
ATOM    735  OE1 GLU A  47       8.482 -23.284   4.162  0.00  0.00      APRO O
ATOM    736  OE2 GLU A  47      10.646 -23.616   3.849  0.00  0.00      APRO O
ATOM    737  C   GLU A  47       9.306 -23.548  -1.218  0.00  0.00      APRO C
ATOM    738  O   GLU A  47       9.677 -24.689  -1.495  0.00  0.00      APRO O
ATOM    739  N   GLN A  48       9.920 -22.469  -1.763  0.00  0.00      APRO N
ATOM    740  HN  GLN A  48       9.599 -21.539  -1.596  0.00  0.00      APRO  
ATOM    741  CA  GLN A  48      11.088 -22.557  -2.631  0.00  0.00      APRO C
ATOM    742  HA  GLN A  48      10.806 -23.171  -3.478  0.00  0.00      APRO  
ATOM    743  CB  GLN A  48      11.581 -21.159  -3.097  0.00  0.00      APRO C
ATOM    744  HB1 GLN A  48      11.962 -20.633  -2.191  0.00  0.00      APRO  
ATOM    745  HB2 GLN A  48      12.456 -21.284  -3.775  0.00  0.00      APRO  
ATOM    746  CG  GLN A  48      10.504 -20.274  -3.773  0.00  0.00      APRO C
ATOM    747  HG1 GLN A  48       9.490 -20.561  -3.421  0.00  0.00      APRO  
ATOM    748  HG2 GLN A  48      10.661 -19.205  -3.523  0.00  0.00      APRO  
ATOM    749  CD  GLN A  48      10.464 -20.402  -5.299  0.00  0.00      APRO C
ATOM    750  OE1 GLN A  48      10.616 -21.456  -5.914  0.00  0.00      APRO O
ATOM    751  NE2 GLN A  48      10.232 -19.244  -5.961  0.00  0.00      APRO N
ATOM    752 HE21 GLN A  48      10.196 -19.293  -6.955  0.00  0.00      APRO  
ATOM    753 HE22 GLN A  48      10.124 -18.397  -5.452  0.00  0.00      APRO  
ATOM    754  C   GLN A  48      12.246 -23.247  -1.930  0.00  0.00      APRO C
ATOM    755  O   GLN A  48      12.533 -22.978  -0.763  0.00  0.00      APRO O
ATOM    756  N   ALA A  49      12.939 -24.176  -2.615  0.00  0.00      APRO N
ATOM    757  HN  ALA A  49      12.754 -24.417  -3.567  0.00  0.00      APRO  
ATOM    758  CA  ALA A  49      14.022 -24.898  -1.992  0.00  0.00      APRO C
ATOM    759  HA  ALA A  49      13.648 -25.400  -1.107  0.00  0.00      APRO  
ATOM    760  CB  ALA A  49      14.522 -26.038  -2.897  0.00  0.00      APRO C
ATOM    761  HB1 ALA A  49      13.669 -26.691  -3.179  0.00  0.00      APRO  
ATOM    762  HB2 ALA A  49      14.970 -25.638  -3.833  0.00  0.00      APRO  
ATOM    763  HB3 ALA A  49      15.280 -26.667  -2.382  0.00  0.00      APRO  
ATOM    764  C   ALA A  49      15.186 -24.021  -1.532  0.00  0.00      APRO C
ATOM    765  O   ALA A  49      15.532 -23.000  -2.127  0.00  0.00      APRO O
ATOM    766  N   GLN A  50      15.814 -24.402  -0.406  0.00  0.00      APRO N
ATOM    767  HN  GLN A  50      15.476 -25.144   0.171  0.00  0.00      APRO  
ATOM    768  CA  GLN A  50      17.029 -23.778   0.072  0.00  0.00      APRO C
ATOM    769  HA  GLN A  50      16.824 -22.716   0.131  0.00  0.00      APRO  
ATOM    770  CB  GLN A  50      17.420 -24.336   1.459  0.00  0.00      APRO C
ATOM    771  HB1 GLN A  50      17.535 -25.439   1.342  0.00  0.00      APRO  
ATOM    772  HB2 GLN A  50      18.424 -23.947   1.743  0.00  0.00      APRO  
ATOM    773  CG  GLN A  50      16.398 -24.054   2.582  0.00  0.00      APRO C
ATOM    774  HG1 GLN A  50      15.398 -24.452   2.305  0.00  0.00      APRO  
ATOM    775  HG2 GLN A  50      16.709 -24.543   3.528  0.00  0.00      APRO  
ATOM    776  CD  GLN A  50      16.244 -22.550   2.804  0.00  0.00      APRO C
ATOM    777  OE1 GLN A  50      17.165 -21.846   3.212  0.00  0.00      APRO O
ATOM    778  NE2 GLN A  50      15.035 -22.013   2.510  0.00  0.00      APRO N
ATOM    779 HE21 GLN A  50      14.932 -21.032   2.649  0.00  0.00      APRO  
ATOM    780 HE22 GLN A  50      14.299 -22.599   2.188  0.00  0.00      APRO  
ATOM    781  C   GLN A  50      18.203 -23.967  -0.888  0.00  0.00      APRO C
ATOM    782  O   GLN A  50      18.216 -24.967  -1.610  0.00  0.00      APRO O
ATOM    783  N   PRO A  51      19.198 -23.070  -0.960  0.00  0.00      APRO N
ATOM    784  CD  PRO A  51      19.192 -21.767  -0.287  0.00  0.00      APRO C
ATOM    785  HD1 PRO A  51      19.342 -21.875   0.811  0.00  0.00      APRO  
ATOM    786  HD2 PRO A  51      18.240 -21.217  -0.470  0.00  0.00      APRO  
ATOM    787  CA  PRO A  51      20.386 -23.226  -1.796  0.00  0.00      APRO C
ATOM    788  HA  PRO A  51      20.113 -22.969  -2.813  0.00  0.00      APRO  
ATOM    789  CB  PRO A  51      21.328 -22.113  -1.328  0.00  0.00      APRO C
ATOM    790  HB1 PRO A  51      21.984 -21.734  -2.143  0.00  0.00      APRO  
ATOM    791  HB2 PRO A  51      21.946 -22.412  -0.452  0.00  0.00      APRO  
ATOM    792  CG  PRO A  51      20.366 -21.001  -0.904  0.00  0.00      APRO C
ATOM    793  HG1 PRO A  51      20.069 -20.381  -1.772  0.00  0.00      APRO  
ATOM    794  HG2 PRO A  51      20.807 -20.324  -0.136  0.00  0.00      APRO  
ATOM    795  C   PRO A  51      21.045 -24.593  -1.790  0.00  0.00      APRO C
ATOM    796  O   PRO A  51      21.482 -25.036  -2.847  0.00  0.00      APRO O
ATOM    797  N   ASP A  52      21.111 -25.284  -0.635  0.00  0.00      APRO N
ATOM    798  HN  ASP A  52      20.697 -24.949   0.207  0.00  0.00      APRO  
ATOM    799  CA  ASP A  52      21.770 -26.561  -0.470  0.00  0.00      APRO C
ATOM    800  HA  ASP A  52      22.736 -26.453  -0.951  0.00  0.00      APRO  
ATOM    801  CB  ASP A  52      22.015 -26.861   1.032  0.00  0.00      APRO C
ATOM    802  HB1 ASP A  52      22.471 -27.866   1.134  0.00  0.00      APRO  
ATOM    803  HB2 ASP A  52      22.709 -26.117   1.471  0.00  0.00      APRO  
ATOM    804  CG  ASP A  52      20.744 -26.865   1.860  0.00  0.00      APRO C
ATOM    805  OD1 ASP A  52      20.409 -27.939   2.425  0.00  0.00      APRO O
ATOM    806  OD2 ASP A  52      20.107 -25.781   1.937  0.00  0.00      APRO O
ATOM    807  C   ASP A  52      21.066 -27.731  -1.153  0.00  0.00      APRO C
ATOM    808  O   ASP A  52      21.633 -28.808  -1.333  0.00  0.00      APRO O
ATOM    809  N   ALA A  53      19.804 -27.538  -1.581  0.00  0.00      APRO N
ATOM    810  HN  ALA A  53      19.298 -26.710  -1.340  0.00  0.00      APRO  
ATOM    811  CA  ALA A  53      19.089 -28.485  -2.404  0.00  0.00      APRO C
ATOM    812  HA  ALA A  53      19.109 -29.461  -1.933  0.00  0.00      APRO  
ATOM    813  CB  ALA A  53      17.626 -28.030  -2.533  0.00  0.00      APRO C
ATOM    814  HB1 ALA A  53      17.170 -27.949  -1.523  0.00  0.00      APRO  
ATOM    815  HB2 ALA A  53      17.559 -27.032  -3.019  0.00  0.00      APRO  
ATOM    816  HB3 ALA A  53      17.023 -28.753  -3.124  0.00  0.00      APRO  
ATOM    817  C   ALA A  53      19.697 -28.663  -3.789  0.00  0.00      APRO C
ATOM    818  O   ALA A  53      19.739 -29.766  -4.326  0.00  0.00      APRO O
ATOM    819  N   TYR A  54      20.183 -27.556  -4.384  0.00  0.00      APRO N
ATOM    820  HN  TYR A  54      20.201 -26.677  -3.911  0.00  0.00      APRO  
ATOM    821  CA  TYR A  54      20.715 -27.526  -5.733  0.00  0.00      APRO C
ATOM    822  HA  TYR A  54      20.109 -28.216  -6.308  0.00  0.00      APRO  
ATOM    823  CB  TYR A  54      20.641 -26.074  -6.276  0.00  0.00      APRO C
ATOM    824  HB1 TYR A  54      21.257 -25.412  -5.630  0.00  0.00      APRO  
ATOM    825  HB2 TYR A  54      21.063 -26.016  -7.303  0.00  0.00      APRO  
ATOM    826  CG  TYR A  54      19.210 -25.601  -6.235  0.00  0.00      APRO C
ATOM    827  CD1 TYR A  54      18.771 -24.704  -5.246  0.00  0.00      APRO C
ATOM    828  HD1 TYR A  54      19.466 -24.344  -4.500  0.00  0.00      APRO  
ATOM    829  CE1 TYR A  54      17.432 -24.285  -5.200  0.00  0.00      APRO C
ATOM    830  HE1 TYR A  54      17.094 -23.608  -4.430  0.00  0.00      APRO  
ATOM    831  CZ  TYR A  54      16.523 -24.755  -6.157  0.00  0.00      APRO C
ATOM    832  OH  TYR A  54      15.197 -24.276  -6.197  0.00  0.00      APRO O
ATOM    833  HH  TYR A  54      14.772 -24.669  -6.962  0.00  0.00      APRO  
ATOM    834  CD2 TYR A  54      18.280 -26.093  -7.162  0.00  0.00      APRO C
ATOM    835  HD2 TYR A  54      18.582 -26.835  -7.889  0.00  0.00      APRO  
ATOM    836  CE2 TYR A  54      16.946 -25.669  -7.124  0.00  0.00      APRO C
ATOM    837  HE2 TYR A  54      16.236 -26.068  -7.834  0.00  0.00      APRO  
ATOM    838  C   TYR A  54      22.149 -28.025  -5.802  0.00  0.00      APRO C
ATOM    839  O   TYR A  54      22.604 -28.504  -6.836  0.00  0.00      APRO O
ATOM    840  N   ASP A  55      22.866 -27.969  -4.670  0.00  0.00      APRO N
ATOM    841  HN  ASP A  55      22.512 -27.568  -3.829  0.00  0.00      APRO  
ATOM    842  CA  ASP A  55      24.207 -28.470  -4.531  0.00  0.00      APRO C
ATOM    843  HA  ASP A  55      24.238 -29.522  -4.791  0.00  0.00      APRO  
ATOM    844  CB  ASP A  55      25.239 -27.633  -5.342  0.00  0.00      APRO C
ATOM    845  HB1 ASP A  55      24.914 -27.579  -6.401  0.00  0.00      APRO  
ATOM    846  HB2 ASP A  55      25.303 -26.601  -4.944  0.00  0.00      APRO  
ATOM    847  CG  ASP A  55      26.618 -28.244  -5.321  0.00  0.00      APRO C
ATOM    848  OD1 ASP A  55      27.130 -28.509  -4.204  0.00  0.00      APRO O
ATOM    849  OD2 ASP A  55      27.225 -28.489  -6.392  0.00  0.00      APRO O
ATOM    850  C   ASP A  55      24.487 -28.378  -3.042  0.00  0.00      APRO C
ATOM    851  O   ASP A  55      24.280 -27.342  -2.417  0.00  0.00      APRO O
ATOM    852  N   SER A  56      24.964 -29.466  -2.412  0.00  0.00      APRO N
ATOM    853  HN  SER A  56      25.216 -30.308  -2.888  0.00  0.00      APRO  
ATOM    854  CA  SER A  56      25.157 -29.515  -0.973  0.00  0.00      APRO C
ATOM    855  HA  SER A  56      24.252 -29.091  -0.557  0.00  0.00      APRO  
ATOM    856  CB  SER A  56      25.333 -30.968  -0.470  0.00  0.00      APRO C
ATOM    857  HB1 SER A  56      25.548 -30.932   0.623  0.00  0.00      APRO  
ATOM    858  HB2 SER A  56      24.387 -31.540  -0.599  0.00  0.00      APRO  
ATOM    859  OG  SER A  56      26.421 -31.626  -1.126  0.00  0.00      APRO O
ATOM    860  HG1 SER A  56      26.615 -32.425  -0.620  0.00  0.00      APRO  
ATOM    861  C   SER A  56      26.320 -28.671  -0.479  0.00  0.00      APRO C
ATOM    862  O   SER A  56      26.390 -28.345   0.705  0.00  0.00      APRO O
ATOM    863  N   ARG A  57      27.226 -28.229  -1.380  0.00  0.00      APRO N
ATOM    864  HN  ARG A  57      27.234 -28.604  -2.304  0.00  0.00      APRO  
ATOM    865  CA  ARG A  57      28.220 -27.210  -1.080  0.00  0.00      APRO C
ATOM    866  HA  ARG A  57      28.795 -27.546  -0.225  0.00  0.00      APRO  
ATOM    867  CB  ARG A  57      29.170 -26.948  -2.281  0.00  0.00      APRO C
ATOM    868  HB1 ARG A  57      28.559 -27.095  -3.204  0.00  0.00      APRO  
ATOM    869  HB2 ARG A  57      29.479 -25.879  -2.285  0.00  0.00      APRO  
ATOM    870  CG  ARG A  57      30.402 -27.878  -2.360  0.00  0.00      APRO C
ATOM    871  HG1 ARG A  57      31.130 -27.441  -3.078  0.00  0.00      APRO  
ATOM    872  HG2 ARG A  57      30.919 -27.879  -1.373  0.00  0.00      APRO  
ATOM    873  CD  ARG A  57      30.161 -29.360  -2.706  0.00  0.00      APRO C
ATOM    874  HD1 ARG A  57      31.126 -29.915  -2.650  0.00  0.00      APRO  
ATOM    875  HD2 ARG A  57      29.436 -29.832  -2.002  0.00  0.00      APRO  
ATOM    876  NE  ARG A  57      29.588 -29.467  -4.086  0.00  0.00      APRO N
ATOM    877  HE  ARG A  57      29.099 -28.637  -4.377  0.00  0.00      APRO  
ATOM    878  CZ  ARG A  57      29.677 -30.519  -4.901  0.00  0.00      APRO C
ATOM    879  NH1 ARG A  57      30.336 -31.622  -4.563  0.00  0.00      APRO N
ATOM    880 HH11 ARG A  57      30.409 -32.380  -5.196  0.00  0.00      APRO  
ATOM    881 HH12 ARG A  57      30.857 -31.583  -3.708  0.00  0.00      APRO  
ATOM    882  NH2 ARG A  57      29.061 -30.480  -6.080  0.00  0.00      APRO N
ATOM    883 HH21 ARG A  57      29.046 -31.285  -6.656  0.00  0.00      APRO  
ATOM    884 HH22 ARG A  57      28.460 -29.710  -6.246  0.00  0.00      APRO  
ATOM    885  C   ARG A  57      27.583 -25.883  -0.682  0.00  0.00      APRO C
ATOM    886  O   ARG A  57      28.070 -25.199   0.217  0.00  0.00      APRO O
ATOM    887  N   TYR A  58      26.451 -25.505  -1.316  0.00  0.00      APRO N
ATOM    888  HN  TYR A  58      25.979 -26.121  -1.945  0.00  0.00      APRO  
ATOM    889  CA  TYR A  58      25.820 -24.206  -1.156  0.00  0.00      APRO C
ATOM    890  HA  TYR A  58      26.620 -23.493  -1.315  0.00  0.00      APRO  
ATOM    891  CB  TYR A  58      24.698 -23.981  -2.207  0.00  0.00      APRO C
ATOM    892  HB1 TYR A  58      23.973 -24.822  -2.152  0.00  0.00      APRO  
ATOM    893  HB2 TYR A  58      24.136 -23.048  -1.988  0.00  0.00      APRO  
ATOM    894  CG  TYR A  58      25.159 -23.929  -3.645  0.00  0.00      APRO C
ATOM    895  CD1 TYR A  58      24.198 -24.151  -4.650  0.00  0.00      APRO C
ATOM    896  HD1 TYR A  58      23.182 -24.402  -4.376  0.00  0.00      APRO  
ATOM    897  CE1 TYR A  58      24.535 -24.075  -6.006  0.00  0.00      APRO C
ATOM    898  HE1 TYR A  58      23.793 -24.262  -6.768  0.00  0.00      APRO  
ATOM    899  CZ  TYR A  58      25.842 -23.763  -6.379  0.00  0.00      APRO C
ATOM    900  OH  TYR A  58      26.167 -23.647  -7.743  0.00  0.00      APRO O
ATOM    901  HH  TYR A  58      27.081 -23.361  -7.798  0.00  0.00      APRO  
ATOM    902  CD2 TYR A  58      26.477 -23.615  -4.041  0.00  0.00      APRO C
ATOM    903  HD2 TYR A  58      27.244 -23.465  -3.294  0.00  0.00      APRO  
ATOM    904  CE2 TYR A  58      26.816 -23.545  -5.400  0.00  0.00      APRO C
ATOM    905  HE2 TYR A  58      27.837 -23.343  -5.688  0.00  0.00      APRO  
ATOM    906  C   TYR A  58      25.235 -23.925   0.226  0.00  0.00      APRO C
ATOM    907  O   TYR A  58      24.794 -22.808   0.499  0.00  0.00      APRO O
ATOM    908  N   ALA A  59      25.238 -24.890   1.168  0.00  0.00      APRO N
ATOM    909  HN  ALA A  59      25.403 -25.849   0.941  0.00  0.00      APRO  
ATOM    910  CA  ALA A  59      25.003 -24.614   2.576  0.00  0.00      APRO C
ATOM    911  HA  ALA A  59      24.053 -24.107   2.701  0.00  0.00      APRO  
ATOM    912  CB  ALA A  59      24.945 -25.922   3.387  0.00  0.00      APRO C
ATOM    913  HB1 ALA A  59      24.139 -26.574   2.986  0.00  0.00      APRO  
ATOM    914  HB2 ALA A  59      25.904 -26.480   3.314  0.00  0.00      APRO  
ATOM    915  HB3 ALA A  59      24.729 -25.729   4.460  0.00  0.00      APRO  
ATOM    916  C   ALA A  59      26.067 -23.692   3.174  0.00  0.00      APRO C
ATOM    917  O   ALA A  59      25.781 -22.813   3.984  0.00  0.00      APRO O
ATOM    918  N   ARG A  60      27.336 -23.848   2.749  0.00  0.00      APRO N
ATOM    919  HN  ARG A  60      27.589 -24.647   2.208  0.00  0.00      APRO  
ATOM    920  CA  ARG A  60      28.390 -22.899   3.038  0.00  0.00      APRO C
ATOM    921  HA  ARG A  60      28.361 -22.675   4.098  0.00  0.00      APRO  
ATOM    922  CB  ARG A  60      29.768 -23.510   2.670  0.00  0.00      APRO C
ATOM    923  HB1 ARG A  60      29.854 -24.463   3.245  0.00  0.00      APRO  
ATOM    924  HB2 ARG A  60      29.772 -23.799   1.596  0.00  0.00      APRO  
ATOM    925  CG  ARG A  60      31.028 -22.667   2.986  0.00  0.00      APRO C
ATOM    926  HG1 ARG A  60      31.919 -23.199   2.585  0.00  0.00      APRO  
ATOM    927  HG2 ARG A  60      30.973 -21.708   2.421  0.00  0.00      APRO  
ATOM    928  CD  ARG A  60      31.218 -22.309   4.466  0.00  0.00      APRO C
ATOM    929  HD1 ARG A  60      30.416 -21.602   4.782  0.00  0.00      APRO  
ATOM    930  HD2 ARG A  60      31.172 -23.215   5.115  0.00  0.00      APRO  
ATOM    931  NE  ARG A  60      32.581 -21.684   4.591  0.00  0.00      APRO N
ATOM    932  HE  ARG A  60      33.249 -22.058   3.938  0.00  0.00      APRO  
ATOM    933  CZ  ARG A  60      32.921 -20.726   5.465  0.00  0.00      APRO C
ATOM    934  NH1 ARG A  60      32.032 -20.153   6.268  0.00  0.00      APRO N
ATOM    935 HH11 ARG A  60      32.304 -19.430   6.887  0.00  0.00      APRO  
ATOM    936 HH12 ARG A  60      31.072 -20.395   6.112  0.00  0.00      APRO  
ATOM    937  NH2 ARG A  60      34.192 -20.333   5.543  0.00  0.00      APRO N
ATOM    938 HH21 ARG A  60      34.468 -19.690   6.243  0.00  0.00      APRO  
ATOM    939 HH22 ARG A  60      34.856 -20.859   5.028  0.00  0.00      APRO  
ATOM    940  C   ARG A  60      28.176 -21.576   2.307  0.00  0.00      APRO C
ATOM    941  O   ARG A  60      27.919 -21.518   1.107  0.00  0.00      APRO O
ATOM    942  N   TRP A  61      28.277 -20.447   3.031  0.00  0.00      APRO N
ATOM    943  HN  TRP A  61      28.401 -20.447   4.020  0.00  0.00      APRO  
ATOM    944  CA  TRP A  61      28.212 -19.135   2.422  0.00  0.00      APRO C
ATOM    945  HA  TRP A  61      27.647 -19.211   1.501  0.00  0.00      APRO  
ATOM    946  CB  TRP A  61      27.571 -18.074   3.365  0.00  0.00      APRO C
ATOM    947  HB1 TRP A  61      28.119 -18.103   4.333  0.00  0.00      APRO  
ATOM    948  HB2 TRP A  61      27.717 -17.056   2.943  0.00  0.00      APRO  
ATOM    949  CG  TRP A  61      26.092 -18.250   3.719  0.00  0.00      APRO C
ATOM    950  CD1 TRP A  61      25.335 -19.390   3.790  0.00  0.00      APRO C
ATOM    951  HD1 TRP A  61      25.719 -20.383   3.599  0.00  0.00      APRO  
ATOM    952  NE1 TRP A  61      24.045 -19.092   4.176  0.00  0.00      APRO N
ATOM    953  HE1 TRP A  61      23.318 -19.728   4.323  0.00  0.00      APRO  
ATOM    954  CE2 TRP A  61      23.950 -17.738   4.375  0.00  0.00      APRO C
ATOM    955  CD2 TRP A  61      25.218 -17.169   4.109  0.00  0.00      APRO C
ATOM    956  CE3 TRP A  61      25.428 -15.796   4.250  0.00  0.00      APRO C
ATOM    957  HE3 TRP A  61      26.391 -15.344   4.059  0.00  0.00      APRO  
ATOM    958  CZ3 TRP A  61      24.339 -15.002   4.645  0.00  0.00      APRO C
ATOM    959  HZ3 TRP A  61      24.471 -13.934   4.752  0.00  0.00      APRO  
ATOM    960  CZ2 TRP A  61      22.881 -16.950   4.774  0.00  0.00      APRO C
ATOM    961  HZ2 TRP A  61      21.914 -17.377   4.987  0.00  0.00      APRO  
ATOM    962  CH2 TRP A  61      23.082 -15.569   4.900  0.00  0.00      APRO C
ATOM    963  HH2 TRP A  61      22.260 -14.932   5.196  0.00  0.00      APRO  
ATOM    964  C   TRP A  61      29.621 -18.699   2.043  0.00  0.00      APRO C
ATOM    965  O   TRP A  61      30.506 -18.599   2.892  0.00  0.00      APRO O
ATOM    966  N   ASN A  62      29.857 -18.437   0.743  0.00  0.00      APRO N
ATOM    967  HN  ASN A  62      29.176 -18.619   0.035  0.00  0.00      APRO  
ATOM    968  CA  ASN A  62      31.096 -17.877   0.252  0.00  0.00      APRO C
ATOM    969  HA  ASN A  62      31.495 -17.249   1.042  0.00  0.00      APRO  
ATOM    970  CB  ASN A  62      32.153 -18.974  -0.077  0.00  0.00      APRO C
ATOM    971  HB1 ASN A  62      33.116 -18.463  -0.299  0.00  0.00      APRO  
ATOM    972  HB2 ASN A  62      32.318 -19.627   0.804  0.00  0.00      APRO  
ATOM    973  CG  ASN A  62      31.781 -19.825  -1.297  0.00  0.00      APRO C
ATOM    974  OD1 ASN A  62      31.736 -19.295  -2.405  0.00  0.00      APRO O
ATOM    975  ND2 ASN A  62      31.542 -21.136  -1.111  0.00  0.00      APRO N
ATOM    976 HD21 ASN A  62      31.313 -21.678  -1.915  0.00  0.00      APRO  
ATOM    977 HD22 ASN A  62      31.626 -21.534  -0.203  0.00  0.00      APRO  
ATOM    978  C   ASN A  62      30.788 -16.978  -0.941  0.00  0.00      APRO C
ATOM    979  O   ASN A  62      29.699 -17.029  -1.499  0.00  0.00      APRO O
ATOM    980  N   LEU A  63      31.739 -16.107  -1.341  0.00  0.00      APRO N
ATOM    981  HN  LEU A  63      32.613 -15.986  -0.875  0.00  0.00      APRO  
ATOM    982  CA  LEU A  63      31.561 -15.258  -2.508  0.00  0.00      APRO C
ATOM    983  HA  LEU A  63      30.555 -14.867  -2.423  0.00  0.00      APRO  
ATOM    984  CB  LEU A  63      32.585 -14.099  -2.538  0.00  0.00      APRO C
ATOM    985  HB1 LEU A  63      33.595 -14.549  -2.400  0.00  0.00      APRO  
ATOM    986  HB2 LEU A  63      32.587 -13.644  -3.553  0.00  0.00      APRO  
ATOM    987  CG  LEU A  63      32.375 -13.018  -1.463  0.00  0.00      APRO C
ATOM    988  HG  LEU A  63      32.389 -13.527  -0.469  0.00  0.00      APRO  
ATOM    989  CD1 LEU A  63      33.510 -11.989  -1.549  0.00  0.00      APRO C
ATOM    990 HD11 LEU A  63      33.352 -11.172  -0.812  0.00  0.00      APRO  
ATOM    991 HD12 LEU A  63      34.490 -12.468  -1.335  0.00  0.00      APRO  
ATOM    992 HD13 LEU A  63      33.554 -11.538  -2.563  0.00  0.00      APRO  
ATOM    993  CD2 LEU A  63      31.025 -12.301  -1.610  0.00  0.00      APRO C
ATOM    994 HD21 LEU A  63      30.901 -11.542  -0.807  0.00  0.00      APRO  
ATOM    995 HD22 LEU A  63      30.943 -11.777  -2.584  0.00  0.00      APRO  
ATOM    996 HD23 LEU A  63      30.188 -13.028  -1.533  0.00  0.00      APRO  
ATOM    997  C   LEU A  63      31.659 -15.986  -3.840  0.00  0.00      APRO C
ATOM    998  O   LEU A  63      30.995 -15.619  -4.805  0.00  0.00      APRO O
ATOM    999  N   ALA A  64      32.522 -17.012  -3.937  0.00  0.00      APRO N
ATOM   1000  HN  ALA A  64      32.963 -17.357  -3.109  0.00  0.00      APRO  
ATOM   1001  CA  ALA A  64      32.887 -17.689  -5.165  0.00  0.00      APRO C
ATOM   1002  HA  ALA A  64      33.302 -16.965  -5.857  0.00  0.00      APRO  
ATOM   1003  CB  ALA A  64      33.979 -18.728  -4.853  0.00  0.00      APRO C
ATOM   1004  HB1 ALA A  64      34.845 -18.226  -4.371  0.00  0.00      APRO  
ATOM   1005  HB2 ALA A  64      33.602 -19.506  -4.153  0.00  0.00      APRO  
ATOM   1006  HB3 ALA A  64      34.343 -19.229  -5.776  0.00  0.00      APRO  
ATOM   1007  C   ALA A  64      31.725 -18.357  -5.887  0.00  0.00      APRO C
ATOM   1008  O   ALA A  64      31.585 -18.197  -7.098  0.00  0.00      APRO O
ATOM   1009  N   ASP A  65      30.834 -19.033  -5.136  0.00  0.00      APRO N
ATOM   1010  HN  ASP A  65      30.914 -19.111  -4.146  0.00  0.00      APRO  
ATOM   1011  CA  ASP A  65      29.669 -19.719  -5.665  0.00  0.00      APRO C
ATOM   1012  HA  ASP A  65      30.014 -20.275  -6.529  0.00  0.00      APRO  
ATOM   1013  CB  ASP A  65      29.043 -20.606  -4.556  0.00  0.00      APRO C
ATOM   1014  HB1 ASP A  65      28.924 -20.006  -3.632  0.00  0.00      APRO  
ATOM   1015  HB2 ASP A  65      28.043 -20.971  -4.865  0.00  0.00      APRO  
ATOM   1016  CG  ASP A  65      29.917 -21.801  -4.220  0.00  0.00      APRO C
ATOM   1017  OD1 ASP A  65      30.607 -22.320  -5.130  0.00  0.00      APRO O
ATOM   1018  OD2 ASP A  65      29.875 -22.229  -3.035  0.00  0.00      APRO O
ATOM   1019  C   ASP A  65      28.579 -18.765  -6.161  0.00  0.00      APRO C
ATOM   1020  O   ASP A  65      27.642 -19.163  -6.850  0.00  0.00      APRO O
ATOM   1021  N   LEU A  66      28.646 -17.464  -5.810  0.00  0.00      APRO N
ATOM   1022  HN  LEU A  66      29.404 -17.071  -5.293  0.00  0.00      APRO  
ATOM   1023  CA  LEU A  66      27.608 -16.515  -6.159  0.00  0.00      APRO C
ATOM   1024  HA  LEU A  66      26.677 -17.065  -6.101  0.00  0.00      APRO  
ATOM   1025  CB  LEU A  66      27.600 -15.302  -5.189  0.00  0.00      APRO C
ATOM   1026  HB1 LEU A  66      28.596 -14.808  -5.271  0.00  0.00      APRO  
ATOM   1027  HB2 LEU A  66      26.857 -14.556  -5.548  0.00  0.00      APRO  
ATOM   1028  CG  LEU A  66      27.342 -15.649  -3.709  0.00  0.00      APRO C
ATOM   1029  HG  LEU A  66      28.085 -16.432  -3.422  0.00  0.00      APRO  
ATOM   1030  CD1 LEU A  66      27.516 -14.403  -2.827  0.00  0.00      APRO C
ATOM   1031 HD11 LEU A  66      27.284 -14.640  -1.767  0.00  0.00      APRO  
ATOM   1032 HD12 LEU A  66      28.561 -14.029  -2.880  0.00  0.00      APRO  
ATOM   1033 HD13 LEU A  66      26.835 -13.590  -3.157  0.00  0.00      APRO  
ATOM   1034  CD2 LEU A  66      25.938 -16.229  -3.500  0.00  0.00      APRO C
ATOM   1035 HD21 LEU A  66      25.783 -16.488  -2.430  0.00  0.00      APRO  
ATOM   1036 HD22 LEU A  66      25.149 -15.506  -3.789  0.00  0.00      APRO  
ATOM   1037 HD23 LEU A  66      25.805 -17.152  -4.104  0.00  0.00      APRO  
ATOM   1038  C   LEU A  66      27.735 -15.969  -7.589  0.00  0.00      APRO C
ATOM   1039  O   LEU A  66      28.856 -15.698  -8.039  0.00  0.00      APRO O
ATOM   1040  N   PRO A  67      26.646 -15.701  -8.319  0.00  0.00      APRO N
ATOM   1041  CD  PRO A  67      26.756 -15.061  -9.632  0.00  0.00      APRO C
ATOM   1042  HD1 PRO A  67      27.419 -15.641 -10.313  0.00  0.00      APRO  
ATOM   1043  HD2 PRO A  67      27.146 -14.021  -9.547  0.00  0.00      APRO  
ATOM   1044  CA  PRO A  67      25.254 -15.948  -7.948  0.00  0.00      APRO C
ATOM   1045  HA  PRO A  67      25.093 -15.642  -6.921  0.00  0.00      APRO  
ATOM   1046  CB  PRO A  67      24.459 -15.068  -8.925  0.00  0.00      APRO C
ATOM   1047  HB1 PRO A  67      24.330 -14.028  -8.551  0.00  0.00      APRO  
ATOM   1048  HB2 PRO A  67      23.467 -15.505  -9.179  0.00  0.00      APRO  
ATOM   1049  CG  PRO A  67      25.328 -15.041 -10.182  0.00  0.00      APRO C
ATOM   1050  HG1 PRO A  67      25.112 -14.141 -10.791  0.00  0.00      APRO  
ATOM   1051  HG2 PRO A  67      25.171 -15.936 -10.827  0.00  0.00      APRO  
ATOM   1052  C   PRO A  67      24.833 -17.403  -8.106  0.00  0.00      APRO C
ATOM   1053  O   PRO A  67      25.143 -18.050  -9.100  0.00  0.00      APRO O
ATOM   1054  N   ILE A  68      24.049 -17.911  -7.141  0.00  0.00      APRO N
ATOM   1055  HN  ILE A  68      23.864 -17.415  -6.295  0.00  0.00      APRO  
ATOM   1056  CA  ILE A  68      23.404 -19.203  -7.223  0.00  0.00      APRO C
ATOM   1057  HA  ILE A  68      24.031 -19.849  -7.824  0.00  0.00      APRO  
ATOM   1058  CB  ILE A  68      23.161 -19.783  -5.831  0.00  0.00      APRO C
ATOM   1059  HB  ILE A  68      22.736 -18.930  -5.243  0.00  0.00      APRO  
ATOM   1060  CG2 ILE A  68      22.218 -21.011  -5.882  0.00  0.00      APRO C
ATOM   1061 HG21 ILE A  68      21.928 -21.323  -4.857  0.00  0.00      APRO  
ATOM   1062 HG22 ILE A  68      21.287 -20.773  -6.438  0.00  0.00      APRO  
ATOM   1063 HG23 ILE A  68      22.713 -21.872  -6.380  0.00  0.00      APRO  
ATOM   1064  CG1 ILE A  68      24.526 -20.150  -5.199  0.00  0.00      APRO C
ATOM   1065 HG11 ILE A  68      25.063 -20.871  -5.855  0.00  0.00      APRO  
ATOM   1066 HG12 ILE A  68      25.153 -19.231  -5.137  0.00  0.00      APRO  
ATOM   1067  CD  ILE A  68      24.423 -20.749  -3.786  0.00  0.00      APRO  
ATOM   1068  HD1 ILE A  68      25.437 -20.934  -3.371  0.00  0.00      APRO  
ATOM   1069  HD2 ILE A  68      23.889 -20.053  -3.103  0.00  0.00      APRO  
ATOM   1070  HD3 ILE A  68      23.876 -21.715  -3.802  0.00  0.00      APRO  
ATOM   1071  C   ILE A  68      22.104 -19.023  -7.983  0.00  0.00      APRO C
ATOM   1072  O   ILE A  68      21.141 -18.408  -7.518  0.00  0.00      APRO O
ATOM   1073  N   VAL A  69      22.061 -19.563  -9.208  0.00  0.00      APRO N
ATOM   1074  HN  VAL A  69      22.834 -20.061  -9.593  0.00  0.00      APRO  
ATOM   1075  CA  VAL A  69      20.908 -19.480 -10.081  0.00  0.00      APRO C
ATOM   1076  HA  VAL A  69      20.091 -19.025  -9.535  0.00  0.00      APRO  
ATOM   1077  CB  VAL A  69      21.226 -18.753 -11.389  0.00  0.00      APRO C
ATOM   1078  HB  VAL A  69      22.034 -19.327 -11.906  0.00  0.00      APRO  
ATOM   1079  CG1 VAL A  69      19.987 -18.689 -12.317  0.00  0.00      APRO C
ATOM   1080 HG11 VAL A  69      20.228 -18.124 -13.243  0.00  0.00      APRO  
ATOM   1081 HG12 VAL A  69      19.653 -19.701 -12.625  0.00  0.00      APRO  
ATOM   1082 HG13 VAL A  69      19.143 -18.174 -11.810  0.00  0.00      APRO  
ATOM   1083  CG2 VAL A  69      21.718 -17.325 -11.081  0.00  0.00      APRO C
ATOM   1084 HG21 VAL A  69      21.916 -16.767 -12.021  0.00  0.00      APRO  
ATOM   1085 HG22 VAL A  69      20.955 -16.767 -10.497  0.00  0.00      APRO  
ATOM   1086 HG23 VAL A  69      22.661 -17.342 -10.496  0.00  0.00      APRO  
ATOM   1087  C   VAL A  69      20.486 -20.882 -10.442  0.00  0.00      APRO C
ATOM   1088  O   VAL A  69      21.206 -21.534 -11.187  0.00  0.00      APRO O
ATOM   1089  N   PRO A  70      19.381 -21.440  -9.968  0.00  0.00      APRO N
ATOM   1090  CD  PRO A  70      18.545 -20.916  -8.888  0.00  0.00      APRO C
ATOM   1091  HD1 PRO A  70      17.804 -20.174  -9.265  0.00  0.00      APRO  
ATOM   1092  HD2 PRO A  70      19.158 -20.440  -8.088  0.00  0.00      APRO  
ATOM   1093  CA  PRO A  70      18.911 -22.742 -10.440  0.00  0.00      APRO C
ATOM   1094  HA  PRO A  70      19.651 -23.507 -10.237  0.00  0.00      APRO  
ATOM   1095  CB  PRO A  70      17.635 -22.988  -9.599  0.00  0.00      APRO C
ATOM   1096  HB1 PRO A  70      17.531 -24.057  -9.307  0.00  0.00      APRO  
ATOM   1097  HB2 PRO A  70      16.717 -22.649 -10.130  0.00  0.00      APRO  
ATOM   1098  CG  PRO A  70      17.823 -22.140  -8.334  0.00  0.00      APRO C
ATOM   1099  HG1 PRO A  70      18.410 -22.675  -7.562  0.00  0.00      APRO  
ATOM   1100  HG2 PRO A  70      16.862 -21.820  -7.870  0.00  0.00      APRO  
ATOM   1101  C   PRO A  70      18.606 -22.727 -11.932  0.00  0.00      APRO C
ATOM   1102  O   PRO A  70      17.735 -21.985 -12.379  0.00  0.00      APRO O
ATOM   1103  N   GLU A  71      19.265 -23.624 -12.695  0.00  0.00      APRO N
ATOM   1104  HN  GLU A  71      20.108 -24.066 -12.401  0.00  0.00      APRO  
ATOM   1105  CA  GLU A  71      18.814 -24.030 -14.010  0.00  0.00      APRO C
ATOM   1106  HA  GLU A  71      18.629 -23.143 -14.603  0.00  0.00      APRO  
ATOM   1107  CB  GLU A  71      19.899 -24.841 -14.772  0.00  0.00      APRO C
ATOM   1108  HB1 GLU A  71      19.507 -25.076 -15.789  0.00  0.00      APRO  
ATOM   1109  HB2 GLU A  71      20.801 -24.208 -14.931  0.00  0.00      APRO  
ATOM   1110  CG  GLU A  71      20.330 -26.170 -14.105  0.00  0.00      APRO C
ATOM   1111  HG1 GLU A  71      20.464 -26.012 -13.019  0.00  0.00      APRO  
ATOM   1112  HG2 GLU A  71      19.570 -26.960 -14.267  0.00  0.00      APRO  
ATOM   1113  CD  GLU A  71      21.676 -26.663 -14.629  0.00  0.00      APRO C
ATOM   1114  OE1 GLU A  71      21.742 -27.051 -15.822  0.00  0.00      APRO O
ATOM   1115  OE2 GLU A  71      22.638 -26.652 -13.822  0.00  0.00      APRO O
ATOM   1116  C   GLU A  71      17.496 -24.781 -13.899  0.00  0.00      APRO C
ATOM   1117  O   GLU A  71      16.565 -24.570 -14.673  0.00  0.00      APRO O
ATOM   1118  N   LYS A  72      17.352 -25.634 -12.859  0.00  0.00      APRO N
ATOM   1119  HN  LYS A  72      18.102 -25.854 -12.237  0.00  0.00      APRO  
ATOM   1120  CA  LYS A  72      16.105 -26.291 -12.568  0.00  0.00      APRO C
ATOM   1121  HA  LYS A  72      15.356 -25.814 -13.188  0.00  0.00      APRO  
ATOM   1122  CB  LYS A  72      16.170 -27.787 -12.948  0.00  0.00      APRO C
ATOM   1123  HB1 LYS A  72      16.425 -27.839 -14.032  0.00  0.00      APRO  
ATOM   1124  HB2 LYS A  72      17.017 -28.262 -12.405  0.00  0.00      APRO  
ATOM   1125  CG  LYS A  72      14.875 -28.570 -12.708  0.00  0.00      APRO C
ATOM   1126  HG1 LYS A  72      14.900 -29.508 -13.308  0.00  0.00      APRO  
ATOM   1127  HG2 LYS A  72      14.823 -28.864 -11.634  0.00  0.00      APRO  
ATOM   1128  CD  LYS A  72      13.591 -27.825 -13.076  0.00  0.00      APRO C
ATOM   1129  HD1 LYS A  72      13.672 -26.779 -12.702  0.00  0.00      APRO  
ATOM   1130  HD2 LYS A  72      13.524 -27.778 -14.188  0.00  0.00      APRO  
ATOM   1131  CE  LYS A  72      12.400 -28.540 -12.484  0.00  0.00      APRO C
ATOM   1132  HE1 LYS A  72      12.117 -29.413 -13.113  0.00  0.00      APRO  
ATOM   1133  HE2 LYS A  72      12.633 -28.905 -11.459  0.00  0.00      APRO  
ATOM   1134  NZ  LYS A  72      11.242 -27.651 -12.397  0.00  0.00      APRO N
ATOM   1135  HZ1 LYS A  72      10.432 -28.160 -11.989  0.00  0.00      APRO  
ATOM   1136  HZ2 LYS A  72      11.475 -26.835 -11.796  0.00  0.00      APRO  
ATOM   1137  HZ3 LYS A  72      10.993 -27.314 -13.349  0.00  0.00      APRO  
ATOM   1138  C   LYS A  72      15.672 -26.118 -11.117  0.00  0.00      APRO C
ATOM   1139  O   LYS A  72      16.183 -26.739 -10.197  0.00  0.00      APRO O
ATOM   1140  N   TRP A  73      14.647 -25.266 -10.909  0.00  0.00      APRO N
ATOM   1141  HN  TRP A  73      14.308 -24.743 -11.687  0.00  0.00      APRO  
ATOM   1142  CA  TRP A  73      13.961 -25.014  -9.653  0.00  0.00      APRO C
ATOM   1143  HA  TRP A  73      14.739 -24.697  -8.969  0.00  0.00      APRO  
ATOM   1144  CB  TRP A  73      12.880 -23.932  -9.855  0.00  0.00      APRO C
ATOM   1145  HB1 TRP A  73      12.173 -24.297 -10.633  0.00  0.00      APRO  
ATOM   1146  HB2 TRP A  73      12.292 -23.806  -8.920  0.00  0.00      APRO  
ATOM   1147  CG  TRP A  73      13.469 -22.627 -10.323  0.00  0.00      APRO C
ATOM   1148  CD1 TRP A  73      13.796 -22.231 -11.590  0.00  0.00      APRO C
ATOM   1149  HD1 TRP A  73      13.569 -22.796 -12.485  0.00  0.00      APRO  
ATOM   1150  NE1 TRP A  73      14.410 -21.004 -11.558  0.00  0.00      APRO N
ATOM   1151  HE1 TRP A  73      14.719 -20.484 -12.325  0.00  0.00      APRO  
ATOM   1152  CE2 TRP A  73      14.480 -20.586 -10.248  0.00  0.00      APRO C
ATOM   1153  CD2 TRP A  73      13.899 -21.587  -9.437  0.00  0.00      APRO C
ATOM   1154  CE3 TRP A  73      13.838 -21.453  -8.049  0.00  0.00      APRO C
ATOM   1155  HE3 TRP A  73      13.401 -22.217  -7.421  0.00  0.00      APRO  
ATOM   1156  CZ3 TRP A  73      14.373 -20.289  -7.482  0.00  0.00      APRO C
ATOM   1157  HZ3 TRP A  73      14.346 -20.160  -6.409  0.00  0.00      APRO  
ATOM   1158  CZ2 TRP A  73      15.004 -19.438  -9.683  0.00  0.00      APRO C
ATOM   1159  HZ2 TRP A  73      15.449 -18.663 -10.288  0.00  0.00      APRO  
ATOM   1160  CH2 TRP A  73      14.944 -19.295  -8.289  0.00  0.00      APRO C
ATOM   1161  HH2 TRP A  73      15.347 -18.402  -7.831  0.00  0.00      APRO  
ATOM   1162  C   TRP A  73      13.263 -26.195  -9.010  0.00  0.00      APRO C
ATOM   1163  O   TRP A  73      12.688 -27.041  -9.693  0.00  0.00      APRO O
ATOM   1164  N   GLN A  74      13.254 -26.202  -7.664  0.00  0.00      APRO N
ATOM   1165  HN  GLN A  74      13.685 -25.461  -7.152  0.00  0.00      APRO  
ATOM   1166  CA  GLN A  74      12.655 -27.224  -6.843  0.00  0.00      APRO C
ATOM   1167  HA  GLN A  74      12.006 -27.821  -7.472  0.00  0.00      APRO  
ATOM   1168  CB  GLN A  74      13.764 -28.015  -6.103  0.00  0.00      APRO C
ATOM   1169  HB1 GLN A  74      14.433 -27.262  -5.626  0.00  0.00      APRO  
ATOM   1170  HB2 GLN A  74      13.308 -28.598  -5.270  0.00  0.00      APRO  
ATOM   1171  CG  GLN A  74      14.603 -28.936  -7.017  0.00  0.00      APRO C
ATOM   1172  HG1 GLN A  74      13.995 -29.801  -7.358  0.00  0.00      APRO  
ATOM   1173  HG2 GLN A  74      14.949 -28.387  -7.917  0.00  0.00      APRO  
ATOM   1174  CD  GLN A  74      15.807 -29.498  -6.266  0.00  0.00      APRO C
ATOM   1175  OE1 GLN A  74      16.959 -29.232  -6.596  0.00  0.00      APRO O
ATOM   1176  NE2 GLN A  74      15.542 -30.289  -5.202  0.00  0.00      APRO N
ATOM   1177 HE21 GLN A  74      16.325 -30.654  -4.707  0.00  0.00      APRO  
ATOM   1178 HE22 GLN A  74      14.599 -30.493  -4.960  0.00  0.00      APRO  
ATOM   1179  C   GLN A  74      11.784 -26.562  -5.783  0.00  0.00      APRO C
ATOM   1180  O   GLN A  74      12.010 -25.419  -5.390  0.00  0.00      APRO O
ATOM   1181  N   LEU A  75      10.777 -27.296  -5.277  0.00  0.00      APRO N
ATOM   1182  HN  LEU A  75      10.532 -28.187  -5.655  0.00  0.00      APRO  
ATOM   1183  CA  LEU A  75       9.957 -26.879  -4.152  0.00  0.00      APRO C
ATOM   1184  HA  LEU A  75      10.348 -25.936  -3.792  0.00  0.00      APRO  
ATOM   1185  CB  LEU A  75       8.452 -26.775  -4.510  0.00  0.00      APRO C
ATOM   1186  HB1 LEU A  75       8.136 -27.772  -4.894  0.00  0.00      APRO  
ATOM   1187  HB2 LEU A  75       7.869 -26.606  -3.578  0.00  0.00      APRO  
ATOM   1188  CG  LEU A  75       8.100 -25.706  -5.565  0.00  0.00      APRO C
ATOM   1189  HG  LEU A  75       8.767 -25.887  -6.442  0.00  0.00      APRO  
ATOM   1190  CD1 LEU A  75       6.627 -25.834  -5.980  0.00  0.00      APRO C
ATOM   1191 HD11 LEU A  75       6.355 -25.036  -6.704  0.00  0.00      APRO  
ATOM   1192 HD12 LEU A  75       6.440 -26.819  -6.459  0.00  0.00      APRO  
ATOM   1193 HD13 LEU A  75       5.961 -25.741  -5.096  0.00  0.00      APRO  
ATOM   1194  CD2 LEU A  75       8.359 -24.280  -5.058  0.00  0.00      APRO C
ATOM   1195 HD21 LEU A  75       8.113 -23.539  -5.849  0.00  0.00      APRO  
ATOM   1196 HD22 LEU A  75       7.740 -24.042  -4.169  0.00  0.00      APRO  
ATOM   1197 HD23 LEU A  75       9.429 -24.153  -4.784  0.00  0.00      APRO  
ATOM   1198  C   LEU A  75      10.102 -27.894  -3.030  0.00  0.00      APRO C
ATOM   1199  O   LEU A  75      10.409 -29.061  -3.255  0.00  0.00      APRO O
ATOM   1200  N   GLN A  76       9.894 -27.466  -1.773  0.00  0.00      APRO N
ATOM   1201  HN  GLN A  76       9.753 -26.501  -1.560  0.00  0.00      APRO  
ATOM   1202  CA  GLN A  76       9.854 -28.347  -0.621  0.00  0.00      APRO C
ATOM   1203  HA  GLN A  76       9.944 -29.369  -0.969  0.00  0.00      APRO  
ATOM   1204  CB  GLN A  76      10.935 -27.994   0.434  0.00  0.00      APRO C
ATOM   1205  HB1 GLN A  76      10.753 -26.938   0.741  0.00  0.00      APRO  
ATOM   1206  HB2 GLN A  76      10.777 -28.614   1.346  0.00  0.00      APRO  
ATOM   1207  CG  GLN A  76      12.377 -28.143  -0.102  0.00  0.00      APRO C
ATOM   1208  HG1 GLN A  76      12.562 -29.188  -0.432  0.00  0.00      APRO  
ATOM   1209  HG2 GLN A  76      12.543 -27.476  -0.973  0.00  0.00      APRO  
ATOM   1210  CD  GLN A  76      13.422 -27.831   0.971  0.00  0.00      APRO C
ATOM   1211  OE1 GLN A  76      13.176 -27.837   2.174  0.00  0.00      APRO O
ATOM   1212  NE2 GLN A  76      14.676 -27.584   0.520  0.00  0.00      APRO N
ATOM   1213 HE21 GLN A  76      15.370 -27.383   1.206  0.00  0.00      APRO  
ATOM   1214 HE22 GLN A  76      14.861 -27.593  -0.457  0.00  0.00      APRO  
ATOM   1215  C   GLN A  76       8.492 -28.206   0.034  0.00  0.00      APRO C
ATOM   1216  O   GLN A  76       7.983 -27.091   0.061  0.00  0.00      APRO O
ATOM   1217  N   PRO A  77       7.819 -29.232   0.562  0.00  0.00      APRO N
ATOM   1218  CD  PRO A  77       8.137 -30.634   0.328  0.00  0.00      APRO C
ATOM   1219  HD1 PRO A  77       9.054 -30.945   0.878  0.00  0.00      APRO  
ATOM   1220  HD2 PRO A  77       8.276 -30.849  -0.757  0.00  0.00      APRO  
ATOM   1221  CA  PRO A  77       6.697 -29.067   1.488  0.00  0.00      APRO C
ATOM   1222  HA  PRO A  77       5.833 -28.698   0.948  0.00  0.00      APRO  
ATOM   1223  CB  PRO A  77       6.369 -30.491   1.966  0.00  0.00      APRO C
ATOM   1224  HB1 PRO A  77       5.273 -30.661   2.060  0.00  0.00      APRO  
ATOM   1225  HB2 PRO A  77       6.875 -30.740   2.926  0.00  0.00      APRO  
ATOM   1226  CG  PRO A  77       6.922 -31.396   0.861  0.00  0.00      APRO C
ATOM   1227  HG1 PRO A  77       6.152 -31.578   0.086  0.00  0.00      APRO  
ATOM   1228  HG2 PRO A  77       7.253 -32.385   1.253  0.00  0.00      APRO  
ATOM   1229  C   PRO A  77       6.996 -28.136   2.634  0.00  0.00      APRO C
ATOM   1230  O   PRO A  77       8.100 -28.190   3.149  0.00  0.00      APRO O
ATOM   1231  N   ARG A  78       6.057 -27.301   3.079  0.00  0.00      APRO N
ATOM   1232  HN  ARG A  78       5.186 -27.183   2.607  0.00  0.00      APRO  
ATOM   1233  CA  ARG A  78       6.256 -26.519   4.277  0.00  0.00      APRO C
ATOM   1234  HA  ARG A  78       7.299 -26.234   4.346  0.00  0.00      APRO  
ATOM   1235  CB  ARG A  78       5.352 -25.276   4.211  0.00  0.00      APRO C
ATOM   1236  HB1 ARG A  78       5.574 -24.776   3.238  0.00  0.00      APRO  
ATOM   1237  HB2 ARG A  78       4.287 -25.593   4.157  0.00  0.00      APRO  
ATOM   1238  CG  ARG A  78       5.576 -24.263   5.346  0.00  0.00      APRO C
ATOM   1239  HG1 ARG A  78       5.057 -24.632   6.257  0.00  0.00      APRO  
ATOM   1240  HG2 ARG A  78       6.659 -24.244   5.606  0.00  0.00      APRO  
ATOM   1241  CD  ARG A  78       5.150 -22.838   4.974  0.00  0.00      APRO C
ATOM   1242  HD1 ARG A  78       5.445 -22.138   5.790  0.00  0.00      APRO  
ATOM   1243  HD2 ARG A  78       5.629 -22.503   4.025  0.00  0.00      APRO  
ATOM   1244  NE  ARG A  78       3.660 -22.833   4.781  0.00  0.00      APRO N
ATOM   1245  HE  ARG A  78       3.383 -23.031   3.834  0.00  0.00      APRO  
ATOM   1246  CZ  ARG A  78       2.740 -22.598   5.726  0.00  0.00      APRO C
ATOM   1247  NH1 ARG A  78       3.074 -22.336   6.984  0.00  0.00      APRO N
ATOM   1248 HH11 ARG A  78       2.376 -22.190   7.671  0.00  0.00      APRO  
ATOM   1249 HH12 ARG A  78       4.045 -22.431   7.215  0.00  0.00      APRO  
ATOM   1250  NH2 ARG A  78       1.458 -22.617   5.375  0.00  0.00      APRO N
ATOM   1251 HH21 ARG A  78       0.763 -22.362   6.032  0.00  0.00      APRO  
ATOM   1252 HH22 ARG A  78       1.260 -22.684   4.406  0.00  0.00      APRO  
ATOM   1253  C   ARG A  78       5.956 -27.382   5.506  0.00  0.00      APRO C
ATOM   1254  O   ARG A  78       4.850 -27.921   5.600  0.00  0.00      APRO O
ATOM   1255  N   PRO A  79       6.867 -27.597   6.471  0.00  0.00      APRO N
ATOM   1256  CD  PRO A  79       8.064 -26.777   6.672  0.00  0.00      APRO C
ATOM   1257  HD1 PRO A  79       7.815 -25.692   6.712  0.00  0.00      APRO  
ATOM   1258  HD2 PRO A  79       8.816 -26.946   5.867  0.00  0.00      APRO  
ATOM   1259  CA  PRO A  79       6.811 -28.735   7.396  0.00  0.00      APRO C
ATOM   1260  HA  PRO A  79       6.720 -29.665   6.846  0.00  0.00      APRO  
ATOM   1261  CB  PRO A  79       8.166 -28.696   8.124  0.00  0.00      APRO C
ATOM   1262  HB1 PRO A  79       8.921 -29.351   7.634  0.00  0.00      APRO  
ATOM   1263  HB2 PRO A  79       8.069 -28.969   9.199  0.00  0.00      APRO  
ATOM   1264  CG  PRO A  79       8.627 -27.235   8.018  0.00  0.00      APRO C
ATOM   1265  HG1 PRO A  79       9.731 -27.165   8.071  0.00  0.00      APRO  
ATOM   1266  HG2 PRO A  79       8.206 -26.596   8.828  0.00  0.00      APRO  
ATOM   1267  C   PRO A  79       5.659 -28.617   8.359  0.00  0.00      APRO C
ATOM   1268  O   PRO A  79       5.144 -29.626   8.827  0.00  0.00      APRO O
ATOM   1269  N   SER A  80       5.239 -27.373   8.623  0.00  0.00      APRO N
ATOM   1270  HN  SER A  80       5.729 -26.602   8.215  0.00  0.00      APRO  
ATOM   1271  CA  SER A  80       4.118 -26.989   9.460  0.00  0.00      APRO C
ATOM   1272  HA  SER A  80       4.343 -27.391  10.439  0.00  0.00      APRO  
ATOM   1273  CB  SER A  80       4.020 -25.436   9.434  0.00  0.00      APRO C
ATOM   1274  HB1 SER A  80       5.028 -25.022   9.663  0.00  0.00      APRO  
ATOM   1275  HB2 SER A  80       3.745 -25.082   8.415  0.00  0.00      APRO  
ATOM   1276  OG  SER A  80       3.106 -24.917  10.396  0.00  0.00      APRO O
ATOM   1277  HG1 SER A  80       3.273 -23.969  10.463  0.00  0.00      APRO  
ATOM   1278  C   SER A  80       2.799 -27.606   9.008  0.00  0.00      APRO C
ATOM   1279  O   SER A  80       1.961 -28.002   9.809  0.00  0.00      APRO O
ATOM   1280  N   VAL A  81       2.588 -27.727   7.681  0.00  0.00      APRO N
ATOM   1281  HN  VAL A  81       3.308 -27.583   7.007  0.00  0.00      APRO  
ATOM   1282  CA  VAL A  81       1.295 -28.077   7.114  0.00  0.00      APRO C
ATOM   1283  HA  VAL A  81       0.628 -28.262   7.947  0.00  0.00      APRO  
ATOM   1284  CB  VAL A  81       0.710 -26.917   6.314  0.00  0.00      APRO C
ATOM   1285  HB  VAL A  81      -0.195 -27.298   5.779  0.00  0.00      APRO  
ATOM   1286  CG1 VAL A  81       0.313 -25.793   7.293  0.00  0.00      APRO C
ATOM   1287 HG11 VAL A  81      -0.081 -24.917   6.735  0.00  0.00      APRO  
ATOM   1288 HG12 VAL A  81      -0.481 -26.122   7.995  0.00  0.00      APRO  
ATOM   1289 HG13 VAL A  81       1.193 -25.457   7.883  0.00  0.00      APRO  
ATOM   1290  CG2 VAL A  81       1.723 -26.392   5.278  0.00  0.00      APRO C
ATOM   1291 HG21 VAL A  81       1.306 -25.523   4.727  0.00  0.00      APRO  
ATOM   1292 HG22 VAL A  81       2.662 -26.071   5.778  0.00  0.00      APRO  
ATOM   1293 HG23 VAL A  81       1.975 -27.173   4.531  0.00  0.00      APRO  
ATOM   1294  C   VAL A  81       1.351 -29.351   6.281  0.00  0.00      APRO C
ATOM   1295  O   VAL A  81       0.477 -29.622   5.457  0.00  0.00      APRO O
ATOM   1296  N   THR A  82       2.373 -30.207   6.503  0.00  0.00      APRO N
ATOM   1297  HN  THR A  82       3.009 -30.058   7.260  0.00  0.00      APRO  
ATOM   1298  CA  THR A  82       2.662 -31.405   5.698  0.00  0.00      APRO C
ATOM   1299  HA  THR A  82       2.798 -31.024   4.695  0.00  0.00      APRO  
ATOM   1300  CB  THR A  82       3.979 -32.071   6.114  0.00  0.00      APRO C
ATOM   1301  HB  THR A  82       4.746 -31.259   6.129  0.00  0.00      APRO  
ATOM   1302  OG1 THR A  82       4.411 -33.033   5.162  0.00  0.00      APRO O
ATOM   1303  HG1 THR A  82       5.229 -33.397   5.518  0.00  0.00      APRO  
ATOM   1304  CG2 THR A  82       3.898 -32.769   7.482  0.00  0.00      APRO C
ATOM   1305 HG21 THR A  82       4.897 -33.138   7.797  0.00  0.00      APRO  
ATOM   1306 HG22 THR A  82       3.536 -32.061   8.257  0.00  0.00      APRO  
ATOM   1307 HG23 THR A  82       3.202 -33.635   7.449  0.00  0.00      APRO  
ATOM   1308  C   THR A  82       1.521 -32.430   5.626  0.00  0.00      APRO C
ATOM   1309  O   THR A  82       1.271 -33.070   4.605  0.00  0.00      APRO O
ATOM   1310  N   LYS A  83       0.745 -32.584   6.720  0.00  0.00      APRO N
ATOM   1311  HN  LYS A  83       0.958 -32.084   7.558  0.00  0.00      APRO  
ATOM   1312  CA  LYS A  83      -0.423 -33.447   6.796  0.00  0.00      APRO C
ATOM   1313  HA  LYS A  83      -0.078 -34.439   6.530  0.00  0.00      APRO  
ATOM   1314  CB  LYS A  83      -0.969 -33.415   8.249  0.00  0.00      APRO C
ATOM   1315  HB1 LYS A  83      -0.185 -33.861   8.904  0.00  0.00      APRO  
ATOM   1316  HB2 LYS A  83      -1.079 -32.355   8.571  0.00  0.00      APRO  
ATOM   1317  CG  LYS A  83      -2.289 -34.169   8.514  0.00  0.00      APRO C
ATOM   1318  HG1 LYS A  83      -2.718 -33.824   9.482  0.00  0.00      APRO  
ATOM   1319  HG2 LYS A  83      -3.021 -33.909   7.715  0.00  0.00      APRO  
ATOM   1320  CD  LYS A  83      -2.179 -35.703   8.590  0.00  0.00      APRO C
ATOM   1321  HD1 LYS A  83      -1.637 -36.062   7.685  0.00  0.00      APRO  
ATOM   1322  HD2 LYS A  83      -1.556 -35.963   9.477  0.00  0.00      APRO  
ATOM   1323  CE  LYS A  83      -3.577 -36.341   8.695  0.00  0.00      APRO C
ATOM   1324  HE1 LYS A  83      -4.218 -35.762   9.397  0.00  0.00      APRO  
ATOM   1325  HE2 LYS A  83      -4.073 -36.361   7.700  0.00  0.00      APRO  
ATOM   1326  NZ  LYS A  83      -3.530 -37.736   9.192  0.00  0.00      APRO N
ATOM   1327  HZ1 LYS A  83      -4.493 -38.127   9.249  0.00  0.00      APRO  
ATOM   1328  HZ2 LYS A  83      -2.959 -38.316   8.544  0.00  0.00      APRO  
ATOM   1329  HZ3 LYS A  83      -3.096 -37.752  10.137  0.00  0.00      APRO  
ATOM   1330  C   LYS A  83      -1.531 -33.071   5.813  0.00  0.00      APRO C
ATOM   1331  O   LYS A  83      -2.126 -33.937   5.174  0.00  0.00      APRO O
ATOM   1332  N   GLN A  84      -1.816 -31.761   5.646  0.00  0.00      APRO N
ATOM   1333  HN  GLN A  84      -1.321 -31.050   6.142  0.00  0.00      APRO  
ATOM   1334  CA  GLN A  84      -2.847 -31.263   4.749  0.00  0.00      APRO C
ATOM   1335  HA  GLN A  84      -3.751 -31.807   4.993  0.00  0.00      APRO  
ATOM   1336  CB  GLN A  84      -3.088 -29.748   4.973  0.00  0.00      APRO C
ATOM   1337  HB1 GLN A  84      -3.255 -29.607   6.066  0.00  0.00      APRO  
ATOM   1338  HB2 GLN A  84      -2.158 -29.186   4.726  0.00  0.00      APRO  
ATOM   1339  CG  GLN A  84      -4.297 -29.162   4.195  0.00  0.00      APRO C
ATOM   1340  HG1 GLN A  84      -4.397 -28.074   4.396  0.00  0.00      APRO  
ATOM   1341  HG2 GLN A  84      -4.163 -29.295   3.102  0.00  0.00      APRO  
ATOM   1342  CD  GLN A  84      -5.635 -29.795   4.601  0.00  0.00      APRO C
ATOM   1343  OE1 GLN A  84      -5.780 -30.402   5.662  0.00  0.00      APRO O
ATOM   1344  NE2 GLN A  84      -6.649 -29.634   3.725  0.00  0.00      APRO N
ATOM   1345 HE21 GLN A  84      -7.526 -30.034   3.974  0.00  0.00      APRO  
ATOM   1346 HE22 GLN A  84      -6.493 -29.148   2.872  0.00  0.00      APRO  
ATOM   1347  C   GLN A  84      -2.531 -31.532   3.283  0.00  0.00      APRO C
ATOM   1348  O   GLN A  84      -3.400 -31.843   2.472  0.00  0.00      APRO O
ATOM   1349  N   LEU A  85      -1.243 -31.464   2.904  0.00  0.00      APRO N
ATOM   1350  HN  LEU A  85      -0.517 -31.191   3.532  0.00  0.00      APRO  
ATOM   1351  CA  LEU A  85      -0.784 -31.777   1.562  0.00  0.00      APRO C
ATOM   1352  HA  LEU A  85      -1.345 -31.132   0.898  0.00  0.00      APRO  
ATOM   1353  CB  LEU A  85       0.724 -31.438   1.466  0.00  0.00      APRO C
ATOM   1354  HB1 LEU A  85       0.857 -30.410   1.875  0.00  0.00      APRO  
ATOM   1355  HB2 LEU A  85       1.291 -32.114   2.143  0.00  0.00      APRO  
ATOM   1356  CG  LEU A  85       1.342 -31.475   0.054  0.00  0.00      APRO C
ATOM   1357  HG  LEU A  85       1.249 -32.526  -0.313  0.00  0.00      APRO  
ATOM   1358  CD1 LEU A  85       0.651 -30.507  -0.917  0.00  0.00      APRO C
ATOM   1359 HD11 LEU A  85       1.152 -30.526  -1.909  0.00  0.00      APRO  
ATOM   1360 HD12 LEU A  85      -0.414 -30.789  -1.059  0.00  0.00      APRO  
ATOM   1361 HD13 LEU A  85       0.690 -29.467  -0.528  0.00  0.00      APRO  
ATOM   1362  CD2 LEU A  85       2.837 -31.129   0.131  0.00  0.00      APRO C
ATOM   1363 HD21 LEU A  85       3.296 -31.171  -0.881  0.00  0.00      APRO  
ATOM   1364 HD22 LEU A  85       3.001 -30.109   0.532  0.00  0.00      APRO  
ATOM   1365 HD23 LEU A  85       3.371 -31.852   0.785  0.00  0.00      APRO  
ATOM   1366  C   LEU A  85      -1.075 -33.224   1.155  0.00  0.00      APRO C
ATOM   1367  O   LEU A  85      -1.508 -33.513   0.040  0.00  0.00      APRO O
ATOM   1368  N   ASN A  86      -0.912 -34.188   2.088  0.00  0.00      APRO N
ATOM   1369  HN  ASN A  86      -0.512 -34.018   2.988  0.00  0.00      APRO  
ATOM   1370  CA  ASN A  86      -1.310 -35.568   1.855  0.00  0.00      APRO C
ATOM   1371  HA  ASN A  86      -0.965 -35.786   0.850  0.00  0.00      APRO  
ATOM   1372  CB  ASN A  86      -0.614 -36.520   2.855  0.00  0.00      APRO C
ATOM   1373  HB1 ASN A  86      -0.635 -36.036   3.856  0.00  0.00      APRO  
ATOM   1374  HB2 ASN A  86      -1.175 -37.473   2.934  0.00  0.00      APRO  
ATOM   1375  CG  ASN A  86       0.830 -36.732   2.412  0.00  0.00      APRO C
ATOM   1376  OD1 ASN A  86       1.093 -37.385   1.398  0.00  0.00      APRO O
ATOM   1377  ND2 ASN A  86       1.796 -36.182   3.180  0.00  0.00      APRO N
ATOM   1378 HD21 ASN A  86       2.740 -36.308   2.888  0.00  0.00      APRO  
ATOM   1379 HD22 ASN A  86       1.551 -35.650   3.984  0.00  0.00      APRO  
ATOM   1380  C   ASN A  86      -2.826 -35.792   1.884  0.00  0.00      APRO C
ATOM   1381  O   ASN A  86      -3.331 -36.701   1.227  0.00  0.00      APRO O
ATOM   1382  N   VAL A  87      -3.609 -34.945   2.591  0.00  0.00      APRO N
ATOM   1383  HN  VAL A  87      -3.239 -34.287   3.242  0.00  0.00      APRO  
ATOM   1384  CA  VAL A  87      -5.067 -34.917   2.465  0.00  0.00      APRO C
ATOM   1385  HA  VAL A  87      -5.422 -35.924   2.647  0.00  0.00      APRO  
ATOM   1386  CB  VAL A  87      -5.714 -34.001   3.507  0.00  0.00      APRO C
ATOM   1387  HB  VAL A  87      -5.137 -33.044   3.520  0.00  0.00      APRO  
ATOM   1388  CG1 VAL A  87      -7.184 -33.677   3.172  0.00  0.00      APRO C
ATOM   1389 HG11 VAL A  87      -7.630 -33.044   3.969  0.00  0.00      APRO  
ATOM   1390 HG12 VAL A  87      -7.273 -33.119   2.217  0.00  0.00      APRO  
ATOM   1391 HG13 VAL A  87      -7.784 -34.609   3.097  0.00  0.00      APRO  
ATOM   1392  CG2 VAL A  87      -5.642 -34.684   4.885  0.00  0.00      APRO C
ATOM   1393 HG21 VAL A  87      -6.140 -34.061   5.659  0.00  0.00      APRO  
ATOM   1394 HG22 VAL A  87      -6.145 -35.675   4.856  0.00  0.00      APRO  
ATOM   1395 HG23 VAL A  87      -4.590 -34.836   5.203  0.00  0.00      APRO  
ATOM   1396  C   VAL A  87      -5.506 -34.524   1.059  0.00  0.00      APRO C
ATOM   1397  O   VAL A  87      -6.364 -35.166   0.458  0.00  0.00      APRO O
ATOM   1398  N   ILE A  88      -4.882 -33.493   0.459  0.00  0.00      APRO N
ATOM   1399  HN  ILE A  88      -4.210 -32.924   0.928  0.00  0.00      APRO  
ATOM   1400  CA  ILE A  88      -5.126 -33.110  -0.929  0.00  0.00      APRO C
ATOM   1401  HA  ILE A  88      -6.199 -32.998  -1.023  0.00  0.00      APRO  
ATOM   1402  CB  ILE A  88      -4.498 -31.757  -1.260  0.00  0.00      APRO C
ATOM   1403  HB  ILE A  88      -3.428 -31.861  -0.947  0.00  0.00      APRO  
ATOM   1404  CG2 ILE A  88      -4.701 -31.415  -2.757  0.00  0.00      APRO C
ATOM   1405 HG21 ILE A  88      -4.115 -30.514  -3.035  0.00  0.00      APRO  
ATOM   1406 HG22 ILE A  88      -4.360 -32.250  -3.404  0.00  0.00      APRO  
ATOM   1407 HG23 ILE A  88      -5.771 -31.215  -2.977  0.00  0.00      APRO  
ATOM   1408  CG1 ILE A  88      -5.143 -30.673  -0.360  0.00  0.00      APRO C
ATOM   1409 HG11 ILE A  88      -6.245 -30.661  -0.515  0.00  0.00      APRO  
ATOM   1410 HG12 ILE A  88      -4.964 -30.937   0.707  0.00  0.00      APRO  
ATOM   1411  CD  ILE A  88      -4.595 -29.255  -0.595  0.00  0.00      APRO  
ATOM   1412  HD1 ILE A  88      -5.057 -28.540   0.120  0.00  0.00      APRO  
ATOM   1413  HD2 ILE A  88      -3.494 -29.231  -0.448  0.00  0.00      APRO  
ATOM   1414  HD3 ILE A  88      -4.822 -28.906  -1.624  0.00  0.00      APRO  
ATOM   1415  C   ILE A  88      -4.709 -34.205  -1.908  0.00  0.00      APRO C
ATOM   1416  O   ILE A  88      -5.418 -34.492  -2.871  0.00  0.00      APRO O
ATOM   1417  N   LYS A  89      -3.575 -34.897  -1.649  0.00  0.00      APRO N
ATOM   1418  HN  LYS A  89      -3.000 -34.663  -0.866  0.00  0.00      APRO  
ATOM   1419  CA  LYS A  89      -3.096 -36.013  -2.457  0.00  0.00      APRO C
ATOM   1420  HA  LYS A  89      -2.968 -35.619  -3.458  0.00  0.00      APRO  
ATOM   1421  CB  LYS A  89      -1.709 -36.516  -1.965  0.00  0.00      APRO C
ATOM   1422  HB1 LYS A  89      -1.072 -35.616  -1.803  0.00  0.00      APRO  
ATOM   1423  HB2 LYS A  89      -1.831 -36.996  -0.968  0.00  0.00      APRO  
ATOM   1424  CG  LYS A  89      -0.998 -37.470  -2.953  0.00  0.00      APRO C
ATOM   1425  HG1 LYS A  89      -1.350 -38.511  -2.772  0.00  0.00      APRO  
ATOM   1426  HG2 LYS A  89      -1.289 -37.197  -3.993  0.00  0.00      APRO  
ATOM   1427  CD  LYS A  89       0.539 -37.451  -2.825  0.00  0.00      APRO C
ATOM   1428  HD1 LYS A  89       0.978 -37.711  -3.815  0.00  0.00      APRO  
ATOM   1429  HD2 LYS A  89       0.854 -36.409  -2.584  0.00  0.00      APRO  
ATOM   1430  CE  LYS A  89       1.137 -38.385  -1.770  0.00  0.00      APRO C
ATOM   1431  HE1 LYS A  89       2.127 -38.007  -1.431  0.00  0.00      APRO  
ATOM   1432  HE2 LYS A  89       0.466 -38.456  -0.886  0.00  0.00      APRO  
ATOM   1433  NZ  LYS A  89       1.323 -39.745  -2.324  0.00  0.00      APRO N
ATOM   1434  HZ1 LYS A  89       1.731 -40.372  -1.600  0.00  0.00      APRO  
ATOM   1435  HZ2 LYS A  89       0.404 -40.124  -2.631  0.00  0.00      APRO  
ATOM   1436  HZ3 LYS A  89       1.964 -39.700  -3.142  0.00  0.00      APRO  
ATOM   1437  C   LYS A  89      -4.071 -37.176  -2.548  0.00  0.00      APRO C
ATOM   1438  O   LYS A  89      -4.260 -37.735  -3.625  0.00  0.00      APRO O
ATOM   1439  N   ARG A  90      -4.752 -37.531  -1.434  0.00  0.00      APRO N
ATOM   1440  HN  ARG A  90      -4.518 -37.123  -0.554  0.00  0.00      APRO  
ATOM   1441  CA  ARG A  90      -5.841 -38.503  -1.437  0.00  0.00      APRO C
ATOM   1442  HA  ARG A  90      -5.416 -39.459  -1.720  0.00  0.00      APRO  
ATOM   1443  CB  ARG A  90      -6.526 -38.509  -0.040  0.00  0.00      APRO C
ATOM   1444  HB1 ARG A  90      -6.217 -37.564   0.467  0.00  0.00      APRO  
ATOM   1445  HB2 ARG A  90      -7.629 -38.442  -0.166  0.00  0.00      APRO  
ATOM   1446  CG  ARG A  90      -6.154 -39.688   0.875  0.00  0.00      APRO C
ATOM   1447  HG1 ARG A  90      -6.093 -40.610   0.257  0.00  0.00      APRO  
ATOM   1448  HG2 ARG A  90      -5.126 -39.527   1.274  0.00  0.00      APRO  
ATOM   1449  CD  ARG A  90      -7.125 -39.826   2.056  0.00  0.00      APRO C
ATOM   1450  HD1 ARG A  90      -6.767 -40.631   2.738  0.00  0.00      APRO  
ATOM   1451  HD2 ARG A  90      -7.203 -38.876   2.635  0.00  0.00      APRO  
ATOM   1452  NE  ARG A  90      -8.477 -40.159   1.485  0.00  0.00      APRO N
ATOM   1453  HE  ARG A  90      -8.426 -40.677   0.623  0.00  0.00      APRO  
ATOM   1454  CZ  ARG A  90      -9.658 -39.831   2.017  0.00  0.00      APRO C
ATOM   1455  NH1 ARG A  90      -9.772 -39.311   3.235  0.00  0.00      APRO N
ATOM   1456 HH11 ARG A  90     -10.663 -39.101   3.612  0.00  0.00      APRO  
ATOM   1457 HH12 ARG A  90      -8.934 -39.277   3.783  0.00  0.00      APRO  
ATOM   1458  NH2 ARG A  90     -10.746 -40.024   1.281  0.00  0.00      APRO N
ATOM   1459 HH21 ARG A  90     -11.626 -39.712   1.610  0.00  0.00      APRO  
ATOM   1460 HH22 ARG A  90     -10.607 -40.286   0.335  0.00  0.00      APRO  
ATOM   1461  C   ARG A  90      -6.942 -38.196  -2.454  0.00  0.00      APRO C
ATOM   1462  O   ARG A  90      -7.241 -38.975  -3.359  0.00  0.00      APRO O
ATOM   1463  N   PHE A  91      -7.538 -36.993  -2.348  0.00  0.00      APRO N
ATOM   1464  HN  PHE A  91      -7.205 -36.264  -1.752  0.00  0.00      APRO  
ATOM   1465  CA  PHE A  91      -8.727 -36.655  -3.102  0.00  0.00      APRO C
ATOM   1466  HA  PHE A  91      -9.347 -37.543  -3.078  0.00  0.00      APRO  
ATOM   1467  CB  PHE A  91      -9.447 -35.439  -2.470  0.00  0.00      APRO C
ATOM   1468  HB1 PHE A  91      -8.695 -34.657  -2.228  0.00  0.00      APRO  
ATOM   1469  HB2 PHE A  91     -10.171 -34.988  -3.182  0.00  0.00      APRO  
ATOM   1470  CG  PHE A  91     -10.128 -35.824  -1.187  0.00  0.00      APRO C
ATOM   1471  CD1 PHE A  91      -9.622 -35.409   0.055  0.00  0.00      APRO C
ATOM   1472  HD1 PHE A  91      -8.723 -34.810   0.093  0.00  0.00      APRO  
ATOM   1473  CE1 PHE A  91     -10.265 -35.767   1.246  0.00  0.00      APRO C
ATOM   1474  HE1 PHE A  91      -9.858 -35.451   2.196  0.00  0.00      APRO  
ATOM   1475  CZ  PHE A  91     -11.439 -36.529   1.205  0.00  0.00      APRO C
ATOM   1476  HZ  PHE A  91     -11.948 -36.792   2.121  0.00  0.00      APRO  
ATOM   1477  CD2 PHE A  91     -11.304 -36.592  -1.216  0.00  0.00      APRO C
ATOM   1478  HD2 PHE A  91     -11.701 -36.938  -2.161  0.00  0.00      APRO  
ATOM   1479  CE2 PHE A  91     -11.960 -36.942  -0.029  0.00  0.00      APRO C
ATOM   1480  HE2 PHE A  91     -12.866 -37.531  -0.068  0.00  0.00      APRO  
ATOM   1481  C   PHE A  91      -8.434 -36.355  -4.564  0.00  0.00      APRO C
ATOM   1482  O   PHE A  91      -9.307 -36.445  -5.424  0.00  0.00      APRO O
ATOM   1483  N   LEU A  92      -7.174 -36.032  -4.907  0.00  0.00      APRO N
ATOM   1484  HN  LEU A  92      -6.461 -35.907  -4.220  0.00  0.00      APRO  
ATOM   1485  CA  LEU A  92      -6.726 -35.835  -6.274  0.00  0.00      APRO C
ATOM   1486  HA  LEU A  92      -7.396 -35.099  -6.699  0.00  0.00      APRO  
ATOM   1487  CB  LEU A  92      -5.285 -35.254  -6.258  0.00  0.00      APRO C
ATOM   1488  HB1 LEU A  92      -5.038 -35.017  -5.197  0.00  0.00      APRO  
ATOM   1489  HB2 LEU A  92      -4.571 -36.048  -6.570  0.00  0.00      APRO  
ATOM   1490  CG  LEU A  92      -5.076 -33.982  -7.107  0.00  0.00      APRO C
ATOM   1491  HG  LEU A  92      -5.210 -34.279  -8.175  0.00  0.00      APRO  
ATOM   1492  CD1 LEU A  92      -6.049 -32.850  -6.733  0.00  0.00      APRO C
ATOM   1493 HD11 LEU A  92      -5.835 -31.939  -7.332  0.00  0.00      APRO  
ATOM   1494 HD12 LEU A  92      -7.099 -33.157  -6.927  0.00  0.00      APRO  
ATOM   1495 HD13 LEU A  92      -5.953 -32.589  -5.658  0.00  0.00      APRO  
ATOM   1496  CD2 LEU A  92      -3.638 -33.469  -6.933  0.00  0.00      APRO C
ATOM   1497 HD21 LEU A  92      -3.473 -32.563  -7.556  0.00  0.00      APRO  
ATOM   1498 HD22 LEU A  92      -3.425 -33.196  -5.880  0.00  0.00      APRO  
ATOM   1499 HD23 LEU A  92      -2.907 -34.245  -7.248  0.00  0.00      APRO  
ATOM   1500  C   LEU A  92      -6.824 -37.098  -7.131  0.00  0.00      APRO C
ATOM   1501  O   LEU A  92      -7.183 -37.071  -8.313  0.00  0.00      APRO O
ATOM   1502  N   HSE A  93      -6.522 -38.270  -6.538  0.00  0.00      APRO N
ATOM   1503  HN  HSE A  93      -6.089 -38.326  -5.639  0.00  0.00      APRO  
ATOM   1504  CA  HSE A  93      -6.798 -39.558  -7.152  0.00  0.00      APRO C
ATOM   1505  HA  HSE A  93      -6.451 -39.474  -8.175  0.00  0.00      APRO  
ATOM   1506  CB  HSE A  93      -5.971 -40.674  -6.487  0.00  0.00      APRO C
ATOM   1507  HB1 HSE A  93      -6.222 -40.687  -5.404  0.00  0.00      APRO  
ATOM   1508  HB2 HSE A  93      -6.274 -41.658  -6.903  0.00  0.00      APRO  
ATOM   1509  ND1 HSE A  93      -3.607 -40.863  -5.702  0.00  0.00      APRO N
ATOM   1510  CG  HSE A  93      -4.501 -40.420  -6.656  0.00  0.00      APRO C
ATOM   1511  CE1 HSE A  93      -2.425 -40.471  -6.131  0.00  0.00      APRO C
ATOM   1512  HE1 HSE A  93      -1.484 -40.651  -5.606  0.00  0.00      APRO  
ATOM   1513  NE2 HSE A  93      -2.504 -39.806  -7.307  0.00  0.00      APRO N
ATOM   1514  HE2 HSE A  93      -1.754 -39.394  -7.825  0.00  0.00      APRO  
ATOM   1515  CD2 HSE A  93      -3.837 -39.773  -7.653  0.00  0.00      APRO C
ATOM   1516  HD2 HSE A  93      -4.219 -39.301  -8.548  0.00  0.00      APRO  
ATOM   1517  C   HSE A  93      -8.279 -39.915  -7.210  0.00  0.00      APRO C
ATOM   1518  O   HSE A  93      -8.753 -40.337  -8.266  0.00  0.00      APRO O
ATOM   1519  N   GLU A  94      -9.040 -39.692  -6.113  0.00  0.00      APRO N
ATOM   1520  HN  GLU A  94      -8.627 -39.334  -5.281  0.00  0.00      APRO  
ATOM   1521  CA  GLU A  94     -10.480 -39.931  -6.007  0.00  0.00      APRO C
ATOM   1522  HA  GLU A  94     -10.641 -40.973  -6.254  0.00  0.00      APRO  
ATOM   1523  CB  GLU A  94     -10.966 -39.696  -4.544  0.00  0.00      APRO C
ATOM   1524  HB1 GLU A  94     -10.760 -38.634  -4.276  0.00  0.00      APRO  
ATOM   1525  HB2 GLU A  94     -12.071 -39.815  -4.490  0.00  0.00      APRO  
ATOM   1526  CG  GLU A  94     -10.281 -40.624  -3.497  0.00  0.00      APRO C
ATOM   1527  HG1 GLU A  94     -10.623 -41.664  -3.647  0.00  0.00      APRO  
ATOM   1528  HG2 GLU A  94      -9.178 -40.585  -3.593  0.00  0.00      APRO  
ATOM   1529  CD  GLU A  94     -10.615 -40.320  -2.030  0.00  0.00      APRO C
ATOM   1530  OE1 GLU A  94      -9.693 -40.345  -1.164  0.00  0.00      APRO O
ATOM   1531  OE2 GLU A  94     -11.806 -40.085  -1.713  0.00  0.00      APRO O
ATOM   1532  C   GLU A  94     -11.336 -39.094  -6.976  0.00  0.00      APRO C
ATOM   1533  O   GLU A  94     -12.419 -39.491  -7.416  0.00  0.00      APRO O
ATOM   1534  N   ALA A  95     -10.882 -37.879  -7.330  0.00  0.00      APRO N
ATOM   1535  HN  ALA A  95     -10.011 -37.534  -6.980  0.00  0.00      APRO  
ATOM   1536  CA  ALA A  95     -11.589 -36.988  -8.221  0.00  0.00      APRO C
ATOM   1537  HA  ALA A  95     -12.651 -37.096  -8.034  0.00  0.00      APRO  
ATOM   1538  CB  ALA A  95     -11.197 -35.540  -7.911  0.00  0.00      APRO C
ATOM   1539  HB1 ALA A  95     -11.383 -35.325  -6.837  0.00  0.00      APRO  
ATOM   1540  HB2 ALA A  95     -10.117 -35.367  -8.113  0.00  0.00      APRO  
ATOM   1541  HB3 ALA A  95     -11.790 -34.818  -8.513  0.00  0.00      APRO  
ATOM   1542  C   ALA A  95     -11.389 -37.229  -9.706  0.00  0.00      APRO C
ATOM   1543  O   ALA A  95     -10.350 -37.695 -10.168  0.00  0.00      APRO O
ATOM   1544  N   SER A  96     -12.417 -36.883 -10.500  0.00  0.00      APRO N
ATOM   1545  HN  SER A  96     -13.280 -36.593 -10.087  0.00  0.00      APRO  
ATOM   1546  CA  SER A  96     -12.422 -36.880 -11.951  0.00  0.00      APRO C
ATOM   1547  HA  SER A  96     -11.480 -37.316 -12.256  0.00  0.00      APRO  
ATOM   1548  CB  SER A  96     -13.701 -37.598 -12.473  0.00  0.00      APRO C
ATOM   1549  HB1 SER A  96     -13.879 -37.268 -13.522  0.00  0.00      APRO  
ATOM   1550  HB2 SER A  96     -13.544 -38.700 -12.499  0.00  0.00      APRO  
ATOM   1551  OG  SER A  96     -14.872 -37.274 -11.695  0.00  0.00      APRO O
ATOM   1552  HG1 SER A  96     -15.639 -37.567 -12.202  0.00  0.00      APRO  
ATOM   1553  C   SER A  96     -12.459 -35.471 -12.488  0.00  0.00      APRO C
ATOM   1554  O   SER A  96     -11.916 -35.190 -13.551  0.00  0.00      APRO O
ATOM   1555  N   GLU A  97     -13.065 -34.550 -11.725  0.00  0.00      APRO N
ATOM   1556  HN  GLU A  97     -13.483 -34.790 -10.853  0.00  0.00      APRO  
ATOM   1557  CA  GLU A  97     -13.179 -33.153 -12.065  0.00  0.00      APRO C
ATOM   1558  HA  GLU A  97     -12.605 -32.944 -12.959  0.00  0.00      APRO  
ATOM   1559  CB  GLU A  97     -14.659 -32.746 -12.182  0.00  0.00      APRO C
ATOM   1560  HB1 GLU A  97     -15.139 -32.893 -11.187  0.00  0.00      APRO  
ATOM   1561  HB2 GLU A  97     -14.735 -31.657 -12.399  0.00  0.00      APRO  
ATOM   1562  CG  GLU A  97     -15.450 -33.547 -13.242  0.00  0.00      APRO C
ATOM   1563  HG1 GLU A  97     -15.686 -32.891 -14.100  0.00  0.00      APRO  
ATOM   1564  HG2 GLU A  97     -14.866 -34.418 -13.599  0.00  0.00      APRO  
ATOM   1565  CD  GLU A  97     -16.773 -34.011 -12.655  0.00  0.00      APRO C
ATOM   1566  OE1 GLU A  97     -17.680 -33.155 -12.497  0.00  0.00      APRO O
ATOM   1567  OE2 GLU A  97     -16.834 -35.219 -12.286  0.00  0.00      APRO O
ATOM   1568  C   GLU A  97     -12.556 -32.358 -10.936  0.00  0.00      APRO C
ATOM   1569  O   GLU A  97     -12.813 -32.607  -9.756  0.00  0.00      APRO O
ATOM   1570  N   ILE A  98     -11.696 -31.382 -11.273  0.00  0.00      APRO N
ATOM   1571  HN  ILE A  98     -11.513 -31.118 -12.218  0.00  0.00      APRO  
ATOM   1572  CA  ILE A  98     -10.950 -30.618 -10.286  0.00  0.00      APRO C
ATOM   1573  HA  ILE A  98     -11.292 -30.927  -9.307  0.00  0.00      APRO  
ATOM   1574  CB  ILE A  98      -9.437 -30.767 -10.467  0.00  0.00      APRO C
ATOM   1575  HB  ILE A  98      -9.229 -30.311 -11.468  0.00  0.00      APRO  
ATOM   1576  CG2 ILE A  98      -8.677 -30.021  -9.342  0.00  0.00      APRO C
ATOM   1577 HG21 ILE A  98      -7.588 -29.995  -9.556  0.00  0.00      APRO  
ATOM   1578 HG22 ILE A  98      -9.028 -28.971  -9.256  0.00  0.00      APRO  
ATOM   1579 HG23 ILE A  98      -8.826 -30.522  -8.362  0.00  0.00      APRO  
ATOM   1580  CG1 ILE A  98      -8.979 -32.246 -10.574  0.00  0.00      APRO C
ATOM   1581 HG11 ILE A  98      -9.298 -32.806  -9.666  0.00  0.00      APRO  
ATOM   1582 HG12 ILE A  98      -9.486 -32.718 -11.446  0.00  0.00      APRO  
ATOM   1583  CD  ILE A  98      -7.462 -32.422 -10.756  0.00  0.00      APRO  
ATOM   1584  HD1 ILE A  98      -7.211 -33.497 -10.884  0.00  0.00      APRO  
ATOM   1585  HD2 ILE A  98      -7.109 -31.873 -11.656  0.00  0.00      APRO  
ATOM   1586  HD3 ILE A  98      -6.908 -32.042  -9.872  0.00  0.00      APRO  
ATOM   1587  C   ILE A  98     -11.317 -29.156 -10.437  0.00  0.00      APRO C
ATOM   1588  O   ILE A  98     -11.343 -28.623 -11.544  0.00  0.00      APRO O
ATOM   1589  N   VAL A  99     -11.615 -28.452  -9.329  0.00  0.00      APRO N
ATOM   1590  HN  VAL A  99     -11.655 -28.869  -8.425  0.00  0.00      APRO  
ATOM   1591  CA  VAL A  99     -11.905 -27.028  -9.347  0.00  0.00      APRO C
ATOM   1592  HA  VAL A  99     -11.785 -26.681 -10.366  0.00  0.00      APRO  
ATOM   1593  CB  VAL A  99     -13.318 -26.689  -8.884  0.00  0.00      APRO C
ATOM   1594  HB  VAL A  99     -13.379 -26.917  -7.791  0.00  0.00      APRO  
ATOM   1595  CG1 VAL A  99     -13.594 -25.188  -9.117  0.00  0.00      APRO C
ATOM   1596 HG11 VAL A  99     -14.635 -24.937  -8.819  0.00  0.00      APRO  
ATOM   1597 HG12 VAL A  99     -12.915 -24.548  -8.516  0.00  0.00      APRO  
ATOM   1598 HG13 VAL A  99     -13.471 -24.928 -10.190  0.00  0.00      APRO  
ATOM   1599  CG2 VAL A  99     -14.350 -27.542  -9.647  0.00  0.00      APRO C
ATOM   1600 HG21 VAL A  99     -15.384 -27.272  -9.344  0.00  0.00      APRO  
ATOM   1601 HG22 VAL A  99     -14.254 -27.383 -10.743  0.00  0.00      APRO  
ATOM   1602 HG23 VAL A  99     -14.211 -28.623  -9.438  0.00  0.00      APRO  
ATOM   1603  C   VAL A  99     -10.907 -26.271  -8.487  0.00  0.00      APRO C
ATOM   1604  O   VAL A  99     -10.806 -26.447  -7.273  0.00  0.00      APRO O
ATOM   1605  N   HSE A 100     -10.145 -25.367  -9.125  0.00  0.00      APRO N
ATOM   1606  HN  HSE A 100     -10.185 -25.288 -10.120  0.00  0.00      APRO  
ATOM   1607  CA  HSE A 100      -9.225 -24.448  -8.490  0.00  0.00      APRO C
ATOM   1608  HA  HSE A 100      -8.769 -24.966  -7.655  0.00  0.00      APRO  
ATOM   1609  CB  HSE A 100      -8.201 -23.958  -9.545  0.00  0.00      APRO C
ATOM   1610  HB1 HSE A 100      -7.698 -24.851  -9.974  0.00  0.00      APRO  
ATOM   1611  HB2 HSE A 100      -8.738 -23.457 -10.377  0.00  0.00      APRO  
ATOM   1612  ND1 HSE A 100      -7.252 -22.062  -8.140  0.00  0.00      APRO N
ATOM   1613  CG  HSE A 100      -7.093 -23.046  -9.104  0.00  0.00      APRO C
ATOM   1614  CE1 HSE A 100      -6.110 -21.398  -8.138  0.00  0.00      APRO C
ATOM   1615  HE1 HSE A 100      -5.889 -20.546  -7.491  0.00  0.00      APRO  
ATOM   1616  NE2 HSE A 100      -5.238 -21.897  -9.045  0.00  0.00      APRO N
ATOM   1617  HE2 HSE A 100      -4.321 -21.557  -9.250  0.00  0.00      APRO  
ATOM   1618  CD2 HSE A 100      -5.863 -22.954  -9.664  0.00  0.00      APRO C
ATOM   1619  HD2 HSE A 100      -5.411 -23.548 -10.445  0.00  0.00      APRO  
ATOM   1620  C   HSE A 100      -9.992 -23.268  -7.918  0.00  0.00      APRO C
ATOM   1621  O   HSE A 100     -10.620 -22.492  -8.642  0.00  0.00      APRO O
ATOM   1622  N   ALA A 101      -9.958 -23.109  -6.588  0.00  0.00      APRO N
ATOM   1623  HN  ALA A 101      -9.404 -23.707  -6.010  0.00  0.00      APRO  
ATOM   1624  CA  ALA A 101     -10.698 -22.089  -5.892  0.00  0.00      APRO C
ATOM   1625  HA  ALA A 101     -11.134 -21.384  -6.591  0.00  0.00      APRO  
ATOM   1626  CB  ALA A 101     -11.855 -22.736  -5.103  0.00  0.00      APRO C
ATOM   1627  HB1 ALA A 101     -12.530 -23.272  -5.804  0.00  0.00      APRO  
ATOM   1628  HB2 ALA A 101     -11.472 -23.475  -4.366  0.00  0.00      APRO  
ATOM   1629  HB3 ALA A 101     -12.457 -21.975  -4.561  0.00  0.00      APRO  
ATOM   1630  C   ALA A 101      -9.779 -21.285  -4.989  0.00  0.00      APRO C
ATOM   1631  O   ALA A 101     -10.165 -20.851  -3.908  0.00  0.00      APRO O
ATOM   1632  N   GLY A 102      -8.515 -21.049  -5.411  0.00  0.00      APRO N
ATOM   1633  HN  GLY A 102      -8.098 -21.551  -6.168  0.00  0.00      APRO  
ATOM   1634  CA  GLY A 102      -7.667 -20.033  -4.781  0.00  0.00      APRO C
ATOM   1635  HA1 GLY A 102      -6.706 -20.072  -5.275  0.00  0.00      APRO  
ATOM   1636  HA2 GLY A 102      -7.632 -20.255  -3.723  0.00  0.00      APRO  
ATOM   1637  C   GLY A 102      -8.220 -18.640  -4.946  0.00  0.00      APRO C
ATOM   1638  O   GLY A 102      -9.054 -18.407  -5.821  0.00  0.00      APRO O
ATOM   1639  N   ASP A 103      -7.749 -17.649  -4.168  0.00  0.00      APRO N
ATOM   1640  HN  ASP A 103      -7.068 -17.768  -3.450  0.00  0.00      APRO  
ATOM   1641  CA  ASP A 103      -8.198 -16.274  -4.301  0.00  1.00      APRO C
ATOM   1642  HA  ASP A 103      -9.272 -16.279  -4.154  0.00  0.00      APRO  
ATOM   1643  CB  ASP A 103      -7.562 -15.353  -3.226  0.00  0.00      APRO C
ATOM   1644  HB1 ASP A 103      -6.479 -15.576  -3.149  0.00  0.00      APRO  
ATOM   1645  HB2 ASP A 103      -7.679 -14.287  -3.506  0.00  0.00      APRO  
ATOM   1646  CG  ASP A 103      -8.164 -15.555  -1.846  0.00  0.00      APRO C
ATOM   1647  OD1 ASP A 103      -8.755 -16.625  -1.529  0.00  0.00      APRO O
ATOM   1648  OD2 ASP A 103      -8.061 -14.614  -1.006  0.00  0.00      APRO O
ATOM   1649  C   ASP A 103      -7.946 -15.728  -5.722  0.00  0.00      APRO C
ATOM   1650  O   ASP A 103      -7.043 -16.214  -6.416  0.00  0.00      APRO O
ATOM   1651  N   PRO A 104      -8.731 -14.800  -6.269  0.00  0.00      APRO N
ATOM   1652  CD  PRO A 104      -9.981 -14.332  -5.660  0.00  0.00      APRO C
ATOM   1653  HD1 PRO A 104      -9.791 -13.746  -4.732  0.00  0.00      APRO  
ATOM   1654  HD2 PRO A 104     -10.663 -15.179  -5.419  0.00  0.00      APRO  
ATOM   1655  CA  PRO A 104      -8.671 -14.524  -7.703  0.00  0.00      APRO C
ATOM   1656  HA  PRO A 104      -8.470 -15.432  -8.259  0.00  0.00      APRO  
ATOM   1657  CB  PRO A 104     -10.092 -14.021  -8.032  0.00  0.00      APRO C
ATOM   1658  HB1 PRO A 104     -10.763 -14.849  -8.353  0.00  0.00      APRO  
ATOM   1659  HB2 PRO A 104     -10.081 -13.221  -8.805  0.00  0.00      APRO  
ATOM   1660  CG  PRO A 104     -10.613 -13.439  -6.721  0.00  0.00      APRO C
ATOM   1661  HG1 PRO A 104     -11.720 -13.454  -6.694  0.00  0.00      APRO  
ATOM   1662  HG2 PRO A 104     -10.282 -12.387  -6.560  0.00  0.00      APRO  
ATOM   1663  C   PRO A 104      -7.593 -13.494  -8.024  0.00  0.00      APRO C
ATOM   1664  O   PRO A 104      -7.881 -12.441  -8.586  0.00  0.00      APRO O
ATOM   1665  N   ASP A 105      -6.325 -13.818  -7.720  0.00  0.00      APRO N
ATOM   1666  HN  ASP A 105      -6.073 -14.680  -7.287  0.00  0.00      APRO  
ATOM   1667  CA  ASP A 105      -5.191 -12.968  -7.980  0.00  1.00      APRO C
ATOM   1668  HA  ASP A 105      -5.459 -12.330  -8.815  0.00  0.00      APRO  
ATOM   1669  CB  ASP A 105      -4.876 -12.013  -6.791  0.00  0.00      APRO C
ATOM   1670  HB1 ASP A 105      -4.058 -11.324  -7.083  0.00  0.00      APRO  
ATOM   1671  HB2 ASP A 105      -5.766 -11.407  -6.530  0.00  0.00      APRO  
ATOM   1672  CG  ASP A 105      -4.412 -12.710  -5.514  0.00  0.00      APRO C
ATOM   1673  OD1 ASP A 105      -3.453 -13.520  -5.594  0.00  0.00      APRO O
ATOM   1674  OD2 ASP A 105      -4.977 -12.391  -4.445  0.00  0.00      APRO O
ATOM   1675  C   ASP A 105      -3.981 -13.778  -8.417  0.00  0.00      APRO C
ATOM   1676  O   ASP A 105      -4.054 -14.951  -8.765  0.00  0.00      APRO O
ATOM   1677  N   ARG A 106      -2.815 -13.108  -8.444  0.00  0.00      APRO N
ATOM   1678  HN  ARG A 106      -2.823 -12.145  -8.186  0.00  0.00      APRO  
ATOM   1679  CA  ARG A 106      -1.540 -13.667  -8.817  0.00  0.00      APRO C
ATOM   1680  HA  ARG A 106      -1.667 -14.105  -9.800  0.00  0.00      APRO  
ATOM   1681  CB  ARG A 106      -0.522 -12.498  -8.837  0.00  0.00      APRO C
ATOM   1682  HB1 ARG A 106      -1.028 -11.648  -9.353  0.00  0.00      APRO  
ATOM   1683  HB2 ARG A 106      -0.330 -12.154  -7.797  0.00  0.00      APRO  
ATOM   1684  CG  ARG A 106       0.799 -12.789  -9.569  0.00  0.00      APRO C
ATOM   1685  HG1 ARG A 106       1.477 -13.330  -8.873  0.00  0.00      APRO  
ATOM   1686  HG2 ARG A 106       0.601 -13.498 -10.405  0.00  0.00      APRO  
ATOM   1687  CD  ARG A 106       1.453 -11.532 -10.154  0.00  0.00      APRO C
ATOM   1688  HD1 ARG A 106       2.243 -11.830 -10.882  0.00  0.00      APRO  
ATOM   1689  HD2 ARG A 106       0.708 -10.890 -10.679  0.00  0.00      APRO  
ATOM   1690  NE  ARG A 106       2.046 -10.738  -9.028  0.00  0.00      APRO N
ATOM   1691  HE  ARG A 106       1.972 -11.200  -8.137  0.00  0.00      APRO  
ATOM   1692  CZ  ARG A 106       2.612  -9.535  -9.220  0.00  0.00      APRO C
ATOM   1693  NH1 ARG A 106       2.451  -8.872 -10.354  0.00  0.00      APRO N
ATOM   1694 HH11 ARG A 106       2.894  -7.997 -10.494  0.00  0.00      APRO  
ATOM   1695 HH12 ARG A 106       1.981  -9.362 -11.092  0.00  0.00      APRO  
ATOM   1696  NH2 ARG A 106       3.346  -8.973  -8.264  0.00  0.00      APRO N
ATOM   1697 HH21 ARG A 106       3.686  -8.051  -8.381  0.00  0.00      APRO  
ATOM   1698 HH22 ARG A 106       3.350  -9.421  -7.380  0.00  0.00      APRO  
ATOM   1699  C   ARG A 106      -1.040 -14.780  -7.905  0.00  0.00      APRO C
ATOM   1700  O   ARG A 106      -0.622 -15.839  -8.366  0.00  0.00      APRO O
ATOM   1701  N   GLU A 107      -1.107 -14.589  -6.576  0.00  0.00      APRO N
ATOM   1702  HN  GLU A 107      -1.567 -13.816  -6.147  0.00  0.00      APRO  
ATOM   1703  CA  GLU A 107      -0.504 -15.510  -5.637  0.00  0.00      APRO C
ATOM   1704  HA  GLU A 107       0.373 -15.955  -6.091  0.00  0.00      APRO  
ATOM   1705  CB  GLU A 107      -0.059 -14.762  -4.356  0.00  0.00      APRO C
ATOM   1706  HB1 GLU A 107       0.122 -13.695  -4.622  0.00  0.00      APRO  
ATOM   1707  HB2 GLU A 107      -0.890 -14.755  -3.615  0.00  0.00      APRO  
ATOM   1708  CG  GLU A 107       1.224 -15.329  -3.688  0.00  0.00      APRO C
ATOM   1709  HG1 GLU A 107       1.303 -14.944  -2.655  0.00  0.00      APRO  
ATOM   1710  HG2 GLU A 107       1.203 -16.437  -3.664  0.00  0.00      APRO  
ATOM   1711  CD  GLU A 107       2.578 -14.955  -4.304  0.00  0.00      APRO C
ATOM   1712  OE1 GLU A 107       2.733 -13.996  -5.106  0.00  0.00      APRO O
ATOM   1713  OE2 GLU A 107       3.557 -15.632  -3.892  0.00  0.00      APRO O
ATOM   1714  C   GLU A 107      -1.484 -16.639  -5.345  0.00  0.00      APRO C
ATOM   1715  O   GLU A 107      -1.104 -17.801  -5.225  0.00  0.00      APRO O
ATOM   1716  N   GLY A 108      -2.801 -16.315  -5.327  0.00  0.00      APRO N
ATOM   1717  HN  GLY A 108      -3.080 -15.359  -5.409  0.00  0.00      APRO  
ATOM   1718  CA  GLY A 108      -3.889 -17.282  -5.193  0.00  0.00      APRO C
ATOM   1719  HA1 GLY A 108      -4.800 -16.706  -5.100  0.00  0.00      APRO  
ATOM   1720  HA2 GLY A 108      -3.658 -17.891  -4.329  0.00  0.00      APRO  
ATOM   1721  C   GLY A 108      -4.035 -18.197  -6.381  0.00  0.00      APRO C
ATOM   1722  O   GLY A 108      -4.475 -19.339  -6.270  0.00  0.00      APRO O
ATOM   1723  N   GLN A 109      -3.632 -17.745  -7.588  0.00  0.00      APRO N
ATOM   1724  HN  GLN A 109      -3.419 -16.790  -7.785  0.00  0.00      APRO  
ATOM   1725  CA  GLN A 109      -3.474 -18.642  -8.719  0.00  0.00      APRO C
ATOM   1726  HA  GLN A 109      -4.402 -19.195  -8.798  0.00  0.00      APRO  
ATOM   1727  CB  GLN A 109      -3.216 -17.840 -10.021  0.00  0.00      APRO C
ATOM   1728  HB1 GLN A 109      -4.032 -17.085 -10.101  0.00  0.00      APRO  
ATOM   1729  HB2 GLN A 109      -2.268 -17.264  -9.918  0.00  0.00      APRO  
ATOM   1730  CG  GLN A 109      -3.189 -18.691 -11.316  0.00  0.00      APRO C
ATOM   1731  HG1 GLN A 109      -2.989 -18.047 -12.199  0.00  0.00      APRO  
ATOM   1732  HG2 GLN A 109      -2.389 -19.457 -11.266  0.00  0.00      APRO  
ATOM   1733  CD  GLN A 109      -4.531 -19.381 -11.566  0.00  0.00      APRO C
ATOM   1734  OE1 GLN A 109      -5.594 -18.786 -11.357  0.00  0.00      APRO O
ATOM   1735  NE2 GLN A 109      -4.486 -20.653 -12.017  0.00  0.00      APRO N
ATOM   1736 HE21 GLN A 109      -5.359 -21.102 -12.184  0.00  0.00      APRO  
ATOM   1737 HE22 GLN A 109      -3.608 -21.100 -12.150  0.00  0.00      APRO  
ATOM   1738  C   GLN A 109      -2.352 -19.655  -8.522  0.00  0.00      APRO C
ATOM   1739  O   GLN A 109      -2.552 -20.860  -8.676  0.00  0.00      APRO O
ATOM   1740  N   LEU A 110      -1.154 -19.187  -8.112  0.00  0.00      APRO N
ATOM   1741  HN  LEU A 110      -1.009 -18.227  -7.881  0.00  0.00      APRO  
ATOM   1742  CA  LEU A 110       0.024 -20.019  -7.968  0.00  0.00      APRO C
ATOM   1743  HA  LEU A 110       0.128 -20.535  -8.914  0.00  0.00      APRO  
ATOM   1744  CB  LEU A 110       1.282 -19.150  -7.729  0.00  0.00      APRO C
ATOM   1745  HB1 LEU A 110       1.349 -18.429  -8.576  0.00  0.00      APRO  
ATOM   1746  HB2 LEU A 110       1.129 -18.536  -6.814  0.00  0.00      APRO  
ATOM   1747  CG  LEU A 110       2.628 -19.908  -7.634  0.00  0.00      APRO C
ATOM   1748  HG  LEU A 110       2.566 -20.521  -6.702  0.00  0.00      APRO  
ATOM   1749  CD1 LEU A 110       2.889 -20.817  -8.848  0.00  0.00      APRO C
ATOM   1750 HD11 LEU A 110       3.884 -21.304  -8.763  0.00  0.00      APRO  
ATOM   1751 HD12 LEU A 110       2.116 -21.612  -8.915  0.00  0.00      APRO  
ATOM   1752 HD13 LEU A 110       2.870 -20.229  -9.790  0.00  0.00      APRO  
ATOM   1753  CD2 LEU A 110       3.788 -18.915  -7.473  0.00  0.00      APRO C
ATOM   1754 HD21 LEU A 110       4.753 -19.460  -7.386  0.00  0.00      APRO  
ATOM   1755 HD22 LEU A 110       3.865 -18.231  -8.342  0.00  0.00      APRO  
ATOM   1756 HD23 LEU A 110       3.651 -18.302  -6.556  0.00  0.00      APRO  
ATOM   1757  C   LEU A 110      -0.090 -21.069  -6.886  0.00  0.00      APRO C
ATOM   1758  O   LEU A 110       0.239 -22.224  -7.124  0.00  0.00      APRO O
ATOM   1759  N   LEU A 111      -0.617 -20.725  -5.690  0.00  0.00      APRO N
ATOM   1760  HN  LEU A 111      -1.086 -19.861  -5.519  0.00  0.00      APRO  
ATOM   1761  CA  LEU A 111      -0.541 -21.604  -4.531  0.00  0.00      APRO C
ATOM   1762  HA  LEU A 111       0.493 -21.919  -4.482  0.00  0.00      APRO  
ATOM   1763  CB  LEU A 111      -0.786 -20.816  -3.221  0.00  0.00      APRO C
ATOM   1764  HB1 LEU A 111      -0.454 -21.466  -2.379  0.00  0.00      APRO  
ATOM   1765  HB2 LEU A 111      -0.119 -19.926  -3.204  0.00  0.00      APRO  
ATOM   1766  CG  LEU A 111      -2.223 -20.360  -2.900  0.00  0.00      APRO C
ATOM   1767  HG  LEU A 111      -2.762 -20.191  -3.863  0.00  0.00      APRO  
ATOM   1768  CD1 LEU A 111      -2.973 -21.392  -2.043  0.00  0.00      APRO C
ATOM   1769 HD11 LEU A 111      -3.988 -21.021  -1.785  0.00  0.00      APRO  
ATOM   1770 HD12 LEU A 111      -3.082 -22.352  -2.592  0.00  0.00      APRO  
ATOM   1771 HD13 LEU A 111      -2.425 -21.589  -1.097  0.00  0.00      APRO  
ATOM   1772  CD2 LEU A 111      -2.165 -19.024  -2.147  0.00  0.00      APRO C
ATOM   1773 HD21 LEU A 111      -3.192 -18.664  -1.920  0.00  0.00      APRO  
ATOM   1774 HD22 LEU A 111      -1.621 -19.119  -1.185  0.00  0.00      APRO  
ATOM   1775 HD23 LEU A 111      -1.654 -18.252  -2.763  0.00  0.00      APRO  
ATOM   1776  C   LEU A 111      -1.402 -22.861  -4.630  0.00  0.00      APRO C
ATOM   1777  O   LEU A 111      -1.176 -23.856  -3.947  0.00  0.00      APRO O
ATOM   1778  N   VAL A 112      -2.410 -22.869  -5.525  0.00  0.00      APRO N
ATOM   1779  HN  VAL A 112      -2.738 -22.051  -5.991  0.00  0.00      APRO  
ATOM   1780  CA  VAL A 112      -3.112 -24.093  -5.890  0.00  0.00      APRO C
ATOM   1781  HA  VAL A 112      -3.058 -24.758  -5.037  0.00  0.00      APRO  
ATOM   1782  CB  VAL A 112      -4.585 -23.830  -6.157  0.00  0.00      APRO C
ATOM   1783  HB  VAL A 112      -4.649 -23.032  -6.937  0.00  0.00      APRO  
ATOM   1784  CG1 VAL A 112      -5.308 -25.087  -6.680  0.00  0.00      APRO C
ATOM   1785 HG11 VAL A 112      -6.389 -24.876  -6.829  0.00  0.00      APRO  
ATOM   1786 HG12 VAL A 112      -4.898 -25.419  -7.657  0.00  0.00      APRO  
ATOM   1787 HG13 VAL A 112      -5.218 -25.923  -5.954  0.00  0.00      APRO  
ATOM   1788  CG2 VAL A 112      -5.256 -23.369  -4.849  0.00  0.00      APRO C
ATOM   1789 HG21 VAL A 112      -6.344 -23.206  -5.002  0.00  0.00      APRO  
ATOM   1790 HG22 VAL A 112      -5.125 -24.133  -4.053  0.00  0.00      APRO  
ATOM   1791 HG23 VAL A 112      -4.822 -22.413  -4.490  0.00  0.00      APRO  
ATOM   1792  C   VAL A 112      -2.441 -24.801  -7.066  0.00  0.00      APRO C
ATOM   1793  O   VAL A 112      -2.236 -26.014  -7.024  0.00  0.00      APRO O
ATOM   1794  N   ASP A 113      -2.030 -24.076  -8.136  0.00  0.00      APRO N
ATOM   1795  HN  ASP A 113      -2.142 -23.088  -8.202  0.00  0.00      APRO  
ATOM   1796  CA  ASP A 113      -1.380 -24.655  -9.308  0.00  0.00      APRO C
ATOM   1797  HA  ASP A 113      -2.069 -25.396  -9.696  0.00  0.00      APRO  
ATOM   1798  CB  ASP A 113      -1.055 -23.560 -10.364  0.00  0.00      APRO C
ATOM   1799  HB1 ASP A 113      -0.722 -22.639  -9.844  0.00  0.00      APRO  
ATOM   1800  HB2 ASP A 113      -0.240 -23.895 -11.036  0.00  0.00      APRO  
ATOM   1801  CG  ASP A 113      -2.241 -23.170 -11.230  0.00  0.00      APRO C
ATOM   1802  OD1 ASP A 113      -2.131 -22.105 -11.896  0.00  0.00      APRO O
ATOM   1803  OD2 ASP A 113      -3.255 -23.907 -11.282  0.00  0.00      APRO O
ATOM   1804  C   ASP A 113      -0.076 -25.391  -8.983  0.00  0.00      APRO C
ATOM   1805  O   ASP A 113       0.188 -26.475  -9.491  0.00  0.00      APRO O
ATOM   1806  N   GLU A 114       0.769 -24.842  -8.084  0.00  0.00      APRO N
ATOM   1807  HN  GLU A 114       0.583 -23.973  -7.635  0.00  0.00      APRO  
ATOM   1808  CA  GLU A 114       2.025 -25.458  -7.684  0.00  0.00      APRO C
ATOM   1809  HA  GLU A 114       2.599 -25.638  -8.585  0.00  0.00      APRO  
ATOM   1810  CB  GLU A 114       2.872 -24.517  -6.792  0.00  0.00      APRO C
ATOM   1811  HB1 GLU A 114       3.857 -25.006  -6.608  0.00  0.00      APRO  
ATOM   1812  HB2 GLU A 114       3.097 -23.576  -7.343  0.00  0.00      APRO  
ATOM   1813  CG  GLU A 114       2.232 -24.174  -5.429  0.00  0.00      APRO C
ATOM   1814  HG1 GLU A 114       1.334 -23.549  -5.590  0.00  0.00      APRO  
ATOM   1815  HG2 GLU A 114       1.943 -25.094  -4.883  0.00  0.00      APRO  
ATOM   1816  CD  GLU A 114       3.139 -23.352  -4.525  0.00  0.00      APRO C
ATOM   1817  OE1 GLU A 114       3.896 -22.485  -5.033  0.00  0.00      APRO O
ATOM   1818  OE2 GLU A 114       3.069 -23.632  -3.300  0.00  0.00      APRO O
ATOM   1819  C   GLU A 114       1.831 -26.801  -6.997  0.00  0.00      APRO C
ATOM   1820  O   GLU A 114       2.589 -27.750  -7.196  0.00  0.00      APRO O
ATOM   1821  N   VAL A 115       0.756 -26.923  -6.194  0.00  0.00      APRO N
ATOM   1822  HN  VAL A 115       0.182 -26.130  -6.006  0.00  0.00      APRO  
ATOM   1823  CA  VAL A 115       0.324 -28.144  -5.542  0.00  0.00      APRO C
ATOM   1824  HA  VAL A 115       1.175 -28.540  -5.001  0.00  0.00      APRO  
ATOM   1825  CB  VAL A 115      -0.791 -27.858  -4.540  0.00  0.00      APRO C
ATOM   1826  HB  VAL A 115      -1.595 -27.300  -5.080  0.00  0.00      APRO  
ATOM   1827  CG1 VAL A 115      -1.392 -29.155  -3.967  0.00  0.00      APRO C
ATOM   1828 HG11 VAL A 115      -2.173 -28.918  -3.213  0.00  0.00      APRO  
ATOM   1829 HG12 VAL A 115      -1.872 -29.769  -4.758  0.00  0.00      APRO  
ATOM   1830 HG13 VAL A 115      -0.608 -29.765  -3.469  0.00  0.00      APRO  
ATOM   1831  CG2 VAL A 115      -0.227 -27.000  -3.391  0.00  0.00      APRO C
ATOM   1832 HG21 VAL A 115      -1.007 -26.809  -2.624  0.00  0.00      APRO  
ATOM   1833 HG22 VAL A 115       0.626 -27.517  -2.901  0.00  0.00      APRO  
ATOM   1834 HG23 VAL A 115       0.128 -26.016  -3.761  0.00  0.00      APRO  
ATOM   1835  C   VAL A 115      -0.097 -29.191  -6.558  0.00  0.00      APRO C
ATOM   1836  O   VAL A 115       0.249 -30.363  -6.432  0.00  0.00      APRO O
ATOM   1837  N   LEU A 116      -0.816 -28.803  -7.629  0.00  0.00      APRO N
ATOM   1838  HN  LEU A 116      -1.162 -27.875  -7.753  0.00  0.00      APRO  
ATOM   1839  CA  LEU A 116      -1.154 -29.716  -8.710  0.00  0.00      APRO C
ATOM   1840  HA  LEU A 116      -1.658 -30.550  -8.238  0.00  0.00      APRO  
ATOM   1841  CB  LEU A 116      -2.125 -29.063  -9.722  0.00  0.00      APRO C
ATOM   1842  HB1 LEU A 116      -1.604 -28.177 -10.153  0.00  0.00      APRO  
ATOM   1843  HB2 LEU A 116      -2.291 -29.765 -10.569  0.00  0.00      APRO  
ATOM   1844  CG  LEU A 116      -3.475 -28.604  -9.129  0.00  0.00      APRO C
ATOM   1845  HG  LEU A 116      -3.219 -27.831  -8.365  0.00  0.00      APRO  
ATOM   1846  CD1 LEU A 116      -4.344 -27.985 -10.232  0.00  0.00      APRO C
ATOM   1847 HD11 LEU A 116      -5.337 -27.694  -9.828  0.00  0.00      APRO  
ATOM   1848 HD12 LEU A 116      -3.858 -27.078 -10.650  0.00  0.00      APRO  
ATOM   1849 HD13 LEU A 116      -4.504 -28.710 -11.058  0.00  0.00      APRO  
ATOM   1850  CD2 LEU A 116      -4.249 -29.731  -8.425  0.00  0.00      APRO C
ATOM   1851 HD21 LEU A 116      -5.200 -29.341  -8.003  0.00  0.00      APRO  
ATOM   1852 HD22 LEU A 116      -4.503 -30.552  -9.125  0.00  0.00      APRO  
ATOM   1853 HD23 LEU A 116      -3.647 -30.155  -7.592  0.00  0.00      APRO  
ATOM   1854  C   LEU A 116       0.062 -30.271  -9.451  0.00  0.00      APRO C
ATOM   1855  O   LEU A 116       0.124 -31.472  -9.712  0.00  0.00      APRO O
ATOM   1856  N   ASP A 117       1.069 -29.426  -9.764  0.00  0.00      APRO N
ATOM   1857  HN  ASP A 117       1.024 -28.440  -9.629  0.00  0.00      APRO  
ATOM   1858  CA  ASP A 117       2.335 -29.863 -10.335  0.00  0.00      APRO C
ATOM   1859  HA  ASP A 117       2.082 -30.459 -11.204  0.00  0.00      APRO  
ATOM   1860  CB  ASP A 117       3.209 -28.629 -10.694  0.00  0.00      APRO C
ATOM   1861  HB1 ASP A 117       2.972 -27.799  -9.998  0.00  0.00      APRO  
ATOM   1862  HB2 ASP A 117       4.286 -28.871 -10.595  0.00  0.00      APRO  
ATOM   1863  CG  ASP A 117       2.953 -28.127 -12.107  0.00  0.00      APRO C
ATOM   1864  OD1 ASP A 117       1.832 -28.287 -12.643  0.00  0.00      APRO O
ATOM   1865  OD2 ASP A 117       3.940 -27.592 -12.683  0.00  0.00      APRO O
ATOM   1866  C   ASP A 117       3.143 -30.767  -9.400  0.00  0.00      APRO C
ATOM   1867  O   ASP A 117       3.598 -31.837  -9.797  0.00  0.00      APRO O
ATOM   1868  N   TYR A 118       3.304 -30.378  -8.116  0.00  0.00      APRO N
ATOM   1869  HN  TYR A 118       2.894 -29.532  -7.778  0.00  0.00      APRO  
ATOM   1870  CA  TYR A 118       4.066 -31.123  -7.118  0.00  0.00      APRO C
ATOM   1871  HA  TYR A 118       5.029 -31.319  -7.574  0.00  0.00      APRO  
ATOM   1872  CB  TYR A 118       4.248 -30.256  -5.839  0.00  0.00      APRO C
ATOM   1873  HB1 TYR A 118       4.668 -29.267  -6.126  0.00  0.00      APRO  
ATOM   1874  HB2 TYR A 118       3.268 -30.068  -5.349  0.00  0.00      APRO  
ATOM   1875  CG  TYR A 118       5.206 -30.875  -4.845  0.00  0.00      APRO C
ATOM   1876  CD1 TYR A 118       6.587 -30.623  -4.912  0.00  0.00      APRO C
ATOM   1877  HD1 TYR A 118       6.976 -29.959  -5.671  0.00  0.00      APRO  
ATOM   1878  CE1 TYR A 118       7.470 -31.244  -4.015  0.00  0.00      APRO C
ATOM   1879  HE1 TYR A 118       8.530 -31.043  -4.060  0.00  0.00      APRO  
ATOM   1880  CZ  TYR A 118       6.978 -32.138  -3.056  0.00  0.00      APRO C
ATOM   1881  OH  TYR A 118       7.854 -32.839  -2.201  0.00  0.00      APRO O
ATOM   1882  HH  TYR A 118       7.316 -33.335  -1.581  0.00  0.00      APRO  
ATOM   1883  CD2 TYR A 118       4.724 -31.737  -3.847  0.00  0.00      APRO C
ATOM   1884  HD2 TYR A 118       3.665 -31.946  -3.779  0.00  0.00      APRO  
ATOM   1885  CE2 TYR A 118       5.603 -32.375  -2.962  0.00  0.00      APRO C
ATOM   1886  HE2 TYR A 118       5.216 -33.063  -2.225  0.00  0.00      APRO  
ATOM   1887  C   TYR A 118       3.448 -32.476  -6.772  0.00  0.00      APRO C
ATOM   1888  O   TYR A 118       4.138 -33.478  -6.605  0.00  0.00      APRO O
ATOM   1889  N   LEU A 119       2.106 -32.556  -6.665  0.00  0.00      APRO N
ATOM   1890  HN  LEU A 119       1.486 -31.780  -6.760  0.00  0.00      APRO  
ATOM   1891  CA  LEU A 119       1.443 -33.821  -6.395  0.00  0.00      APRO C
ATOM   1892  HA  LEU A 119       2.115 -34.397  -5.772  0.00  0.00      APRO  
ATOM   1893  CB  LEU A 119       0.097 -33.604  -5.666  0.00  0.00      APRO C
ATOM   1894  HB1 LEU A 119      -0.547 -32.991  -6.339  0.00  0.00      APRO  
ATOM   1895  HB2 LEU A 119      -0.418 -34.584  -5.557  0.00  0.00      APRO  
ATOM   1896  CG  LEU A 119       0.225 -32.892  -4.301  0.00  0.00      APRO C
ATOM   1897  HG  LEU A 119       0.592 -31.860  -4.520  0.00  0.00      APRO  
ATOM   1898  CD1 LEU A 119      -1.146 -32.826  -3.618  0.00  0.00      APRO C
ATOM   1899 HD11 LEU A 119      -1.059 -32.359  -2.614  0.00  0.00      APRO  
ATOM   1900 HD12 LEU A 119      -1.856 -32.223  -4.223  0.00  0.00      APRO  
ATOM   1901 HD13 LEU A 119      -1.571 -33.845  -3.491  0.00  0.00      APRO  
ATOM   1902  CD2 LEU A 119       1.240 -33.569  -3.373  0.00  0.00      APRO C
ATOM   1903 HD21 LEU A 119       1.314 -33.015  -2.412  0.00  0.00      APRO  
ATOM   1904 HD22 LEU A 119       0.948 -34.612  -3.138  0.00  0.00      APRO  
ATOM   1905 HD23 LEU A 119       2.247 -33.585  -3.843  0.00  0.00      APRO  
ATOM   1906  C   LEU A 119       1.216 -34.608  -7.673  0.00  0.00      APRO C
ATOM   1907  O   LEU A 119       0.806 -35.768  -7.635  0.00  0.00      APRO O
ATOM   1908  N   GLN A 120       1.540 -33.980  -8.820  0.00  0.00      APRO N
ATOM   1909  HN  GLN A 120       1.606 -32.984  -8.822  0.00  0.00      APRO  
ATOM   1910  CA  GLN A 120       1.814 -34.600 -10.096  0.00  0.00      APRO C
ATOM   1911  HA  GLN A 120       2.037 -33.785 -10.774  0.00  0.00      APRO  
ATOM   1912  CB  GLN A 120       3.144 -35.398 -10.020  0.00  0.00      APRO C
ATOM   1913  HB1 GLN A 120       3.705 -35.007  -9.140  0.00  0.00      APRO  
ATOM   1914  HB2 GLN A 120       2.921 -36.466  -9.796  0.00  0.00      APRO  
ATOM   1915  CG  GLN A 120       4.026 -35.277 -11.283  0.00  0.00      APRO C
ATOM   1916  HG1 GLN A 120       3.526 -35.755 -12.152  0.00  0.00      APRO  
ATOM   1917  HG2 GLN A 120       4.205 -34.212 -11.537  0.00  0.00      APRO  
ATOM   1918  CD  GLN A 120       5.373 -35.983 -11.105  0.00  0.00      APRO C
ATOM   1919  OE1 GLN A 120       5.573 -36.850 -10.259  0.00  0.00      APRO O
ATOM   1920  NE2 GLN A 120       6.353 -35.613 -11.966  0.00  0.00      APRO N
ATOM   1921 HE21 GLN A 120       7.234 -36.066 -11.866  0.00  0.00      APRO  
ATOM   1922 HE22 GLN A 120       6.176 -34.907 -12.644  0.00  0.00      APRO  
ATOM   1923  C   GLN A 120       0.640 -35.372 -10.678  0.00  0.00      APRO C
ATOM   1924  O   GLN A 120       0.748 -36.514 -11.123  0.00  0.00      APRO O
ATOM   1925  N   LEU A 121      -0.553 -34.739 -10.664  0.00  0.00      APRO N
ATOM   1926  HN  LEU A 121      -0.655 -33.800 -10.342  0.00  0.00      APRO  
ATOM   1927  CA  LEU A 121      -1.789 -35.353 -11.110  0.00  0.00      APRO C
ATOM   1928  HA  LEU A 121      -1.880 -36.256 -10.520  0.00  0.00      APRO  
ATOM   1929  CB  LEU A 121      -3.052 -34.541 -10.699  0.00  0.00      APRO C
ATOM   1930  HB1 LEU A 121      -3.851 -35.278 -10.453  0.00  0.00      APRO  
ATOM   1931  HB2 LEU A 121      -2.838 -33.993  -9.755  0.00  0.00      APRO  
ATOM   1932  CG  LEU A 121      -3.640 -33.551 -11.732  0.00  0.00      APRO C
ATOM   1933  HG  LEU A 121      -3.856 -34.152 -12.648  0.00  0.00      APRO  
ATOM   1934  CD1 LEU A 121      -4.934 -32.924 -11.192  0.00  0.00      APRO C
ATOM   1935 HD11 LEU A 121      -5.334 -32.177 -11.910  0.00  0.00      APRO  
ATOM   1936 HD12 LEU A 121      -5.709 -33.704 -11.031  0.00  0.00      APRO  
ATOM   1937 HD13 LEU A 121      -4.747 -32.410 -10.225  0.00  0.00      APRO  
ATOM   1938  CD2 LEU A 121      -2.654 -32.440 -12.115  0.00  0.00      APRO C
ATOM   1939 HD21 LEU A 121      -3.109 -31.764 -12.871  0.00  0.00      APRO  
ATOM   1940 HD22 LEU A 121      -2.371 -31.823 -11.238  0.00  0.00      APRO  
ATOM   1941 HD23 LEU A 121      -1.728 -32.875 -12.550  0.00  0.00      APRO  
ATOM   1942  C   LEU A 121      -1.815 -35.759 -12.580  0.00  0.00      APRO C
ATOM   1943  O   LEU A 121      -1.164 -35.158 -13.436  0.00  0.00      APRO O
ATOM   1944  N   ALA A 122      -2.575 -36.832 -12.884  0.00  0.00      APRO N
ATOM   1945  HN  ALA A 122      -3.058 -37.302 -12.146  0.00  0.00      APRO  
ATOM   1946  CA  ALA A 122      -2.768 -37.388 -14.206  0.00  0.00      APRO C
ATOM   1947  HA  ALA A 122      -1.894 -37.974 -14.464  0.00  0.00      APRO  
ATOM   1948  CB  ALA A 122      -3.942 -38.375 -14.149  0.00  0.00      APRO C
ATOM   1949  HB1 ALA A 122      -3.755 -39.131 -13.357  0.00  0.00      APRO  
ATOM   1950  HB2 ALA A 122      -4.892 -37.852 -13.905  0.00  0.00      APRO  
ATOM   1951  HB3 ALA A 122      -4.072 -38.913 -15.113  0.00  0.00      APRO  
ATOM   1952  C   ALA A 122      -2.951 -36.355 -15.342  0.00  0.00      APRO C
ATOM   1953  O   ALA A 122      -3.807 -35.472 -15.201  0.00  0.00      APRO O
ATOM   1954  N   PRO A 123      -2.193 -36.361 -16.449  0.00  0.00      APRO N
ATOM   1955  CD  PRO A 123      -1.094 -37.297 -16.701  0.00  0.00      APRO C
ATOM   1956  HD1 PRO A 123      -1.450 -38.226 -17.201  0.00  0.00      APRO  
ATOM   1957  HD2 PRO A 123      -0.563 -37.573 -15.761  0.00  0.00      APRO  
ATOM   1958  CA  PRO A 123      -2.191 -35.278 -17.426  0.00  0.00      APRO C
ATOM   1959  HA  PRO A 123      -1.863 -34.366 -16.940  0.00  0.00      APRO  
ATOM   1960  CB  PRO A 123      -1.122 -35.690 -18.450  0.00  0.00      APRO C
ATOM   1961  HB1 PRO A 123      -0.576 -34.817 -18.874  0.00  0.00      APRO  
ATOM   1962  HB2 PRO A 123      -1.536 -36.314 -19.273  0.00  0.00      APRO  
ATOM   1963  CG  PRO A 123      -0.151 -36.532 -17.628  0.00  0.00      APRO C
ATOM   1964  HG1 PRO A 123       0.574 -35.899 -17.080  0.00  0.00      APRO  
ATOM   1965  HG2 PRO A 123       0.427 -37.259 -18.244  0.00  0.00      APRO  
ATOM   1966  C   PRO A 123      -3.522 -35.032 -18.090  0.00  0.00      APRO C
ATOM   1967  O   PRO A 123      -3.803 -33.883 -18.429  0.00  0.00      APRO O
ATOM   1968  N   GLU A 124      -4.345 -36.078 -18.271  0.00  0.00      APRO N
ATOM   1969  HN  GLU A 124      -4.053 -37.003 -18.045  0.00  0.00      APRO  
ATOM   1970  CA  GLU A 124      -5.687 -35.997 -18.789  0.00  0.00      APRO C
ATOM   1971  HA  GLU A 124      -5.638 -35.489 -19.744  0.00  0.00      APRO  
ATOM   1972  CB  GLU A 124      -6.267 -37.409 -19.087  0.00  0.00      APRO C
ATOM   1973  HB1 GLU A 124      -7.272 -37.281 -19.551  0.00  0.00      APRO  
ATOM   1974  HB2 GLU A 124      -5.641 -37.920 -19.852  0.00  0.00      APRO  
ATOM   1975  CG  GLU A 124      -6.455 -38.412 -17.909  0.00  0.00      APRO C
ATOM   1976  HG1 GLU A 124      -6.816 -37.869 -17.016  0.00  0.00      APRO  
ATOM   1977  HG2 GLU A 124      -7.184 -39.204 -18.174  0.00  0.00      APRO  
ATOM   1978  CD  GLU A 124      -5.200 -39.133 -17.412  0.00  0.00      APRO C
ATOM   1979  OE1 GLU A 124      -4.063 -38.690 -17.717  0.00  0.00      APRO O
ATOM   1980  OE2 GLU A 124      -5.386 -40.112 -16.649  0.00  0.00      APRO O
ATOM   1981  C   GLU A 124      -6.607 -35.188 -17.896  0.00  0.00      APRO C
ATOM   1982  O   GLU A 124      -7.347 -34.333 -18.373  0.00  0.00      APRO O
ATOM   1983  N   LYS A 125      -6.520 -35.382 -16.562  0.00  0.00      APRO N
ATOM   1984  HN  LYS A 125      -5.942 -36.113 -16.201  0.00  0.00      APRO  
ATOM   1985  CA  LYS A 125      -7.217 -34.595 -15.559  0.00  0.00      APRO C
ATOM   1986  HA  LYS A 125      -8.257 -34.565 -15.860  0.00  0.00      APRO  
ATOM   1987  CB  LYS A 125      -7.097 -35.217 -14.146  0.00  0.00      APRO C
ATOM   1988  HB1 LYS A 125      -6.016 -35.426 -13.970  0.00  0.00      APRO  
ATOM   1989  HB2 LYS A 125      -7.396 -34.457 -13.389  0.00  0.00      APRO  
ATOM   1990  CG  LYS A 125      -7.897 -36.517 -13.959  0.00  0.00      APRO C
ATOM   1991  HG1 LYS A 125      -8.978 -36.307 -14.129  0.00  0.00      APRO  
ATOM   1992  HG2 LYS A 125      -7.577 -37.254 -14.731  0.00  0.00      APRO  
ATOM   1993  CD  LYS A 125      -7.703 -37.090 -12.544  0.00  0.00      APRO C
ATOM   1994  HD1 LYS A 125      -6.615 -37.080 -12.307  0.00  0.00      APRO  
ATOM   1995  HD2 LYS A 125      -8.208 -36.408 -11.821  0.00  0.00      APRO  
ATOM   1996  CE  LYS A 125      -8.257 -38.510 -12.376  0.00  0.00      APRO C
ATOM   1997  HE1 LYS A 125      -9.329 -38.548 -12.671  0.00  0.00      APRO  
ATOM   1998  HE2 LYS A 125      -7.692 -39.227 -13.011  0.00  0.00      APRO  
ATOM   1999  NZ  LYS A 125      -8.147 -38.950 -10.965  0.00  0.00      APRO N
ATOM   2000  HZ1 LYS A 125      -8.526 -39.913 -10.862  0.00  0.00      APRO  
ATOM   2001  HZ2 LYS A 125      -7.148 -38.939 -10.675  0.00  0.00      APRO  
ATOM   2002  HZ3 LYS A 125      -8.686 -38.300 -10.357  0.00  0.00      APRO  
ATOM   2003  C   LYS A 125      -6.722 -33.158 -15.494  0.00  0.00      APRO C
ATOM   2004  O   LYS A 125      -7.494 -32.238 -15.240  0.00  0.00      APRO O
ATOM   2005  N   ARG A 126      -5.414 -32.922 -15.742  0.00  0.00      APRO N
ATOM   2006  HN  ARG A 126      -4.834 -33.687 -16.012  0.00  0.00      APRO  
ATOM   2007  CA  ARG A 126      -4.772 -31.615 -15.645  0.00  0.00      APRO C
ATOM   2008  HA  ARG A 126      -4.935 -31.256 -14.636  0.00  0.00      APRO  
ATOM   2009  CB  ARG A 126      -3.234 -31.731 -15.851  0.00  0.00      APRO C
ATOM   2010  HB1 ARG A 126      -2.903 -32.619 -15.261  0.00  0.00      APRO  
ATOM   2011  HB2 ARG A 126      -3.018 -31.972 -16.915  0.00  0.00      APRO  
ATOM   2012  CG  ARG A 126      -2.435 -30.494 -15.379  0.00  0.00      APRO C
ATOM   2013  HG1 ARG A 126      -2.577 -29.677 -16.120  0.00  0.00      APRO  
ATOM   2014  HG2 ARG A 126      -2.879 -30.117 -14.429  0.00  0.00      APRO  
ATOM   2015  CD  ARG A 126      -0.938 -30.743 -15.110  0.00  0.00      APRO C
ATOM   2016  HD1 ARG A 126      -0.622 -30.164 -14.212  0.00  0.00      APRO  
ATOM   2017  HD2 ARG A 126      -0.729 -31.823 -14.930  0.00  0.00      APRO  
ATOM   2018  NE  ARG A 126      -0.138 -30.314 -16.312  0.00  0.00      APRO N
ATOM   2019  HE  ARG A 126      -0.009 -29.317 -16.366  0.00  0.00      APRO  
ATOM   2020  CZ  ARG A 126       0.371 -31.133 -17.241  0.00  0.00      APRO C
ATOM   2021  NH1 ARG A 126       0.109 -32.435 -17.245  0.00  0.00      APRO N
ATOM   2022 HH11 ARG A 126       0.515 -33.029 -17.925  0.00  0.00      APRO  
ATOM   2023 HH12 ARG A 126      -0.398 -32.788 -16.456  0.00  0.00      APRO  
ATOM   2024  NH2 ARG A 126       1.167 -30.632 -18.185  0.00  0.00      APRO N
ATOM   2025 HH21 ARG A 126       1.479 -31.210 -18.926  0.00  0.00      APRO  
ATOM   2026 HH22 ARG A 126       1.248 -29.645 -18.225  0.00  0.00      APRO  
ATOM   2027  C   ARG A 126      -5.355 -30.560 -16.583  0.00  0.00      APRO C
ATOM   2028  O   ARG A 126      -5.320 -29.365 -16.305  0.00  0.00      APRO O
ATOM   2029  N   GLN A 127      -5.947 -30.985 -17.712  0.00  0.00      APRO N
ATOM   2030  HN  GLN A 127      -5.974 -31.949 -17.970  0.00  0.00      APRO  
ATOM   2031  CA  GLN A 127      -6.596 -30.093 -18.653  0.00  0.00      APRO C
ATOM   2032  HA  GLN A 127      -6.210 -29.103 -18.444  0.00  0.00      APRO  
ATOM   2033  CB  GLN A 127      -6.215 -30.526 -20.084  0.00  0.00      APRO C
ATOM   2034  HB1 GLN A 127      -6.384 -31.626 -20.143  0.00  0.00      APRO  
ATOM   2035  HB2 GLN A 127      -6.922 -30.064 -20.810  0.00  0.00      APRO  
ATOM   2036  CG  GLN A 127      -4.739 -30.174 -20.385  0.00  0.00      APRO C
ATOM   2037  HG1 GLN A 127      -4.666 -29.160 -20.833  0.00  0.00      APRO  
ATOM   2038  HG2 GLN A 127      -4.136 -30.179 -19.454  0.00  0.00      APRO  
ATOM   2039  CD  GLN A 127      -4.102 -31.134 -21.386  0.00  0.00      APRO C
ATOM   2040  OE1 GLN A 127      -4.740 -31.949 -22.046  0.00  0.00      APRO O
ATOM   2041  NE2 GLN A 127      -2.755 -31.037 -21.502  0.00  0.00      APRO N
ATOM   2042 HE21 GLN A 127      -2.314 -31.649 -22.152  0.00  0.00      APRO  
ATOM   2043 HE22 GLN A 127      -2.256 -30.387 -20.939  0.00  0.00      APRO  
ATOM   2044  C   GLN A 127      -8.108 -30.042 -18.480  0.00  0.00      APRO C
ATOM   2045  O   GLN A 127      -8.790 -29.352 -19.232  0.00  0.00      APRO O
ATOM   2046  N   GLN A 128      -8.663 -30.710 -17.444  0.00  0.00      APRO N
ATOM   2047  HN  GLN A 128      -8.130 -31.310 -16.850  0.00  0.00      APRO  
ATOM   2048  CA  GLN A 128     -10.076 -30.620 -17.099  0.00  0.00      APRO C
ATOM   2049  HA  GLN A 128     -10.577 -30.102 -17.908  0.00  0.00      APRO  
ATOM   2050  CB  GLN A 128     -10.721 -32.004 -16.809  0.00  0.00      APRO C
ATOM   2051  HB1 GLN A 128     -10.438 -32.279 -15.766  0.00  0.00      APRO  
ATOM   2052  HB2 GLN A 128     -11.830 -31.902 -16.813  0.00  0.00      APRO  
ATOM   2053  CG  GLN A 128     -10.300 -33.154 -17.749  0.00  0.00      APRO C
ATOM   2054  HG1 GLN A 128      -9.215 -33.368 -17.638  0.00  0.00      APRO  
ATOM   2055  HG2 GLN A 128     -10.856 -34.083 -17.507  0.00  0.00      APRO  
ATOM   2056  CD  GLN A 128     -10.508 -32.859 -19.235  0.00  0.00      APRO C
ATOM   2057  OE1 GLN A 128     -11.559 -32.400 -19.676  0.00  0.00      APRO O
ATOM   2058  NE2 GLN A 128      -9.475 -33.179 -20.052  0.00  0.00      APRO N
ATOM   2059 HE21 GLN A 128      -9.593 -32.989 -21.022  0.00  0.00      APRO  
ATOM   2060 HE22 GLN A 128      -8.657 -33.598 -19.674  0.00  0.00      APRO  
ATOM   2061  C   GLN A 128     -10.254 -29.784 -15.840  0.00  0.00      APRO C
ATOM   2062  O   GLN A 128     -11.318 -29.758 -15.222  0.00  0.00      APRO O
ATOM   2063  N   VAL A 129      -9.183 -29.100 -15.394  0.00  0.00      APRO N
ATOM   2064  HN  VAL A 129      -8.305 -29.114 -15.866  0.00  0.00      APRO  
ATOM   2065  CA  VAL A 129      -9.205 -28.285 -14.195  0.00  0.00      APRO C
ATOM   2066  HA  VAL A 129      -9.736 -28.844 -13.434  0.00  0.00      APRO  
ATOM   2067  CB  VAL A 129      -7.814 -27.996 -13.637  0.00  0.00      APRO C
ATOM   2068  HB  VAL A 129      -7.276 -27.362 -14.384  0.00  0.00      APRO  
ATOM   2069  CG1 VAL A 129      -7.904 -27.231 -12.299  0.00  0.00      APRO C
ATOM   2070 HG11 VAL A 129      -6.888 -27.061 -11.883  0.00  0.00      APRO  
ATOM   2071 HG12 VAL A 129      -8.380 -26.237 -12.427  0.00  0.00      APRO  
ATOM   2072 HG13 VAL A 129      -8.488 -27.812 -11.553  0.00  0.00      APRO  
ATOM   2073  CG2 VAL A 129      -7.071 -29.327 -13.413  0.00  0.00      APRO C
ATOM   2074 HG21 VAL A 129      -6.069 -29.147 -12.969  0.00  0.00      APRO  
ATOM   2075 HG22 VAL A 129      -7.646 -29.984 -12.725  0.00  0.00      APRO  
ATOM   2076 HG23 VAL A 129      -6.922 -29.870 -14.369  0.00  0.00      APRO  
ATOM   2077  C   VAL A 129      -9.966 -26.989 -14.424  0.00  0.00      APRO C
ATOM   2078  O   VAL A 129      -9.663 -26.198 -15.316  0.00  0.00      APRO O
ATOM   2079  N   GLN A 130     -10.990 -26.751 -13.594  0.00  0.00      APRO N
ATOM   2080  HN  GLN A 130     -11.210 -27.393 -12.862  0.00  0.00      APRO  
ATOM   2081  CA  GLN A 130     -11.854 -25.597 -13.656  0.00  0.00      APRO C
ATOM   2082  HA  GLN A 130     -11.796 -25.200 -14.662  0.00  0.00      APRO  
ATOM   2083  CB  GLN A 130     -13.285 -26.001 -13.222  0.00  0.00      APRO C
ATOM   2084  HB1 GLN A 130     -13.233 -26.254 -12.138  0.00  0.00      APRO  
ATOM   2085  HB2 GLN A 130     -13.958 -25.117 -13.303  0.00  0.00      APRO  
ATOM   2086  CG  GLN A 130     -13.887 -27.205 -13.990  0.00  0.00      APRO C
ATOM   2087  HG1 GLN A 130     -13.102 -27.964 -14.197  0.00  0.00      APRO  
ATOM   2088  HG2 GLN A 130     -14.684 -27.693 -13.393  0.00  0.00      APRO  
ATOM   2089  CD  GLN A 130     -14.466 -26.800 -15.347  0.00  0.00      APRO C
ATOM   2090  OE1 GLN A 130     -13.800 -26.258 -16.226  0.00  0.00      APRO O
ATOM   2091  NE2 GLN A 130     -15.781 -27.068 -15.533  0.00  0.00      APRO N
ATOM   2092 HE21 GLN A 130     -16.172 -26.814 -16.413  0.00  0.00      APRO  
ATOM   2093 HE22 GLN A 130     -16.309 -27.484 -14.801  0.00  0.00      APRO  
ATOM   2094  C   GLN A 130     -11.351 -24.518 -12.707  0.00  0.00      APRO C
ATOM   2095  O   GLN A 130     -10.608 -24.791 -11.767  0.00  0.00      APRO O
ATOM   2096  N   ARG A 131     -11.752 -23.255 -12.913  0.00  0.00      APRO N
ATOM   2097  HN  ARG A 131     -12.331 -23.051 -13.699  0.00  0.00      APRO  
ATOM   2098  CA  ARG A 131     -11.398 -22.141 -12.060  0.00  0.00      APRO C
ATOM   2099  HA  ARG A 131     -10.858 -22.520 -11.200  0.00  0.00      APRO  
ATOM   2100  CB  ARG A 131     -10.537 -21.097 -12.815  0.00  0.00      APRO C
ATOM   2101  HB1 ARG A 131      -9.728 -21.669 -13.330  0.00  0.00      APRO  
ATOM   2102  HB2 ARG A 131     -11.143 -20.629 -13.622  0.00  0.00      APRO  
ATOM   2103  CG  ARG A 131      -9.873 -20.012 -11.931  0.00  0.00      APRO C
ATOM   2104  HG1 ARG A 131      -9.474 -19.212 -12.593  0.00  0.00      APRO  
ATOM   2105  HG2 ARG A 131     -10.657 -19.522 -11.309  0.00  0.00      APRO  
ATOM   2106  CD  ARG A 131      -8.795 -20.548 -10.980  0.00  0.00      APRO C
ATOM   2107  HD1 ARG A 131      -9.277 -21.151 -10.176  0.00  0.00      APRO  
ATOM   2108  HD2 ARG A 131      -8.059 -21.191 -11.517  0.00  0.00      APRO  
ATOM   2109  NE  ARG A 131      -8.055 -19.387 -10.391  0.00  0.00      APRO N
ATOM   2110  HE  ARG A 131      -7.414 -18.958 -11.037  0.00  0.00      APRO  
ATOM   2111  CZ  ARG A 131      -8.199 -18.932  -9.140  0.00  0.00      APRO C
ATOM   2112  NH1 ARG A 131      -9.203 -19.305  -8.361  0.00  0.00      APRO N
ATOM   2113 HH11 ARG A 131      -9.298 -18.933  -7.448  0.00  0.00      APRO  
ATOM   2114 HH12 ARG A 131      -9.915 -19.863  -8.792  0.00  0.00      APRO  
ATOM   2115  NH2 ARG A 131      -7.307 -18.064  -8.664  0.00  0.00      APRO N
ATOM   2116 HH21 ARG A 131      -7.348 -17.784  -7.715  0.00  0.00      APRO  
ATOM   2117 HH22 ARG A 131      -6.508 -17.890  -9.224  0.00  0.00      APRO  
ATOM   2118  C   ARG A 131     -12.643 -21.465 -11.526  0.00  0.00      APRO C
ATOM   2119  O   ARG A 131     -13.528 -21.044 -12.270  0.00  0.00      APRO O
ATOM   2120  N   CYS A 132     -12.714 -21.339 -10.189  0.00  0.00      APRO N
ATOM   2121  HN  CYS A 132     -12.010 -21.731  -9.600  0.00  0.00      APRO  
ATOM   2122  CA  CYS A 132     -13.774 -20.650  -9.489  0.00  0.00      APRO C
ATOM   2123  HA  CYS A 132     -14.538 -20.384 -10.210  0.00  0.00      APRO  
ATOM   2124  CB  CYS A 132     -14.307 -21.526  -8.323  0.00  0.00      APRO C
ATOM   2125  HB1 CYS A 132     -14.511 -22.539  -8.738  0.00  0.00      APRO  
ATOM   2126  HB2 CYS A 132     -13.510 -21.662  -7.559  0.00  0.00      APRO  
ATOM   2127  SG  CYS A 132     -15.843 -20.885  -7.572  0.00  0.00      APRO S
ATOM   2128  HG1 CYS A 132     -16.031 -21.880  -6.703  0.00  0.00      APRO  
ATOM   2129  C   CYS A 132     -13.192 -19.363  -8.938  0.00  0.00      APRO C
ATOM   2130  O   CYS A 132     -12.155 -19.380  -8.276  0.00  0.00      APRO O
ATOM   2131  N   LEU A 133     -13.824 -18.210  -9.227  0.00  0.00      APRO N
ATOM   2132  HN  LEU A 133     -14.683 -18.175  -9.734  0.00  0.00      APRO  
ATOM   2133  CA  LEU A 133     -13.314 -16.910  -8.827  0.00  0.00      APRO C
ATOM   2134  HA  LEU A 133     -12.383 -17.076  -8.300  0.00  0.00      APRO  
ATOM   2135  CB  LEU A 133     -13.125 -15.973 -10.051  0.00  0.00      APRO C
ATOM   2136  HB1 LEU A 133     -14.132 -15.811 -10.500  0.00  0.00      APRO  
ATOM   2137  HB2 LEU A 133     -12.783 -14.976  -9.694  0.00  0.00      APRO  
ATOM   2138  CG  LEU A 133     -12.177 -16.502 -11.151  0.00  0.00      APRO C
ATOM   2139  HG  LEU A 133     -12.544 -17.524 -11.413  0.00  0.00      APRO  
ATOM   2140  CD1 LEU A 133     -12.234 -15.583 -12.381  0.00  0.00      APRO C
ATOM   2141 HD11 LEU A 133     -11.520 -15.928 -13.159  0.00  0.00      APRO  
ATOM   2142 HD12 LEU A 133     -13.255 -15.580 -12.821  0.00  0.00      APRO  
ATOM   2143 HD13 LEU A 133     -11.968 -14.540 -12.105  0.00  0.00      APRO  
ATOM   2144  CD2 LEU A 133     -10.721 -16.627 -10.681  0.00  0.00      APRO C
ATOM   2145 HD21 LEU A 133     -10.084 -17.028 -11.499  0.00  0.00      APRO  
ATOM   2146 HD22 LEU A 133     -10.302 -15.646 -10.379  0.00  0.00      APRO  
ATOM   2147 HD23 LEU A 133     -10.650 -17.320  -9.815  0.00  0.00      APRO  
ATOM   2148  C   LEU A 133     -14.284 -16.257  -7.852  0.00  0.00      APRO C
ATOM   2149  O   LEU A 133     -15.394 -15.879  -8.214  0.00  0.00      APRO O
ATOM   2150  N   ILE A 134     -13.878 -16.126  -6.573  0.00  0.00      APRO N
ATOM   2151  HN  ILE A 134     -12.947 -16.346  -6.289  0.00  0.00      APRO  
ATOM   2152  CA  ILE A 134     -14.737 -15.659  -5.493  0.00  0.00      APRO C
ATOM   2153  HA  ILE A 134     -15.642 -15.271  -5.944  0.00  0.00      APRO  
ATOM   2154  CB  ILE A 134     -14.979 -16.755  -4.445  0.00  0.00      APRO C
ATOM   2155  HB  ILE A 134     -13.955 -17.030  -4.086  0.00  0.00      APRO  
ATOM   2156  CG2 ILE A 134     -15.911 -16.229  -3.329  0.00  0.00      APRO C
ATOM   2157 HG21 ILE A 134     -15.966 -16.955  -2.492  0.00  0.00      APRO  
ATOM   2158 HG22 ILE A 134     -15.534 -15.269  -2.917  0.00  0.00      APRO  
ATOM   2159 HG23 ILE A 134     -16.939 -16.065  -3.715  0.00  0.00      APRO  
ATOM   2160  CG1 ILE A 134     -15.575 -18.032  -5.083  0.00  0.00      APRO C
ATOM   2161 HG11 ILE A 134     -16.527 -17.784  -5.604  0.00  0.00      APRO  
ATOM   2162 HG12 ILE A 134     -14.868 -18.414  -5.855  0.00  0.00      APRO  
ATOM   2163  CD  ILE A 134     -15.841 -19.169  -4.082  0.00  0.00      APRO  
ATOM   2164  HD1 ILE A 134     -16.212 -20.072  -4.613  0.00  0.00      APRO  
ATOM   2165  HD2 ILE A 134     -14.908 -19.442  -3.542  0.00  0.00      APRO  
ATOM   2166  HD3 ILE A 134     -16.606 -18.871  -3.334  0.00  0.00      APRO  
ATOM   2167  C   ILE A 134     -14.059 -14.494  -4.798  0.00  0.00      APRO C
ATOM   2168  O   ILE A 134     -12.961 -14.646  -4.276  0.00  0.00      APRO O
ATOM   2169  N   ASN A 135     -14.690 -13.300  -4.772  0.00  0.00      APRO N
ATOM   2170  HN  ASN A 135     -15.540 -13.134  -5.270  0.00  0.00      APRO  
ATOM   2171  CA  ASN A 135     -14.195 -12.150  -4.021  0.00  0.00      APRO C
ATOM   2172  HA  ASN A 135     -13.338 -12.521  -3.469  0.00  0.00      APRO  
ATOM   2173  CB  ASN A 135     -13.758 -11.004  -4.975  0.00  0.00      APRO C
ATOM   2174  HB1 ASN A 135     -13.424 -10.148  -4.348  0.00  0.00      APRO  
ATOM   2175  HB2 ASN A 135     -12.893 -11.324  -5.591  0.00  0.00      APRO  
ATOM   2176  CG  ASN A 135     -14.874 -10.494  -5.888  0.00  0.00      APRO C
ATOM   2177  OD1 ASN A 135     -15.948 -11.083  -6.025  0.00  0.00      APRO O
ATOM   2178  ND2 ASN A 135     -14.599  -9.351  -6.556  0.00  0.00      APRO N
ATOM   2179 HD21 ASN A 135     -15.310  -8.986  -7.151  0.00  0.00      APRO  
ATOM   2180 HD22 ASN A 135     -13.726  -8.893  -6.421  0.00  0.00      APRO  
ATOM   2181  C   ASN A 135     -15.209 -11.621  -3.003  0.00  0.00      APRO C
ATOM   2182  O   ASN A 135     -14.921 -10.705  -2.235  0.00  0.00      APRO O
ATOM   2183  N   ASP A 136     -16.417 -12.211  -2.958  0.00  0.00      APRO N
ATOM   2184  HN  ASP A 136     -16.700 -12.909  -3.610  0.00  0.00      APRO  
ATOM   2185  CA  ASP A 136     -17.434 -11.911  -1.977  0.00  0.00      APRO C
ATOM   2186  HA  ASP A 136     -16.991 -11.322  -1.182  0.00  0.00      APRO  
ATOM   2187  CB  ASP A 136     -18.617 -11.139  -2.617  0.00  0.00      APRO C
ATOM   2188  HB1 ASP A 136     -18.226 -10.254  -3.158  0.00  0.00      APRO  
ATOM   2189  HB2 ASP A 136     -19.156 -11.781  -3.342  0.00  0.00      APRO  
ATOM   2190  CG  ASP A 136     -19.626 -10.627  -1.603  0.00  0.00      APRO C
ATOM   2191  OD1 ASP A 136     -20.594  -9.956  -2.021  0.00  0.00      APRO O
ATOM   2192  OD2 ASP A 136     -19.449 -10.870  -0.377  0.00  0.00      APRO O
ATOM   2193  C   ASP A 136     -17.858 -13.236  -1.359  0.00  0.00      APRO C
ATOM   2194  O   ASP A 136     -17.894 -14.274  -2.011  0.00  0.00      APRO O
ATOM   2195  N   LEU A 137     -18.158 -13.210  -0.052  0.00  0.00      APRO N
ATOM   2196  HN  LEU A 137     -18.200 -12.345   0.444  0.00  0.00      APRO  
ATOM   2197  CA  LEU A 137     -18.443 -14.372   0.757  0.00  0.00      APRO C
ATOM   2198  HA  LEU A 137     -18.116 -15.235   0.192  0.00  0.00      APRO  
ATOM   2199  CB  LEU A 137     -17.690 -14.271   2.111  0.00  0.00      APRO C
ATOM   2200  HB1 LEU A 137     -17.323 -13.223   2.206  0.00  0.00      APRO  
ATOM   2201  HB2 LEU A 137     -18.416 -14.419   2.941  0.00  0.00      APRO  
ATOM   2202  CG  LEU A 137     -16.492 -15.237   2.255  0.00  0.00      APRO C
ATOM   2203  HG  LEU A 137     -16.924 -16.267   2.222  0.00  0.00      APRO  
ATOM   2204  CD1 LEU A 137     -15.440 -15.073   1.146  0.00  0.00      APRO C
ATOM   2205 HD11 LEU A 137     -14.580 -15.754   1.321  0.00  0.00      APRO  
ATOM   2206 HD12 LEU A 137     -15.878 -15.312   0.153  0.00  0.00      APRO  
ATOM   2207 HD13 LEU A 137     -15.057 -14.031   1.119  0.00  0.00      APRO  
ATOM   2208  CD2 LEU A 137     -15.839 -15.040   3.630  0.00  0.00      APRO C
ATOM   2209 HD21 LEU A 137     -14.986 -15.742   3.756  0.00  0.00      APRO  
ATOM   2210 HD22 LEU A 137     -15.449 -14.010   3.754  0.00  0.00      APRO  
ATOM   2211 HD23 LEU A 137     -16.573 -15.236   4.441  0.00  0.00      APRO  
ATOM   2212  C   LEU A 137     -19.935 -14.516   0.991  0.00  0.00      APRO C
ATOM   2213  O   LEU A 137     -20.377 -15.494   1.591  0.00  0.00      APRO O
ATOM   2214  N   ASN A 138     -20.768 -13.574   0.494  0.00  0.00      APRO N
ATOM   2215  HN  ASN A 138     -20.450 -12.707   0.112  0.00  0.00      APRO  
ATOM   2216  CA  ASN A 138     -22.210 -13.747   0.475  0.00  0.00      APRO C
ATOM   2217  HA  ASN A 138     -22.491 -13.951   1.503  0.00  0.00      APRO  
ATOM   2218  CB  ASN A 138     -22.936 -12.492  -0.075  0.00  0.00      APRO C
ATOM   2219  HB1 ASN A 138     -22.368 -12.130  -0.960  0.00  0.00      APRO  
ATOM   2220  HB2 ASN A 138     -23.956 -12.757  -0.420  0.00  0.00      APRO  
ATOM   2221  CG  ASN A 138     -22.982 -11.380   0.966  0.00  0.00      APRO C
ATOM   2222  OD1 ASN A 138     -22.473 -11.470   2.082  0.00  0.00      APRO O
ATOM   2223  ND2 ASN A 138     -23.695 -10.286   0.607  0.00  0.00      APRO N
ATOM   2224 HD21 ASN A 138     -23.738  -9.533   1.259  0.00  0.00      APRO  
ATOM   2225 HD22 ASN A 138     -24.126 -10.244  -0.289  0.00  0.00      APRO  
ATOM   2226  C   ASN A 138     -22.635 -14.960  -0.375  0.00  0.00      APRO C
ATOM   2227  O   ASN A 138     -22.078 -15.147  -1.460  0.00  0.00      APRO O
ATOM   2228  N   PRO A 139     -23.603 -15.800   0.021  0.00  0.00      APRO N
ATOM   2229  CD  PRO A 139     -24.142 -15.831   1.385  0.00  0.00      APRO C
ATOM   2230  HD1 PRO A 139     -24.954 -15.080   1.518  0.00  0.00      APRO  
ATOM   2231  HD2 PRO A 139     -23.346 -15.640   2.141  0.00  0.00      APRO  
ATOM   2232  CA  PRO A 139     -23.947 -17.022  -0.705  0.00  0.00      APRO C
ATOM   2233  HA  PRO A 139     -23.098 -17.695  -0.677  0.00  0.00      APRO  
ATOM   2234  CB  PRO A 139     -25.070 -17.644   0.132  0.00  0.00      APRO C
ATOM   2235  HB1 PRO A 139     -25.094 -18.755   0.062  0.00  0.00      APRO  
ATOM   2236  HB2 PRO A 139     -26.072 -17.227  -0.115  0.00  0.00      APRO  
ATOM   2237  CG  PRO A 139     -24.701 -17.243   1.560  0.00  0.00      APRO C
ATOM   2238  HG1 PRO A 139     -23.966 -17.947   1.997  0.00  0.00      APRO  
ATOM   2239  HG2 PRO A 139     -25.584 -17.206   2.239  0.00  0.00      APRO  
ATOM   2240  C   PRO A 139     -24.363 -16.810  -2.143  0.00  0.00      APRO C
ATOM   2241  O   PRO A 139     -24.070 -17.656  -2.974  0.00  0.00      APRO O
ATOM   2242  N   GLN A 140     -25.011 -15.674  -2.455  0.00  0.00      APRO N
ATOM   2243  HN  GLN A 140     -25.250 -15.020  -1.739  0.00  0.00      APRO  
ATOM   2244  CA  GLN A 140     -25.419 -15.279  -3.789  0.00  0.00      APRO C
ATOM   2245  HA  GLN A 140     -26.057 -16.073  -4.157  0.00  0.00      APRO  
ATOM   2246  CB  GLN A 140     -26.095 -13.883  -3.698  0.00  0.00      APRO C
ATOM   2247  HB1 GLN A 140     -25.405 -13.228  -3.117  0.00  0.00      APRO  
ATOM   2248  HB2 GLN A 140     -26.161 -13.438  -4.717  0.00  0.00      APRO  
ATOM   2249  CG  GLN A 140     -27.490 -13.837  -3.024  0.00  0.00      APRO C
ATOM   2250  HG1 GLN A 140     -27.944 -12.830  -3.141  0.00  0.00      APRO  
ATOM   2251  HG2 GLN A 140     -28.175 -14.575  -3.489  0.00  0.00      APRO  
ATOM   2252  CD  GLN A 140     -27.469 -14.103  -1.515  0.00  0.00      APRO C
ATOM   2253  OE1 GLN A 140     -26.495 -13.862  -0.800  0.00  0.00      APRO O
ATOM   2254  NE2 GLN A 140     -28.597 -14.632  -0.989  0.00  0.00      APRO N
ATOM   2255 HE21 GLN A 140     -28.598 -14.806  -0.008  0.00  0.00      APRO  
ATOM   2256 HE22 GLN A 140     -29.367 -14.843  -1.581  0.00  0.00      APRO  
ATOM   2257  C   GLN A 140     -24.245 -15.148  -4.755  0.00  0.00      APRO C
ATOM   2258  O   GLN A 140     -24.236 -15.698  -5.856  0.00  0.00      APRO O
ATOM   2259  N   ALA A 141     -23.180 -14.441  -4.340  0.00  0.00      APRO N
ATOM   2260  HN  ALA A 141     -23.201 -13.942  -3.474  0.00  0.00      APRO  
ATOM   2261  CA  ALA A 141     -21.946 -14.340  -5.083  0.00  0.00      APRO C
ATOM   2262  HA  ALA A 141     -22.156 -14.007  -6.093  0.00  0.00      APRO  
ATOM   2263  CB  ALA A 141     -21.041 -13.281  -4.441  0.00  0.00      APRO C
ATOM   2264  HB1 ALA A 141     -21.576 -12.308  -4.400  0.00  0.00      APRO  
ATOM   2265  HB2 ALA A 141     -20.769 -13.565  -3.401  0.00  0.00      APRO  
ATOM   2266  HB3 ALA A 141     -20.106 -13.134  -5.024  0.00  0.00      APRO  
ATOM   2267  C   ALA A 141     -21.211 -15.668  -5.213  0.00  0.00      APRO C
ATOM   2268  O   ALA A 141     -20.670 -15.991  -6.269  0.00  0.00      APRO O
ATOM   2269  N   VAL A 142     -21.203 -16.495  -4.145  0.00  0.00      APRO N
ATOM   2270  HN  VAL A 142     -21.601 -16.230  -3.271  0.00  0.00      APRO  
ATOM   2271  CA  VAL A 142     -20.623 -17.833  -4.162  0.00  0.00      APRO C
ATOM   2272  HA  VAL A 142     -19.602 -17.727  -4.508  0.00  0.00      APRO  
ATOM   2273  CB  VAL A 142     -20.546 -18.452  -2.767  0.00  0.00      APRO C
ATOM   2274  HB  VAL A 142     -21.589 -18.528  -2.374  0.00  0.00      APRO  
ATOM   2275  CG1 VAL A 142     -19.926 -19.866  -2.811  0.00  0.00      APRO C
ATOM   2276 HG11 VAL A 142     -19.843 -20.283  -1.784  0.00  0.00      APRO  
ATOM   2277 HG12 VAL A 142     -20.549 -20.568  -3.403  0.00  0.00      APRO  
ATOM   2278 HG13 VAL A 142     -18.907 -19.834  -3.253  0.00  0.00      APRO  
ATOM   2279  CG2 VAL A 142     -19.682 -17.556  -1.858  0.00  0.00      APRO C
ATOM   2280 HG21 VAL A 142     -19.578 -18.006  -0.848  0.00  0.00      APRO  
ATOM   2281 HG22 VAL A 142     -18.666 -17.426  -2.290  0.00  0.00      APRO  
ATOM   2282 HG23 VAL A 142     -20.138 -16.552  -1.732  0.00  0.00      APRO  
ATOM   2283  C   VAL A 142     -21.340 -18.769  -5.132  0.00  0.00      APRO C
ATOM   2284  O   VAL A 142     -20.690 -19.456  -5.917  0.00  0.00      APRO O
ATOM   2285  N   GLU A 143     -22.693 -18.771  -5.168  0.00  0.00      APRO N
ATOM   2286  HN  GLU A 143     -23.239 -18.262  -4.508  0.00  0.00      APRO  
ATOM   2287  CA  GLU A 143     -23.483 -19.501  -6.153  0.00  0.00      APRO C
ATOM   2288  HA  GLU A 143     -23.211 -20.547  -6.090  0.00  0.00      APRO  
ATOM   2289  CB  GLU A 143     -25.000 -19.288  -5.907  0.00  0.00      APRO C
ATOM   2290  HB1 GLU A 143     -25.180 -18.196  -5.772  0.00  0.00      APRO  
ATOM   2291  HB2 GLU A 143     -25.574 -19.582  -6.814  0.00  0.00      APRO  
ATOM   2292  CG  GLU A 143     -25.560 -20.038  -4.674  0.00  0.00      APRO C
ATOM   2293  HG1 GLU A 143     -25.655 -21.114  -4.908  0.00  0.00      APRO  
ATOM   2294  HG2 GLU A 143     -24.894 -19.913  -3.797  0.00  0.00      APRO  
ATOM   2295  CD  GLU A 143     -26.965 -19.593  -4.263  0.00  0.00      APRO C
ATOM   2296  OE1 GLU A 143     -27.574 -18.745  -4.963  0.00  0.00      APRO O
ATOM   2297  OE2 GLU A 143     -27.432 -20.091  -3.203  0.00  0.00      APRO O
ATOM   2298  C   GLU A 143     -23.177 -19.040  -7.569  0.00  0.00      APRO C
ATOM   2299  O   GLU A 143     -22.870 -19.824  -8.460  0.00  0.00      APRO O
ATOM   2300  N   ARG A 144     -23.138 -17.711  -7.782  0.00  0.00      APRO N
ATOM   2301  HN  ARG A 144     -23.333 -17.091  -7.026  0.00  0.00      APRO  
ATOM   2302  CA  ARG A 144     -22.826 -17.101  -9.060  0.00  0.00      APRO C
ATOM   2303  HA  ARG A 144     -23.531 -17.495  -9.783  0.00  0.00      APRO  
ATOM   2304  CB  ARG A 144     -23.018 -15.566  -8.952  0.00  0.00      APRO C
ATOM   2305  HB1 ARG A 144     -23.985 -15.406  -8.417  0.00  0.00      APRO  
ATOM   2306  HB2 ARG A 144     -22.230 -15.138  -8.294  0.00  0.00      APRO  
ATOM   2307  CG  ARG A 144     -23.078 -14.820 -10.301  0.00  0.00      APRO C
ATOM   2308  HG1 ARG A 144     -22.090 -14.916 -10.802  0.00  0.00      APRO  
ATOM   2309  HG2 ARG A 144     -23.804 -15.338 -10.969  0.00  0.00      APRO  
ATOM   2310  CD  ARG A 144     -23.518 -13.353 -10.167  0.00  0.00      APRO C
ATOM   2311  HD1 ARG A 144     -24.099 -13.057 -11.071  0.00  0.00      APRO  
ATOM   2312  HD2 ARG A 144     -24.156 -13.198  -9.266  0.00  0.00      APRO  
ATOM   2313  NE  ARG A 144     -22.300 -12.468 -10.022  0.00  0.00      APRO N
ATOM   2314  HE  ARG A 144     -21.617 -12.613 -10.747  0.00  0.00      APRO  
ATOM   2315  CZ  ARG A 144     -22.134 -11.574  -9.029  0.00  0.00      APRO C
ATOM   2316  NH1 ARG A 144     -22.915 -11.616  -7.963  0.00  0.00      APRO N
ATOM   2317 HH11 ARG A 144     -22.817 -10.947  -7.239  0.00  0.00      APRO  
ATOM   2318 HH12 ARG A 144     -23.681 -12.262  -7.999  0.00  0.00      APRO  
ATOM   2319  NH2 ARG A 144     -21.197 -10.634  -9.121  0.00  0.00      APRO N
ATOM   2320 HH21 ARG A 144     -21.022 -10.035  -8.353  0.00  0.00      APRO  
ATOM   2321 HH22 ARG A 144     -20.565 -10.704  -9.882  0.00  0.00      APRO  
ATOM   2322  C   ARG A 144     -21.430 -17.439  -9.582  0.00  0.00      APRO C
ATOM   2323  O   ARG A 144     -21.218 -17.577 -10.784  0.00  0.00      APRO O
ATOM   2324  N   ALA A 145     -20.436 -17.561  -8.682  0.00  0.00      APRO N
ATOM   2325  HN  ALA A 145     -20.584 -17.311  -7.726  0.00  0.00      APRO  
ATOM   2326  CA  ALA A 145     -19.110 -18.047  -8.999  0.00  0.00      APRO C
ATOM   2327  HA  ALA A 145     -18.745 -17.517  -9.871  0.00  0.00      APRO  
ATOM   2328  CB  ALA A 145     -18.167 -17.716  -7.829  0.00  0.00      APRO C
ATOM   2329  HB1 ALA A 145     -18.195 -16.624  -7.625  0.00  0.00      APRO  
ATOM   2330  HB2 ALA A 145     -18.479 -18.245  -6.902  0.00  0.00      APRO  
ATOM   2331  HB3 ALA A 145     -17.116 -17.995  -8.059  0.00  0.00      APRO  
ATOM   2332  C   ALA A 145     -19.028 -19.540  -9.335  0.00  0.00      APRO C
ATOM   2333  O   ALA A 145     -18.385 -19.924 -10.310  0.00  0.00      APRO O
ATOM   2334  N   ILE A 146     -19.700 -20.425  -8.560  0.00  0.00      APRO N
ATOM   2335  HN  ILE A 146     -20.204 -20.133  -7.750  0.00  0.00      APRO  
ATOM   2336  CA  ILE A 146     -19.760 -21.866  -8.817  0.00  0.00      APRO C
ATOM   2337  HA  ILE A 146     -18.734 -22.188  -8.938  0.00  0.00      APRO  
ATOM   2338  CB  ILE A 146     -20.375 -22.653  -7.656  0.00  0.00      APRO C
ATOM   2339  HB  ILE A 146     -21.348 -22.138  -7.453  0.00  0.00      APRO  
ATOM   2340  CG2 ILE A 146     -20.515 -24.155  -8.013  0.00  0.00      APRO C
ATOM   2341 HG21 ILE A 146     -21.100 -24.689  -7.235  0.00  0.00      APRO  
ATOM   2342 HG22 ILE A 146     -21.044 -24.285  -8.980  0.00  0.00      APRO  
ATOM   2343 HG23 ILE A 146     -19.519 -24.640  -8.091  0.00  0.00      APRO  
ATOM   2344  CG1 ILE A 146     -19.503 -22.491  -6.389  0.00  0.00      APRO C
ATOM   2345 HG11 ILE A 146     -18.466 -22.836  -6.599  0.00  0.00      APRO  
ATOM   2346 HG12 ILE A 146     -19.444 -21.410  -6.128  0.00  0.00      APRO  
ATOM   2347  CD  ILE A 146     -20.036 -23.246  -5.159  0.00  0.00      APRO  
ATOM   2348  HD1 ILE A 146     -19.397 -23.040  -4.274  0.00  0.00      APRO  
ATOM   2349  HD2 ILE A 146     -21.073 -22.926  -4.922  0.00  0.00      APRO  
ATOM   2350  HD3 ILE A 146     -20.037 -24.342  -5.335  0.00  0.00      APRO  
ATOM   2351  C   ILE A 146     -20.479 -22.190 -10.119  0.00  0.00      APRO C
ATOM   2352  O   ILE A 146     -20.105 -23.113 -10.843  0.00  0.00      APRO O
ATOM   2353  N   ASP A 147     -21.499 -21.396 -10.476  0.00  0.00      APRO N
ATOM   2354  HN  ASP A 147     -21.800 -20.604  -9.951  0.00  0.00      APRO  
ATOM   2355  CA  ASP A 147     -22.280 -21.607 -11.676  0.00  0.00      APRO C
ATOM   2356  HA  ASP A 147     -22.233 -22.667 -11.900  0.00  0.00      APRO  
ATOM   2357  CB  ASP A 147     -23.724 -21.107 -11.434  0.00  0.00      APRO C
ATOM   2358  HB1 ASP A 147     -23.689 -20.103 -10.966  0.00  0.00      APRO  
ATOM   2359  HB2 ASP A 147     -24.275 -21.026 -12.392  0.00  0.00      APRO  
ATOM   2360  CG  ASP A 147     -24.498 -22.026 -10.499  0.00  0.00      APRO C
ATOM   2361  OD1 ASP A 147     -25.648 -21.638 -10.170  0.00  0.00      APRO O
ATOM   2362  OD2 ASP A 147     -23.990 -23.123 -10.144  0.00  0.00      APRO O
ATOM   2363  C   ASP A 147     -21.675 -20.875 -12.874  0.00  0.00      APRO C
ATOM   2364  O   ASP A 147     -22.203 -20.906 -13.984  0.00  0.00      APRO O
ATOM   2365  N   ARG A 148     -20.499 -20.232 -12.705  0.00  0.00      APRO N
ATOM   2366  HN  ARG A 148     -20.092 -20.149 -11.798  0.00  0.00      APRO  
ATOM   2367  CA  ARG A 148     -19.766 -19.633 -13.805  0.00  0.00      APRO C
ATOM   2368  HA  ARG A 148     -20.140 -20.053 -14.731  0.00  0.00      APRO  
ATOM   2369  CB  ARG A 148     -19.932 -18.096 -13.889  0.00  0.00      APRO C
ATOM   2370  HB1 ARG A 148     -19.701 -17.698 -12.872  0.00  0.00      APRO  
ATOM   2371  HB2 ARG A 148     -19.157 -17.674 -14.566  0.00  0.00      APRO  
ATOM   2372  CG  ARG A 148     -21.353 -17.661 -14.295  0.00  0.00      APRO C
ATOM   2373  HG1 ARG A 148     -21.884 -18.540 -14.722  0.00  0.00      APRO  
ATOM   2374  HG2 ARG A 148     -21.922 -17.384 -13.378  0.00  0.00      APRO  
ATOM   2375  CD  ARG A 148     -21.359 -16.461 -15.245  0.00  0.00      APRO C
ATOM   2376  HD1 ARG A 148     -20.310 -16.142 -15.445  0.00  0.00      APRO  
ATOM   2377  HD2 ARG A 148     -21.848 -16.710 -16.215  0.00  0.00      APRO  
ATOM   2378  NE  ARG A 148     -22.132 -15.328 -14.623  0.00  0.00      APRO N
ATOM   2379  HE  ARG A 148     -23.129 -15.456 -14.671  0.00  0.00      APRO  
ATOM   2380  CZ  ARG A 148     -21.563 -14.255 -14.061  0.00  0.00      APRO C
ATOM   2381  NH1 ARG A 148     -20.266 -14.232 -13.770  0.00  0.00      APRO N
ATOM   2382 HH11 ARG A 148     -19.862 -13.442 -13.331  0.00  0.00      APRO  
ATOM   2383 HH12 ARG A 148     -19.768 -15.093 -13.892  0.00  0.00      APRO  
ATOM   2384  NH2 ARG A 148     -22.303 -13.177 -13.804  0.00  0.00      APRO N
ATOM   2385 HH21 ARG A 148     -21.872 -12.351 -13.470  0.00  0.00      APRO  
ATOM   2386 HH22 ARG A 148     -23.230 -13.175 -14.156  0.00  0.00      APRO  
ATOM   2387  C   ARG A 148     -18.292 -19.976 -13.738  0.00  0.00      APRO C
ATOM   2388  O   ARG A 148     -17.419 -19.111 -13.837  0.00  0.00      APRO O
ATOM   2389  N   LEU A 149     -17.982 -21.279 -13.616  0.00  0.00      APRO N
ATOM   2390  HN  LEU A 149     -18.670 -21.974 -13.420  0.00  0.00      APRO  
ATOM   2391  CA  LEU A 149     -16.634 -21.797 -13.756  0.00  0.00      APRO C
ATOM   2392  HA  LEU A 149     -16.041 -21.277 -13.015  0.00  0.00      APRO  
ATOM   2393  CB  LEU A 149     -16.584 -23.332 -13.534  0.00  0.00      APRO C
ATOM   2394  HB1 LEU A 149     -17.153 -23.804 -14.368  0.00  0.00      APRO  
ATOM   2395  HB2 LEU A 149     -15.533 -23.679 -13.643  0.00  0.00      APRO  
ATOM   2396  CG  LEU A 149     -17.177 -23.810 -12.195  0.00  0.00      APRO C
ATOM   2397  HG  LEU A 149     -18.204 -23.373 -12.157  0.00  0.00      APRO  
ATOM   2398  CD1 LEU A 149     -17.261 -25.343 -12.143  0.00  0.00      APRO C
ATOM   2399 HD11 LEU A 149     -17.645 -25.679 -11.156  0.00  0.00      APRO  
ATOM   2400 HD12 LEU A 149     -17.945 -25.724 -12.932  0.00  0.00      APRO  
ATOM   2401 HD13 LEU A 149     -16.259 -25.796 -12.298  0.00  0.00      APRO  
ATOM   2402  CD2 LEU A 149     -16.391 -23.280 -10.990  0.00  0.00      APRO C
ATOM   2403 HD21 LEU A 149     -16.856 -23.628 -10.042  0.00  0.00      APRO  
ATOM   2404 HD22 LEU A 149     -15.340 -23.633 -10.999  0.00  0.00      APRO  
ATOM   2405 HD23 LEU A 149     -16.386 -22.169 -10.987  0.00  0.00      APRO  
ATOM   2406  C   LEU A 149     -16.017 -21.512 -15.123  0.00  0.00      APRO C
ATOM   2407  O   LEU A 149     -16.660 -21.634 -16.162  0.00  0.00      APRO O
ATOM   2408  N   ARG A 150     -14.727 -21.143 -15.140  0.00  0.00      APRO N
ATOM   2409  HN  ARG A 150     -14.248 -20.967 -14.283  0.00  0.00      APRO  
ATOM   2410  CA  ARG A 150     -13.960 -20.978 -16.361  0.00  0.00      APRO C
ATOM   2411  HA  ARG A 150     -14.597 -21.135 -17.223  0.00  0.00      APRO  
ATOM   2412  CB  ARG A 150     -13.288 -19.584 -16.423  0.00  0.00      APRO C
ATOM   2413  HB1 ARG A 150     -12.847 -19.402 -15.414  0.00  0.00      APRO  
ATOM   2414  HB2 ARG A 150     -12.431 -19.615 -17.131  0.00  0.00      APRO  
ATOM   2415  CG  ARG A 150     -14.291 -18.462 -16.761  0.00  0.00      APRO C
ATOM   2416  HG1 ARG A 150     -14.626 -18.592 -17.814  0.00  0.00      APRO  
ATOM   2417  HG2 ARG A 150     -15.205 -18.594 -16.138  0.00  0.00      APRO  
ATOM   2418  CD  ARG A 150     -13.776 -17.040 -16.515  0.00  0.00      APRO C
ATOM   2419  HD1 ARG A 150     -14.596 -16.311 -16.708  0.00  0.00      APRO  
ATOM   2420  HD2 ARG A 150     -13.421 -16.909 -15.466  0.00  0.00      APRO  
ATOM   2421  NE  ARG A 150     -12.623 -16.785 -17.431  0.00  0.00      APRO N
ATOM   2422  HE  ARG A 150     -12.410 -17.568 -18.027  0.00  0.00      APRO  
ATOM   2423  CZ  ARG A 150     -11.915 -15.653 -17.492  0.00  0.00      APRO C
ATOM   2424  NH1 ARG A 150     -12.179 -14.595 -16.735  0.00  0.00      APRO N
ATOM   2425 HH11 ARG A 150     -11.648 -13.764 -16.826  0.00  0.00      APRO  
ATOM   2426 HH12 ARG A 150     -13.014 -14.642 -16.182  0.00  0.00      APRO  
ATOM   2427  NH2 ARG A 150     -10.887 -15.621 -18.331  0.00  0.00      APRO N
ATOM   2428 HH21 ARG A 150     -10.285 -14.835 -18.344  0.00  0.00      APRO  
ATOM   2429 HH22 ARG A 150     -10.637 -16.476 -18.767  0.00  0.00      APRO  
ATOM   2430  C   ARG A 150     -12.916 -22.068 -16.391  0.00  0.00      APRO C
ATOM   2431  O   ARG A 150     -12.651 -22.713 -15.382  0.00  0.00      APRO O
ATOM   2432  N   SER A 151     -12.297 -22.341 -17.552  0.00  0.00      APRO N
ATOM   2433  HN  SER A 151     -12.537 -21.937 -18.435  0.00  0.00      APRO  
ATOM   2434  CA  SER A 151     -11.185 -23.285 -17.609  0.00  0.00      APRO C
ATOM   2435  HA  SER A 151     -11.496 -24.139 -17.022  0.00  0.00      APRO  
ATOM   2436  CB  SER A 151     -10.877 -23.718 -19.060  0.00  0.00      APRO C
ATOM   2437  HB1 SER A 151     -11.826 -24.070 -19.525  0.00  0.00      APRO  
ATOM   2438  HB2 SER A 151     -10.523 -22.848 -19.658  0.00  0.00      APRO  
ATOM   2439  OG  SER A 151      -9.927 -24.785 -19.082  0.00  0.00      APRO O
ATOM   2440  HG1 SER A 151      -9.941 -25.159 -19.972  0.00  0.00      APRO  
ATOM   2441  C   SER A 151      -9.924 -22.724 -16.960  0.00  0.00      APRO C
ATOM   2442  O   SER A 151      -9.592 -21.552 -17.120  0.00  0.00      APRO O
ATOM   2443  N   ASN A 152      -9.142 -23.545 -16.222  0.00  0.00      APRO N
ATOM   2444  HN  ASN A 152      -9.339 -24.515 -16.087  0.00  0.00      APRO  
ATOM   2445  CA  ASN A 152      -7.934 -23.075 -15.555  0.00  0.00      APRO C
ATOM   2446  HA  ASN A 152      -8.198 -22.121 -15.110  0.00  0.00      APRO  
ATOM   2447  CB  ASN A 152      -7.493 -24.078 -14.455  0.00  0.00      APRO C
ATOM   2448  HB1 ASN A 152      -8.391 -24.341 -13.854  0.00  0.00      APRO  
ATOM   2449  HB2 ASN A 152      -7.115 -25.014 -14.915  0.00  0.00      APRO  
ATOM   2450  CG  ASN A 152      -6.444 -23.485 -13.512  0.00  0.00      APRO C
ATOM   2451  OD1 ASN A 152      -6.665 -22.421 -12.931  0.00  0.00      APRO O
ATOM   2452  ND2 ASN A 152      -5.305 -24.190 -13.336  0.00  0.00      APRO N
ATOM   2453 HD21 ASN A 152      -4.625 -23.812 -12.714  0.00  0.00      APRO  
ATOM   2454 HD22 ASN A 152      -5.184 -25.064 -13.796  0.00  0.00      APRO  
ATOM   2455  C   ASN A 152      -6.800 -22.824 -16.550  0.00  0.00      APRO C
ATOM   2456  O   ASN A 152      -5.837 -22.116 -16.270  0.00  0.00      APRO O
ATOM   2457  N   SER A 153      -6.909 -23.351 -17.786  0.00  0.00      APRO N
ATOM   2458  HN  SER A 153      -7.683 -23.916 -18.071  0.00  0.00      APRO  
ATOM   2459  CA  SER A 153      -5.907 -23.146 -18.822  0.00  0.00      APRO C
ATOM   2460  HA  SER A 153      -4.958 -23.313 -18.330  0.00  0.00      APRO  
ATOM   2461  CB  SER A 153      -6.052 -24.156 -19.988  0.00  0.00      APRO C
ATOM   2462  HB1 SER A 153      -5.329 -23.870 -20.786  0.00  0.00      APRO  
ATOM   2463  HB2 SER A 153      -5.777 -25.181 -19.650  0.00  0.00      APRO  
ATOM   2464  OG  SER A 153      -7.368 -24.138 -20.541  0.00  0.00      APRO O
ATOM   2465  HG1 SER A 153      -7.328 -24.609 -21.383  0.00  0.00      APRO  
ATOM   2466  C   SER A 153      -5.885 -21.732 -19.377  0.00  0.00      APRO C
ATOM   2467  O   SER A 153      -4.878 -21.291 -19.928  0.00  0.00      APRO O
ATOM   2468  N   GLU A 154      -6.956 -20.939 -19.163  0.00  0.00      APRO N
ATOM   2469  HN  GLU A 154      -7.815 -21.285 -18.796  0.00  0.00      APRO  
ATOM   2470  CA  GLU A 154      -6.965 -19.514 -19.443  0.00  0.00      APRO C
ATOM   2471  HA  GLU A 154      -6.588 -19.378 -20.449  0.00  0.00      APRO  
ATOM   2472  CB  GLU A 154      -8.395 -18.946 -19.288  0.00  0.00      APRO C
ATOM   2473  HB1 GLU A 154      -8.727 -19.124 -18.239  0.00  0.00      APRO  
ATOM   2474  HB2 GLU A 154      -8.378 -17.841 -19.420  0.00  0.00      APRO  
ATOM   2475  CG  GLU A 154      -9.427 -19.575 -20.255  0.00  0.00      APRO C
ATOM   2476  HG1 GLU A 154      -9.182 -19.287 -21.294  0.00  0.00      APRO  
ATOM   2477  HG2 GLU A 154      -9.426 -20.680 -20.173  0.00  0.00      APRO  
ATOM   2478  CD  GLU A 154     -10.846 -19.072 -20.010  0.00  0.00      APRO C
ATOM   2479  OE1 GLU A 154     -11.775 -19.569 -20.689  0.00  0.00      APRO O
ATOM   2480  OE2 GLU A 154     -11.029 -18.184 -19.129  0.00  0.00      APRO O
ATOM   2481  C   GLU A 154      -6.052 -18.725 -18.505  0.00  0.00      APRO C
ATOM   2482  O   GLU A 154      -5.599 -17.629 -18.822  0.00  0.00      APRO O
ATOM   2483  N   PHE A 155      -5.739 -19.285 -17.317  0.00  0.00      APRO N
ATOM   2484  HN  PHE A 155      -5.963 -20.236 -17.108  0.00  0.00      APRO  
ATOM   2485  CA  PHE A 155      -5.061 -18.578 -16.247  0.00  0.00      APRO C
ATOM   2486  HA  PHE A 155      -5.105 -17.528 -16.509  0.00  0.00      APRO  
ATOM   2487  CB  PHE A 155      -5.748 -18.837 -14.882  0.00  0.00      APRO C
ATOM   2488  HB1 PHE A 155      -5.820 -19.934 -14.713  0.00  0.00      APRO  
ATOM   2489  HB2 PHE A 155      -5.149 -18.416 -14.046  0.00  0.00      APRO  
ATOM   2490  CG  PHE A 155      -7.146 -18.277 -14.890  0.00  0.00      APRO C
ATOM   2491  CD1 PHE A 155      -8.213 -19.046 -15.377  0.00  0.00      APRO C
ATOM   2492  HD1 PHE A 155      -8.035 -20.062 -15.703  0.00  0.00      APRO  
ATOM   2493  CE1 PHE A 155      -9.506 -18.519 -15.454  0.00  0.00      APRO C
ATOM   2494  HE1 PHE A 155     -10.313 -19.122 -15.845  0.00  0.00      APRO  
ATOM   2495  CZ  PHE A 155      -9.748 -17.212 -15.017  0.00  0.00      APRO C
ATOM   2496  HZ  PHE A 155     -10.747 -16.802 -15.070  0.00  0.00      APRO  
ATOM   2497  CD2 PHE A 155      -7.404 -16.971 -14.441  0.00  0.00      APRO C
ATOM   2498  HD2 PHE A 155      -6.596 -16.360 -14.064  0.00  0.00      APRO  
ATOM   2499  CE2 PHE A 155      -8.700 -16.438 -14.502  0.00  0.00      APRO C
ATOM   2500  HE2 PHE A 155      -8.885 -15.432 -14.153  0.00  0.00      APRO  
ATOM   2501  C   PHE A 155      -3.590 -18.956 -16.163  0.00  0.00      APRO C
ATOM   2502  O   PHE A 155      -2.862 -18.493 -15.285  0.00  0.00      APRO O
ATOM   2503  N   VAL A 156      -3.087 -19.738 -17.141  0.00  0.00      APRO N
ATOM   2504  HN  VAL A 156      -3.679 -20.168 -17.817  0.00  0.00      APRO  
ATOM   2505  CA  VAL A 156      -1.666 -20.030 -17.310  0.00  0.00      APRO C
ATOM   2506  HA  VAL A 156      -1.363 -20.576 -16.425  0.00  0.00      APRO  
ATOM   2507  CB  VAL A 156      -1.444 -20.984 -18.491  0.00  0.00      APRO C
ATOM   2508  HB  VAL A 156      -2.105 -20.646 -19.327  0.00  0.00      APRO  
ATOM   2509  CG1 VAL A 156       0.011 -20.983 -19.002  0.00  0.00      APRO C
ATOM   2510 HG11 VAL A 156       0.130 -21.716 -19.829  0.00  0.00      APRO  
ATOM   2511 HG12 VAL A 156       0.306 -19.989 -19.397  0.00  0.00      APRO  
ATOM   2512 HG13 VAL A 156       0.713 -21.266 -18.189  0.00  0.00      APRO  
ATOM   2513  CG2 VAL A 156      -1.824 -22.402 -18.030  0.00  0.00      APRO C
ATOM   2514 HG21 VAL A 156      -1.643 -23.140 -18.840  0.00  0.00      APRO  
ATOM   2515 HG22 VAL A 156      -1.221 -22.699 -17.145  0.00  0.00      APRO  
ATOM   2516 HG23 VAL A 156      -2.898 -22.461 -17.757  0.00  0.00      APRO  
ATOM   2517  C   VAL A 156      -0.781 -18.776 -17.403  0.00  0.00      APRO C
ATOM   2518  O   VAL A 156       0.194 -18.723 -16.652  0.00  0.00      APRO O
ATOM   2519  N   PRO A 157      -1.049 -17.714 -18.185  0.00  0.00      APRO N
ATOM   2520  CD  PRO A 157      -2.052 -17.693 -19.255  0.00  0.00      APRO C
ATOM   2521  HD1 PRO A 157      -3.079 -17.550 -18.849  0.00  0.00      APRO  
ATOM   2522  HD2 PRO A 157      -2.029 -18.632 -19.855  0.00  0.00      APRO  
ATOM   2523  CA  PRO A 157      -0.286 -16.462 -18.141  0.00  0.00      APRO C
ATOM   2524  HA  PRO A 157       0.705 -16.647 -18.538  0.00  0.00      APRO  
ATOM   2525  CB  PRO A 157      -1.033 -15.544 -19.123  0.00  0.00      APRO C
ATOM   2526  HB1 PRO A 157      -0.344 -14.856 -19.663  0.00  0.00      APRO  
ATOM   2527  HB2 PRO A 157      -1.838 -14.960 -18.624  0.00  0.00      APRO  
ATOM   2528  CG  PRO A 157      -1.666 -16.506 -20.129  0.00  0.00      APRO C
ATOM   2529  HG1 PRO A 157      -0.954 -16.775 -20.933  0.00  0.00      APRO  
ATOM   2530  HG2 PRO A 157      -2.582 -16.091 -20.609  0.00  0.00      APRO  
ATOM   2531  C   PRO A 157      -0.160 -15.828 -16.764  0.00  0.00      APRO C
ATOM   2532  O   PRO A 157       0.907 -15.328 -16.411  0.00  0.00      APRO O
ATOM   2533  N   LEU A 158      -1.243 -15.835 -15.963  0.00  0.00      APRO N
ATOM   2534  HN  LEU A 158      -2.122 -16.193 -16.272  0.00  0.00      APRO  
ATOM   2535  CA  LEU A 158      -1.248 -15.336 -14.601  0.00  0.00      APRO C
ATOM   2536  HA  LEU A 158      -0.846 -14.332 -14.649  0.00  0.00      APRO  
ATOM   2537  CB  LEU A 158      -2.712 -15.294 -14.090  0.00  0.00      APRO C
ATOM   2538  HB1 LEU A 158      -3.293 -14.668 -14.807  0.00  0.00      APRO  
ATOM   2539  HB2 LEU A 158      -3.146 -16.316 -14.152  0.00  0.00      APRO  
ATOM   2540  CG  LEU A 158      -2.934 -14.723 -12.674  0.00  0.00      APRO C
ATOM   2541  HG  LEU A 158      -2.342 -15.361 -11.974  0.00  0.00      APRO  
ATOM   2542  CD1 LEU A 158      -2.483 -13.260 -12.558  0.00  0.00      APRO C
ATOM   2543 HD11 LEU A 158      -2.700 -12.865 -11.543  0.00  0.00      APRO  
ATOM   2544 HD12 LEU A 158      -1.391 -13.172 -12.741  0.00  0.00      APRO  
ATOM   2545 HD13 LEU A 158      -3.015 -12.625 -13.298  0.00  0.00      APRO  
ATOM   2546  CD2 LEU A 158      -4.418 -14.847 -12.292  0.00  0.00      APRO C
ATOM   2547 HD21 LEU A 158      -4.586 -14.455 -11.265  0.00  0.00      APRO  
ATOM   2548 HD22 LEU A 158      -5.068 -14.272 -12.982  0.00  0.00      APRO  
ATOM   2549 HD23 LEU A 158      -4.738 -15.911 -12.315  0.00  0.00      APRO  
ATOM   2550  C   LEU A 158      -0.348 -16.149 -13.672  0.00  0.00      APRO C
ATOM   2551  O   LEU A 158       0.423 -15.606 -12.883  0.00  0.00      APRO O
ATOM   2552  N   CYS A 159      -0.380 -17.493 -13.790  0.00  0.00      APRO N
ATOM   2553  HN  CYS A 159      -1.013 -17.947 -14.415  0.00  0.00      APRO  
ATOM   2554  CA  CYS A 159       0.484 -18.392 -13.036  0.00  0.00      APRO C
ATOM   2555  HA  CYS A 159       0.322 -18.146 -11.993  0.00  0.00      APRO  
ATOM   2556  CB  CYS A 159       0.079 -19.863 -13.313  0.00  0.00      APRO C
ATOM   2557  HB1 CYS A 159      -1.017 -19.943 -13.133  0.00  0.00      APRO  
ATOM   2558  HB2 CYS A 159       0.231 -20.100 -14.389  0.00  0.00      APRO  
ATOM   2559  SG  CYS A 159       0.922 -21.089 -12.252  0.00  0.00      APRO S
ATOM   2560  HG1 CYS A 159       0.292 -22.170 -12.715  0.00  0.00      APRO  
ATOM   2561  C   CYS A 159       1.968 -18.189 -13.336  0.00  0.00      APRO C
ATOM   2562  O   CYS A 159       2.810 -18.159 -12.439  0.00  0.00      APRO O
ATOM   2563  N   VAL A 160       2.329 -17.991 -14.618  0.00  0.00      APRO N
ATOM   2564  HN  VAL A 160       1.672 -18.021 -15.367  0.00  0.00      APRO  
ATOM   2565  CA  VAL A 160       3.699 -17.717 -15.030  0.00  0.00      APRO C
ATOM   2566  HA  VAL A 160       4.306 -18.526 -14.642  0.00  0.00      APRO  
ATOM   2567  CB  VAL A 160       3.838 -17.720 -16.545  0.00  0.00      APRO C
ATOM   2568  HB  VAL A 160       3.145 -16.942 -16.949  0.00  0.00      APRO  
ATOM   2569  CG1 VAL A 160       5.271 -17.379 -16.996  0.00  0.00      APRO C
ATOM   2570 HG11 VAL A 160       5.349 -17.428 -18.104  0.00  0.00      APRO  
ATOM   2571 HG12 VAL A 160       5.564 -16.354 -16.689  0.00  0.00      APRO  
ATOM   2572 HG13 VAL A 160       5.999 -18.101 -16.568  0.00  0.00      APRO  
ATOM   2573  CG2 VAL A 160       3.518 -19.131 -17.045  0.00  0.00      APRO C
ATOM   2574 HG21 VAL A 160       3.645 -19.196 -18.147  0.00  0.00      APRO  
ATOM   2575 HG22 VAL A 160       4.193 -19.876 -16.571  0.00  0.00      APRO  
ATOM   2576 HG23 VAL A 160       2.470 -19.412 -16.811  0.00  0.00      APRO  
ATOM   2577  C   VAL A 160       4.244 -16.419 -14.452  0.00  0.00      APRO C
ATOM   2578  O   VAL A 160       5.380 -16.371 -13.976  0.00  0.00      APRO O
ATOM   2579  N   SER A 161       3.443 -15.329 -14.432  0.00  0.00      APRO N
ATOM   2580  HN  SER A 161       2.526 -15.299 -14.830  0.00  0.00      APRO  
ATOM   2581  CA  SER A 161       3.868 -14.076 -13.810  0.00  0.00      APRO C
ATOM   2582  HA  SER A 161       4.825 -13.849 -14.262  0.00  0.00      APRO  
ATOM   2583  CB  SER A 161       2.995 -12.839 -14.178  0.00  0.00      APRO C
ATOM   2584  HB1 SER A 161       3.583 -11.920 -13.950  0.00  0.00      APRO  
ATOM   2585  HB2 SER A 161       2.780 -12.827 -15.271  0.00  0.00      APRO  
ATOM   2586  OG  SER A 161       1.763 -12.731 -13.461  0.00  0.00      APRO O
ATOM   2587  HG1 SER A 161       1.429 -11.836 -13.604  0.00  0.00      APRO  
ATOM   2588  C   SER A 161       4.092 -14.189 -12.306  0.00  0.00      APRO C
ATOM   2589  O   SER A 161       5.051 -13.650 -11.757  0.00  0.00      APRO O
ATOM   2590  N   ALA A 162       3.243 -14.957 -11.596  0.00  0.00      APRO N
ATOM   2591  HN  ALA A 162       2.414 -15.333 -12.009  0.00  0.00      APRO  
ATOM   2592  CA  ALA A 162       3.454 -15.297 -10.203  0.00  0.00      APRO C
ATOM   2593  HA  ALA A 162       3.553 -14.384  -9.627  0.00  0.00      APRO  
ATOM   2594  CB  ALA A 162       2.243 -16.093  -9.702  0.00  0.00      APRO C
ATOM   2595  HB1 ALA A 162       1.319 -15.493  -9.842  0.00  0.00      APRO  
ATOM   2596  HB2 ALA A 162       2.125 -17.041 -10.271  0.00  0.00      APRO  
ATOM   2597  HB3 ALA A 162       2.333 -16.338  -8.622  0.00  0.00      APRO  
ATOM   2598  C   ALA A 162       4.716 -16.112  -9.937  0.00  0.00      APRO C
ATOM   2599  O   ALA A 162       5.497 -15.805  -9.035  0.00  0.00      APRO O
ATOM   2600  N   LEU A 163       4.978 -17.143 -10.770  0.00  0.00      APRO N
ATOM   2601  HN  LEU A 163       4.345 -17.411 -11.493  0.00  0.00      APRO  
ATOM   2602  CA  LEU A 163       6.183 -17.952 -10.701  0.00  0.00      APRO C
ATOM   2603  HA  LEU A 163       6.213 -18.360  -9.699  0.00  0.00      APRO  
ATOM   2604  CB  LEU A 163       6.165 -19.036 -11.812  0.00  0.00      APRO C
ATOM   2605  HB1 LEU A 163       5.373 -18.747 -12.541  0.00  0.00      APRO  
ATOM   2606  HB2 LEU A 163       7.127 -18.998 -12.370  0.00  0.00      APRO  
ATOM   2607  CG  LEU A 163       5.886 -20.472 -11.340  0.00  0.00      APRO C
ATOM   2608  HG  LEU A 163       4.847 -20.492 -10.931  0.00  0.00      APRO  
ATOM   2609  CD1 LEU A 163       5.986 -21.398 -12.557  0.00  0.00      APRO C
ATOM   2610 HD11 LEU A 163       5.838 -22.457 -12.254  0.00  0.00      APRO  
ATOM   2611 HD12 LEU A 163       5.211 -21.139 -13.310  0.00  0.00      APRO  
ATOM   2612 HD13 LEU A 163       6.984 -21.310 -13.036  0.00  0.00      APRO  
ATOM   2613  CD2 LEU A 163       6.842 -20.952 -10.235  0.00  0.00      APRO C
ATOM   2614 HD21 LEU A 163       6.582 -21.986  -9.922  0.00  0.00      APRO  
ATOM   2615 HD22 LEU A 163       7.896 -20.960 -10.580  0.00  0.00      APRO  
ATOM   2616 HD23 LEU A 163       6.770 -20.291  -9.344  0.00  0.00      APRO  
ATOM   2617  C   LEU A 163       7.444 -17.135 -10.900  0.00  0.00      APRO C
ATOM   2618  O   LEU A 163       8.429 -17.274 -10.173  0.00  0.00      APRO O
ATOM   2619  N   ALA A 164       7.428 -16.238 -11.904  0.00  0.00      APRO N
ATOM   2620  HN  ALA A 164       6.623 -16.147 -12.490  0.00  0.00      APRO  
ATOM   2621  CA  ALA A 164       8.525 -15.357 -12.219  0.00  0.00      APRO C
ATOM   2622  HA  ALA A 164       9.418 -15.941 -12.409  0.00  0.00      APRO  
ATOM   2623  CB  ALA A 164       8.168 -14.565 -13.490  0.00  0.00      APRO C
ATOM   2624  HB1 ALA A 164       7.967 -15.270 -14.324  0.00  0.00      APRO  
ATOM   2625  HB2 ALA A 164       7.254 -13.951 -13.334  0.00  0.00      APRO  
ATOM   2626  HB3 ALA A 164       8.997 -13.893 -13.800  0.00  0.00      APRO  
ATOM   2627  C   ALA A 164       8.869 -14.402 -11.085  0.00  0.00      APRO C
ATOM   2628  O   ALA A 164      10.031 -14.266 -10.712  0.00  0.00      APRO O
ATOM   2629  N   ARG A 165       7.844 -13.779 -10.462  0.00  0.00      APRO N
ATOM   2630  HN  ARG A 165       6.918 -13.918 -10.805  0.00  0.00      APRO  
ATOM   2631  CA  ARG A 165       7.989 -12.908  -9.312  0.00  1.00      APRO C
ATOM   2632  HA  ARG A 165       8.674 -12.113  -9.580  0.00  0.00      APRO  
ATOM   2633  CB  ARG A 165       6.569 -12.388  -8.945  0.00  0.00      APRO C
ATOM   2634  HB1 ARG A 165       6.068 -12.133  -9.909  0.00  0.00      APRO  
ATOM   2635  HB2 ARG A 165       5.973 -13.215  -8.500  0.00  0.00      APRO  
ATOM   2636  CG  ARG A 165       6.455 -11.138  -8.038  0.00  0.00      APRO C
ATOM   2637  HG1 ARG A 165       7.024 -10.306  -8.509  0.00  0.00      APRO  
ATOM   2638  HG2 ARG A 165       5.393 -10.801  -8.018  0.00  0.00      APRO  
ATOM   2639  CD  ARG A 165       6.873 -11.281  -6.570  0.00  0.00      APRO C
ATOM   2640  HD1 ARG A 165       7.955 -11.540  -6.517  0.00  0.00      APRO  
ATOM   2641  HD2 ARG A 165       6.704 -10.336  -6.003  0.00  0.00      APRO  
ATOM   2642  NE  ARG A 165       6.050 -12.357  -5.925  0.00  0.00      APRO N
ATOM   2643  HE  ARG A 165       5.175 -12.521  -6.395  0.00  0.00      APRO  
ATOM   2644  CZ  ARG A 165       6.441 -13.028  -4.836  0.00  0.00      APRO C
ATOM   2645  NH1 ARG A 165       7.580 -12.752  -4.206  0.00  0.00      APRO N
ATOM   2646 HH11 ARG A 165       7.860 -13.280  -3.416  0.00  0.00      APRO  
ATOM   2647 HH12 ARG A 165       8.185 -12.089  -4.652  0.00  0.00      APRO  
ATOM   2648  NH2 ARG A 165       5.668 -14.009  -4.377  0.00  0.00      APRO N
ATOM   2649 HH21 ARG A 165       5.895 -14.459  -3.525  0.00  0.00      APRO  
ATOM   2650 HH22 ARG A 165       4.777 -14.112  -4.799  0.00  0.00      APRO  
ATOM   2651  C   ARG A 165       8.604 -13.629  -8.119  0.00  0.00      APRO C
ATOM   2652  O   ARG A 165       9.593 -13.192  -7.546  0.00  0.00      APRO O
ATOM   2653  N   ALA A 166       8.056 -14.809  -7.757  0.00  0.00      APRO N
ATOM   2654  HN  ALA A 166       7.282 -15.192  -8.261  0.00  0.00      APRO  
ATOM   2655  CA  ALA A 166       8.525 -15.602  -6.641  0.00  0.00      APRO C
ATOM   2656  HA  ALA A 166       8.498 -15.002  -5.739  0.00  0.00      APRO  
ATOM   2657  CB  ALA A 166       7.576 -16.801  -6.444  0.00  0.00      APRO C
ATOM   2658  HB1 ALA A 166       6.540 -16.434  -6.286  0.00  0.00      APRO  
ATOM   2659  HB2 ALA A 166       7.573 -17.459  -7.340  0.00  0.00      APRO  
ATOM   2660  HB3 ALA A 166       7.863 -17.409  -5.559  0.00  0.00      APRO  
ATOM   2661  C   ALA A 166       9.960 -16.088  -6.791  0.00  0.00      APRO C
ATOM   2662  O   ALA A 166      10.756 -16.031  -5.855  0.00  0.00      APRO O
ATOM   2663  N   ARG A 167      10.335 -16.571  -7.991  0.00  0.00      APRO N
ATOM   2664  HN  ARG A 167       9.661 -16.672  -8.719  0.00  0.00      APRO  
ATOM   2665  CA  ARG A 167      11.697 -16.966  -8.304  0.00  0.00      APRO C
ATOM   2666  HA  ARG A 167      12.020 -17.657  -7.535  0.00  0.00      APRO  
ATOM   2667  CB  ARG A 167      11.725 -17.648  -9.684  0.00  0.00      APRO C
ATOM   2668  HB1 ARG A 167      11.116 -17.007 -10.365  0.00  0.00      APRO  
ATOM   2669  HB2 ARG A 167      12.761 -17.627 -10.089  0.00  0.00      APRO  
ATOM   2670  CG  ARG A 167      11.137 -19.070  -9.650  0.00  0.00      APRO C
ATOM   2671  HG1 ARG A 167      11.789 -19.707  -9.013  0.00  0.00      APRO  
ATOM   2672  HG2 ARG A 167      10.150 -19.041  -9.134  0.00  0.00      APRO  
ATOM   2673  CD  ARG A 167      10.943 -19.634 -11.055  0.00  0.00      APRO C
ATOM   2674  HD1 ARG A 167      10.177 -19.031 -11.594  0.00  0.00      APRO  
ATOM   2675  HD2 ARG A 167      11.892 -19.610 -11.640  0.00  0.00      APRO  
ATOM   2676  NE  ARG A 167      10.503 -21.058 -10.923  0.00  0.00      APRO N
ATOM   2677  HE  ARG A 167      10.384 -21.348  -9.967  0.00  0.00      APRO  
ATOM   2678  CZ  ARG A 167      10.290 -21.862 -11.973  0.00  0.00      APRO C
ATOM   2679  NH1 ARG A 167      10.594 -21.478 -13.209  0.00  0.00      APRO N
ATOM   2680 HH11 ARG A 167      10.409 -22.070 -13.981  0.00  0.00      APRO  
ATOM   2681 HH12 ARG A 167      10.883 -20.525 -13.319  0.00  0.00      APRO  
ATOM   2682  NH2 ARG A 167       9.750 -23.065 -11.783  0.00  0.00      APRO N
ATOM   2683 HH21 ARG A 167       9.671 -23.696 -12.542  0.00  0.00      APRO  
ATOM   2684 HH22 ARG A 167       9.639 -23.363 -10.844  0.00  0.00      APRO  
ATOM   2685  C   ARG A 167      12.676 -15.805  -8.283  0.00  0.00      APRO C
ATOM   2686  O   ARG A 167      13.781 -15.914  -7.760  0.00  0.00      APRO O
ATOM   2687  N   ALA A 168      12.286 -14.648  -8.838  0.00  0.00      APRO N
ATOM   2688  HN  ALA A 168      11.385 -14.555  -9.260  0.00  0.00      APRO  
ATOM   2689  CA  ALA A 168      13.112 -13.465  -8.874  0.00  0.00      APRO C
ATOM   2690  HA  ALA A 168      14.069 -13.727  -9.311  0.00  0.00      APRO  
ATOM   2691  CB  ALA A 168      12.468 -12.434  -9.796  0.00  0.00      APRO C
ATOM   2692  HB1 ALA A 168      12.295 -12.885 -10.796  0.00  0.00      APRO  
ATOM   2693  HB2 ALA A 168      11.486 -12.100  -9.397  0.00  0.00      APRO  
ATOM   2694  HB3 ALA A 168      13.118 -11.542  -9.930  0.00  0.00      APRO  
ATOM   2695  C   ALA A 168      13.414 -12.839  -7.529  0.00  0.00      APRO C
ATOM   2696  O   ALA A 168      14.554 -12.456  -7.267  0.00  0.00      APRO O
ATOM   2697  N   ASP A 169      12.420 -12.752  -6.618  0.00  0.00      APRO N
ATOM   2698  HN  ASP A 169      11.468 -12.988  -6.792  0.00  0.00      APRO  
ATOM   2699  CA  ASP A 169      12.651 -12.292  -5.258  0.00  0.00      APRO C
ATOM   2700  HA  ASP A 169      13.125 -11.320  -5.333  0.00  0.00      APRO  
ATOM   2701  CB  ASP A 169      11.310 -12.133  -4.481  0.00  0.00      APRO C
ATOM   2702  HB1 ASP A 169      10.613 -12.939  -4.787  0.00  0.00      APRO  
ATOM   2703  HB2 ASP A 169      11.479 -12.214  -3.389  0.00  0.00      APRO  
ATOM   2704  CG  ASP A 169      10.624 -10.807  -4.766  0.00  0.00      APRO C
ATOM   2705  OD1 ASP A 169       9.362 -10.761  -4.772  0.00  0.00      APRO O
ATOM   2706  OD2 ASP A 169      11.315  -9.769  -4.928  0.00  0.00      APRO O
ATOM   2707  C   ASP A 169      13.631 -13.206  -4.507  0.00  0.00      APRO C
ATOM   2708  O   ASP A 169      14.506 -12.732  -3.782  0.00  0.00      APRO O
ATOM   2709  N   TRP A 170      13.553 -14.542  -4.712  0.00  0.00      APRO N
ATOM   2710  HN  TRP A 170      12.802 -14.958  -5.219  0.00  0.00      APRO  
ATOM   2711  CA  TRP A 170      14.553 -15.478  -4.213  0.00  0.00      APRO C
ATOM   2712  HA  TRP A 170      14.650 -15.291  -3.150  0.00  0.00      APRO  
ATOM   2713  CB  TRP A 170      14.071 -16.937  -4.483  0.00  0.00      APRO C
ATOM   2714  HB1 TRP A 170      13.018 -17.019  -4.132  0.00  0.00      APRO  
ATOM   2715  HB2 TRP A 170      14.062 -17.136  -5.577  0.00  0.00      APRO  
ATOM   2716  CG  TRP A 170      14.821 -18.084  -3.793  0.00  0.00      APRO C
ATOM   2717  CD1 TRP A 170      14.440 -18.778  -2.676  0.00  0.00      APRO C
ATOM   2718  HD1 TRP A 170      13.553 -18.558  -2.097  0.00  0.00      APRO  
ATOM   2719  NE1 TRP A 170      15.321 -19.811  -2.429  0.00  0.00      APRO N
ATOM   2720  HE1 TRP A 170      15.250 -20.480  -1.721  0.00  0.00      APRO  
ATOM   2721  CE2 TRP A 170      16.309 -19.784  -3.382  0.00  0.00      APRO C
ATOM   2722  CD2 TRP A 170      16.029 -18.718  -4.265  0.00  0.00      APRO C
ATOM   2723  CE3 TRP A 170      16.859 -18.472  -5.358  0.00  0.00      APRO C
ATOM   2724  HE3 TRP A 170      16.656 -17.675  -6.061  0.00  0.00      APRO  
ATOM   2725  CZ3 TRP A 170      17.989 -19.281  -5.537  0.00  0.00      APRO C
ATOM   2726  HZ3 TRP A 170      18.659 -19.083  -6.362  0.00  0.00      APRO  
ATOM   2727  CZ2 TRP A 170      17.414 -20.602  -3.573  0.00  0.00      APRO C
ATOM   2728  HZ2 TRP A 170      17.625 -21.426  -2.909  0.00  0.00      APRO  
ATOM   2729  CH2 TRP A 170      18.263 -20.339  -4.659  0.00  0.00      APRO C
ATOM   2730  HH2 TRP A 170      19.137 -20.955  -4.822  0.00  0.00      APRO  
ATOM   2731  C   TRP A 170      15.936 -15.261  -4.831  0.00  0.00      APRO C
ATOM   2732  O   TRP A 170      16.934 -15.147  -4.121  0.00  0.00      APRO O
ATOM   2733  N   LEU A 171      16.035 -15.130  -6.177  0.00  0.00      APRO N
ATOM   2734  HN  LEU A 171      15.237 -15.149  -6.775  0.00  0.00      APRO  
ATOM   2735  CA  LEU A 171      17.303 -14.951  -6.875  0.00  0.00      APRO C
ATOM   2736  HA  LEU A 171      17.920 -15.796  -6.598  0.00  0.00      APRO  
ATOM   2737  CB  LEU A 171      17.106 -14.828  -8.413  0.00  0.00      APRO C
ATOM   2738  HB1 LEU A 171      16.231 -14.158  -8.580  0.00  0.00      APRO  
ATOM   2739  HB2 LEU A 171      17.984 -14.303  -8.849  0.00  0.00      APRO  
ATOM   2740  CG  LEU A 171      16.854 -16.142  -9.170  0.00  0.00      APRO C
ATOM   2741  HG  LEU A 171      15.980 -16.629  -8.674  0.00  0.00      APRO  
ATOM   2742  CD1 LEU A 171      16.530 -15.859 -10.646  0.00  0.00      APRO C
ATOM   2743 HD11 LEU A 171      16.395 -16.810 -11.205  0.00  0.00      APRO  
ATOM   2744 HD12 LEU A 171      15.594 -15.266 -10.735  0.00  0.00      APRO  
ATOM   2745 HD13 LEU A 171      17.353 -15.289 -11.126  0.00  0.00      APRO  
ATOM   2746  CD2 LEU A 171      18.049 -17.099  -9.073  0.00  0.00      APRO C
ATOM   2747 HD21 LEU A 171      17.830 -18.046  -9.613  0.00  0.00      APRO  
ATOM   2748 HD22 LEU A 171      18.963 -16.660  -9.521  0.00  0.00      APRO  
ATOM   2749 HD23 LEU A 171      18.264 -17.347  -8.011  0.00  0.00      APRO  
ATOM   2750  C   LEU A 171      18.028 -13.695  -6.445  0.00  0.00      APRO C
ATOM   2751  O   LEU A 171      19.226 -13.705  -6.167  0.00  0.00      APRO O
ATOM   2752  N   TYR A 172      17.294 -12.577  -6.365  0.00  0.00      APRO N
ATOM   2753  HN  TYR A 172      16.325 -12.556  -6.606  0.00  0.00      APRO  
ATOM   2754  CA  TYR A 172      17.830 -11.313  -5.928  0.00  0.00      APRO C
ATOM   2755  HA  TYR A 172      18.764 -11.185  -6.461  0.00  0.00      APRO  
ATOM   2756  CB  TYR A 172      16.802 -10.213  -6.311  0.00  0.00      APRO C
ATOM   2757  HB1 TYR A 172      16.610 -10.259  -7.405  0.00  0.00      APRO  
ATOM   2758  HB2 TYR A 172      15.831 -10.387  -5.799  0.00  0.00      APRO  
ATOM   2759  CG  TYR A 172      17.307  -8.833  -6.002  0.00  0.00      APRO C
ATOM   2760  CD1 TYR A 172      18.313  -8.250  -6.788  0.00  0.00      APRO C
ATOM   2761  HD1 TYR A 172      18.709  -8.787  -7.639  0.00  0.00      APRO  
ATOM   2762  CE1 TYR A 172      18.819  -6.986  -6.458  0.00  0.00      APRO C
ATOM   2763  HE1 TYR A 172      19.597  -6.533  -7.054  0.00  0.00      APRO  
ATOM   2764  CZ  TYR A 172      18.325  -6.301  -5.346  0.00  0.00      APRO C
ATOM   2765  OH  TYR A 172      18.850  -5.043  -5.007  0.00  0.00      APRO O
ATOM   2766  HH  TYR A 172      18.339  -4.707  -4.268  0.00  0.00      APRO  
ATOM   2767  CD2 TYR A 172      16.804  -8.129  -4.896  0.00  0.00      APRO C
ATOM   2768  HD2 TYR A 172      16.046  -8.578  -4.269  0.00  0.00      APRO  
ATOM   2769  CE2 TYR A 172      17.313  -6.865  -4.567  0.00  0.00      APRO C
ATOM   2770  HE2 TYR A 172      16.934  -6.344  -3.700  0.00  0.00      APRO  
ATOM   2771  C   TYR A 172      18.158 -11.302  -4.436  0.00  0.00      APRO C
ATOM   2772  O   TYR A 172      19.253 -10.922  -4.027  0.00  0.00      APRO O
ATOM   2773  N   GLY A 173      17.226 -11.761  -3.577  0.00  0.00      APRO N
ATOM   2774  HN  GLY A 173      16.406 -12.240  -3.887  0.00  0.00      APRO  
ATOM   2775  CA  GLY A 173      17.349 -11.591  -2.137  0.00  0.00      APRO C
ATOM   2776  HA1 GLY A 173      16.367 -11.792  -1.732  0.00  0.00      APRO  
ATOM   2777  HA2 GLY A 173      17.694 -10.577  -1.984  0.00  0.00      APRO  
ATOM   2778  C   GLY A 173      18.322 -12.515  -1.472  0.00  0.00      APRO C
ATOM   2779  O   GLY A 173      19.052 -12.106  -0.571  0.00  0.00      APRO O
ATOM   2780  N   ILE A 174      18.383 -13.793  -1.896  0.00  0.00      APRO N
ATOM   2781  HN  ILE A 174      17.799 -14.158  -2.618  0.00  0.00      APRO  
ATOM   2782  CA  ILE A 174      19.314 -14.763  -1.334  0.00  0.00      APRO C
ATOM   2783  HA  ILE A 174      19.243 -14.661  -0.259  0.00  0.00      APRO  
ATOM   2784  CB  ILE A 174      18.957 -16.189  -1.757  0.00  0.00      APRO C
ATOM   2785  HB  ILE A 174      18.914 -16.147  -2.875  0.00  0.00      APRO  
ATOM   2786  CG2 ILE A 174      20.007 -17.207  -1.253  0.00  0.00      APRO C
ATOM   2787 HG21 ILE A 174      19.823 -18.209  -1.695  0.00  0.00      APRO  
ATOM   2788 HG22 ILE A 174      21.032 -16.895  -1.542  0.00  0.00      APRO  
ATOM   2789 HG23 ILE A 174      19.968 -17.303  -0.147  0.00  0.00      APRO  
ATOM   2790  CG1 ILE A 174      17.534 -16.588  -1.279  0.00  0.00      APRO C
ATOM   2791 HG11 ILE A 174      17.467 -16.489  -0.172  0.00  0.00      APRO  
ATOM   2792 HG12 ILE A 174      16.794 -15.880  -1.718  0.00  0.00      APRO  
ATOM   2793  CD  ILE A 174      17.116 -18.014  -1.675  0.00  0.00      APRO  
ATOM   2794  HD1 ILE A 174      16.070 -18.213  -1.353  0.00  0.00      APRO  
ATOM   2795  HD2 ILE A 174      17.172 -18.148  -2.776  0.00  0.00      APRO  
ATOM   2796  HD3 ILE A 174      17.772 -18.770  -1.194  0.00  0.00      APRO  
ATOM   2797  C   ILE A 174      20.751 -14.444  -1.712  0.00  0.00      APRO C
ATOM   2798  O   ILE A 174      21.645 -14.397  -0.866  0.00  0.00      APRO O
ATOM   2799  N   ASN A 175      21.012 -14.164  -3.005  0.00  0.00      APRO N
ATOM   2800  HN  ASN A 175      20.309 -14.141  -3.715  0.00  0.00      APRO  
ATOM   2801  CA  ASN A 175      22.354 -13.869  -3.476  0.00  0.00      APRO C
ATOM   2802  HA  ASN A 175      22.966 -14.671  -3.076  0.00  0.00      APRO  
ATOM   2803  CB  ASN A 175      22.402 -13.913  -5.020  0.00  0.00      APRO C
ATOM   2804  HB1 ASN A 175      21.548 -13.314  -5.404  0.00  0.00      APRO  
ATOM   2805  HB2 ASN A 175      23.334 -13.439  -5.390  0.00  0.00      APRO  
ATOM   2806  CG  ASN A 175      22.266 -15.364  -5.472  0.00  0.00      APRO C
ATOM   2807  OD1 ASN A 175      23.145 -16.178  -5.188  0.00  0.00      APRO O
ATOM   2808  ND2 ASN A 175      21.181 -15.704  -6.194  0.00  0.00      APRO N
ATOM   2809 HD21 ASN A 175      21.097 -16.657  -6.474  0.00  0.00      APRO  
ATOM   2810 HD22 ASN A 175      20.487 -15.022  -6.403  0.00  0.00      APRO  
ATOM   2811  C   ASN A 175      22.922 -12.550  -2.955  0.00  0.00      APRO C
ATOM   2812  O   ASN A 175      24.061 -12.503  -2.490  0.00  0.00      APRO O
ATOM   2813  N   MET A 176      22.139 -11.450  -2.968  0.00  0.00      APRO N
ATOM   2814  HN  MET A 176      21.217 -11.438  -3.349  0.00  0.00      APRO  
ATOM   2815  CA  MET A 176      22.580 -10.176  -2.422  0.00  0.00      APRO C
ATOM   2816  HA  MET A 176      23.546  -9.976  -2.869  0.00  0.00      APRO  
ATOM   2817  CB  MET A 176      21.639  -9.028  -2.854  0.00  0.00      APRO C
ATOM   2818  HB1 MET A 176      20.610  -9.313  -2.531  0.00  0.00      APRO  
ATOM   2819  HB2 MET A 176      21.899  -8.105  -2.289  0.00  0.00      APRO  
ATOM   2820  CG  MET A 176      21.638  -8.765  -4.374  0.00  0.00      APRO C
ATOM   2821  HG1 MET A 176      21.519  -9.719  -4.931  0.00  0.00      APRO  
ATOM   2822  HG2 MET A 176      20.779  -8.111  -4.640  0.00  0.00      APRO  
ATOM   2823  SD  MET A 176      23.148  -7.973  -5.013  0.00  0.00      APRO S
ATOM   2824  CE  MET A 176      22.692  -6.269  -4.569  0.00  0.00      APRO C
ATOM   2825  HE1 MET A 176      23.484  -5.553  -4.877  0.00  0.00      APRO  
ATOM   2826  HE2 MET A 176      21.746  -5.967  -5.068  0.00  0.00      APRO  
ATOM   2827  HE3 MET A 176      22.548  -6.167  -3.472  0.00  0.00      APRO  
ATOM   2828  C   MET A 176      22.770 -10.198  -0.902  0.00  0.00      APRO C
ATOM   2829  O   MET A 176      23.742  -9.657  -0.383  0.00  0.00      APRO O
ATOM   2830  N   THR A 177      21.881 -10.882  -0.144  0.00  0.00      APRO N
ATOM   2831  HN  THR A 177      21.055 -11.295  -0.527  0.00  0.00      APRO  
ATOM   2832  CA  THR A 177      22.042 -11.083   1.305  0.00  0.00      APRO C
ATOM   2833  HA  THR A 177      22.150 -10.088   1.715  0.00  0.00      APRO  
ATOM   2834  CB  THR A 177      20.879 -11.840   1.939  0.00  0.00      APRO C
ATOM   2835  HB  THR A 177      20.742 -12.766   1.329  0.00  0.00      APRO  
ATOM   2836  OG1 THR A 177      19.703 -11.046   1.822  0.00  0.00      APRO O
ATOM   2837  HG1 THR A 177      19.005 -11.558   2.244  0.00  0.00      APRO  
ATOM   2838  CG2 THR A 177      21.129 -12.135   3.434  0.00  0.00      APRO C
ATOM   2839 HG21 THR A 177      20.328 -12.782   3.848  0.00  0.00      APRO  
ATOM   2840 HG22 THR A 177      22.098 -12.662   3.568  0.00  0.00      APRO  
ATOM   2841 HG23 THR A 177      21.159 -11.196   4.028  0.00  0.00      APRO  
ATOM   2842  C   THR A 177      23.304 -11.838   1.667  0.00  0.00      APRO C
ATOM   2843  O   THR A 177      24.010 -11.486   2.616  0.00  0.00      APRO O
ATOM   2844  N   ARG A 178      23.652 -12.901   0.909  0.00  0.00      APRO N
ATOM   2845  HN  ARG A 178      23.062 -13.253   0.186  0.00  0.00      APRO  
ATOM   2846  CA  ARG A 178      24.912 -13.587   1.112  0.00  0.00      APRO C
ATOM   2847  HA  ARG A 178      24.962 -13.869   2.157  0.00  0.00      APRO  
ATOM   2848  CB  ARG A 178      25.025 -14.848   0.223  0.00  0.00      APRO C
ATOM   2849  HB1 ARG A 178      24.711 -14.540  -0.803  0.00  0.00      APRO  
ATOM   2850  HB2 ARG A 178      26.092 -15.149   0.138  0.00  0.00      APRO  
ATOM   2851  CG  ARG A 178      24.136 -16.010   0.697  0.00  0.00      APRO C
ATOM   2852  HG1 ARG A 178      24.247 -16.114   1.799  0.00  0.00      APRO  
ATOM   2853  HG2 ARG A 178      23.068 -15.741   0.528  0.00  0.00      APRO  
ATOM   2854  CD  ARG A 178      24.448 -17.301  -0.060  0.00  0.00      APRO C
ATOM   2855  HD1 ARG A 178      24.132 -17.192  -1.123  0.00  0.00      APRO  
ATOM   2856  HD2 ARG A 178      25.537 -17.538  -0.033  0.00  0.00      APRO  
ATOM   2857  NE  ARG A 178      23.700 -18.400   0.615  0.00  0.00      APRO N
ATOM   2858  HE  ARG A 178      22.877 -18.080   1.099  0.00  0.00      APRO  
ATOM   2859  CZ  ARG A 178      24.076 -19.682   0.586  0.00  0.00      APRO C
ATOM   2860  NH1 ARG A 178      25.141 -20.100  -0.087  0.00  0.00      APRO N
ATOM   2861 HH11 ARG A 178      25.378 -21.061  -0.109  0.00  0.00      APRO  
ATOM   2862 HH12 ARG A 178      25.594 -19.420  -0.668  0.00  0.00      APRO  
ATOM   2863  NH2 ARG A 178      23.372 -20.589   1.257  0.00  0.00      APRO N
ATOM   2864 HH21 ARG A 178      23.694 -21.523   1.310  0.00  0.00      APRO  
ATOM   2865 HH22 ARG A 178      22.658 -20.249   1.855  0.00  0.00      APRO  
ATOM   2866  C   ARG A 178      26.123 -12.716   0.840  0.00  0.00      APRO C
ATOM   2867  O   ARG A 178      27.023 -12.637   1.673  0.00  0.00      APRO O
ATOM   2868  N   ALA A 179      26.154 -12.002  -0.305  0.00  0.00      APRO N
ATOM   2869  HN  ALA A 179      25.385 -11.983  -0.943  0.00  0.00      APRO  
ATOM   2870  CA  ALA A 179      27.304 -11.210  -0.693  0.00  0.00      APRO C
ATOM   2871  HA  ALA A 179      28.185 -11.840  -0.727  0.00  0.00      APRO  
ATOM   2872  CB  ALA A 179      27.058 -10.615  -2.095  0.00  0.00      APRO C
ATOM   2873  HB1 ALA A 179      26.879 -11.436  -2.822  0.00  0.00      APRO  
ATOM   2874  HB2 ALA A 179      26.163  -9.955  -2.097  0.00  0.00      APRO  
ATOM   2875  HB3 ALA A 179      27.932 -10.027  -2.449  0.00  0.00      APRO  
ATOM   2876  C   ALA A 179      27.616 -10.089   0.285  0.00  0.00      APRO C
ATOM   2877  O   ALA A 179      28.738  -9.953   0.770  0.00  0.00      APRO O
ATOM   2878  N   TYR A 180      26.594  -9.300   0.656  0.00  0.00      APRO N
ATOM   2879  HN  TYR A 180      25.662  -9.423   0.320  0.00  0.00      APRO  
ATOM   2880  CA  TYR A 180      26.760  -8.198   1.580  0.00  0.00      APRO C
ATOM   2881  HA  TYR A 180      27.645  -7.670   1.246  0.00  0.00      APRO  
ATOM   2882  CB  TYR A 180      25.618  -7.162   1.429  0.00  0.00      APRO C
ATOM   2883  HB1 TYR A 180      24.649  -7.699   1.338  0.00  0.00      APRO  
ATOM   2884  HB2 TYR A 180      25.552  -6.515   2.331  0.00  0.00      APRO  
ATOM   2885  CG  TYR A 180      25.873  -6.365   0.166  0.00  0.00      APRO C
ATOM   2886  CD1 TYR A 180      25.462  -6.819  -1.102  0.00  0.00      APRO C
ATOM   2887  HD1 TYR A 180      24.897  -7.737  -1.187  0.00  0.00      APRO  
ATOM   2888  CE1 TYR A 180      25.793  -6.108  -2.265  0.00  0.00      APRO C
ATOM   2889  HE1 TYR A 180      25.480  -6.465  -3.235  0.00  0.00      APRO  
ATOM   2890  CZ  TYR A 180      26.542  -4.928  -2.171  0.00  0.00      APRO C
ATOM   2891  OH  TYR A 180      26.878  -4.190  -3.323  0.00  0.00      APRO O
ATOM   2892  HH  TYR A 180      27.324  -3.391  -3.034  0.00  0.00      APRO  
ATOM   2893  CD2 TYR A 180      26.610  -5.170   0.240  0.00  0.00      APRO C
ATOM   2894  HD2 TYR A 180      26.964  -4.812   1.197  0.00  0.00      APRO  
ATOM   2895  CE2 TYR A 180      26.941  -4.454  -0.919  0.00  0.00      APRO C
ATOM   2896  HE2 TYR A 180      27.523  -3.548  -0.841  0.00  0.00      APRO  
ATOM   2897  C   TYR A 180      27.018  -8.644   3.015  0.00  0.00      APRO C
ATOM   2898  O   TYR A 180      27.842  -8.048   3.706  0.00  0.00      APRO O
ATOM   2899  N   THR A 181      26.400  -9.752   3.497  0.00  0.00      APRO N
ATOM   2900  HN  THR A 181      25.670 -10.234   3.014  0.00  0.00      APRO  
ATOM   2901  CA  THR A 181      26.760 -10.345   4.792  0.00  0.00      APRO C
ATOM   2902  HA  THR A 181      26.638  -9.552   5.517  0.00  0.00      APRO  
ATOM   2903  CB  THR A 181      25.920 -11.567   5.164  0.00  0.00      APRO C
ATOM   2904  HB  THR A 181      25.964 -12.253   4.283  0.00  0.00      APRO  
ATOM   2905  OG1 THR A 181      24.562 -11.171   5.350  0.00  0.00      APRO O
ATOM   2906  HG1 THR A 181      24.091 -11.976   5.592  0.00  0.00      APRO  
ATOM   2907  CG2 THR A 181      26.411 -12.242   6.464  0.00  0.00      APRO C
ATOM   2908 HG21 THR A 181      25.860 -13.188   6.651  0.00  0.00      APRO  
ATOM   2909 HG22 THR A 181      27.492 -12.486   6.389  0.00  0.00      APRO  
ATOM   2910 HG23 THR A 181      26.265 -11.575   7.341  0.00  0.00      APRO  
ATOM   2911  C   THR A 181      28.223 -10.759   4.846  0.00  0.00      APRO C
ATOM   2912  O   THR A 181      28.926 -10.431   5.794  0.00  0.00      APRO O
ATOM   2913  N   ILE A 182      28.756 -11.437   3.806  0.00  0.00      APRO N
ATOM   2914  HN  ILE A 182      28.217 -11.722   3.016  0.00  0.00      APRO  
ATOM   2915  CA  ILE A 182      30.166 -11.816   3.738  0.00  0.00      APRO C
ATOM   2916  HA  ILE A 182      30.360 -12.375   4.644  0.00  0.00      APRO  
ATOM   2917  CB  ILE A 182      30.437 -12.724   2.544  0.00  0.00      APRO C
ATOM   2918  HB  ILE A 182      29.966 -12.195   1.677  0.00  0.00      APRO  
ATOM   2919  CG2 ILE A 182      31.953 -12.988   2.396  0.00  0.00      APRO C
ATOM   2920 HG21 ILE A 182      32.166 -13.516   1.443  0.00  0.00      APRO  
ATOM   2921 HG22 ILE A 182      32.522 -12.035   2.387  0.00  0.00      APRO  
ATOM   2922 HG23 ILE A 182      32.331 -13.614   3.232  0.00  0.00      APRO  
ATOM   2923  CG1 ILE A 182      29.682 -14.062   2.728  0.00  0.00      APRO C
ATOM   2924 HG11 ILE A 182      29.998 -14.545   3.680  0.00  0.00      APRO  
ATOM   2925 HG12 ILE A 182      28.591 -13.852   2.812  0.00  0.00      APRO  
ATOM   2926  CD  ILE A 182      29.884 -15.061   1.576  0.00  0.00      APRO  
ATOM   2927  HD1 ILE A 182      29.271 -15.972   1.743  0.00  0.00      APRO  
ATOM   2928  HD2 ILE A 182      29.579 -14.609   0.608  0.00  0.00      APRO  
ATOM   2929  HD3 ILE A 182      30.948 -15.371   1.500  0.00  0.00      APRO  
ATOM   2930  C   ILE A 182      31.109 -10.615   3.750  0.00  0.00      APRO C
ATOM   2931  O   ILE A 182      32.103 -10.605   4.477  0.00  0.00      APRO O
ATOM   2932  N   LEU A 183      30.792  -9.532   3.007  0.00  0.00      APRO N
ATOM   2933  HN  LEU A 183      30.025  -9.513   2.369  0.00  0.00      APRO  
ATOM   2934  CA  LEU A 183      31.548  -8.286   3.072  0.00  0.00      APRO C
ATOM   2935  HA  LEU A 183      32.565  -8.548   2.809  0.00  0.00      APRO  
ATOM   2936  CB  LEU A 183      30.971  -7.207   2.125  0.00  0.00      APRO C
ATOM   2937  HB1 LEU A 183      29.890  -7.097   2.371  0.00  0.00      APRO  
ATOM   2938  HB2 LEU A 183      31.442  -6.227   2.363  0.00  0.00      APRO  
ATOM   2939  CG  LEU A 183      31.090  -7.488   0.617  0.00  0.00      APRO C
ATOM   2940  HG  LEU A 183      30.625  -8.484   0.421  0.00  0.00      APRO  
ATOM   2941  CD1 LEU A 183      30.335  -6.396  -0.155  0.00  0.00      APRO C
ATOM   2942 HD11 LEU A 183      30.444  -6.547  -1.250  0.00  0.00      APRO  
ATOM   2943 HD12 LEU A 183      29.252  -6.418   0.094  0.00  0.00      APRO  
ATOM   2944 HD13 LEU A 183      30.733  -5.390   0.098  0.00  0.00      APRO  
ATOM   2945  CD2 LEU A 183      32.551  -7.546   0.150  0.00  0.00      APRO C
ATOM   2946 HD21 LEU A 183      32.600  -7.769  -0.938  0.00  0.00      APRO  
ATOM   2947 HD22 LEU A 183      33.074  -6.584   0.320  0.00  0.00      APRO  
ATOM   2948 HD23 LEU A 183      33.102  -8.344   0.693  0.00  0.00      APRO  
ATOM   2949  C   LEU A 183      31.579  -7.664   4.462  0.00  0.00      APRO C
ATOM   2950  O   LEU A 183      32.626  -7.214   4.928  0.00  0.00      APRO O
ATOM   2951  N   GLY A 184      30.435  -7.662   5.180  0.00  0.00      APRO N
ATOM   2952  HN  GLY A 184      29.574  -8.004   4.805  0.00  0.00      APRO  
ATOM   2953  CA  GLY A 184      30.373  -7.163   6.549  0.00  0.00      APRO C
ATOM   2954  HA1 GLY A 184      29.329  -7.173   6.830  0.00  0.00      APRO  
ATOM   2955  HA2 GLY A 184      30.822  -6.179   6.540  0.00  0.00      APRO  
ATOM   2956  C   GLY A 184      31.128  -8.007   7.536  0.00  0.00      APRO C
ATOM   2957  O   GLY A 184      31.820  -7.488   8.405  0.00  0.00      APRO O
ATOM   2958  N   ARG A 185      31.058  -9.345   7.410  0.00  0.00      APRO N
ATOM   2959  HN  ARG A 185      30.480  -9.737   6.698  0.00  0.00      APRO  
ATOM   2960  CA  ARG A 185      31.780 -10.284   8.256  0.00  0.00      APRO C
ATOM   2961  HA  ARG A 185      31.513 -10.075   9.285  0.00  0.00      APRO  
ATOM   2962  CB  ARG A 185      31.395 -11.744   7.907  0.00  0.00      APRO C
ATOM   2963  HB1 ARG A 185      31.522 -11.848   6.803  0.00  0.00      APRO  
ATOM   2964  HB2 ARG A 185      32.129 -12.442   8.367  0.00  0.00      APRO  
ATOM   2965  CG  ARG A 185      29.941 -12.094   8.290  0.00  0.00      APRO C
ATOM   2966  HG1 ARG A 185      29.281 -11.254   7.980  0.00  0.00      APRO  
ATOM   2967  HG2 ARG A 185      29.610 -12.972   7.689  0.00  0.00      APRO  
ATOM   2968  CD  ARG A 185      29.735 -12.448   9.766  0.00  0.00      APRO C
ATOM   2969  HD1 ARG A 185      30.136 -13.469   9.961  0.00  0.00      APRO  
ATOM   2970  HD2 ARG A 185      30.256 -11.726  10.436  0.00  0.00      APRO  
ATOM   2971  NE  ARG A 185      28.259 -12.383  10.038  0.00  0.00      APRO N
ATOM   2972  HE  ARG A 185      27.960 -11.488  10.388  0.00  0.00      APRO  
ATOM   2973  CZ  ARG A 185      27.388 -13.383   9.851  0.00  0.00      APRO C
ATOM   2974  NH1 ARG A 185      27.766 -14.568   9.388  0.00  0.00      APRO N
ATOM   2975 HH11 ARG A 185      27.100 -15.285   9.234  0.00  0.00      APRO  
ATOM   2976 HH12 ARG A 185      28.717 -14.642   9.082  0.00  0.00      APRO  
ATOM   2977  NH2 ARG A 185      26.102 -13.180  10.111  0.00  0.00      APRO N
ATOM   2978 HH21 ARG A 185      25.463 -13.934  10.060  0.00  0.00      APRO  
ATOM   2979 HH22 ARG A 185      25.863 -12.324  10.551  0.00  0.00      APRO  
ATOM   2980  C   ARG A 185      33.288 -10.117   8.156  0.00  0.00      APRO C
ATOM   2981  O   ARG A 185      33.991 -10.127   9.163  0.00  0.00      APRO O
ATOM   2982  N   ASN A 186      33.805  -9.865   6.937  0.00  0.00      APRO N
ATOM   2983  HN  ASN A 186      33.236  -9.851   6.116  0.00  0.00      APRO  
ATOM   2984  CA  ASN A 186      35.215  -9.593   6.698  0.00  0.00      APRO C
ATOM   2985  HA  ASN A 186      35.743 -10.380   7.226  0.00  0.00      APRO  
ATOM   2986  CB  ASN A 186      35.512  -9.597   5.176  0.00  0.00      APRO C
ATOM   2987  HB1 ASN A 186      34.726  -8.991   4.674  0.00  0.00      APRO  
ATOM   2988  HB2 ASN A 186      36.488  -9.111   4.972  0.00  0.00      APRO  
ATOM   2989  CG  ASN A 186      35.470 -11.022   4.636  0.00  0.00      APRO C
ATOM   2990  OD1 ASN A 186      35.969 -11.968   5.240  0.00  0.00      APRO O
ATOM   2991  ND2 ASN A 186      34.889 -11.192   3.428  0.00  0.00      APRO N
ATOM   2992 HD21 ASN A 186      34.845 -12.120   3.068  0.00  0.00      APRO  
ATOM   2993 HD22 ASN A 186      34.500 -10.412   2.948  0.00  0.00      APRO  
ATOM   2994  C   ASN A 186      35.684  -8.252   7.274  0.00  0.00      APRO C
ATOM   2995  O   ASN A 186      36.880  -7.977   7.357  0.00  0.00      APRO O
ATOM   2996  N   ALA A 187      34.749  -7.378   7.693  0.00  0.00      APRO N
ATOM   2997  HN  ALA A 187      33.777  -7.579   7.577  0.00  0.00      APRO  
ATOM   2998  CA  ALA A 187      35.050  -6.114   8.326  0.00  0.00      APRO C
ATOM   2999  HA  ALA A 187      36.113  -5.913   8.252  0.00  0.00      APRO  
ATOM   3000  CB  ALA A 187      34.224  -5.030   7.629  0.00  0.00      APRO C
ATOM   3001  HB1 ALA A 187      34.492  -4.993   6.551  0.00  0.00      APRO  
ATOM   3002  HB2 ALA A 187      33.136  -5.247   7.704  0.00  0.00      APRO  
ATOM   3003  HB3 ALA A 187      34.415  -4.026   8.065  0.00  0.00      APRO  
ATOM   3004  C   ALA A 187      34.711  -6.094   9.812  0.00  0.00      APRO C
ATOM   3005  O   ALA A 187      34.918  -5.082  10.483  0.00  0.00      APRO O
ATOM   3006  N   GLY A 188      34.224  -7.225  10.373  0.00  0.00      APRO N
ATOM   3007  HN  GLY A 188      34.042  -8.035   9.816  0.00  0.00      APRO  
ATOM   3008  CA  GLY A 188      33.930  -7.359  11.798  0.00  0.00      APRO C
ATOM   3009  HA1 GLY A 188      34.435  -6.527  12.270  0.00  0.00      APRO  
ATOM   3010  HA2 GLY A 188      34.315  -8.330  12.080  0.00  0.00      APRO  
ATOM   3011  C   GLY A 188      32.473  -7.304  12.190  0.00  0.00      APRO C
ATOM   3012  O   GLY A 188      32.143  -7.375  13.370  0.00  0.00      APRO O
ATOM   3013  N   TYR A 189      31.532  -7.204  11.232  0.00  0.00      APRO N
ATOM   3014  HN  TYR A 189      31.746  -7.160  10.258  0.00  0.00      APRO  
ATOM   3015  CA  TYR A 189      30.112  -7.151  11.542  0.00  0.00      APRO C
ATOM   3016  HA  TYR A 189      30.029  -6.619  12.482  0.00  0.00      APRO  
ATOM   3017  CB  TYR A 189      29.335  -6.411  10.415  0.00  0.00      APRO C
ATOM   3018  HB1 TYR A 189      29.813  -5.424  10.231  0.00  0.00      APRO  
ATOM   3019  HB2 TYR A 189      29.385  -6.983   9.463  0.00  0.00      APRO  
ATOM   3020  CG  TYR A 189      27.889  -6.138  10.760  0.00  0.00      APRO C
ATOM   3021  CD1 TYR A 189      27.559  -5.230  11.777  0.00  0.00      APRO C
ATOM   3022  HD1 TYR A 189      28.345  -4.736  12.333  0.00  0.00      APRO  
ATOM   3023  CE1 TYR A 189      26.218  -4.972  12.096  0.00  0.00      APRO C
ATOM   3024  HE1 TYR A 189      25.964  -4.274  12.880  0.00  0.00      APRO  
ATOM   3025  CZ  TYR A 189      25.192  -5.623  11.407  0.00  0.00      APRO C
ATOM   3026  OH  TYR A 189      23.856  -5.403  11.798  0.00  0.00      APRO O
ATOM   3027  HH  TYR A 189      23.293  -5.868  11.176  0.00  0.00      APRO  
ATOM   3028  CD2 TYR A 189      26.850  -6.779  10.062  0.00  0.00      APRO C
ATOM   3029  HD2 TYR A 189      27.082  -7.515   9.305  0.00  0.00      APRO  
ATOM   3030  CE2 TYR A 189      25.506  -6.511  10.372  0.00  0.00      APRO C
ATOM   3031  HE2 TYR A 189      24.720  -7.008   9.823  0.00  0.00      APRO  
ATOM   3032  C   TYR A 189      29.516  -8.547  11.758  0.00  0.00      APRO C
ATOM   3033  O   TYR A 189      29.429  -9.374  10.853  0.00  0.00      APRO O
ATOM   3034  N   GLN A 190      29.030  -8.838  12.984  0.00  0.00      APRO N
ATOM   3035  HN  GLN A 190      29.019  -8.182  13.736  0.00  0.00      APRO  
ATOM   3036  CA  GLN A 190      28.476 -10.144  13.315  0.00  0.00      APRO C
ATOM   3037  HA  GLN A 190      29.036 -10.857  12.722  0.00  0.00      APRO  
ATOM   3038  CB  GLN A 190      28.624 -10.453  14.828  0.00  0.00      APRO C
ATOM   3039  HB1 GLN A 190      28.507  -9.485  15.368  0.00  0.00      APRO  
ATOM   3040  HB2 GLN A 190      27.777 -11.097  15.158  0.00  0.00      APRO  
ATOM   3041  CG  GLN A 190      29.981 -11.092  15.202  0.00  0.00      APRO C
ATOM   3042  HG1 GLN A 190      30.216 -11.932  14.514  0.00  0.00      APRO  
ATOM   3043  HG2 GLN A 190      30.800 -10.348  15.123  0.00  0.00      APRO  
ATOM   3044  CD  GLN A 190      29.911 -11.655  16.623  0.00  0.00      APRO C
ATOM   3045  OE1 GLN A 190      29.897 -10.919  17.606  0.00  0.00      APRO O
ATOM   3046  NE2 GLN A 190      29.811 -13.000  16.745  0.00  0.00      APRO N
ATOM   3047 HE21 GLN A 190      29.761 -13.365  17.670  0.00  0.00      APRO  
ATOM   3048 HE22 GLN A 190      29.807 -13.571  15.931  0.00  0.00      APRO  
ATOM   3049  C   GLN A 190      27.003 -10.305  12.957  0.00  0.00      APRO C
ATOM   3050  O   GLN A 190      26.444 -11.395  13.050  0.00  0.00      APRO O
ATOM   3051  N   GLY A 191      26.303  -9.236  12.532  0.00  0.00      APRO N
ATOM   3052  HN  GLY A 191      26.702  -8.322  12.472  0.00  0.00      APRO  
ATOM   3053  CA  GLY A 191      24.903  -9.342  12.127  0.00  0.00      APRO C
ATOM   3054  HA1 GLY A 191      24.515  -8.333  12.095  0.00  0.00      APRO  
ATOM   3055  HA2 GLY A 191      24.417  -9.982  12.851  0.00  0.00      APRO  
ATOM   3056  C   GLY A 191      24.716  -9.956  10.765  0.00  0.00      APRO C
ATOM   3057  O   GLY A 191      25.634 -10.511  10.169  0.00  0.00      APRO O
ATOM   3058  N   VAL A 192      23.494  -9.859  10.228  0.00  0.00      APRO N
ATOM   3059  HN  VAL A 192      22.721  -9.494  10.741  0.00  0.00      APRO  
ATOM   3060  CA  VAL A 192      23.175 -10.266   8.873  0.00  0.00      APRO C
ATOM   3061  HA  VAL A 192      24.035 -10.747   8.424  0.00  0.00      APRO  
ATOM   3062  CB  VAL A 192      21.931 -11.151   8.829  0.00  0.00      APRO C
ATOM   3063  HB  VAL A 192      21.117 -10.617   9.379  0.00  0.00      APRO  
ATOM   3064  CG1 VAL A 192      21.461 -11.408   7.382  0.00  0.00      APRO C
ATOM   3065 HG11 VAL A 192      20.580 -12.085   7.377  0.00  0.00      APRO  
ATOM   3066 HG12 VAL A 192      21.158 -10.468   6.876  0.00  0.00      APRO  
ATOM   3067 HG13 VAL A 192      22.267 -11.889   6.787  0.00  0.00      APRO  
ATOM   3068  CG2 VAL A 192      22.235 -12.498   9.512  0.00  0.00      APRO C
ATOM   3069 HG21 VAL A 192      21.355 -13.174   9.457  0.00  0.00      APRO  
ATOM   3070 HG22 VAL A 192      23.094 -13.001   9.018  0.00  0.00      APRO  
ATOM   3071 HG23 VAL A 192      22.483 -12.358  10.585  0.00  0.00      APRO  
ATOM   3072  C   VAL A 192      22.917  -8.988   8.106  0.00  0.00      APRO C
ATOM   3073  O   VAL A 192      22.151  -8.134   8.551  0.00  0.00      APRO O
ATOM   3074  N   LEU A 193      23.571  -8.808   6.944  0.00  0.00      APRO N
ATOM   3075  HN  LEU A 193      24.268  -9.440   6.611  0.00  0.00      APRO  
ATOM   3076  CA  LEU A 193      23.323  -7.678   6.068  0.00  0.00      APRO C
ATOM   3077  HA  LEU A 193      22.766  -6.940   6.631  0.00  0.00      APRO  
ATOM   3078  CB  LEU A 193      24.623  -7.034   5.536  0.00  0.00      APRO C
ATOM   3079  HB1 LEU A 193      25.233  -7.850   5.085  0.00  0.00      APRO  
ATOM   3080  HB2 LEU A 193      24.369  -6.342   4.702  0.00  0.00      APRO  
ATOM   3081  CG  LEU A 193      25.463  -6.313   6.611  0.00  0.00      APRO C
ATOM   3082  HG  LEU A 193      25.624  -7.058   7.427  0.00  0.00      APRO  
ATOM   3083  CD1 LEU A 193      26.805  -5.847   6.038  0.00  0.00      APRO C
ATOM   3084 HD11 LEU A 193      27.383  -5.287   6.804  0.00  0.00      APRO  
ATOM   3085 HD12 LEU A 193      27.413  -6.717   5.709  0.00  0.00      APRO  
ATOM   3086 HD13 LEU A 193      26.648  -5.178   5.165  0.00  0.00      APRO  
ATOM   3087  CD2 LEU A 193      24.733  -5.103   7.210  0.00  0.00      APRO C
ATOM   3088 HD21 LEU A 193      25.360  -4.622   7.992  0.00  0.00      APRO  
ATOM   3089 HD22 LEU A 193      24.509  -4.337   6.440  0.00  0.00      APRO  
ATOM   3090 HD23 LEU A 193      23.776  -5.419   7.678  0.00  0.00      APRO  
ATOM   3091  C   LEU A 193      22.450  -8.130   4.921  0.00  0.00      APRO C
ATOM   3092  O   LEU A 193      22.937  -8.520   3.861  0.00  0.00      APRO O
ATOM   3093  N   SER A 194      21.117  -8.116   5.139  0.00  0.00      APRO N
ATOM   3094  HN  SER A 194      20.721  -7.808   6.004  0.00  0.00      APRO  
ATOM   3095  CA  SER A 194      20.137  -8.540   4.154  0.00  0.00      APRO C
ATOM   3096  HA  SER A 194      20.602  -9.369   3.637  0.00  0.00      APRO  
ATOM   3097  CB  SER A 194      18.831  -9.107   4.742  0.00  0.00      APRO C
ATOM   3098  HB1 SER A 194      18.101  -9.229   3.910  0.00  0.00      APRO  
ATOM   3099  HB2 SER A 194      19.007 -10.118   5.173  0.00  0.00      APRO  
ATOM   3100  OG  SER A 194      18.272  -8.226   5.714  0.00  0.00      APRO O
ATOM   3101  HG1 SER A 194      17.366  -8.519   5.874  0.00  0.00      APRO  
ATOM   3102  C   SER A 194      19.824  -7.496   3.130  0.00  0.00      APRO C
ATOM   3103  O   SER A 194      19.771  -6.301   3.410  0.00  0.00      APRO O
ATOM   3104  N   VAL A 195      19.621  -7.948   1.882  0.00  0.00      APRO N
ATOM   3105  HN  VAL A 195      19.719  -8.907   1.630  0.00  0.00      APRO  
ATOM   3106  CA  VAL A 195      19.242  -7.081   0.793  0.00  0.00      APRO C
ATOM   3107  HA  VAL A 195      18.931  -6.121   1.185  0.00  0.00      APRO  
ATOM   3108  CB  VAL A 195      20.350  -6.903  -0.240  0.00  0.00      APRO C
ATOM   3109  HB  VAL A 195      20.569  -7.908  -0.677  0.00  0.00      APRO  
ATOM   3110  CG1 VAL A 195      19.932  -5.952  -1.386  0.00  0.00      APRO C
ATOM   3111 HG11 VAL A 195      20.774  -5.814  -2.099  0.00  0.00      APRO  
ATOM   3112 HG12 VAL A 195      19.074  -6.357  -1.962  0.00  0.00      APRO  
ATOM   3113 HG13 VAL A 195      19.653  -4.954  -0.986  0.00  0.00      APRO  
ATOM   3114  CG2 VAL A 195      21.627  -6.382   0.450  0.00  0.00      APRO C
ATOM   3115 HG21 VAL A 195      22.433  -6.209  -0.295  0.00  0.00      APRO  
ATOM   3116 HG22 VAL A 195      21.424  -5.424   0.975  0.00  0.00      APRO  
ATOM   3117 HG23 VAL A 195      22.009  -7.112   1.193  0.00  0.00      APRO  
ATOM   3118  C   VAL A 195      18.036  -7.717   0.144  0.00  0.00      APRO C
ATOM   3119  O   VAL A 195      18.007  -8.920  -0.103  0.00  0.00      APRO O
ATOM   3120  N   GLY A 196      16.977  -6.940  -0.137  0.00  0.00      APRO N
ATOM   3121  HN  GLY A 196      16.925  -5.972   0.107  0.00  0.00      APRO  
ATOM   3122  CA  GLY A 196      15.820  -7.475  -0.828  0.00  0.00      APRO C
ATOM   3123  HA1 GLY A 196      15.162  -7.924  -0.097  0.00  0.00      APRO  
ATOM   3124  HA2 GLY A 196      16.159  -8.155  -1.598  0.00  0.00      APRO  
ATOM   3125  C   GLY A 196      15.083  -6.362  -1.491  0.00  0.00      APRO C
ATOM   3126  O   GLY A 196      15.172  -5.212  -1.072  0.00  0.00      APRO O
ATOM   3127  N   ARG A 197      14.308  -6.682  -2.542  0.00  0.00      APRO N
ATOM   3128  HN  ARG A 197      14.163  -7.646  -2.752  0.00  0.00      APRO  
ATOM   3129  CA  ARG A 197      13.652  -5.718  -3.413  0.00  0.00      APRO C
ATOM   3130  HA  ARG A 197      14.433  -5.103  -3.845  0.00  0.00      APRO  
ATOM   3131  CB  ARG A 197      12.886  -6.488  -4.515  0.00  0.00      APRO C
ATOM   3132  HB1 ARG A 197      13.653  -7.054  -5.095  0.00  0.00      APRO  
ATOM   3133  HB2 ARG A 197      12.230  -7.254  -4.046  0.00  0.00      APRO  
ATOM   3134  CG  ARG A 197      12.085  -5.612  -5.502  0.00  0.00      APRO C
ATOM   3135  HG1 ARG A 197      11.422  -4.937  -4.918  0.00  0.00      APRO  
ATOM   3136  HG2 ARG A 197      12.790  -4.942  -6.045  0.00  0.00      APRO  
ATOM   3137  CD  ARG A 197      11.301  -6.408  -6.549  0.00  0.00      APRO C
ATOM   3138  HD1 ARG A 197      10.690  -5.709  -7.165  0.00  0.00      APRO  
ATOM   3139  HD2 ARG A 197      11.982  -6.977  -7.224  0.00  0.00      APRO  
ATOM   3140  NE  ARG A 197      10.418  -7.391  -5.836  0.00  0.00      APRO N
ATOM   3141  HE  ARG A 197      10.848  -8.293  -5.713  0.00  0.00      APRO  
ATOM   3142  CZ  ARG A 197       9.184  -7.151  -5.389  0.00  0.00      APRO C
ATOM   3143  NH1 ARG A 197       8.621  -5.952  -5.506  0.00  0.00      APRO N
ATOM   3144 HH11 ARG A 197       7.714  -5.784  -5.146  0.00  0.00      APRO  
ATOM   3145 HH12 ARG A 197       9.211  -5.216  -5.846  0.00  0.00      APRO  
ATOM   3146  NH2 ARG A 197       8.506  -8.139  -4.806  0.00  0.00      APRO N
ATOM   3147 HH21 ARG A 197       7.560  -8.003  -4.548  0.00  0.00      APRO  
ATOM   3148 HH22 ARG A 197       8.911  -9.043  -4.842  0.00  0.00      APRO  
ATOM   3149  C   ARG A 197      12.697  -4.773  -2.702  0.00  0.00      APRO C
ATOM   3150  O   ARG A 197      12.591  -3.602  -3.046  0.00  0.00      APRO O
ATOM   3151  N   VAL A 198      11.955  -5.259  -1.691  0.00  0.00      APRO N
ATOM   3152  HN  VAL A 198      11.945  -6.215  -1.408  0.00  0.00      APRO  
ATOM   3153  CA  VAL A 198      11.085  -4.393  -0.913  0.00  0.00      APRO C
ATOM   3154  HA  VAL A 198      10.765  -3.597  -1.574  0.00  0.00      APRO  
ATOM   3155  CB  VAL A 198       9.829  -5.136  -0.474  0.00  0.00      APRO C
ATOM   3156  HB  VAL A 198      10.152  -6.010   0.144  0.00  0.00      APRO  
ATOM   3157  CG1 VAL A 198       8.919  -4.229   0.378  0.00  0.00      APRO C
ATOM   3158 HG11 VAL A 198       7.989  -4.770   0.659  0.00  0.00      APRO  
ATOM   3159 HG12 VAL A 198       9.417  -3.917   1.319  0.00  0.00      APRO  
ATOM   3160 HG13 VAL A 198       8.629  -3.319  -0.190  0.00  0.00      APRO  
ATOM   3161  CG2 VAL A 198       9.064  -5.572  -1.740  0.00  0.00      APRO C
ATOM   3162 HG21 VAL A 198       8.117  -6.085  -1.469  0.00  0.00      APRO  
ATOM   3163 HG22 VAL A 198       8.817  -4.690  -2.370  0.00  0.00      APRO  
ATOM   3164 HG23 VAL A 198       9.665  -6.278  -2.350  0.00  0.00      APRO  
ATOM   3165  C   VAL A 198      11.805  -3.748   0.264  0.00  0.00      APRO C
ATOM   3166  O   VAL A 198      11.729  -2.538   0.450  0.00  0.00      APRO O
ATOM   3167  N   GLN A 199      12.544  -4.519   1.095  0.00  0.00      APRO N
ATOM   3168  HN  GLN A 199      12.725  -5.486   0.924  0.00  0.00      APRO  
ATOM   3169  CA  GLN A 199      13.145  -3.999   2.322  0.00  0.00      APRO C
ATOM   3170  HA  GLN A 199      12.326  -3.542   2.863  0.00  0.00      APRO  
ATOM   3171  CB  GLN A 199      13.679  -5.143   3.239  0.00  0.00      APRO C
ATOM   3172  HB1 GLN A 199      13.971  -4.671   4.206  0.00  0.00      APRO  
ATOM   3173  HB2 GLN A 199      12.847  -5.846   3.475  0.00  0.00      APRO  
ATOM   3174  CG  GLN A 199      14.894  -5.928   2.683  0.00  0.00      APRO C
ATOM   3175  HG1 GLN A 199      14.606  -6.492   1.770  0.00  0.00      APRO  
ATOM   3176  HG2 GLN A 199      15.717  -5.236   2.411  0.00  0.00      APRO  
ATOM   3177  CD  GLN A 199      15.445  -6.962   3.653  0.00  0.00      APRO C
ATOM   3178  OE1 GLN A 199      16.401  -6.704   4.383  0.00  0.00      APRO O
ATOM   3179  NE2 GLN A 199      14.847  -8.175   3.657  0.00  0.00      APRO N
ATOM   3180 HE21 GLN A 199      15.205  -8.851   4.295  0.00  0.00      APRO  
ATOM   3181 HE22 GLN A 199      14.099  -8.360   3.029  0.00  0.00      APRO  
ATOM   3182  C   GLN A 199      14.217  -2.934   2.127  0.00  0.00      APRO C
ATOM   3183  O   GLN A 199      14.263  -1.934   2.843  0.00  0.00      APRO O
ATOM   3184  N   THR A 200      15.112  -3.109   1.138  0.00  0.00      APRO N
ATOM   3185  HN  THR A 200      15.066  -3.868   0.489  0.00  0.00      APRO  
ATOM   3186  CA  THR A 200      16.232  -2.205   0.923  0.00  0.00      APRO C
ATOM   3187  HA  THR A 200      16.661  -2.056   1.905  0.00  0.00      APRO  
ATOM   3188  CB  THR A 200      17.350  -2.806   0.086  0.00  0.00      APRO C
ATOM   3189  HB  THR A 200      16.959  -2.863  -0.959  0.00  0.00      APRO  
ATOM   3190  OG1 THR A 200      17.626  -4.128   0.518  0.00  0.00      APRO O
ATOM   3191  HG1 THR A 200      18.345  -4.437  -0.044  0.00  0.00      APRO  
ATOM   3192  CG2 THR A 200      18.653  -2.033   0.283  0.00  0.00      APRO C
ATOM   3193 HG21 THR A 200      19.438  -2.399  -0.411  0.00  0.00      APRO  
ATOM   3194 HG22 THR A 200      18.496  -0.952   0.082  0.00  0.00      APRO  
ATOM   3195 HG23 THR A 200      19.030  -2.142   1.323  0.00  0.00      APRO  
ATOM   3196  C   THR A 200      15.816  -0.829   0.418  0.00  0.00      APRO C
ATOM   3197  O   THR A 200      16.334   0.158   0.942  0.00  0.00      APRO O
ATOM   3198  N   PRO A 201      14.874  -0.639  -0.511  0.00  0.00      APRO N
ATOM   3199  CD  PRO A 201      14.509  -1.603  -1.552  0.00  0.00      APRO C
ATOM   3200  HD1 PRO A 201      13.658  -2.250  -1.239  0.00  0.00      APRO  
ATOM   3201  HD2 PRO A 201      15.369  -2.251  -1.839  0.00  0.00      APRO  
ATOM   3202  CA  PRO A 201      14.325   0.679  -0.811  0.00  0.00      APRO C
ATOM   3203  HA  PRO A 201      15.134   1.330  -1.119  0.00  0.00      APRO  
ATOM   3204  CB  PRO A 201      13.436   0.456  -2.040  0.00  0.00      APRO C
ATOM   3205  HB1 PRO A 201      13.435   1.326  -2.734  0.00  0.00      APRO  
ATOM   3206  HB2 PRO A 201      12.391   0.184  -1.771  0.00  0.00      APRO  
ATOM   3207  CG  PRO A 201      14.096  -0.731  -2.733  0.00  0.00      APRO C
ATOM   3208  HG1 PRO A 201      14.955  -0.413  -3.356  0.00  0.00      APRO  
ATOM   3209  HG2 PRO A 201      13.395  -1.303  -3.384  0.00  0.00      APRO  
ATOM   3210  C   PRO A 201      13.570   1.332   0.327  0.00  0.00      APRO C
ATOM   3211  O   PRO A 201      13.559   2.556   0.395  0.00  0.00      APRO O
ATOM   3212  N   VAL A 202      12.928   0.570   1.237  0.00  0.00      APRO N
ATOM   3213  HN  VAL A 202      12.828  -0.418   1.147  0.00  0.00      APRO  
ATOM   3214  CA  VAL A 202      12.320   1.132   2.441  0.00  0.00      APRO C
ATOM   3215  HA  VAL A 202      11.673   1.941   2.127  0.00  0.00      APRO  
ATOM   3216  CB  VAL A 202      11.466   0.107   3.177  0.00  0.00      APRO C
ATOM   3217  HB  VAL A 202      12.118  -0.770   3.411  0.00  0.00      APRO  
ATOM   3218  CG1 VAL A 202      10.909   0.678   4.498  0.00  0.00      APRO C
ATOM   3219 HG11 VAL A 202      10.259  -0.072   4.998  0.00  0.00      APRO  
ATOM   3220 HG12 VAL A 202      11.722   0.936   5.208  0.00  0.00      APRO  
ATOM   3221 HG13 VAL A 202      10.301   1.588   4.307  0.00  0.00      APRO  
ATOM   3222  CG2 VAL A 202      10.295  -0.300   2.267  0.00  0.00      APRO C
ATOM   3223 HG21 VAL A 202       9.626  -1.019   2.786  0.00  0.00      APRO  
ATOM   3224 HG22 VAL A 202       9.696   0.591   1.980  0.00  0.00      APRO  
ATOM   3225 HG23 VAL A 202      10.658  -0.790   1.340  0.00  0.00      APRO  
ATOM   3226  C   VAL A 202      13.371   1.722   3.370  0.00  0.00      APRO C
ATOM   3227  O   VAL A 202      13.237   2.844   3.857  0.00  0.00      APRO O
ATOM   3228  N   LEU A 203      14.503   1.017   3.573  0.00  0.00      APRO N
ATOM   3229  HN  LEU A 203      14.610   0.073   3.268  0.00  0.00      APRO  
ATOM   3230  CA  LEU A 203      15.671   1.562   4.253  0.00  0.00      APRO C
ATOM   3231  HA  LEU A 203      15.331   1.895   5.225  0.00  0.00      APRO  
ATOM   3232  CB  LEU A 203      16.739   0.449   4.413  0.00  0.00      APRO C
ATOM   3233  HB1 LEU A 203      16.278  -0.365   5.018  0.00  0.00      APRO  
ATOM   3234  HB2 LEU A 203      16.953   0.007   3.415  0.00  0.00      APRO  
ATOM   3235  CG  LEU A 203      18.065   0.859   5.096  0.00  0.00      APRO C
ATOM   3236  HG  LEU A 203      18.532   1.619   4.424  0.00  0.00      APRO  
ATOM   3237  CD1 LEU A 203      17.850   1.463   6.492  0.00  0.00      APRO C
ATOM   3238 HD11 LEU A 203      18.825   1.700   6.969  0.00  0.00      APRO  
ATOM   3239 HD12 LEU A 203      17.257   2.400   6.426  0.00  0.00      APRO  
ATOM   3240 HD13 LEU A 203      17.307   0.750   7.149  0.00  0.00      APRO  
ATOM   3241  CD2 LEU A 203      19.010  -0.350   5.176  0.00  0.00      APRO C
ATOM   3242 HD21 LEU A 203      19.972  -0.057   5.649  0.00  0.00      APRO  
ATOM   3243 HD22 LEU A 203      18.574  -1.171   5.780  0.00  0.00      APRO  
ATOM   3244 HD23 LEU A 203      19.228  -0.741   4.159  0.00  0.00      APRO  
ATOM   3245  C   LEU A 203      16.242   2.781   3.521  0.00  0.00      APRO C
ATOM   3246  O   LEU A 203      16.569   3.801   4.122  0.00  0.00      APRO O
ATOM   3247  N   GLY A 204      16.302   2.721   2.174  0.00  0.00      APRO N
ATOM   3248  HN  GLY A 204      16.043   1.875   1.710  0.00  0.00      APRO  
ATOM   3249  CA  GLY A 204      16.724   3.813   1.304  0.00  0.00      APRO C
ATOM   3250  HA1 GLY A 204      16.714   3.392   0.308  0.00  0.00      APRO  
ATOM   3251  HA2 GLY A 204      17.707   4.091   1.659  0.00  0.00      APRO  
ATOM   3252  C   GLY A 204      15.864   5.055   1.295  0.00  0.00      APRO C
ATOM   3253  O   GLY A 204      16.352   6.138   0.982  0.00  0.00      APRO O
ATOM   3254  N   LEU A 205      14.561   4.952   1.625  0.00  0.00      APRO N
ATOM   3255  HN  LEU A 205      14.079   4.080   1.672  0.00  0.00      APRO  
ATOM   3256  CA  LEU A 205      13.738   6.108   1.944  0.00  0.00      APRO C
ATOM   3257  HA  LEU A 205      13.874   6.810   1.131  0.00  0.00      APRO  
ATOM   3258  CB  LEU A 205      12.253   5.710   2.157  0.00  0.00      APRO C
ATOM   3259  HB1 LEU A 205      12.244   4.822   2.830  0.00  0.00      APRO  
ATOM   3260  HB2 LEU A 205      11.737   6.523   2.713  0.00  0.00      APRO  
ATOM   3261  CG  LEU A 205      11.468   5.360   0.881  0.00  0.00      APRO C
ATOM   3262  HG  LEU A 205      12.103   4.692   0.250  0.00  0.00      APRO  
ATOM   3263  CD1 LEU A 205      10.172   4.634   1.273  0.00  0.00      APRO C
ATOM   3264 HD11 LEU A 205       9.562   4.412   0.372  0.00  0.00      APRO  
ATOM   3265 HD12 LEU A 205      10.400   3.675   1.785  0.00  0.00      APRO  
ATOM   3266 HD13 LEU A 205       9.563   5.261   1.958  0.00  0.00      APRO  
ATOM   3267  CD2 LEU A 205      11.138   6.617   0.061  0.00  0.00      APRO C
ATOM   3268 HD21 LEU A 205      10.588   6.341  -0.865  0.00  0.00      APRO  
ATOM   3269 HD22 LEU A 205      10.502   7.323   0.632  0.00  0.00      APRO  
ATOM   3270 HD23 LEU A 205      12.071   7.145  -0.234  0.00  0.00      APRO  
ATOM   3271  C   LEU A 205      14.185   6.796   3.225  0.00  0.00      APRO C
ATOM   3272  O   LEU A 205      14.374   8.011   3.257  0.00  0.00      APRO O
ATOM   3273  N   VAL A 206      14.385   6.017   4.311  0.00  0.00      APRO N
ATOM   3274  HN  VAL A 206      14.302   5.024   4.280  0.00  0.00      APRO  
ATOM   3275  CA  VAL A 206      14.738   6.552   5.620  0.00  0.00      APRO C
ATOM   3276  HA  VAL A 206      14.024   7.335   5.842  0.00  0.00      APRO  
ATOM   3277  CB  VAL A 206      14.610   5.520   6.741  0.00  0.00      APRO C
ATOM   3278  HB  VAL A 206      15.408   4.753   6.586  0.00  0.00      APRO  
ATOM   3279  CG1 VAL A 206      14.810   6.196   8.114  0.00  0.00      APRO C
ATOM   3280 HG11 VAL A 206      14.679   5.455   8.932  0.00  0.00      APRO  
ATOM   3281 HG12 VAL A 206      15.829   6.623   8.216  0.00  0.00      APRO  
ATOM   3282 HG13 VAL A 206      14.067   7.008   8.264  0.00  0.00      APRO  
ATOM   3283  CG2 VAL A 206      13.211   4.872   6.706  0.00  0.00      APRO C
ATOM   3284 HG21 VAL A 206      13.092   4.149   7.541  0.00  0.00      APRO  
ATOM   3285 HG22 VAL A 206      12.419   5.647   6.799  0.00  0.00      APRO  
ATOM   3286 HG23 VAL A 206      13.048   4.319   5.758  0.00  0.00      APRO  
ATOM   3287  C   VAL A 206      16.120   7.179   5.632  0.00  0.00      APRO C
ATOM   3288  O   VAL A 206      16.275   8.318   6.059  0.00  0.00      APRO O
ATOM   3289  N   VAL A 207      17.145   6.498   5.067  0.00  0.00      APRO N
ATOM   3290  HN  VAL A 207      17.038   5.597   4.655  0.00  0.00      APRO  
ATOM   3291  CA  VAL A 207      18.506   7.029   5.013  0.00  0.00      APRO C
ATOM   3292  HA  VAL A 207      18.802   7.243   6.032  0.00  0.00      APRO  
ATOM   3293  CB  VAL A 207      19.510   6.031   4.432  0.00  0.00      APRO C
ATOM   3294  HB  VAL A 207      19.188   5.798   3.387  0.00  0.00      APRO  
ATOM   3295  CG1 VAL A 207      20.917   6.663   4.412  0.00  0.00      APRO C
ATOM   3296 HG11 VAL A 207      21.662   5.933   4.028  0.00  0.00      APRO  
ATOM   3297 HG12 VAL A 207      20.957   7.554   3.752  0.00  0.00      APRO  
ATOM   3298 HG13 VAL A 207      21.227   6.964   5.436  0.00  0.00      APRO  
ATOM   3299  CG2 VAL A 207      19.554   4.765   5.307  0.00  0.00      APRO C
ATOM   3300 HG21 VAL A 207      20.308   4.046   4.921  0.00  0.00      APRO  
ATOM   3301 HG22 VAL A 207      19.822   5.023   6.354  0.00  0.00      APRO  
ATOM   3302 HG23 VAL A 207      18.572   4.248   5.316  0.00  0.00      APRO  
ATOM   3303  C   VAL A 207      18.582   8.334   4.231  0.00  0.00      APRO C
ATOM   3304  O   VAL A 207      19.168   9.317   4.677  0.00  0.00      APRO O
ATOM   3305  N   ARG A 208      17.911   8.418   3.061  0.00  0.00      APRO N
ATOM   3306  HN  ARG A 208      17.435   7.637   2.665  0.00  0.00      APRO  
ATOM   3307  CA  ARG A 208      17.851   9.664   2.317  0.00  0.00      APRO C
ATOM   3308  HA  ARG A 208      18.873   9.984   2.151  0.00  0.00      APRO  
ATOM   3309  CB  ARG A 208      17.245   9.476   0.903  0.00  0.00      APRO C
ATOM   3310  HB1 ARG A 208      16.467   8.681   0.997  0.00  0.00      APRO  
ATOM   3311  HB2 ARG A 208      16.703  10.400   0.604  0.00  0.00      APRO  
ATOM   3312  CG  ARG A 208      18.326   9.050  -0.112  0.00  0.00      APRO C
ATOM   3313  HG1 ARG A 208      19.220   9.696   0.031  0.00  0.00      APRO  
ATOM   3314  HG2 ARG A 208      18.662   8.016   0.130  0.00  0.00      APRO  
ATOM   3315  CD  ARG A 208      17.869   9.050  -1.574  0.00  0.00      APRO C
ATOM   3316  HD1 ARG A 208      17.126   9.865  -1.730  0.00  0.00      APRO  
ATOM   3317  HD2 ARG A 208      18.725   9.210  -2.270  0.00  0.00      APRO  
ATOM   3318  NE  ARG A 208      17.265   7.708  -1.852  0.00  0.00      APRO N
ATOM   3319  HE  ARG A 208      16.316   7.627  -1.528  0.00  0.00      APRO  
ATOM   3320  CZ  ARG A 208      17.898   6.698  -2.468  0.00  0.00      APRO C
ATOM   3321  NH1 ARG A 208      19.103   6.816  -3.011  0.00  0.00      APRO N
ATOM   3322 HH11 ARG A 208      19.523   6.050  -3.478  0.00  0.00      APRO  
ATOM   3323 HH12 ARG A 208      19.489   7.741  -3.039  0.00  0.00      APRO  
ATOM   3324  NH2 ARG A 208      17.303   5.514  -2.525  0.00  0.00      APRO N
ATOM   3325 HH21 ARG A 208      17.788   4.735  -2.897  0.00  0.00      APRO  
ATOM   3326 HH22 ARG A 208      16.469   5.406  -2.000  0.00  0.00      APRO  
ATOM   3327  C   ARG A 208      17.155  10.798   3.058  0.00  0.00      APRO C
ATOM   3328  O   ARG A 208      17.636  11.927   3.034  0.00  0.00      APRO O
ATOM   3329  N   ARG A 209      16.040  10.537   3.772  0.00  0.00      APRO N
ATOM   3330  HN  ARG A 209      15.605   9.640   3.759  0.00  0.00      APRO  
ATOM   3331  CA  ARG A 209      15.412  11.555   4.601  0.00  0.00      APRO C
ATOM   3332  HA  ARG A 209      15.206  12.407   3.964  0.00  0.00      APRO  
ATOM   3333  CB  ARG A 209      14.078  11.036   5.199  0.00  0.00      APRO C
ATOM   3334  HB1 ARG A 209      13.419  10.790   4.332  0.00  0.00      APRO  
ATOM   3335  HB2 ARG A 209      14.257  10.075   5.730  0.00  0.00      APRO  
ATOM   3336  CG  ARG A 209      13.324  12.034   6.112  0.00  0.00      APRO C
ATOM   3337  HG1 ARG A 209      12.416  11.532   6.511  0.00  0.00      APRO  
ATOM   3338  HG2 ARG A 209      13.956  12.260   7.001  0.00  0.00      APRO  
ATOM   3339  CD  ARG A 209      12.960  13.386   5.473  0.00  0.00      APRO C
ATOM   3340  HD1 ARG A 209      12.541  14.063   6.253  0.00  0.00      APRO  
ATOM   3341  HD2 ARG A 209      13.851  13.876   5.016  0.00  0.00      APRO  
ATOM   3342  NE  ARG A 209      11.951  13.145   4.388  0.00  0.00      APRO N
ATOM   3343  HE  ARG A 209      12.358  13.118   3.468  0.00  0.00      APRO  
ATOM   3344  CZ  ARG A 209      10.638  12.979   4.595  0.00  0.00      APRO C
ATOM   3345  NH1 ARG A 209      10.090  13.077   5.801  0.00  0.00      APRO N
ATOM   3346 HH11 ARG A 209       9.120  12.924   5.928  0.00  0.00      APRO  
ATOM   3347 HH12 ARG A 209      10.725  13.174   6.571  0.00  0.00      APRO  
ATOM   3348  NH2 ARG A 209       9.838  12.732   3.557  0.00  0.00      APRO N
ATOM   3349 HH21 ARG A 209       8.857  12.694   3.688  0.00  0.00      APRO  
ATOM   3350 HH22 ARG A 209      10.241  12.803   2.654  0.00  0.00      APRO  
ATOM   3351  C   ARG A 209      16.307  12.061   5.731  0.00  0.00      APRO C
ATOM   3352  O   ARG A 209      16.411  13.268   5.949  0.00  0.00      APRO O
ATOM   3353  N   ASP A 210      17.002  11.152   6.448  0.00  0.00      APRO N
ATOM   3354  HN  ASP A 210      16.946  10.170   6.287  0.00  0.00      APRO  
ATOM   3355  CA  ASP A 210      17.906  11.498   7.530  0.00  0.00      APRO C
ATOM   3356  HA  ASP A 210      17.324  12.075   8.239  0.00  0.00      APRO  
ATOM   3357  CB  ASP A 210      18.567  10.220   8.106  0.00  0.00      APRO C
ATOM   3358  HB1 ASP A 210      19.012   9.634   7.277  0.00  0.00      APRO  
ATOM   3359  HB2 ASP A 210      19.374  10.484   8.818  0.00  0.00      APRO  
ATOM   3360  CG  ASP A 210      17.579   9.320   8.815  0.00  0.00      APRO C
ATOM   3361  OD1 ASP A 210      16.425   9.692   9.100  0.00  0.00      APRO O
ATOM   3362  OD2 ASP A 210      17.985   8.220   9.193  0.00  0.00      APRO O
ATOM   3363  C   ASP A 210      19.056  12.387   7.079  0.00  0.00      APRO C
ATOM   3364  O   ASP A 210      19.333  13.427   7.666  0.00  0.00      APRO O
ATOM   3365  N   GLU A 211      19.719  12.023   5.966  0.00  0.00      APRO N
ATOM   3366  HN  GLU A 211      19.483  11.223   5.422  0.00  0.00      APRO  
ATOM   3367  CA  GLU A 211      20.849  12.771   5.454  0.00  0.00      APRO C
ATOM   3368  HA  GLU A 211      21.509  12.973   6.288  0.00  0.00      APRO  
ATOM   3369  CB  GLU A 211      21.672  11.924   4.463  0.00  0.00      APRO C
ATOM   3370  HB1 GLU A 211      21.012  11.653   3.607  0.00  0.00      APRO  
ATOM   3371  HB2 GLU A 211      22.493  12.539   4.032  0.00  0.00      APRO  
ATOM   3372  CG  GLU A 211      22.215  10.651   5.157  0.00  0.00      APRO C
ATOM   3373  HG1 GLU A 211      22.838  10.940   6.023  0.00  0.00      APRO  
ATOM   3374  HG2 GLU A 211      21.385  10.004   5.505  0.00  0.00      APRO  
ATOM   3375  CD  GLU A 211      23.127   9.793   4.298  0.00  0.00      APRO C
ATOM   3376  OE1 GLU A 211      23.341  10.088   3.095  0.00  0.00      APRO O
ATOM   3377  OE2 GLU A 211      23.632   8.787   4.870  0.00  0.00      APRO O
ATOM   3378  C   GLU A 211      20.446  14.112   4.862  0.00  0.00      APRO C
ATOM   3379  O   GLU A 211      21.187  15.091   4.925  0.00  0.00      APRO O
ATOM   3380  N   GLU A 212      19.218  14.231   4.315  0.00  0.00      APRO N
ATOM   3381  HN  GLU A 212      18.620  13.450   4.155  0.00  0.00      APRO  
ATOM   3382  CA  GLU A 212      18.648  15.506   3.907  0.00  0.00      APRO C
ATOM   3383  HA  GLU A 212      19.339  15.968   3.213  0.00  0.00      APRO  
ATOM   3384  CB  GLU A 212      17.291  15.288   3.197  0.00  0.00      APRO C
ATOM   3385  HB1 GLU A 212      17.315  14.291   2.700  0.00  0.00      APRO  
ATOM   3386  HB2 GLU A 212      16.475  15.233   3.952  0.00  0.00      APRO  
ATOM   3387  CG  GLU A 212      16.936  16.354   2.136  0.00  0.00      APRO C
ATOM   3388  HG1 GLU A 212      16.888  17.349   2.615  0.00  0.00      APRO  
ATOM   3389  HG2 GLU A 212      17.692  16.375   1.326  0.00  0.00      APRO  
ATOM   3390  CD  GLU A 212      15.553  16.071   1.552  0.00  0.00      APRO C
ATOM   3391  OE1 GLU A 212      14.550  16.380   2.245  0.00  0.00      APRO O
ATOM   3392  OE2 GLU A 212      15.487  15.514   0.427  0.00  0.00      APRO O
ATOM   3393  C   GLU A 212      18.478  16.464   5.082  0.00  0.00      APRO C
ATOM   3394  O   GLU A 212      18.803  17.645   4.997  0.00  0.00      APRO O
ATOM   3395  N   ILE A 213      18.021  15.947   6.245  0.00  0.00      APRO N
ATOM   3396  HN  ILE A 213      17.687  15.008   6.295  0.00  0.00      APRO  
ATOM   3397  CA  ILE A 213      17.965  16.670   7.511  0.00  0.00      APRO C
ATOM   3398  HA  ILE A 213      17.441  17.593   7.297  0.00  0.00      APRO  
ATOM   3399  CB  ILE A 213      17.182  15.860   8.550  0.00  0.00      APRO C
ATOM   3400  HB  ILE A 213      17.609  14.827   8.480  0.00  0.00      APRO  
ATOM   3401  CG2 ILE A 213      17.300  16.465   9.969  0.00  0.00      APRO C
ATOM   3402 HG21 ILE A 213      16.859  15.781  10.723  0.00  0.00      APRO  
ATOM   3403 HG22 ILE A 213      18.363  16.627  10.243  0.00  0.00      APRO  
ATOM   3404 HG23 ILE A 213      16.769  17.438  10.031  0.00  0.00      APRO  
ATOM   3405  CG1 ILE A 213      15.700  15.775   8.119  0.00  0.00      APRO C
ATOM   3406 HG11 ILE A 213      15.281  16.800   8.005  0.00  0.00      APRO  
ATOM   3407 HG12 ILE A 213      15.642  15.283   7.121  0.00  0.00      APRO  
ATOM   3408  CD  ILE A 213      14.809  14.981   9.089  0.00  0.00      APRO  
ATOM   3409  HD1 ILE A 213      13.773  14.911   8.691  0.00  0.00      APRO  
ATOM   3410  HD2 ILE A 213      15.200  13.950   9.226  0.00  0.00      APRO  
ATOM   3411  HD3 ILE A 213      14.762  15.476  10.082  0.00  0.00      APRO  
ATOM   3412  C   ILE A 213      19.347  17.058   8.035  0.00  0.00      APRO C
ATOM   3413  O   ILE A 213      19.567  18.205   8.414  0.00  0.00      APRO O
ATOM   3414  N   GLU A 214      20.333  16.131   8.017  0.00  0.00      APRO N
ATOM   3415  HN  GLU A 214      20.161  15.198   7.713  0.00  0.00      APRO  
ATOM   3416  CA  GLU A 214      21.713  16.378   8.425  0.00  0.00      APRO C
ATOM   3417  HA  GLU A 214      21.679  16.749   9.442  0.00  0.00      APRO  
ATOM   3418  CB  GLU A 214      22.537  15.058   8.428  0.00  0.00      APRO C
ATOM   3419  HB1 GLU A 214      22.447  14.590   7.420  0.00  0.00      APRO  
ATOM   3420  HB2 GLU A 214      23.618  15.288   8.562  0.00  0.00      APRO  
ATOM   3421  CG  GLU A 214      22.072  14.036   9.506  0.00  0.00      APRO C
ATOM   3422  HG1 GLU A 214      22.360  14.401  10.509  0.00  0.00      APRO  
ATOM   3423  HG2 GLU A 214      20.974  13.894   9.471  0.00  0.00      APRO  
ATOM   3424  CD  GLU A 214      22.715  12.648   9.399  0.00  0.00      APRO C
ATOM   3425  OE1 GLU A 214      23.937  12.579   9.121  0.00  0.00      APRO O
ATOM   3426  OE2 GLU A 214      21.994  11.637   9.640  0.00  0.00      APRO O
ATOM   3427  C   GLU A 214      22.428  17.432   7.581  0.00  0.00      APRO C
ATOM   3428  O   GLU A 214      23.169  18.264   8.097  0.00  0.00      APRO O
ATOM   3429  N   ASN A 215      22.193  17.452   6.253  0.00  0.00      APRO N
ATOM   3430  HN  ASN A 215      21.559  16.823   5.805  0.00  0.00      APRO  
ATOM   3431  CA  ASN A 215      22.844  18.392   5.356  0.00  0.00      APRO C
ATOM   3432  HA  ASN A 215      23.762  18.674   5.860  0.00  0.00      APRO  
ATOM   3433  CB  ASN A 215      23.053  17.754   3.957  0.00  0.00      APRO C
ATOM   3434  HB1 ASN A 215      22.077  17.339   3.623  0.00  0.00      APRO  
ATOM   3435  HB2 ASN A 215      23.355  18.527   3.222  0.00  0.00      APRO  
ATOM   3436  CG  ASN A 215      24.074  16.624   4.021  0.00  0.00      APRO C
ATOM   3437  OD1 ASN A 215      25.190  16.787   4.503  0.00  0.00      APRO O
ATOM   3438  ND2 ASN A 215      23.710  15.447   3.459  0.00  0.00      APRO N
ATOM   3439 HD21 ASN A 215      24.364  14.697   3.504  0.00  0.00      APRO  
ATOM   3440 HD22 ASN A 215      22.808  15.348   3.050  0.00  0.00      APRO  
ATOM   3441  C   ASN A 215      22.028  19.665   5.135  0.00  0.00      APRO C
ATOM   3442  O   ASN A 215      22.403  20.520   4.335  0.00  0.00      APRO O
ATOM   3443  N   PHE A 216      20.881  19.833   5.819  0.00  0.00      APRO N
ATOM   3444  HN  PHE A 216      20.543  19.165   6.480  0.00  0.00      APRO  
ATOM   3445  CA  PHE A 216      20.034  21.000   5.657  0.00  0.00      APRO C
ATOM   3446  HA  PHE A 216      19.926  21.127   4.587  0.00  0.00      APRO  
ATOM   3447  CB  PHE A 216      18.650  20.762   6.320  0.00  0.00      APRO C
ATOM   3448  HB1 PHE A 216      18.243  19.787   5.973  0.00  0.00      APRO  
ATOM   3449  HB2 PHE A 216      18.741  20.703   7.426  0.00  0.00      APRO  
ATOM   3450  CG  PHE A 216      17.644  21.815   5.939  0.00  0.00      APRO C
ATOM   3451  CD1 PHE A 216      16.930  21.712   4.735  0.00  0.00      APRO C
ATOM   3452  HD1 PHE A 216      17.107  20.871   4.078  0.00  0.00      APRO  
ATOM   3453  CE1 PHE A 216      15.996  22.693   4.376  0.00  0.00      APRO C
ATOM   3454  HE1 PHE A 216      15.444  22.601   3.451  0.00  0.00      APRO  
ATOM   3455  CZ  PHE A 216      15.777  23.786   5.222  0.00  0.00      APRO C
ATOM   3456  HZ  PHE A 216      15.053  24.540   4.946  0.00  0.00      APRO  
ATOM   3457  CD2 PHE A 216      17.414  22.917   6.779  0.00  0.00      APRO C
ATOM   3458  HD2 PHE A 216      17.974  23.022   7.698  0.00  0.00      APRO  
ATOM   3459  CE2 PHE A 216      16.482  23.901   6.425  0.00  0.00      APRO C
ATOM   3460  HE2 PHE A 216      16.313  24.743   7.081  0.00  0.00      APRO  
ATOM   3461  C   PHE A 216      20.658  22.284   6.200  0.00  0.00      APRO C
ATOM   3462  O   PHE A 216      21.046  22.376   7.362  0.00  0.00      APRO O
ATOM   3463  N   VAL A 217      20.704  23.343   5.369  0.00  0.00      APRO N
ATOM   3464  HN  VAL A 217      20.465  23.289   4.403  0.00  0.00      APRO  
ATOM   3465  CA  VAL A 217      21.108  24.662   5.814  0.00  0.00      APRO C
ATOM   3466  HA  VAL A 217      21.391  24.600   6.857  0.00  0.00      APRO  
ATOM   3467  CB  VAL A 217      22.340  25.222   5.102  0.00  0.00      APRO C
ATOM   3468  HB  VAL A 217      22.513  26.256   5.490  0.00  0.00      APRO  
ATOM   3469  CG1 VAL A 217      23.544  24.318   5.436  0.00  0.00      APRO C
ATOM   3470 HG11 VAL A 217      24.452  24.673   4.903  0.00  0.00      APRO  
ATOM   3471 HG12 VAL A 217      23.774  24.326   6.522  0.00  0.00      APRO  
ATOM   3472 HG13 VAL A 217      23.348  23.271   5.121  0.00  0.00      APRO  
ATOM   3473  CG2 VAL A 217      22.154  25.316   3.575  0.00  0.00      APRO C
ATOM   3474 HG21 VAL A 217      23.081  25.688   3.089  0.00  0.00      APRO  
ATOM   3475 HG22 VAL A 217      21.912  24.318   3.149  0.00  0.00      APRO  
ATOM   3476 HG23 VAL A 217      21.333  26.015   3.312  0.00  0.00      APRO  
ATOM   3477  C   VAL A 217      19.917  25.597   5.720  0.00  0.00      APRO C
ATOM   3478  O   VAL A 217      19.288  25.775   4.675  0.00  0.00      APRO O
ATOM   3479  N   ALA A 218      19.529  26.187   6.869  0.00  0.00      APRO N
ATOM   3480  HN  ALA A 218      19.981  25.986   7.737  0.00  0.00      APRO  
ATOM   3481  CA  ALA A 218      18.446  27.143   6.940  0.00  0.00      APRO C
ATOM   3482  HA  ALA A 218      17.551  26.712   6.506  0.00  0.00      APRO  
ATOM   3483  CB  ALA A 218      18.064  27.446   8.400  0.00  0.00      APRO C
ATOM   3484  HB1 ALA A 218      17.818  26.498   8.925  0.00  0.00      APRO  
ATOM   3485  HB2 ALA A 218      18.907  27.928   8.942  0.00  0.00      APRO  
ATOM   3486  HB3 ALA A 218      17.177  28.113   8.461  0.00  0.00      APRO  
ATOM   3487  C   ALA A 218      18.726  28.424   6.164  0.00  0.00      APRO C
ATOM   3488  O   ALA A 218      19.853  28.906   6.084  0.00  0.00      APRO O
ATOM   3489  N   LYS A 219      17.680  28.976   5.533  0.00  0.00      APRO N
ATOM   3490  HN  LYS A 219      16.747  28.650   5.676  0.00  0.00      APRO  
ATOM   3491  CA  LYS A 219      17.810  30.072   4.606  0.00  0.00      APRO C
ATOM   3492  HA  LYS A 219      18.765  30.553   4.781  0.00  0.00      APRO  
ATOM   3493  CB  LYS A 219      17.662  29.528   3.159  0.00  0.00      APRO C
ATOM   3494  HB1 LYS A 219      18.421  28.721   3.033  0.00  0.00      APRO  
ATOM   3495  HB2 LYS A 219      16.667  29.040   3.055  0.00  0.00      APRO  
ATOM   3496  CG  LYS A 219      17.860  30.556   2.033  0.00  0.00      APRO C
ATOM   3497  HG1 LYS A 219      17.063  31.331   2.103  0.00  0.00      APRO  
ATOM   3498  HG2 LYS A 219      18.837  31.071   2.180  0.00  0.00      APRO  
ATOM   3499  CD  LYS A 219      17.807  29.923   0.626  0.00  0.00      APRO C
ATOM   3500  HD1 LYS A 219      18.175  30.673  -0.111  0.00  0.00      APRO  
ATOM   3501  HD2 LYS A 219      18.514  29.061   0.606  0.00  0.00      APRO  
ATOM   3502  CE  LYS A 219      16.404  29.447   0.234  0.00  0.00      APRO C
ATOM   3503  HE1 LYS A 219      16.073  28.620   0.900  0.00  0.00      APRO  
ATOM   3504  HE2 LYS A 219      15.671  30.280   0.317  0.00  0.00      APRO  
ATOM   3505  NZ  LYS A 219      16.360  28.946  -1.159  0.00  0.00      APRO N
ATOM   3506  HZ1 LYS A 219      15.397  28.630  -1.394  0.00  0.00      APRO  
ATOM   3507  HZ2 LYS A 219      16.642  29.706  -1.810  0.00  0.00      APRO  
ATOM   3508  HZ3 LYS A 219      17.019  28.147  -1.260  0.00  0.00      APRO  
ATOM   3509  C   LYS A 219      16.734  31.086   4.902  0.00  0.00      APRO C
ATOM   3510  O   LYS A 219      15.544  30.762   4.918  0.00  0.00      APRO O
ATOM   3511  N   ASP A 220      17.134  32.342   5.162  0.00  0.00      APRO N
ATOM   3512  HN  ASP A 220      18.092  32.593   5.272  0.00  0.00      APRO  
ATOM   3513  CA  ASP A 220      16.238  33.464   5.312  0.00  0.00      APRO C
ATOM   3514  HA  ASP A 220      15.520  33.174   6.071  0.00  0.00      APRO  
ATOM   3515  CB  ASP A 220      17.008  34.727   5.753  0.00  0.00      APRO C
ATOM   3516  HB1 ASP A 220      17.713  35.023   4.951  0.00  0.00      APRO  
ATOM   3517  HB2 ASP A 220      16.309  35.568   5.931  0.00  0.00      APRO  
ATOM   3518  CG  ASP A 220      17.785  34.404   7.010  0.00  0.00      APRO C
ATOM   3519  OD1 ASP A 220      19.017  34.178   6.880  0.00  0.00      APRO O
ATOM   3520  OD2 ASP A 220      17.147  34.323   8.089  0.00  0.00      APRO O
ATOM   3521  C   ASP A 220      15.442  33.777   4.051  0.00  0.00      APRO C
ATOM   3522  O   ASP A 220      15.920  33.670   2.919  0.00  0.00      APRO O
ATOM   3523  N   PHE A 221      14.182  34.188   4.237  0.00  0.00      APRO N
ATOM   3524  HN  PHE A 221      13.736  34.184   5.131  0.00  0.00      APRO  
ATOM   3525  CA  PHE A 221      13.359  34.672   3.163  0.00  0.00      APRO C
ATOM   3526  HA  PHE A 221      13.999  35.256   2.513  0.00  0.00      APRO  
ATOM   3527  CB  PHE A 221      12.745  33.547   2.280  0.00  0.00      APRO C
ATOM   3528  HB1 PHE A 221      12.311  34.001   1.362  0.00  0.00      APRO  
ATOM   3529  HB2 PHE A 221      13.524  32.826   1.952  0.00  0.00      APRO  
ATOM   3530  CG  PHE A 221      11.616  32.773   2.916  0.00  0.00      APRO C
ATOM   3531  CD1 PHE A 221      10.289  33.047   2.540  0.00  0.00      APRO C
ATOM   3532  HD1 PHE A 221      10.083  33.860   1.858  0.00  0.00      APRO  
ATOM   3533  CE1 PHE A 221       9.233  32.284   3.043  0.00  0.00      APRO C
ATOM   3534  HE1 PHE A 221       8.220  32.487   2.725  0.00  0.00      APRO  
ATOM   3535  CZ  PHE A 221       9.489  31.253   3.954  0.00  0.00      APRO C
ATOM   3536  HZ  PHE A 221       8.674  30.658   4.340  0.00  0.00      APRO  
ATOM   3537  CD2 PHE A 221      11.862  31.743   3.839  0.00  0.00      APRO C
ATOM   3538  HD2 PHE A 221      12.872  31.544   4.170  0.00  0.00      APRO  
ATOM   3539  CE2 PHE A 221      10.804  30.985   4.358  0.00  0.00      APRO C
ATOM   3540  HE2 PHE A 221      11.005  30.196   5.070  0.00  0.00      APRO  
ATOM   3541  C   PHE A 221      12.312  35.611   3.715  0.00  0.00      APRO C
ATOM   3542  O   PHE A 221      12.062  35.681   4.919  0.00  0.00      APRO O
ATOM   3543  N   PHE A 222      11.701  36.399   2.820  0.00  0.00      APRO N
ATOM   3544  HN  PHE A 222      11.792  36.284   1.832  0.00  0.00      APRO  
ATOM   3545  CA  PHE A 222      10.851  37.492   3.217  0.00  0.00      APRO C
ATOM   3546  HA  PHE A 222      10.595  37.332   4.257  0.00  0.00      APRO  
ATOM   3547  CB  PHE A 222      11.535  38.875   2.996  0.00  0.00      APRO C
ATOM   3548  HB1 PHE A 222      11.633  39.062   1.904  0.00  0.00      APRO  
ATOM   3549  HB2 PHE A 222      10.918  39.698   3.415  0.00  0.00      APRO  
ATOM   3550  CG  PHE A 222      12.920  38.869   3.592  0.00  0.00      APRO C
ATOM   3551  CD1 PHE A 222      14.031  38.536   2.793  0.00  0.00      APRO C
ATOM   3552  HD1 PHE A 222      13.900  38.387   1.730  0.00  0.00      APRO  
ATOM   3553  CE1 PHE A 222      15.303  38.389   3.360  0.00  0.00      APRO C
ATOM   3554  HE1 PHE A 222      16.143  38.112   2.739  0.00  0.00      APRO  
ATOM   3555  CZ  PHE A 222      15.484  38.607   4.728  0.00  0.00      APRO C
ATOM   3556  HZ  PHE A 222      16.464  38.500   5.172  0.00  0.00      APRO  
ATOM   3557  CD2 PHE A 222      13.116  39.097   4.963  0.00  0.00      APRO C
ATOM   3558  HD2 PHE A 222      12.275  39.347   5.595  0.00  0.00      APRO  
ATOM   3559  CE2 PHE A 222      14.394  38.975   5.522  0.00  0.00      APRO C
ATOM   3560  HE2 PHE A 222      14.541  39.165   6.576  0.00  0.00      APRO  
ATOM   3561  C   PHE A 222       9.563  37.438   2.430  0.00  0.00      APRO C
ATOM   3562  O   PHE A 222       9.504  36.960   1.298  0.00  0.00      APRO O
ATOM   3563  N   GLU A 223       8.487  37.962   3.023  0.00  0.00      APRO N
ATOM   3564  HN  GLU A 223       8.506  38.305   3.958  0.00  0.00      APRO  
ATOM   3565  CA  GLU A 223       7.202  38.084   2.380  0.00  0.00      APRO C
ATOM   3566  HA  GLU A 223       7.317  38.210   1.311  0.00  0.00      APRO  
ATOM   3567  CB  GLU A 223       6.321  36.812   2.582  0.00  0.00      APRO C
ATOM   3568  HB1 GLU A 223       5.297  37.035   2.204  0.00  0.00      APRO  
ATOM   3569  HB2 GLU A 223       6.706  35.982   1.948  0.00  0.00      APRO  
ATOM   3570  CG  GLU A 223       6.202  36.320   4.047  0.00  0.00      APRO C
ATOM   3571  HG1 GLU A 223       7.205  36.292   4.510  0.00  0.00      APRO  
ATOM   3572  HG2 GLU A 223       5.546  36.989   4.639  0.00  0.00      APRO  
ATOM   3573  CD  GLU A 223       5.665  34.907   4.159  0.00  0.00      APRO C
ATOM   3574  OE1 GLU A 223       6.383  33.977   3.697  0.00  0.00      APRO O
ATOM   3575  OE2 GLU A 223       4.595  34.687   4.777  0.00  0.00      APRO O
ATOM   3576  C   GLU A 223       6.604  39.371   2.924  0.00  0.00      APRO C
ATOM   3577  O   GLU A 223       6.946  39.814   4.020  0.00  0.00      APRO O
ATOM   3578  N   VAL A 224       5.758  40.075   2.143  0.00  0.00      APRO N
ATOM   3579  HN  VAL A 224       5.414  39.751   1.265  0.00  0.00      APRO  
ATOM   3580  CA  VAL A 224       5.270  41.397   2.533  0.00  0.00      APRO C
ATOM   3581  HA  VAL A 224       5.757  41.686   3.456  0.00  0.00      APRO  
ATOM   3582  CB  VAL A 224       5.501  42.490   1.485  0.00  0.00      APRO C
ATOM   3583  HB  VAL A 224       5.029  42.148   0.531  0.00  0.00      APRO  
ATOM   3584  CG1 VAL A 224       4.851  43.826   1.914  0.00  0.00      APRO C
ATOM   3585 HG11 VAL A 224       5.062  44.616   1.162  0.00  0.00      APRO  
ATOM   3586 HG12 VAL A 224       3.748  43.736   1.999  0.00  0.00      APRO  
ATOM   3587 HG13 VAL A 224       5.257  44.165   2.891  0.00  0.00      APRO  
ATOM   3588  CG2 VAL A 224       7.013  42.708   1.294  0.00  0.00      APRO C
ATOM   3589 HG21 VAL A 224       7.203  43.525   0.566  0.00  0.00      APRO  
ATOM   3590 HG22 VAL A 224       7.493  42.980   2.259  0.00  0.00      APRO  
ATOM   3591 HG23 VAL A 224       7.505  41.792   0.906  0.00  0.00      APRO  
ATOM   3592  C   VAL A 224       3.794  41.298   2.813  0.00  0.00      APRO C
ATOM   3593  O   VAL A 224       3.002  40.926   1.947  0.00  0.00      APRO O
ATOM   3594  N   LYS A 225       3.391  41.649   4.049  0.00  0.00      APRO N
ATOM   3595  HN  LYS A 225       4.036  41.852   4.785  0.00  0.00      APRO  
ATOM   3596  CA  LYS A 225       1.997  41.760   4.408  0.00  0.00      APRO C
ATOM   3597  HA  LYS A 225       1.431  41.154   3.711  0.00  0.00      APRO  
ATOM   3598  CB  LYS A 225       1.696  41.287   5.850  0.00  0.00      APRO C
ATOM   3599  HB1 LYS A 225       2.404  41.821   6.525  0.00  0.00      APRO  
ATOM   3600  HB2 LYS A 225       0.675  41.626   6.137  0.00  0.00      APRO  
ATOM   3601  CG  LYS A 225       1.854  39.775   6.032  0.00  0.00      APRO C
ATOM   3602  HG1 LYS A 225       1.204  39.249   5.296  0.00  0.00      APRO  
ATOM   3603  HG2 LYS A 225       2.908  39.491   5.807  0.00  0.00      APRO  
ATOM   3604  CD  LYS A 225       1.470  39.327   7.449  0.00  0.00      APRO C
ATOM   3605  HD1 LYS A 225       2.080  39.907   8.179  0.00  0.00      APRO  
ATOM   3606  HD2 LYS A 225       0.402  39.595   7.620  0.00  0.00      APRO  
ATOM   3607  CE  LYS A 225       1.671  37.827   7.666  0.00  0.00      APRO C
ATOM   3608  HE1 LYS A 225       0.904  37.246   7.107  0.00  0.00      APRO  
ATOM   3609  HE2 LYS A 225       2.677  37.512   7.312  0.00  0.00      APRO  
ATOM   3610  NZ  LYS A 225       1.551  37.514   9.106  0.00  0.00      APRO N
ATOM   3611  HZ1 LYS A 225       1.685  36.494   9.261  0.00  0.00      APRO  
ATOM   3612  HZ2 LYS A 225       2.272  38.042   9.637  0.00  0.00      APRO  
ATOM   3613  HZ3 LYS A 225       0.607  37.792   9.443  0.00  0.00      APRO  
ATOM   3614  C   LYS A 225       1.528  43.189   4.248  0.00  0.00      APRO C
ATOM   3615  O   LYS A 225       2.247  44.150   4.513  0.00  0.00      APRO O
ATOM   3616  N   ALA A 226       0.278  43.340   3.798  0.00  0.00      APRO N
ATOM   3617  HN  ALA A 226      -0.235  42.552   3.459  0.00  0.00      APRO  
ATOM   3618  CA  ALA A 226      -0.421  44.594   3.758  0.00  0.00      APRO C
ATOM   3619  HA  ALA A 226       0.193  45.420   4.100  0.00  0.00      APRO  
ATOM   3620  CB  ALA A 226      -0.956  44.844   2.334  0.00  0.00      APRO C
ATOM   3621  HB1 ALA A 226      -0.104  44.968   1.632  0.00  0.00      APRO  
ATOM   3622  HB2 ALA A 226      -1.568  43.985   1.981  0.00  0.00      APRO  
ATOM   3623  HB3 ALA A 226      -1.577  45.765   2.286  0.00  0.00      APRO  
ATOM   3624  C   ALA A 226      -1.578  44.493   4.725  0.00  0.00      APRO C
ATOM   3625  O   ALA A 226      -2.431  43.614   4.599  0.00  0.00      APRO O
ATOM   3626  N   HSE A 227      -1.629  45.381   5.732  0.00  0.00      APRO N
ATOM   3627  HN  HSE A 227      -0.915  46.064   5.884  0.00  0.00      APRO  
ATOM   3628  CA  HSE A 227      -2.716  45.432   6.686  0.00  0.00      APRO C
ATOM   3629  HA  HSE A 227      -3.130  44.435   6.774  0.00  0.00      APRO  
ATOM   3630  CB  HSE A 227      -2.251  45.951   8.069  0.00  0.00      APRO C
ATOM   3631  HB1 HSE A 227      -1.726  46.918   7.912  0.00  0.00      APRO  
ATOM   3632  HB2 HSE A 227      -3.138  46.162   8.703  0.00  0.00      APRO  
ATOM   3633  ND1 HSE A 227       0.047  45.057   8.499  0.00  0.00      APRO N
ATOM   3634  CG  HSE A 227      -1.308  45.009   8.768  0.00  0.00      APRO C
ATOM   3635  CE1 HSE A 227       0.582  44.096   9.229  0.00  0.00      APRO C
ATOM   3636  HE1 HSE A 227       1.647  43.850   9.247  0.00  0.00      APRO  
ATOM   3637  NE2 HSE A 227      -0.353  43.439   9.955  0.00  0.00      APRO N
ATOM   3638  HE2 HSE A 227      -0.205  42.666  10.571  0.00  0.00      APRO  
ATOM   3639  CD2 HSE A 227      -1.571  44.020   9.664  0.00  0.00      APRO C
ATOM   3640  HD2 HSE A 227      -2.513  43.701  10.088  0.00  0.00      APRO  
ATOM   3641  C   HSE A 227      -3.814  46.323   6.135  0.00  0.00      APRO C
ATOM   3642  O   HSE A 227      -3.616  47.510   5.892  0.00  0.00      APRO O
ATOM   3643  N   ILE A 228      -5.003  45.748   5.891  0.00  0.00      APRO N
ATOM   3644  HN  ILE A 228      -5.234  44.841   6.236  0.00  0.00      APRO  
ATOM   3645  CA  ILE A 228      -6.057  46.375   5.114  0.00  0.00      APRO C
ATOM   3646  HA  ILE A 228      -5.674  47.332   4.781  0.00  0.00      APRO  
ATOM   3647  CB  ILE A 228      -6.518  45.465   3.971  0.00  0.00      APRO C
ATOM   3648  HB  ILE A 228      -6.861  44.528   4.480  0.00  0.00      APRO  
ATOM   3649  CG2 ILE A 228      -7.645  46.139   3.160  0.00  0.00      APRO C
ATOM   3650 HG21 ILE A 228      -8.085  45.424   2.434  0.00  0.00      APRO  
ATOM   3651 HG22 ILE A 228      -8.461  46.485   3.828  0.00  0.00      APRO  
ATOM   3652 HG23 ILE A 228      -7.259  47.014   2.595  0.00  0.00      APRO  
ATOM   3653  CG1 ILE A 228      -5.358  45.040   3.036  0.00  0.00      APRO C
ATOM   3654 HG11 ILE A 228      -4.864  45.944   2.614  0.00  0.00      APRO  
ATOM   3655 HG12 ILE A 228      -4.592  44.496   3.635  0.00  0.00      APRO  
ATOM   3656  CD  ILE A 228      -5.789  44.125   1.877  0.00  0.00      APRO  
ATOM   3657  HD1 ILE A 228      -4.903  43.813   1.283  0.00  0.00      APRO  
ATOM   3658  HD2 ILE A 228      -6.288  43.211   2.264  0.00  0.00      APRO  
ATOM   3659  HD3 ILE A 228      -6.492  44.649   1.196  0.00  0.00      APRO  
ATOM   3660  C   ILE A 228      -7.254  46.665   5.997  0.00  0.00      APRO C
ATOM   3661  O   ILE A 228      -7.651  45.824   6.801  0.00  0.00      APRO O
ATOM   3662  N   VAL A 229      -7.870  47.859   5.841  0.00  0.00      APRO N
ATOM   3663  HN  VAL A 229      -7.497  48.572   5.253  0.00  0.00      APRO  
ATOM   3664  CA  VAL A 229      -9.117  48.216   6.504  0.00  0.00      APRO C
ATOM   3665  HA  VAL A 229      -9.440  47.345   7.061  0.00  0.00      APRO  
ATOM   3666  CB  VAL A 229      -8.915  49.294   7.568  0.00  0.00      APRO C
ATOM   3667  HB  VAL A 229      -8.042  48.989   8.196  0.00  0.00      APRO  
ATOM   3668  CG1 VAL A 229      -8.614  50.667   6.948  0.00  0.00      APRO C
ATOM   3669 HG11 VAL A 229      -8.511  51.435   7.744  0.00  0.00      APRO  
ATOM   3670 HG12 VAL A 229      -7.665  50.658   6.373  0.00  0.00      APRO  
ATOM   3671 HG13 VAL A 229      -9.437  50.981   6.271  0.00  0.00      APRO  
ATOM   3672  CG2 VAL A 229     -10.128  49.379   8.511  0.00  0.00      APRO C
ATOM   3673 HG21 VAL A 229      -9.990  50.191   9.256  0.00  0.00      APRO  
ATOM   3674 HG22 VAL A 229     -11.056  49.586   7.935  0.00  0.00      APRO  
ATOM   3675 HG23 VAL A 229     -10.269  48.431   9.071  0.00  0.00      APRO  
ATOM   3676  C   VAL A 229     -10.226  48.557   5.498  0.00  0.00      APRO C
ATOM   3677  O   VAL A 229     -10.058  49.321   4.543  0.00  0.00      APRO O
ATOM   3678  N   THR A 230     -11.404  47.920   5.669  0.00  0.00      APRO N
ATOM   3679  HN  THR A 230     -11.486  47.230   6.388  0.00  0.00      APRO  
ATOM   3680  CA  THR A 230     -12.630  48.129   4.892  0.00  0.00      APRO C
ATOM   3681  HA  THR A 230     -12.320  48.196   3.858  0.00  0.00      APRO  
ATOM   3682  CB  THR A 230     -13.679  47.032   5.136  0.00  0.00      APRO C
ATOM   3683  HB  THR A 230     -13.948  47.096   6.219  0.00  0.00      APRO  
ATOM   3684  OG1 THR A 230     -13.129  45.747   4.910  0.00  0.00      APRO O
ATOM   3685  HG1 THR A 230     -13.849  45.128   5.072  0.00  0.00      APRO  
ATOM   3686  CG2 THR A 230     -14.880  47.113   4.182  0.00  0.00      APRO C
ATOM   3687 HG21 THR A 230     -15.661  46.377   4.467  0.00  0.00      APRO  
ATOM   3688 HG22 THR A 230     -15.336  48.125   4.218  0.00  0.00      APRO  
ATOM   3689 HG23 THR A 230     -14.573  46.907   3.134  0.00  0.00      APRO  
ATOM   3690  C   THR A 230     -13.272  49.466   5.239  0.00  0.00      APRO C
ATOM   3691  O   THR A 230     -13.154  49.875   6.393  0.00  0.00      APRO O
ATOM   3692  N   PRO A 231     -14.007  50.188   4.381  0.00  0.00      APRO N
ATOM   3693  CD  PRO A 231     -13.922  50.073   2.919  0.00  0.00      APRO C
ATOM   3694  HD1 PRO A 231     -14.471  49.177   2.549  0.00  0.00      APRO  
ATOM   3695  HD2 PRO A 231     -12.863  50.015   2.576  0.00  0.00      APRO  
ATOM   3696  CA  PRO A 231     -14.844  51.327   4.782  0.00  0.00      APRO C
ATOM   3697  HA  PRO A 231     -14.185  52.145   5.049  0.00  0.00      APRO  
ATOM   3698  CB  PRO A 231     -15.566  51.729   3.487  0.00  0.00      APRO C
ATOM   3699  HB1 PRO A 231     -15.764  52.823   3.434  0.00  0.00      APRO  
ATOM   3700  HB2 PRO A 231     -16.513  51.164   3.337  0.00  0.00      APRO  
ATOM   3701  CG  PRO A 231     -14.577  51.347   2.382  0.00  0.00      APRO C
ATOM   3702  HG1 PRO A 231     -13.850  52.163   2.201  0.00  0.00      APRO  
ATOM   3703  HG2 PRO A 231     -15.083  51.120   1.416  0.00  0.00      APRO  
ATOM   3704  C   PRO A 231     -15.828  51.084   5.926  0.00  0.00      APRO C
ATOM   3705  O   PRO A 231     -16.341  52.047   6.484  0.00  0.00      APRO O
ATOM   3706  N   ALA A 232     -16.126  49.818   6.271  0.00  0.00      APRO N
ATOM   3707  HN  ALA A 232     -15.739  49.061   5.745  0.00  0.00      APRO  
ATOM   3708  CA  ALA A 232     -16.985  49.435   7.371  0.00  0.00      APRO C
ATOM   3709  HA  ALA A 232     -17.627  50.267   7.638  0.00  0.00      APRO  
ATOM   3710  CB  ALA A 232     -17.860  48.262   6.876  0.00  0.00      APRO C
ATOM   3711  HB1 ALA A 232     -18.444  48.582   5.987  0.00  0.00      APRO  
ATOM   3712  HB2 ALA A 232     -17.233  47.393   6.579  0.00  0.00      APRO  
ATOM   3713  HB3 ALA A 232     -18.578  47.929   7.656  0.00  0.00      APRO  
ATOM   3714  C   ALA A 232     -16.204  49.058   8.651  0.00  0.00      APRO C
ATOM   3715  O   ALA A 232     -16.775  48.529   9.598  0.00  0.00      APRO O
ATOM   3716  N   ASP A 233     -14.875  49.329   8.682  0.00  0.00      APRO N
ATOM   3717  HN  ASP A 233     -14.464  49.720   7.863  0.00  0.00      APRO  
ATOM   3718  CA  ASP A 233     -13.907  49.131   9.770  0.00  0.00      APRO C
ATOM   3719  HA  ASP A 233     -13.006  49.642   9.451  0.00  0.00      APRO  
ATOM   3720  CB  ASP A 233     -14.180  49.921  11.087  0.00  0.00      APRO C
ATOM   3721  HB1 ASP A 233     -14.694  50.872  10.842  0.00  0.00      APRO  
ATOM   3722  HB2 ASP A 233     -14.833  49.336  11.765  0.00  0.00      APRO  
ATOM   3723  CG  ASP A 233     -12.860  50.246  11.790  0.00  0.00      APRO C
ATOM   3724  OD1 ASP A 233     -12.013  50.952  11.185  0.00  0.00      APRO O
ATOM   3725  OD2 ASP A 233     -12.613  49.760  12.923  0.00  0.00      APRO O
ATOM   3726  C   ASP A 233     -13.520  47.671  10.026  0.00  0.00      APRO C
ATOM   3727  O   ASP A 233     -13.013  47.277  11.074  0.00  0.00      APRO O
ATOM   3728  N   GLU A 234     -13.688  46.802   9.025  0.00  0.00      APRO N
ATOM   3729  HN  GLU A 234     -14.139  47.019   8.164  0.00  0.00      APRO  
ATOM   3730  CA  GLU A 234     -13.215  45.438   9.113  0.00  0.00      APRO C
ATOM   3731  HA  GLU A 234     -13.286  45.110  10.143  0.00  0.00      APRO  
ATOM   3732  CB  GLU A 234     -14.024  44.524   8.181  0.00  0.00      APRO C
ATOM   3733  HB1 GLU A 234     -13.770  44.789   7.129  0.00  0.00      APRO  
ATOM   3734  HB2 GLU A 234     -13.702  43.467   8.316  0.00  0.00      APRO  
ATOM   3735  CG  GLU A 234     -15.555  44.643   8.379  0.00  0.00      APRO C
ATOM   3736  HG1 GLU A 234     -15.872  43.983   9.206  0.00  0.00      APRO  
ATOM   3737  HG2 GLU A 234     -15.845  45.686   8.613  0.00  0.00      APRO  
ATOM   3738  CD  GLU A 234     -16.278  44.171   7.130  0.00  0.00      APRO C
ATOM   3739  OE1 GLU A 234     -16.038  44.814   6.076  0.00  0.00      APRO O
ATOM   3740  OE2 GLU A 234     -17.030  43.170   7.197  0.00  0.00      APRO O
ATOM   3741  C   GLU A 234     -11.750  45.374   8.720  0.00  0.00      APRO C
ATOM   3742  O   GLU A 234     -11.311  46.084   7.821  0.00  0.00      APRO O
ATOM   3743  N   ARG A 235     -10.946  44.530   9.393  0.00  0.00      APRO N
ATOM   3744  HN  ARG A 235     -11.315  43.920  10.090  0.00  0.00      APRO  
ATOM   3745  CA  ARG A 235      -9.516  44.454   9.152  0.00  0.00      APRO C
ATOM   3746  HA  ARG A 235      -9.282  45.110   8.322  0.00  0.00      APRO  
ATOM   3747  CB  ARG A 235      -8.697  44.909  10.387  0.00  0.00      APRO C
ATOM   3748  HB1 ARG A 235      -9.152  44.402  11.271  0.00  0.00      APRO  
ATOM   3749  HB2 ARG A 235      -7.659  44.517  10.310  0.00  0.00      APRO  
ATOM   3750  CG  ARG A 235      -8.746  46.439  10.574  0.00  0.00      APRO C
ATOM   3751  HG1 ARG A 235      -8.395  46.922   9.635  0.00  0.00      APRO  
ATOM   3752  HG2 ARG A 235      -9.808  46.755  10.694  0.00  0.00      APRO  
ATOM   3753  CD  ARG A 235      -7.972  46.951  11.792  0.00  0.00      APRO C
ATOM   3754  HD1 ARG A 235      -8.486  46.620  12.723  0.00  0.00      APRO  
ATOM   3755  HD2 ARG A 235      -6.926  46.564  11.805  0.00  0.00      APRO  
ATOM   3756  NE  ARG A 235      -7.919  48.442  11.720  0.00  0.00      APRO N
ATOM   3757  HE  ARG A 235      -7.041  48.790  11.372  0.00  0.00      APRO  
ATOM   3758  CZ  ARG A 235      -8.901  49.290  12.066  0.00  0.00      APRO C
ATOM   3759  NH1 ARG A 235     -10.071  48.878  12.534  0.00  0.00      APRO N
ATOM   3760 HH11 ARG A 235     -10.783  49.529  12.756  0.00  0.00      APRO  
ATOM   3761 HH12 ARG A 235     -10.233  47.889  12.516  0.00  0.00      APRO  
ATOM   3762  NH2 ARG A 235      -8.696  50.592  11.909  0.00  0.00      APRO N
ATOM   3763 HH21 ARG A 235      -9.368  51.241  12.237  0.00  0.00      APRO  
ATOM   3764 HH22 ARG A 235      -7.780  50.874  11.657  0.00  0.00      APRO  
ATOM   3765  C   ARG A 235      -9.079  43.064   8.741  0.00  0.00      APRO C
ATOM   3766  O   ARG A 235      -9.528  42.061   9.290  0.00  0.00      APRO O
ATOM   3767  N   PHE A 236      -8.160  42.986   7.761  0.00  0.00      APRO N
ATOM   3768  HN  PHE A 236      -7.826  43.791   7.273  0.00  0.00      APRO  
ATOM   3769  CA  PHE A 236      -7.574  41.734   7.326  0.00  0.00      APRO C
ATOM   3770  HA  PHE A 236      -7.473  41.111   8.206  0.00  0.00      APRO  
ATOM   3771  CB  PHE A 236      -8.460  40.956   6.303  0.00  0.00      APRO C
ATOM   3772  HB1 PHE A 236      -7.978  39.981   6.071  0.00  0.00      APRO  
ATOM   3773  HB2 PHE A 236      -9.462  40.733   6.730  0.00  0.00      APRO  
ATOM   3774  CG  PHE A 236      -8.643  41.648   4.969  0.00  0.00      APRO C
ATOM   3775  CD1 PHE A 236      -7.841  41.299   3.868  0.00  0.00      APRO C
ATOM   3776  HD1 PHE A 236      -7.051  40.571   3.991  0.00  0.00      APRO  
ATOM   3777  CE1 PHE A 236      -8.051  41.889   2.613  0.00  0.00      APRO C
ATOM   3778  HE1 PHE A 236      -7.432  41.608   1.773  0.00  0.00      APRO  
ATOM   3779  CZ  PHE A 236      -9.068  42.837   2.450  0.00  0.00      APRO C
ATOM   3780  HZ  PHE A 236      -9.242  43.284   1.481  0.00  0.00      APRO  
ATOM   3781  CD2 PHE A 236      -9.651  42.606   4.793  0.00  0.00      APRO C
ATOM   3782  HD2 PHE A 236     -10.259  42.912   5.633  0.00  0.00      APRO  
ATOM   3783  CE2 PHE A 236      -9.868  43.199   3.541  0.00  0.00      APRO C
ATOM   3784  HE2 PHE A 236     -10.651  43.935   3.422  0.00  0.00      APRO  
ATOM   3785  C   PHE A 236      -6.173  41.982   6.793  0.00  0.00      APRO C
ATOM   3786  O   PHE A 236      -5.739  43.122   6.641  0.00  0.00      APRO O
ATOM   3787  N   THR A 237      -5.405  40.912   6.512  0.00  0.00      APRO N
ATOM   3788  HN  THR A 237      -5.692  39.970   6.684  0.00  0.00      APRO  
ATOM   3789  CA  THR A 237      -4.077  41.035   5.928  0.00  0.00      APRO C
ATOM   3790  HA  THR A 237      -3.898  42.093   5.795  0.00  0.00      APRO  
ATOM   3791  CB  THR A 237      -2.930  40.420   6.730  0.00  0.00      APRO C
ATOM   3792  HB  THR A 237      -2.021  40.503   6.085  0.00  0.00      APRO  
ATOM   3793  OG1 THR A 237      -3.122  39.035   6.988  0.00  0.00      APRO O
ATOM   3794  HG1 THR A 237      -2.355  38.761   7.502  0.00  0.00      APRO  
ATOM   3795  CG2 THR A 237      -2.832  41.105   8.098  0.00  0.00      APRO C
ATOM   3796 HG21 THR A 237      -1.936  40.754   8.653  0.00  0.00      APRO  
ATOM   3797 HG22 THR A 237      -2.748  42.206   7.975  0.00  0.00      APRO  
ATOM   3798 HG23 THR A 237      -3.730  40.892   8.717  0.00  0.00      APRO  
ATOM   3799  C   THR A 237      -4.064  40.420   4.549  0.00  0.00      APRO C
ATOM   3800  O   THR A 237      -4.707  39.409   4.279  0.00  0.00      APRO O
ATOM   3801  N   ALA A 238      -3.325  41.046   3.620  0.00  0.00      APRO N
ATOM   3802  HN  ALA A 238      -2.873  41.917   3.810  0.00  0.00      APRO  
ATOM   3803  CA  ALA A 238      -3.124  40.521   2.289  0.00  0.00      APRO C
ATOM   3804  HA  ALA A 238      -3.579  39.543   2.180  0.00  0.00      APRO  
ATOM   3805  CB  ALA A 238      -3.754  41.455   1.240  0.00  0.00      APRO C
ATOM   3806  HB1 ALA A 238      -4.847  41.536   1.422  0.00  0.00      APRO  
ATOM   3807  HB2 ALA A 238      -3.320  42.477   1.303  0.00  0.00      APRO  
ATOM   3808  HB3 ALA A 238      -3.605  41.071   0.208  0.00  0.00      APRO  
ATOM   3809  C   ALA A 238      -1.639  40.334   2.029  0.00  0.00      APRO C
ATOM   3810  O   ALA A 238      -0.804  41.084   2.527  0.00  0.00      APRO O
ATOM   3811  N   ILE A 239      -1.273  39.297   1.257  0.00  0.00      APRO N
ATOM   3812  HN  ILE A 239      -1.946  38.699   0.827  0.00  0.00      APRO  
ATOM   3813  CA  ILE A 239       0.108  38.942   0.972  0.00  0.00      APRO C
ATOM   3814  HA  ILE A 239       0.730  39.484   1.673  0.00  0.00      APRO  
ATOM   3815  CB  ILE A 239       0.362  37.432   1.032  0.00  0.00      APRO C
ATOM   3816  HB  ILE A 239      -0.242  37.013   0.188  0.00  0.00      APRO  
ATOM   3817  CG2 ILE A 239       1.874  37.142   0.880  0.00  0.00      APRO C
ATOM   3818 HG21 ILE A 239       2.053  36.053   0.765  0.00  0.00      APRO  
ATOM   3819 HG22 ILE A 239       2.286  37.647  -0.019  0.00  0.00      APRO  
ATOM   3820 HG23 ILE A 239       2.438  37.494   1.770  0.00  0.00      APRO  
ATOM   3821  CG1 ILE A 239      -0.200  36.779   2.322  0.00  0.00      APRO C
ATOM   3822 HG11 ILE A 239       0.248  37.266   3.217  0.00  0.00      APRO  
ATOM   3823 HG12 ILE A 239      -1.299  36.956   2.367  0.00  0.00      APRO  
ATOM   3824  CD  ILE A 239       0.039  35.262   2.413  0.00  0.00      APRO  
ATOM   3825  HD1 ILE A 239      -0.438  34.851   3.329  0.00  0.00      APRO  
ATOM   3826  HD2 ILE A 239      -0.396  34.743   1.532  0.00  0.00      APRO  
ATOM   3827  HD3 ILE A 239       1.124  35.032   2.457  0.00  0.00      APRO  
ATOM   3828  C   ILE A 239       0.474  39.438  -0.412  0.00  0.00      APRO C
ATOM   3829  O   ILE A 239      -0.254  39.223  -1.380  0.00  0.00      APRO O
ATOM   3830  N   TRP A 240       1.631  40.121  -0.544  0.00  0.00      APRO N
ATOM   3831  HN  TRP A 240       2.173  40.382   0.251  0.00  0.00      APRO  
ATOM   3832  CA  TRP A 240       2.183  40.530  -1.825  0.00  0.00      APRO C
ATOM   3833  HA  TRP A 240       1.421  41.121  -2.319  0.00  0.00      APRO  
ATOM   3834  CB  TRP A 240       3.495  41.343  -1.632  0.00  0.00      APRO C
ATOM   3835  HB1 TRP A 240       3.270  42.198  -0.956  0.00  0.00      APRO  
ATOM   3836  HB2 TRP A 240       4.255  40.717  -1.117  0.00  0.00      APRO  
ATOM   3837  CG  TRP A 240       4.122  41.952  -2.889  0.00  0.00      APRO C
ATOM   3838  CD1 TRP A 240       3.512  42.458  -4.006  0.00  0.00      APRO C
ATOM   3839  HD1 TRP A 240       2.441  42.570  -4.116  0.00  0.00      APRO  
ATOM   3840  NE1 TRP A 240       4.456  42.837  -4.938  0.00  0.00      APRO N
ATOM   3841  HE1 TRP A 240       4.285  43.243  -5.810  0.00  0.00      APRO  
ATOM   3842  CE2 TRP A 240       5.705  42.596  -4.420  0.00  0.00      APRO C
ATOM   3843  CD2 TRP A 240       5.540  42.052  -3.127  0.00  0.00      APRO C
ATOM   3844  CE3 TRP A 240       6.643  41.722  -2.342  0.00  0.00      APRO C
ATOM   3845  HE3 TRP A 240       6.533  41.291  -1.356  0.00  0.00      APRO  
ATOM   3846  CZ3 TRP A 240       7.919  41.959  -2.874  0.00  0.00      APRO C
ATOM   3847  HZ3 TRP A 240       8.793  41.738  -2.277  0.00  0.00      APRO  
ATOM   3848  CZ2 TRP A 240       6.970  42.805  -4.954  0.00  0.00      APRO C
ATOM   3849  HZ2 TRP A 240       7.107  43.212  -5.944  0.00  0.00      APRO  
ATOM   3850  CH2 TRP A 240       8.086  42.474  -4.168  0.00  0.00      APRO C
ATOM   3851  HH2 TRP A 240       9.083  42.615  -4.562  0.00  0.00      APRO  
ATOM   3852  C   TRP A 240       2.489  39.352  -2.737  0.00  0.00      APRO C
ATOM   3853  O   TRP A 240       3.107  38.372  -2.331  0.00  0.00      APRO O
ATOM   3854  N   GLN A 241       2.086  39.451  -4.013  0.00  0.00      APRO N
ATOM   3855  HN  GLN A 241       1.497  40.194  -4.326  0.00  0.00      APRO  
ATOM   3856  CA  GLN A 241       2.457  38.510  -5.042  0.00  0.00      APRO C
ATOM   3857  HA  GLN A 241       3.018  37.702  -4.589  0.00  0.00      APRO  
ATOM   3858  CB  GLN A 241       1.220  38.035  -5.837  0.00  0.00      APRO C
ATOM   3859  HB1 GLN A 241       0.840  38.919  -6.401  0.00  0.00      APRO  
ATOM   3860  HB2 GLN A 241       1.537  37.291  -6.603  0.00  0.00      APRO  
ATOM   3861  CG  GLN A 241       0.075  37.460  -4.972  0.00  0.00      APRO C
ATOM   3862  HG1 GLN A 241      -0.235  38.197  -4.200  0.00  0.00      APRO  
ATOM   3863  HG2 GLN A 241      -0.812  37.228  -5.597  0.00  0.00      APRO  
ATOM   3864  CD  GLN A 241       0.470  36.193  -4.210  0.00  0.00      APRO C
ATOM   3865  OE1 GLN A 241       0.536  35.103  -4.772  0.00  0.00      APRO O
ATOM   3866  NE2 GLN A 241       0.682  36.326  -2.881  0.00  0.00      APRO N
ATOM   3867 HE21 GLN A 241       0.943  35.504  -2.383  0.00  0.00      APRO  
ATOM   3868 HE22 GLN A 241       0.558  37.212  -2.447  0.00  0.00      APRO  
ATOM   3869  C   GLN A 241       3.389  39.234  -6.001  0.00  0.00      APRO C
ATOM   3870  O   GLN A 241       2.931  40.094  -6.761  0.00  0.00      APRO O
ATOM   3871  N   PRO A 242       4.686  38.958  -6.016  0.00  0.00      APRO N
ATOM   3872  CD  PRO A 242       5.403  38.291  -4.927  0.00  0.00      APRO C
ATOM   3873  HD1 PRO A 242       5.419  37.186  -5.064  0.00  0.00      APRO  
ATOM   3874  HD2 PRO A 242       4.952  38.526  -3.935  0.00  0.00      APRO  
ATOM   3875  CA  PRO A 242       5.589  39.623  -6.935  0.00  0.00      APRO C
ATOM   3876  HA  PRO A 242       5.497  40.697  -6.823  0.00  0.00      APRO  
ATOM   3877  CB  PRO A 242       6.981  39.176  -6.481  0.00  0.00      APRO C
ATOM   3878  HB1 PRO A 242       7.736  39.987  -6.593  0.00  0.00      APRO  
ATOM   3879  HB2 PRO A 242       7.322  38.264  -7.020  0.00  0.00      APRO  
ATOM   3880  CG  PRO A 242       6.820  38.847  -5.000  0.00  0.00      APRO C
ATOM   3881  HG1 PRO A 242       6.963  39.748  -4.372  0.00  0.00      APRO  
ATOM   3882  HG2 PRO A 242       7.538  38.069  -4.651  0.00  0.00      APRO  
ATOM   3883  C   PRO A 242       5.346  39.253  -8.383  0.00  0.00      APRO C
ATOM   3884  O   PRO A 242       4.907  38.140  -8.665  0.00  0.00      APRO O
ATOM   3885  N   SER A 243       5.622  40.164  -9.330  0.00  0.00      APRO N
ATOM   3886  HN  SER A 243       5.891  41.107  -9.134  0.00  0.00      APRO  
ATOM   3887  CA  SER A 243       5.551  39.847 -10.747  0.00  0.00      APRO C
ATOM   3888  HA  SER A 243       4.747  39.130 -10.851  0.00  0.00      APRO  
ATOM   3889  CB  SER A 243       5.249  41.101 -11.615  0.00  0.00      APRO C
ATOM   3890  HB1 SER A 243       5.175  40.776 -12.678  0.00  0.00      APRO  
ATOM   3891  HB2 SER A 243       4.263  41.537 -11.337  0.00  0.00      APRO  
ATOM   3892  OG  SER A 243       6.283  42.084 -11.515  0.00  0.00      APRO O
ATOM   3893  HG1 SER A 243       6.145  42.715 -12.233  0.00  0.00      APRO  
ATOM   3894  C   SER A 243       6.823  39.172 -11.230  0.00  0.00      APRO C
ATOM   3895  O   SER A 243       7.813  39.084 -10.508  0.00  0.00      APRO O
ATOM   3896  N   GLU A 244       6.830  38.695 -12.492  0.00  0.00      APRO N
ATOM   3897  HN  GLU A 244       6.024  38.819 -13.064  0.00  0.00      APRO  
ATOM   3898  CA  GLU A 244       7.923  37.987 -13.153  0.00  0.00      APRO C
ATOM   3899  HA  GLU A 244       8.047  37.047 -12.630  0.00  0.00      APRO  
ATOM   3900  CB  GLU A 244       7.538  37.725 -14.633  0.00  0.00      APRO C
ATOM   3901  HB1 GLU A 244       8.478  37.623 -15.224  0.00  0.00      APRO  
ATOM   3902  HB2 GLU A 244       7.016  36.746 -14.719  0.00  0.00      APRO  
ATOM   3903  CG  GLU A 244       6.666  38.849 -15.258  0.00  0.00      APRO C
ATOM   3904  HG1 GLU A 244       5.631  38.768 -14.878  0.00  0.00      APRO  
ATOM   3905  HG2 GLU A 244       7.069  39.850 -15.007  0.00  0.00      APRO  
ATOM   3906  CD  GLU A 244       6.523  38.787 -16.780  0.00  0.00      APRO C
ATOM   3907  OE1 GLU A 244       7.215  37.978 -17.441  0.00  0.00      APRO O
ATOM   3908  OE2 GLU A 244       5.699  39.598 -17.278  0.00  0.00      APRO O
ATOM   3909  C   GLU A 244       9.264  38.715 -13.099  0.00  0.00      APRO C
ATOM   3910  O   GLU A 244      10.329  38.122 -12.966  0.00  0.00      APRO O
ATOM   3911  N   ALA A 245       9.253  40.063 -13.096  0.00  0.00      APRO N
ATOM   3912  HN  ALA A 245       8.401  40.570 -13.222  0.00  0.00      APRO  
ATOM   3913  CA  ALA A 245      10.439  40.875 -12.915  0.00  0.00      APRO C
ATOM   3914  HA  ALA A 245      11.165  40.609 -13.675  0.00  0.00      APRO  
ATOM   3915  CB  ALA A 245      10.040  42.353 -13.094  0.00  0.00      APRO C
ATOM   3916  HB1 ALA A 245       9.575  42.495 -14.093  0.00  0.00      APRO  
ATOM   3917  HB2 ALA A 245       9.299  42.663 -12.325  0.00  0.00      APRO  
ATOM   3918  HB3 ALA A 245      10.922  43.026 -13.027  0.00  0.00      APRO  
ATOM   3919  C   ALA A 245      11.143  40.696 -11.562  0.00  0.00      APRO C
ATOM   3920  O   ALA A 245      12.276  41.133 -11.371  0.00  0.00      APRO O
ATOM   3921  N   CYS A 246      10.501  40.019 -10.589  0.00  0.00      APRO N
ATOM   3922  HN  CYS A 246       9.577  39.664 -10.713  0.00  0.00      APRO  
ATOM   3923  CA  CYS A 246      11.085  39.749  -9.293  0.00  0.00      APRO C
ATOM   3924  HA  CYS A 246      11.863  40.491  -9.155  0.00  0.00      APRO  
ATOM   3925  CB  CYS A 246       9.990  39.857  -8.205  0.00  0.00      APRO C
ATOM   3926  HB1 CYS A 246       9.421  40.793  -8.402  0.00  0.00      APRO  
ATOM   3927  HB2 CYS A 246       9.261  39.025  -8.320  0.00  0.00      APRO  
ATOM   3928  SG  CYS A 246      10.636  39.929  -6.489  0.00  0.00      APRO S
ATOM   3929  HG1 CYS A 246       9.461  40.083  -5.876  0.00  0.00      APRO  
ATOM   3930  C   CYS A 246      11.740  38.373  -9.231  0.00  0.00      APRO C
ATOM   3931  O   CYS A 246      12.422  38.057  -8.258  0.00  0.00      APRO O
ATOM   3932  N   GLU A 247      11.646  37.553 -10.304  0.00  0.00      APRO N
ATOM   3933  HN  GLU A 247      11.148  37.804 -11.129  0.00  0.00      APRO  
ATOM   3934  CA  GLU A 247      12.259  36.231 -10.361  0.00  0.00      APRO C
ATOM   3935  HA  GLU A 247      11.754  35.633  -9.613  0.00  0.00      APRO  
ATOM   3936  CB  GLU A 247      11.993  35.520 -11.710  0.00  0.00      APRO C
ATOM   3937  HB1 GLU A 247      12.103  36.271 -12.526  0.00  0.00      APRO  
ATOM   3938  HB2 GLU A 247      12.779  34.753 -11.894  0.00  0.00      APRO  
ATOM   3939  CG  GLU A 247      10.586  34.879 -11.787  0.00  0.00      APRO C
ATOM   3940  HG1 GLU A 247      10.503  34.080 -11.028  0.00  0.00      APRO  
ATOM   3941  HG2 GLU A 247       9.795  35.635 -11.610  0.00  0.00      APRO  
ATOM   3942  CD  GLU A 247      10.311  34.201 -13.128  0.00  0.00      APRO C
ATOM   3943  OE1 GLU A 247      11.283  33.728 -13.773  0.00  0.00      APRO O
ATOM   3944  OE2 GLU A 247       9.111  34.130 -13.498  0.00  0.00      APRO O
ATOM   3945  C   GLU A 247      13.754  36.186 -10.045  0.00  0.00      APRO C
ATOM   3946  O   GLU A 247      14.137  35.272  -9.318  0.00  0.00      APRO O
ATOM   3947  N   PRO A 248      14.657  37.099 -10.435  0.00  0.00      APRO N
ATOM   3948  CD  PRO A 248      14.440  38.135 -11.447  0.00  0.00      APRO C
ATOM   3949  HD1 PRO A 248      14.038  39.072 -10.999  0.00  0.00      APRO  
ATOM   3950  HD2 PRO A 248      13.746  37.791 -12.249  0.00  0.00      APRO  
ATOM   3951  CA  PRO A 248      16.060  37.024 -10.025  0.00  0.00      APRO C
ATOM   3952  HA  PRO A 248      16.461  36.063 -10.324  0.00  0.00      APRO  
ATOM   3953  CB  PRO A 248      16.743  38.152 -10.828  0.00  0.00      APRO C
ATOM   3954  HB1 PRO A 248      17.750  37.851 -11.195  0.00  0.00      APRO  
ATOM   3955  HB2 PRO A 248      16.820  39.094 -10.240  0.00  0.00      APRO  
ATOM   3956  CG  PRO A 248      15.824  38.387 -12.029  0.00  0.00      APRO C
ATOM   3957  HG1 PRO A 248      16.072  37.704 -12.865  0.00  0.00      APRO  
ATOM   3958  HG2 PRO A 248      15.875  39.431 -12.415  0.00  0.00      APRO  
ATOM   3959  C   PRO A 248      16.300  37.222  -8.534  0.00  0.00      APRO C
ATOM   3960  O   PRO A 248      17.431  37.039  -8.093  0.00  0.00      APRO O
ATOM   3961  N   TYR A 249      15.283  37.617  -7.741  0.00  0.00      APRO N
ATOM   3962  HN  TYR A 249      14.366  37.804  -8.090  0.00  0.00      APRO  
ATOM   3963  CA  TYR A 249      15.433  37.805  -6.309  0.00  0.00      APRO C
ATOM   3964  HA  TYR A 249      16.474  37.619  -6.076  0.00  0.00      APRO  
ATOM   3965  CB  TYR A 249      14.945  39.210  -5.866  0.00  0.00      APRO C
ATOM   3966  HB1 TYR A 249      13.842  39.269  -5.992  0.00  0.00      APRO  
ATOM   3967  HB2 TYR A 249      15.163  39.380  -4.789  0.00  0.00      APRO  
ATOM   3968  CG  TYR A 249      15.568  40.285  -6.712  0.00  0.00      APRO C
ATOM   3969  CD1 TYR A 249      16.847  40.789  -6.425  0.00  0.00      APRO C
ATOM   3970  HD1 TYR A 249      17.387  40.425  -5.562  0.00  0.00      APRO  
ATOM   3971  CE1 TYR A 249      17.418  41.779  -7.241  0.00  0.00      APRO C
ATOM   3972  HE1 TYR A 249      18.398  42.175  -7.020  0.00  0.00      APRO  
ATOM   3973  CZ  TYR A 249      16.713  42.265  -8.347  0.00  0.00      APRO C
ATOM   3974  OH  TYR A 249      17.282  43.256  -9.168  0.00  0.00      APRO O
ATOM   3975  HH  TYR A 249      16.682  43.401  -9.903  0.00  0.00      APRO  
ATOM   3976  CD2 TYR A 249      14.870  40.786  -7.825  0.00  0.00      APRO C
ATOM   3977  HD2 TYR A 249      13.867  40.441  -8.034  0.00  0.00      APRO  
ATOM   3978  CE2 TYR A 249      15.440  41.768  -8.643  0.00  0.00      APRO C
ATOM   3979  HE2 TYR A 249      14.885  42.152  -9.486  0.00  0.00      APRO  
ATOM   3980  C   TYR A 249      14.613  36.778  -5.548  0.00  0.00      APRO C
ATOM   3981  O   TYR A 249      14.650  36.720  -4.317  0.00  0.00      APRO O
ATOM   3982  N   GLN A 250      13.858  35.932  -6.271  0.00  0.00      APRO N
ATOM   3983  HN  GLN A 250      13.780  36.033  -7.261  0.00  0.00      APRO  
ATOM   3984  CA  GLN A 250      13.108  34.832  -5.723  0.00  0.00      APRO C
ATOM   3985  HA  GLN A 250      12.925  35.030  -4.674  0.00  0.00      APRO  
ATOM   3986  CB  GLN A 250      11.774  34.612  -6.485  0.00  0.00      APRO C
ATOM   3987  HB1 GLN A 250      12.016  34.639  -7.573  0.00  0.00      APRO  
ATOM   3988  HB2 GLN A 250      11.395  33.585  -6.276  0.00  0.00      APRO  
ATOM   3989  CG  GLN A 250      10.716  35.690  -6.148  0.00  0.00      APRO C
ATOM   3990  HG1 GLN A 250      10.334  35.548  -5.114  0.00  0.00      APRO  
ATOM   3991  HG2 GLN A 250      11.157  36.706  -6.212  0.00  0.00      APRO  
ATOM   3992  CD  GLN A 250       9.494  35.628  -7.070  0.00  0.00      APRO C
ATOM   3993  OE1 GLN A 250       9.597  35.620  -8.293  0.00  0.00      APRO O
ATOM   3994  NE2 GLN A 250       8.279  35.627  -6.476  0.00  0.00      APRO N
ATOM   3995 HE21 GLN A 250       7.485  35.582  -7.076  0.00  0.00      APRO  
ATOM   3996 HE22 GLN A 250       8.213  35.686  -5.486  0.00  0.00      APRO  
ATOM   3997  C   GLN A 250      13.970  33.591  -5.809  0.00  0.00      APRO C
ATOM   3998  O   GLN A 250      14.823  33.466  -6.681  0.00  0.00      APRO O
ATOM   3999  N   ASP A 251      13.785  32.632  -4.888  0.00  0.00      APRO N
ATOM   4000  HN  ASP A 251      13.226  32.721  -4.068  0.00  0.00      APRO  
ATOM   4001  CA  ASP A 251      14.403  31.336  -5.008  0.00  0.00      APRO C
ATOM   4002  HA  ASP A 251      15.374  31.490  -5.464  0.00  0.00      APRO  
ATOM   4003  CB  ASP A 251      14.747  30.702  -3.623  0.00  0.00      APRO C
ATOM   4004  HB1 ASP A 251      15.473  29.877  -3.769  0.00  0.00      APRO  
ATOM   4005  HB2 ASP A 251      15.205  31.455  -2.952  0.00  0.00      APRO  
ATOM   4006  CG  ASP A 251      13.605  30.083  -2.835  0.00  0.00      APRO C
ATOM   4007  OD1 ASP A 251      13.908  29.556  -1.724  0.00  0.00      APRO O
ATOM   4008  OD2 ASP A 251      12.435  30.084  -3.266  0.00  0.00      APRO O
ATOM   4009  C   ASP A 251      13.618  30.433  -5.944  0.00  0.00      APRO C
ATOM   4010  O   ASP A 251      12.580  30.793  -6.499  0.00  0.00      APRO O
ATOM   4011  N   GLU A 252      14.124  29.211  -6.137  0.00  0.00      APRO N
ATOM   4012  HN  GLU A 252      14.950  28.945  -5.648  0.00  0.00      APRO  
ATOM   4013  CA  GLU A 252      13.600  28.187  -7.002  0.00  0.00      APRO C
ATOM   4014  HA  GLU A 252      13.593  28.593  -8.006  0.00  0.00      APRO  
ATOM   4015  CB  GLU A 252      14.542  26.959  -6.917  0.00  0.00      APRO C
ATOM   4016  HB1 GLU A 252      14.552  26.601  -5.862  0.00  0.00      APRO  
ATOM   4017  HB2 GLU A 252      14.125  26.121  -7.519  0.00  0.00      APRO  
ATOM   4018  CG  GLU A 252      16.018  27.216  -7.357  0.00  0.00      APRO C
ATOM   4019  HG1 GLU A 252      16.542  26.250  -7.473  0.00  0.00      APRO  
ATOM   4020  HG2 GLU A 252      16.056  27.768  -8.317  0.00  0.00      APRO  
ATOM   4021  CD  GLU A 252      16.921  27.995  -6.389  0.00  0.00      APRO C
ATOM   4022  OE1 GLU A 252      16.516  28.265  -5.223  0.00  0.00      APRO O
ATOM   4023  OE2 GLU A 252      18.045  28.339  -6.828  0.00  0.00      APRO O
ATOM   4024  C   GLU A 252      12.163  27.779  -6.667  0.00  0.00      APRO C
ATOM   4025  O   GLU A 252      11.385  27.398  -7.542  0.00  0.00      APRO O
ATOM   4026  N   GLU A 253      11.771  27.909  -5.385  0.00  0.00      APRO N
ATOM   4027  HN  GLU A 253      12.415  28.192  -4.680  0.00  0.00      APRO  
ATOM   4028  CA  GLU A 253      10.428  27.665  -4.894  0.00  0.00      APRO C
ATOM   4029  HA  GLU A 253       9.933  27.021  -5.610  0.00  0.00      APRO  
ATOM   4030  CB  GLU A 253      10.491  27.001  -3.495  0.00  0.00      APRO C
ATOM   4031  HB1 GLU A 253      11.462  27.276  -3.023  0.00  0.00      APRO  
ATOM   4032  HB2 GLU A 253       9.701  27.429  -2.838  0.00  0.00      APRO  
ATOM   4033  CG  GLU A 253      10.370  25.459  -3.507  0.00  0.00      APRO C
ATOM   4034  HG1 GLU A 253       9.694  25.136  -2.695  0.00  0.00      APRO  
ATOM   4035  HG2 GLU A 253       9.973  25.099  -4.477  0.00  0.00      APRO  
ATOM   4036  CD  GLU A 253      11.719  24.809  -3.236  0.00  0.00      APRO C
ATOM   4037  OE1 GLU A 253      12.573  24.786  -4.162  0.00  0.00      APRO O
ATOM   4038  OE2 GLU A 253      11.925  24.425  -2.057  0.00  0.00      APRO O
ATOM   4039  C   GLU A 253       9.596  28.947  -4.784  0.00  0.00      APRO C
ATOM   4040  O   GLU A 253       8.465  28.927  -4.302  0.00  0.00      APRO O
ATOM   4041  N   GLY A 254      10.106  30.107  -5.252  0.00  0.00      APRO N
ATOM   4042  HN  GLY A 254      11.044  30.153  -5.593  0.00  0.00      APRO  
ATOM   4043  CA  GLY A 254       9.355  31.358  -5.300  0.00  0.00      APRO C
ATOM   4044  HA1 GLY A 254       8.316  31.063  -5.347  0.00  0.00      APRO  
ATOM   4045  HA2 GLY A 254       9.711  31.874  -6.182  0.00  0.00      APRO  
ATOM   4046  C   GLY A 254       9.525  32.284  -4.119  0.00  0.00      APRO C
ATOM   4047  O   GLY A 254       8.862  33.317  -4.035  0.00  0.00      APRO O
ATOM   4048  N   ARG A 255      10.420  31.976  -3.165  0.00  0.00      APRO N
ATOM   4049  HN  ARG A 255      11.001  31.170  -3.253  0.00  0.00      APRO  
ATOM   4050  CA  ARG A 255      10.597  32.780  -1.967  0.00  0.00      APRO C
ATOM   4051  HA  ARG A 255       9.627  33.183  -1.701  0.00  0.00      APRO  
ATOM   4052  CB  ARG A 255      11.236  31.964  -0.823  0.00  0.00      APRO C
ATOM   4053  HB1 ARG A 255      12.293  31.771  -1.126  0.00  0.00      APRO  
ATOM   4054  HB2 ARG A 255      11.290  32.589   0.095  0.00  0.00      APRO  
ATOM   4055  CG  ARG A 255      10.577  30.608  -0.512  0.00  0.00      APRO C
ATOM   4056  HG1 ARG A 255       9.519  30.787  -0.220  0.00  0.00      APRO  
ATOM   4057  HG2 ARG A 255      10.531  30.005  -1.448  0.00  0.00      APRO  
ATOM   4058  CD  ARG A 255      11.392  29.856   0.546  0.00  0.00      APRO C
ATOM   4059  HD1 ARG A 255      12.468  29.857   0.255  0.00  0.00      APRO  
ATOM   4060  HD2 ARG A 255      11.293  30.329   1.551  0.00  0.00      APRO  
ATOM   4061  NE  ARG A 255      10.902  28.440   0.669  0.00  0.00      APRO N
ATOM   4062  HE  ARG A 255      10.086  28.353   1.251  0.00  0.00      APRO  
ATOM   4063  CZ  ARG A 255      11.477  27.382   0.073  0.00  0.00      APRO C
ATOM   4064  NH1 ARG A 255      12.562  27.481  -0.681  0.00  0.00      APRO N
ATOM   4065 HH11 ARG A 255      12.942  26.682  -1.125  0.00  0.00      APRO  
ATOM   4066 HH12 ARG A 255      12.881  28.410  -0.881  0.00  0.00      APRO  
ATOM   4067  NH2 ARG A 255      10.962  26.163   0.233  0.00  0.00      APRO N
ATOM   4068 HH21 ARG A 255      11.435  25.375  -0.134  0.00  0.00      APRO  
ATOM   4069 HH22 ARG A 255      10.230  26.069   0.895  0.00  0.00      APRO  
ATOM   4070  C   ARG A 255      11.522  33.973  -2.173  0.00  0.00      APRO C
ATOM   4071  O   ARG A 255      12.630  33.835  -2.674  0.00  0.00      APRO O
ATOM   4072  N   LEU A 256      11.125  35.191  -1.759  0.00  0.00      APRO N
ATOM   4073  HN  LEU A 256      10.232  35.367  -1.349  0.00  0.00      APRO  
ATOM   4074  CA  LEU A 256      11.972  36.369  -1.875  0.00  0.00      APRO C
ATOM   4075  HA  LEU A 256      12.353  36.350  -2.888  0.00  0.00      APRO  
ATOM   4076  CB  LEU A 256      11.115  37.639  -1.660  0.00  0.00      APRO C
ATOM   4077  HB1 LEU A 256      10.420  37.718  -2.528  0.00  0.00      APRO  
ATOM   4078  HB2 LEU A 256      10.472  37.494  -0.763  0.00  0.00      APRO  
ATOM   4079  CG  LEU A 256      11.864  38.982  -1.538  0.00  0.00      APRO C
ATOM   4080  HG  LEU A 256      12.534  38.898  -0.648  0.00  0.00      APRO  
ATOM   4081  CD1 LEU A 256      12.693  39.321  -2.784  0.00  0.00      APRO C
ATOM   4082 HD11 LEU A 256      13.176  40.316  -2.672  0.00  0.00      APRO  
ATOM   4083 HD12 LEU A 256      13.489  38.562  -2.942  0.00  0.00      APRO  
ATOM   4084 HD13 LEU A 256      12.049  39.348  -3.689  0.00  0.00      APRO  
ATOM   4085  CD2 LEU A 256      10.847  40.093  -1.262  0.00  0.00      APRO C
ATOM   4086 HD21 LEU A 256      11.364  41.071  -1.151  0.00  0.00      APRO  
ATOM   4087 HD22 LEU A 256      10.114  40.192  -2.088  0.00  0.00      APRO  
ATOM   4088 HD23 LEU A 256      10.290  39.886  -0.323  0.00  0.00      APRO  
ATOM   4089  C   LEU A 256      13.174  36.370  -0.930  0.00  0.00      APRO C
ATOM   4090  O   LEU A 256      13.033  36.280   0.285  0.00  0.00      APRO O
ATOM   4091  N   LEU A 257      14.399  36.496  -1.483  0.00  0.00      APRO N
ATOM   4092  HN  LEU A 257      14.533  36.669  -2.457  0.00  0.00      APRO  
ATOM   4093  CA  LEU A 257      15.630  36.393  -0.720  0.00  0.00      APRO C
ATOM   4094  HA  LEU A 257      15.363  35.874   0.191  0.00  0.00      APRO  
ATOM   4095  CB  LEU A 257      16.723  35.682  -1.570  0.00  0.00      APRO C
ATOM   4096  HB1 LEU A 257      16.877  36.295  -2.488  0.00  0.00      APRO  
ATOM   4097  HB2 LEU A 257      17.687  35.710  -1.016  0.00  0.00      APRO  
ATOM   4098  CG  LEU A 257      16.409  34.236  -2.004  0.00  0.00      APRO C
ATOM   4099  HG  LEU A 257      15.428  34.259  -2.536  0.00  0.00      APRO  
ATOM   4100  CD1 LEU A 257      17.504  33.727  -2.958  0.00  0.00      APRO C
ATOM   4101 HD11 LEU A 257      17.314  32.669  -3.240  0.00  0.00      APRO  
ATOM   4102 HD12 LEU A 257      17.528  34.337  -3.887  0.00  0.00      APRO  
ATOM   4103 HD13 LEU A 257      18.503  33.783  -2.475  0.00  0.00      APRO  
ATOM   4104  CD2 LEU A 257      16.271  33.301  -0.793  0.00  0.00      APRO C
ATOM   4105 HD21 LEU A 257      16.027  32.270  -1.128  0.00  0.00      APRO  
ATOM   4106 HD22 LEU A 257      17.210  33.251  -0.205  0.00  0.00      APRO  
ATOM   4107 HD23 LEU A 257      15.457  33.651  -0.122  0.00  0.00      APRO  
ATOM   4108  C   LEU A 257      16.225  37.740  -0.325  0.00  0.00      APRO C
ATOM   4109  O   LEU A 257      17.160  37.800   0.467  0.00  0.00      APRO O
ATOM   4110  N   HSE A 258      15.715  38.879  -0.843  0.00  0.00      APRO N
ATOM   4111  HN  HSE A 258      14.886  38.928  -1.398  0.00  0.00      APRO  
ATOM   4112  CA  HSE A 258      16.365  40.165  -0.619  0.00  0.00      APRO C
ATOM   4113  HA  HSE A 258      17.255  39.962  -0.035  0.00  0.00      APRO  
ATOM   4114  CB  HSE A 258      16.799  40.826  -1.951  0.00  0.00      APRO C
ATOM   4115  HB1 HSE A 258      17.063  40.016  -2.665  0.00  0.00      APRO  
ATOM   4116  HB2 HSE A 258      15.940  41.377  -2.388  0.00  0.00      APRO  
ATOM   4117  ND1 HSE A 258      17.859  43.085  -2.043  0.00  0.00      APRO N
ATOM   4118  CG  HSE A 258      17.989  41.731  -1.812  0.00  0.00      APRO C
ATOM   4119  CE1 HSE A 258      19.070  43.583  -1.879  0.00  0.00      APRO C
ATOM   4120  HE1 HSE A 258      19.328  44.638  -1.998  0.00  0.00      APRO  
ATOM   4121  NE2 HSE A 258      19.969  42.623  -1.548  0.00  0.00      APRO N
ATOM   4122  HE2 HSE A 258      20.948  42.739  -1.385  0.00  0.00      APRO  
ATOM   4123  CD2 HSE A 258      19.279  41.429  -1.506  0.00  0.00      APRO C
ATOM   4124  HD2 HSE A 258      19.732  40.474  -1.279  0.00  0.00      APRO  
ATOM   4125  C   HSE A 258      15.502  41.111   0.198  0.00  0.00      APRO C
ATOM   4126  O   HSE A 258      14.474  41.613  -0.251  0.00  0.00      APRO O
ATOM   4127  N   ARG A 259      15.930  41.370   1.452  0.00  0.00      APRO N
ATOM   4128  HN  ARG A 259      16.783  40.953   1.757  0.00  0.00      APRO  
ATOM   4129  CA  ARG A 259      15.239  42.220   2.410  0.00  0.00      APRO C
ATOM   4130  HA  ARG A 259      14.245  41.803   2.523  0.00  0.00      APRO  
ATOM   4131  CB  ARG A 259      15.912  42.136   3.806  0.00  0.00      APRO C
ATOM   4132  HB1 ARG A 259      16.236  41.076   3.936  0.00  0.00      APRO  
ATOM   4133  HB2 ARG A 259      16.844  42.743   3.807  0.00  0.00      APRO  
ATOM   4134  CG  ARG A 259      14.989  42.520   4.980  0.00  0.00      APRO C
ATOM   4135  HG1 ARG A 259      14.433  43.443   4.705  0.00  0.00      APRO  
ATOM   4136  HG2 ARG A 259      14.214  41.729   5.105  0.00  0.00      APRO  
ATOM   4137  CD  ARG A 259      15.745  42.668   6.311  0.00  0.00      APRO C
ATOM   4138  HD1 ARG A 259      16.533  41.883   6.378  0.00  0.00      APRO  
ATOM   4139  HD2 ARG A 259      16.229  43.669   6.397  0.00  0.00      APRO  
ATOM   4140  NE  ARG A 259      14.767  42.526   7.435  0.00  0.00      APRO N
ATOM   4141  HE  ARG A 259      14.682  41.580   7.768  0.00  0.00      APRO  
ATOM   4142  CZ  ARG A 259      14.061  43.529   7.968  0.00  0.00      APRO C
ATOM   4143  NH1 ARG A 259      14.083  44.774   7.513  0.00  0.00      APRO N
ATOM   4144 HH11 ARG A 259      13.559  45.484   7.962  0.00  0.00      APRO  
ATOM   4145 HH12 ARG A 259      14.752  44.972   6.794  0.00  0.00      APRO  
ATOM   4146  NH2 ARG A 259      13.288  43.234   9.008  0.00  0.00      APRO N
ATOM   4147 HH21 ARG A 259      12.681  43.921   9.382  0.00  0.00      APRO  
ATOM   4148 HH22 ARG A 259      13.194  42.274   9.239  0.00  0.00      APRO  
ATOM   4149  C   ARG A 259      15.056  43.684   1.994  0.00  0.00      APRO C
ATOM   4150  O   ARG A 259      13.935  44.171   2.156  0.00  0.00      APRO O
ATOM   4151  N   PRO A 260      16.019  44.429   1.416  0.00  0.00      APRO N
ATOM   4152  CD  PRO A 260      17.447  44.080   1.366  0.00  0.00      APRO C
ATOM   4153  HD1 PRO A 260      17.665  43.391   0.518  0.00  0.00      APRO  
ATOM   4154  HD2 PRO A 260      17.780  43.601   2.316  0.00  0.00      APRO  
ATOM   4155  CA  PRO A 260      15.807  45.819   1.003  0.00  0.00      APRO C
ATOM   4156  HA  PRO A 260      15.636  46.424   1.886  0.00  0.00      APRO  
ATOM   4157  CB  PRO A 260      17.155  46.233   0.387  0.00  0.00      APRO C
ATOM   4158  HB1 PRO A 260      17.376  47.314   0.534  0.00  0.00      APRO  
ATOM   4159  HB2 PRO A 260      17.226  45.975  -0.694  0.00  0.00      APRO  
ATOM   4160  CG  PRO A 260      18.178  45.405   1.165  0.00  0.00      APRO C
ATOM   4161  HG1 PRO A 260      18.453  45.895   2.119  0.00  0.00      APRO  
ATOM   4162  HG2 PRO A 260      19.116  45.223   0.591  0.00  0.00      APRO  
ATOM   4163  C   PRO A 260      14.658  46.027   0.028  0.00  0.00      APRO C
ATOM   4164  O   PRO A 260      13.970  47.043   0.097  0.00  0.00      APRO O
ATOM   4165  N   LEU A 261      14.414  45.074  -0.894  0.00  0.00      APRO N
ATOM   4166  HN  LEU A 261      15.012  44.287  -1.028  0.00  0.00      APRO  
ATOM   4167  CA  LEU A 261      13.260  45.104  -1.776  0.00  0.00      APRO C
ATOM   4168  HA  LEU A 261      13.280  46.070  -2.263  0.00  0.00      APRO  
ATOM   4169  CB  LEU A 261      13.362  43.972  -2.825  0.00  0.00      APRO C
ATOM   4170  HB1 LEU A 261      14.260  44.183  -3.450  0.00  0.00      APRO  
ATOM   4171  HB2 LEU A 261      13.569  43.012  -2.302  0.00  0.00      APRO  
ATOM   4172  CG  LEU A 261      12.142  43.816  -3.761  0.00  0.00      APRO C
ATOM   4173  HG  LEU A 261      11.271  43.595  -3.097  0.00  0.00      APRO  
ATOM   4174  CD1 LEU A 261      11.861  45.067  -4.604  0.00  0.00      APRO C
ATOM   4175 HD11 LEU A 261      11.007  44.889  -5.293  0.00  0.00      APRO  
ATOM   4176 HD12 LEU A 261      11.609  45.930  -3.951  0.00  0.00      APRO  
ATOM   4177 HD13 LEU A 261      12.749  45.336  -5.215  0.00  0.00      APRO  
ATOM   4178  CD2 LEU A 261      12.350  42.613  -4.685  0.00  0.00      APRO C
ATOM   4179 HD21 LEU A 261      11.469  42.480  -5.350  0.00  0.00      APRO  
ATOM   4180 HD22 LEU A 261      13.243  42.741  -5.330  0.00  0.00      APRO  
ATOM   4181 HD23 LEU A 261      12.479  41.683  -4.090  0.00  0.00      APRO  
ATOM   4182  C   LEU A 261      11.942  44.998  -1.018  0.00  0.00      APRO C
ATOM   4183  O   LEU A 261      10.987  45.719  -1.291  0.00  0.00      APRO O
ATOM   4184  N   ALA A 262      11.866  44.120  -0.000  0.00  0.00      APRO N
ATOM   4185  HN  ALA A 262      12.626  43.509   0.220  0.00  0.00      APRO  
ATOM   4186  CA  ALA A 262      10.698  43.989   0.847  0.00  0.00      APRO C
ATOM   4187  HA  ALA A 262       9.824  43.786   0.238  0.00  0.00      APRO  
ATOM   4188  CB  ALA A 262      10.891  42.795   1.801  0.00  0.00      APRO C
ATOM   4189  HB1 ALA A 262      11.065  41.870   1.210  0.00  0.00      APRO  
ATOM   4190  HB2 ALA A 262      11.772  42.950   2.461  0.00  0.00      APRO  
ATOM   4191  HB3 ALA A 262       9.995  42.632   2.438  0.00  0.00      APRO  
ATOM   4192  C   ALA A 262      10.389  45.263   1.633  0.00  0.00      APRO C
ATOM   4193  O   ALA A 262       9.245  45.711   1.684  0.00  0.00      APRO O
ATOM   4194  N   GLU A 263      11.424  45.920   2.197  0.00  0.00      APRO N
ATOM   4195  HN  GLU A 263      12.341  45.531   2.221  0.00  0.00      APRO  
ATOM   4196  CA  GLU A 263      11.322  47.234   2.817  0.00  0.00      APRO C
ATOM   4197  HA  GLU A 263      10.590  47.157   3.611  0.00  0.00      APRO  
ATOM   4198  CB  GLU A 263      12.704  47.636   3.385  0.00  0.00      APRO C
ATOM   4199  HB1 GLU A 263      13.475  47.420   2.609  0.00  0.00      APRO  
ATOM   4200  HB2 GLU A 263      12.738  48.736   3.551  0.00  0.00      APRO  
ATOM   4201  CG  GLU A 263      13.054  46.878   4.689  0.00  0.00      APRO C
ATOM   4202  HG1 GLU A 263      12.531  47.349   5.541  0.00  0.00      APRO  
ATOM   4203  HG2 GLU A 263      12.755  45.813   4.622  0.00  0.00      APRO  
ATOM   4204  CD  GLU A 263      14.539  46.933   5.044  0.00  0.00      APRO C
ATOM   4205  OE1 GLU A 263      15.115  45.837   5.295  0.00  0.00      APRO O
ATOM   4206  OE2 GLU A 263      15.098  48.050   5.135  0.00  0.00      APRO O
ATOM   4207  C   GLU A 263      10.836  48.319   1.857  0.00  0.00      APRO C
ATOM   4208  O   GLU A 263       9.965  49.124   2.184  0.00  0.00      APRO O
ATOM   4209  N   HSE A 264      11.348  48.339   0.609  0.00  0.00      APRO N
ATOM   4210  HN  HSE A 264      12.063  47.709   0.309  0.00  0.00      APRO  
ATOM   4211  CA  HSE A 264      10.908  49.278  -0.413  0.00  0.00      APRO C
ATOM   4212  HA  HSE A 264      11.056  50.263   0.013  0.00  0.00      APRO  
ATOM   4213  CB  HSE A 264      11.745  49.130  -1.704  0.00  0.00      APRO C
ATOM   4214  HB1 HSE A 264      12.819  49.151  -1.419  0.00  0.00      APRO  
ATOM   4215  HB2 HSE A 264      11.549  48.138  -2.161  0.00  0.00      APRO  
ATOM   4216  ND1 HSE A 264      11.064  49.925  -3.976  0.00  0.00      APRO N
ATOM   4217  CG  HSE A 264      11.506  50.226  -2.703  0.00  0.00      APRO C
ATOM   4218  CE1 HSE A 264      11.021  51.078  -4.610  0.00  0.00      APRO C
ATOM   4219  HE1 HSE A 264      10.724  51.201  -5.655  0.00  0.00      APRO  
ATOM   4220  NE2 HSE A 264      11.398  52.106  -3.811  0.00  0.00      APRO N
ATOM   4221  HE2 HSE A 264      11.461  53.073  -4.057  0.00  0.00      APRO  
ATOM   4222  CD2 HSE A 264      11.714  51.562  -2.583  0.00  0.00      APRO C
ATOM   4223  HD2 HSE A 264      12.063  52.136  -1.736  0.00  0.00      APRO  
ATOM   4224  C   HSE A 264       9.432  49.163  -0.771  0.00  0.00      APRO C
ATOM   4225  O   HSE A 264       8.723  50.166  -0.860  0.00  0.00      APRO O
ATOM   4226  N   VAL A 265       8.915  47.927  -0.934  0.00  0.00      APRO N
ATOM   4227  HN  VAL A 265       9.480  47.107  -0.895  0.00  0.00      APRO  
ATOM   4228  CA  VAL A 265       7.501  47.673  -1.179  0.00  0.00      APRO C
ATOM   4229  HA  VAL A 265       7.222  48.258  -2.046  0.00  0.00      APRO  
ATOM   4230  CB  VAL A 265       7.232  46.216  -1.536  0.00  0.00      APRO C
ATOM   4231  HB  VAL A 265       7.555  45.591  -0.668  0.00  0.00      APRO  
ATOM   4232  CG1 VAL A 265       5.733  45.962  -1.798  0.00  0.00      APRO C
ATOM   4233 HG11 VAL A 265       5.567  44.904  -2.094  0.00  0.00      APRO  
ATOM   4234 HG12 VAL A 265       5.121  46.152  -0.892  0.00  0.00      APRO  
ATOM   4235 HG13 VAL A 265       5.363  46.611  -2.620  0.00  0.00      APRO  
ATOM   4236  CG2 VAL A 265       8.016  45.886  -2.819  0.00  0.00      APRO C
ATOM   4237 HG21 VAL A 265       7.819  44.842  -3.142  0.00  0.00      APRO  
ATOM   4238 HG22 VAL A 265       7.720  46.569  -3.644  0.00  0.00      APRO  
ATOM   4239 HG23 VAL A 265       9.110  45.987  -2.659  0.00  0.00      APRO  
ATOM   4240  C   VAL A 265       6.625  48.126  -0.023  0.00  0.00      APRO C
ATOM   4241  O   VAL A 265       5.594  48.757  -0.239  0.00  0.00      APRO O
ATOM   4242  N   VAL A 266       7.045  47.891   1.240  0.00  0.00      APRO N
ATOM   4243  HN  VAL A 266       7.869  47.363   1.426  0.00  0.00      APRO  
ATOM   4244  CA  VAL A 266       6.355  48.373   2.434  0.00  0.00      APRO C
ATOM   4245  HA  VAL A 266       5.355  47.960   2.397  0.00  0.00      APRO  
ATOM   4246  CB  VAL A 266       7.048  47.865   3.693  0.00  0.00      APRO C
ATOM   4247  HB  VAL A 266       8.144  48.049   3.572  0.00  0.00      APRO  
ATOM   4248  CG1 VAL A 266       6.571  48.597   4.964  0.00  0.00      APRO C
ATOM   4249 HG11 VAL A 266       7.069  48.173   5.863  0.00  0.00      APRO  
ATOM   4250 HG12 VAL A 266       6.816  49.679   4.930  0.00  0.00      APRO  
ATOM   4251 HG13 VAL A 266       5.473  48.484   5.094  0.00  0.00      APRO  
ATOM   4252  CG2 VAL A 266       6.751  46.362   3.821  0.00  0.00      APRO C
ATOM   4253 HG21 VAL A 266       7.203  45.950   4.748  0.00  0.00      APRO  
ATOM   4254 HG22 VAL A 266       5.655  46.182   3.856  0.00  0.00      APRO  
ATOM   4255 HG23 VAL A 266       7.170  45.795   2.964  0.00  0.00      APRO  
ATOM   4256  C   VAL A 266       6.222  49.889   2.480  0.00  0.00      APRO C
ATOM   4257  O   VAL A 266       5.141  50.424   2.728  0.00  0.00      APRO O
ATOM   4258  N   ASN A 267       7.302  50.630   2.164  0.00  0.00      APRO N
ATOM   4259  HN  ASN A 267       8.195  50.220   1.982  0.00  0.00      APRO  
ATOM   4260  CA  ASN A 267       7.272  52.082   2.058  0.00  0.00      APRO C
ATOM   4261  HA  ASN A 267       6.901  52.430   3.016  0.00  0.00      APRO  
ATOM   4262  CB  ASN A 267       8.677  52.651   1.745  0.00  0.00      APRO C
ATOM   4263  HB1 ASN A 267       9.058  52.136   0.836  0.00  0.00      APRO  
ATOM   4264  HB2 ASN A 267       8.611  53.733   1.512  0.00  0.00      APRO  
ATOM   4265  CG  ASN A 267       9.625  52.384   2.907  0.00  0.00      APRO C
ATOM   4266  OD1 ASN A 267       9.237  52.052   4.024  0.00  0.00      APRO O
ATOM   4267  ND2 ASN A 267      10.940  52.570   2.642  0.00  0.00      APRO N
ATOM   4268 HD21 ASN A 267      11.585  52.392   3.380  0.00  0.00      APRO  
ATOM   4269 HD22 ASN A 267      11.231  52.844   1.731  0.00  0.00      APRO  
ATOM   4270  C   ASN A 267       6.306  52.570   0.984  0.00  0.00      APRO C
ATOM   4271  O   ASN A 267       5.615  53.571   1.150  0.00  0.00      APRO O
ATOM   4272  N   ARG A 268       6.221  51.853  -0.148  0.00  0.00      APRO N
ATOM   4273  HN  ARG A 268       6.786  51.042  -0.281  0.00  0.00      APRO  
ATOM   4274  CA  ARG A 268       5.323  52.203  -1.226  0.00  0.00      APRO C
ATOM   4275  HA  ARG A 268       5.385  53.279  -1.338  0.00  0.00      APRO  
ATOM   4276  CB  ARG A 268       5.755  51.497  -2.531  0.00  0.00      APRO C
ATOM   4277  HB1 ARG A 268       5.999  50.444  -2.254  0.00  0.00      APRO  
ATOM   4278  HB2 ARG A 268       4.889  51.438  -3.226  0.00  0.00      APRO  
ATOM   4279  CG  ARG A 268       6.984  52.144  -3.196  0.00  0.00      APRO C
ATOM   4280  HG1 ARG A 268       6.751  53.211  -3.407  0.00  0.00      APRO  
ATOM   4281  HG2 ARG A 268       7.825  52.160  -2.465  0.00  0.00      APRO  
ATOM   4282  CD  ARG A 268       7.472  51.408  -4.453  0.00  0.00      APRO C
ATOM   4283  HD1 ARG A 268       8.263  52.013  -4.953  0.00  0.00      APRO  
ATOM   4284  HD2 ARG A 268       7.893  50.406  -4.203  0.00  0.00      APRO  
ATOM   4285  NE  ARG A 268       6.301  51.202  -5.384  0.00  0.00      APRO N
ATOM   4286  HE  ARG A 268       5.822  50.330  -5.230  0.00  0.00      APRO  
ATOM   4287  CZ  ARG A 268       5.899  52.057  -6.333  0.00  0.00      APRO C
ATOM   4288  NH1 ARG A 268       6.545  53.197  -6.552  0.00  0.00      APRO N
ATOM   4289 HH11 ARG A 268       6.225  53.834  -7.239  0.00  0.00      APRO  
ATOM   4290 HH12 ARG A 268       7.272  53.427  -5.901  0.00  0.00      APRO  
ATOM   4291  NH2 ARG A 268       4.835  51.773  -7.082  0.00  0.00      APRO N
ATOM   4292 HH21 ARG A 268       4.592  52.363  -7.838  0.00  0.00      APRO  
ATOM   4293 HH22 ARG A 268       4.447  50.866  -6.984  0.00  0.00      APRO  
ATOM   4294  C   ARG A 268       3.855  51.873  -0.990  0.00  0.00      APRO C
ATOM   4295  O   ARG A 268       3.013  52.425  -1.691  0.00  0.00      APRO O
ATOM   4296  N   ILE A 269       3.494  50.981  -0.041  0.00  0.00      APRO N
ATOM   4297  HN  ILE A 269       4.133  50.514   0.567  0.00  0.00      APRO  
ATOM   4298  CA  ILE A 269       2.091  50.622   0.173  0.00  0.00      APRO C
ATOM   4299  HA  ILE A 269       1.557  51.080  -0.650  0.00  0.00      APRO  
ATOM   4300  CB  ILE A 269       1.844  49.113   0.157  0.00  0.00      APRO C
ATOM   4301  HB  ILE A 269       0.752  49.006   0.377  0.00  0.00      APRO  
ATOM   4302  CG2 ILE A 269       2.224  48.582  -1.244  0.00  0.00      APRO C
ATOM   4303 HG21 ILE A 269       1.916  47.521  -1.357  0.00  0.00      APRO  
ATOM   4304 HG22 ILE A 269       1.716  49.166  -2.040  0.00  0.00      APRO  
ATOM   4305 HG23 ILE A 269       3.320  48.644  -1.409  0.00  0.00      APRO  
ATOM   4306  CG1 ILE A 269       2.576  48.361   1.295  0.00  0.00      APRO C
ATOM   4307 HG11 ILE A 269       3.670  48.553   1.231  0.00  0.00      APRO  
ATOM   4308 HG12 ILE A 269       2.228  48.762   2.274  0.00  0.00      APRO  
ATOM   4309  CD  ILE A 269       2.340  46.841   1.296  0.00  0.00      APRO  
ATOM   4310  HD1 ILE A 269       2.845  46.373   2.169  0.00  0.00      APRO  
ATOM   4311  HD2 ILE A 269       1.254  46.613   1.359  0.00  0.00      APRO  
ATOM   4312  HD3 ILE A 269       2.746  46.374   0.374  0.00  0.00      APRO  
ATOM   4313  C   ILE A 269       1.490  51.179   1.450  0.00  0.00      APRO C
ATOM   4314  O   ILE A 269       0.269  51.215   1.591  0.00  0.00      APRO O
ATOM   4315  N   SER A 270       2.301  51.650   2.417  0.00  0.00      APRO N
ATOM   4316  HN  SER A 270       3.298  51.658   2.340  0.00  0.00      APRO  
ATOM   4317  CA  SER A 270       1.793  52.195   3.675  0.00  0.00      APRO C
ATOM   4318  HA  SER A 270       1.134  51.431   4.065  0.00  0.00      APRO  
ATOM   4319  CB  SER A 270       2.938  52.494   4.679  0.00  0.00      APRO C
ATOM   4320  HB1 SER A 270       3.769  52.984   4.121  0.00  0.00      APRO  
ATOM   4321  HB2 SER A 270       2.595  53.215   5.455  0.00  0.00      APRO  
ATOM   4322  OG  SER A 270       3.432  51.289   5.276  0.00  0.00      APRO O
ATOM   4323  HG1 SER A 270       4.269  51.508   5.706  0.00  0.00      APRO  
ATOM   4324  C   SER A 270       0.964  53.462   3.499  0.00  0.00      APRO C
ATOM   4325  O   SER A 270       1.421  54.453   2.940  0.00  0.00      APRO O
ATOM   4326  N   GLY A 271      -0.303  53.458   3.977  0.00  0.00      APRO N
ATOM   4327  HN  GLY A 271      -0.678  52.642   4.415  0.00  0.00      APRO  
ATOM   4328  CA  GLY A 271      -1.206  54.606   3.899  0.00  0.00      APRO C
ATOM   4329  HA1 GLY A 271      -0.590  55.476   4.080  0.00  0.00      APRO  
ATOM   4330  HA2 GLY A 271      -1.968  54.437   4.648  0.00  0.00      APRO  
ATOM   4331  C   GLY A 271      -1.893  54.789   2.571  0.00  0.00      APRO C
ATOM   4332  O   GLY A 271      -2.598  55.771   2.361  0.00  0.00      APRO O
ATOM   4333  N   GLN A 272      -1.700  53.855   1.628  0.00  0.00      APRO N
ATOM   4334  HN  GLN A 272      -1.206  53.006   1.807  0.00  0.00      APRO  
ATOM   4335  CA  GLN A 272      -2.188  53.990   0.271  0.00  0.00      APRO C
ATOM   4336  HA  GLN A 272      -2.294  55.053   0.094  0.00  0.00      APRO  
ATOM   4337  CB  GLN A 272      -1.187  53.332  -0.707  0.00  0.00      APRO C
ATOM   4338  HB1 GLN A 272      -1.106  52.260  -0.412  0.00  0.00      APRO  
ATOM   4339  HB2 GLN A 272      -1.616  53.340  -1.735  0.00  0.00      APRO  
ATOM   4340  CG  GLN A 272       0.211  53.989  -0.680  0.00  0.00      APRO C
ATOM   4341  HG1 GLN A 272       0.541  54.155   0.368  0.00  0.00      APRO  
ATOM   4342  HG2 GLN A 272       0.961  53.337  -1.174  0.00  0.00      APRO  
ATOM   4343  CD  GLN A 272       0.237  55.359  -1.357  0.00  0.00      APRO C
ATOM   4344  OE1 GLN A 272      -0.664  55.765  -2.092  0.00  0.00      APRO O
ATOM   4345  NE2 GLN A 272       1.342  56.102  -1.128  0.00  0.00      APRO N
ATOM   4346 HE21 GLN A 272       1.377  57.000  -1.557  0.00  0.00      APRO  
ATOM   4347 HE22 GLN A 272       2.077  55.736  -0.567  0.00  0.00      APRO  
ATOM   4348  C   GLN A 272      -3.557  53.351   0.062  0.00  0.00      APRO C
ATOM   4349  O   GLN A 272      -3.908  52.400   0.772  0.00  0.00      APRO O
ATOM   4350  N   PRO A 273      -4.374  53.811  -0.892  0.00  0.00      APRO N
ATOM   4351  CD  PRO A 273      -4.136  55.006  -1.713  0.00  0.00      APRO C
ATOM   4352  HD1 PRO A 273      -3.055  55.129  -1.952  0.00  0.00      APRO  
ATOM   4353  HD2 PRO A 273      -4.502  55.929  -1.208  0.00  0.00      APRO  
ATOM   4354  CA  PRO A 273      -5.526  53.061  -1.382  0.00  0.00      APRO C
ATOM   4355  HA  PRO A 273      -6.268  53.002  -0.594  0.00  0.00      APRO  
ATOM   4356  CB  PRO A 273      -6.116  53.932  -2.501  0.00  0.00      APRO C
ATOM   4357  HB1 PRO A 273      -6.909  54.618  -2.127  0.00  0.00      APRO  
ATOM   4358  HB2 PRO A 273      -6.509  53.323  -3.346  0.00  0.00      APRO  
ATOM   4359  CG  PRO A 273      -4.931  54.762  -2.994  0.00  0.00      APRO C
ATOM   4360  HG1 PRO A 273      -5.269  55.699  -3.477  0.00  0.00      APRO  
ATOM   4361  HG2 PRO A 273      -4.292  54.213  -3.723  0.00  0.00      APRO  
ATOM   4362  C   PRO A 273      -5.206  51.657  -1.869  0.00  0.00      APRO C
ATOM   4363  O   PRO A 273      -4.210  51.436  -2.558  0.00  0.00      APRO O
ATOM   4364  N   ALA A 274      -6.072  50.699  -1.520  0.00  0.00      APRO N
ATOM   4365  HN  ALA A 274      -6.824  50.914  -0.898  0.00  0.00      APRO  
ATOM   4366  CA  ALA A 274      -6.018  49.337  -1.975  0.00  0.00      APRO C
ATOM   4367  HA  ALA A 274      -5.181  49.169  -2.643  0.00  0.00      APRO  
ATOM   4368  CB  ALA A 274      -5.935  48.396  -0.757  0.00  0.00      APRO C
ATOM   4369  HB1 ALA A 274      -4.989  48.583  -0.205  0.00  0.00      APRO  
ATOM   4370  HB2 ALA A 274      -6.780  48.573  -0.057  0.00  0.00      APRO  
ATOM   4371  HB3 ALA A 274      -5.948  47.328  -1.063  0.00  0.00      APRO  
ATOM   4372  C   ALA A 274      -7.273  49.047  -2.779  0.00  0.00      APRO C
ATOM   4373  O   ALA A 274      -8.388  49.075  -2.261  0.00  0.00      APRO O
ATOM   4374  N   ILE A 275      -7.128  48.781  -4.086  0.00  0.00      APRO N
ATOM   4375  HN  ILE A 275      -6.243  48.622  -4.518  0.00  0.00      APRO  
ATOM   4376  CA  ILE A 275      -8.260  48.700  -4.997  0.00  0.00      APRO C
ATOM   4377  HA  ILE A 275      -9.105  49.147  -4.488  0.00  0.00      APRO  
ATOM   4378  CB  ILE A 275      -7.954  49.370  -6.334  0.00  0.00      APRO C
ATOM   4379  HB  ILE A 275      -7.093  48.787  -6.749  0.00  0.00      APRO  
ATOM   4380  CG2 ILE A 275      -9.186  49.312  -7.268  0.00  0.00      APRO C
ATOM   4381 HG21 ILE A 275      -8.919  49.656  -8.289  0.00  0.00      APRO  
ATOM   4382 HG22 ILE A 275      -9.570  48.274  -7.353  0.00  0.00      APRO  
ATOM   4383 HG23 ILE A 275     -10.004  49.959  -6.887  0.00  0.00      APRO  
ATOM   4384  CG1 ILE A 275      -7.444  50.825  -6.155  0.00  0.00      APRO C
ATOM   4385 HG11 ILE A 275      -8.199  51.423  -5.597  0.00  0.00      APRO  
ATOM   4386 HG12 ILE A 275      -6.516  50.809  -5.538  0.00  0.00      APRO  
ATOM   4387  CD  ILE A 275      -7.121  51.544  -7.476  0.00  0.00      APRO  
ATOM   4388  HD1 ILE A 275      -6.708  52.556  -7.273  0.00  0.00      APRO  
ATOM   4389  HD2 ILE A 275      -6.369  50.972  -8.060  0.00  0.00      APRO  
ATOM   4390  HD3 ILE A 275      -8.034  51.664  -8.097  0.00  0.00      APRO  
ATOM   4391  C   ILE A 275      -8.618  47.253  -5.252  0.00  0.00      APRO C
ATOM   4392  O   ILE A 275      -7.786  46.466  -5.699  0.00  0.00      APRO O
ATOM   4393  N   VAL A 276      -9.874  46.845  -4.983  0.00  0.00      APRO N
ATOM   4394  HN  VAL A 276     -10.573  47.445  -4.603  0.00  0.00      APRO  
ATOM   4395  CA  VAL A 276     -10.321  45.478  -5.227  0.00  0.00      APRO C
ATOM   4396  HA  VAL A 276      -9.573  44.825  -4.794  0.00  0.00      APRO  
ATOM   4397  CB  VAL A 276     -11.644  45.148  -4.547  0.00  0.00      APRO C
ATOM   4398  HB  VAL A 276     -12.434  45.783  -5.019  0.00  0.00      APRO  
ATOM   4399  CG1 VAL A 276     -12.000  43.660  -4.749  0.00  0.00      APRO C
ATOM   4400 HG11 VAL A 276     -12.945  43.414  -4.219  0.00  0.00      APRO  
ATOM   4401 HG12 VAL A 276     -12.150  43.416  -5.821  0.00  0.00      APRO  
ATOM   4402 HG13 VAL A 276     -11.199  43.006  -4.343  0.00  0.00      APRO  
ATOM   4403  CG2 VAL A 276     -11.560  45.445  -3.037  0.00  0.00      APRO C
ATOM   4404 HG21 VAL A 276     -12.508  45.169  -2.529  0.00  0.00      APRO  
ATOM   4405 HG22 VAL A 276     -10.733  44.867  -2.571  0.00  0.00      APRO  
ATOM   4406 HG23 VAL A 276     -11.381  46.524  -2.849  0.00  0.00      APRO  
ATOM   4407  C   VAL A 276     -10.415  45.145  -6.710  0.00  0.00      APRO C
ATOM   4408  O   VAL A 276     -11.269  45.643  -7.445  0.00  0.00      APRO O
ATOM   4409  N   THR A 277      -9.535  44.256  -7.206  0.00  0.00      APRO N
ATOM   4410  HN  THR A 277      -8.833  43.815  -6.647  0.00  0.00      APRO  
ATOM   4411  CA  THR A 277      -9.525  43.854  -8.605  0.00  0.00      APRO C
ATOM   4412  HA  THR A 277      -9.969  44.676  -9.151  0.00  0.00      APRO  
ATOM   4413  CB  THR A 277      -8.133  43.582  -9.160  0.00  0.00      APRO C
ATOM   4414  HB  THR A 277      -8.284  43.014 -10.111  0.00  0.00      APRO  
ATOM   4415  OG1 THR A 277      -7.378  42.753  -8.294  0.00  0.00      APRO O
ATOM   4416  HG1 THR A 277      -6.521  42.649  -8.721  0.00  0.00      APRO  
ATOM   4417  CG2 THR A 277      -7.385  44.917  -9.266  0.00  0.00      APRO C
ATOM   4418 HG21 THR A 277      -6.406  44.782  -9.772  0.00  0.00      APRO  
ATOM   4419 HG22 THR A 277      -7.978  45.647  -9.857  0.00  0.00      APRO  
ATOM   4420 HG23 THR A 277      -7.199  45.353  -8.261  0.00  0.00      APRO  
ATOM   4421  C   THR A 277     -10.413  42.650  -8.841  0.00  0.00      APRO C
ATOM   4422  O   THR A 277     -10.997  42.537  -9.926  0.00  0.00      APRO O
ATOM   4423  N   SER A 278     -10.588  41.784  -7.812  0.00  0.00      APRO N
ATOM   4424  HN  SER A 278     -10.047  41.868  -6.975  0.00  0.00      APRO  
ATOM   4425  CA  SER A 278     -11.540  40.679  -7.800  0.00  0.00      APRO C
ATOM   4426  HA  SER A 278     -12.427  41.060  -8.289  0.00  0.00      APRO  
ATOM   4427  CB  SER A 278     -11.111  39.439  -8.644  0.00  0.00      APRO C
ATOM   4428  HB1 SER A 278     -12.034  38.908  -8.973  0.00  0.00      APRO  
ATOM   4429  HB2 SER A 278     -10.574  39.763  -9.564  0.00  0.00      APRO  
ATOM   4430  OG  SER A 278     -10.308  38.498  -7.925  0.00  0.00      APRO O
ATOM   4431  HG1 SER A 278     -10.287  37.686  -8.447  0.00  0.00      APRO  
ATOM   4432  C   SER A 278     -11.944  40.262  -6.391  0.00  0.00      APRO C
ATOM   4433  O   SER A 278     -11.223  40.463  -5.422  0.00  0.00      APRO O
ATOM   4434  N   TYR A 279     -13.153  39.675  -6.265  0.00  0.00      APRO N
ATOM   4435  HN  TYR A 279     -13.789  39.623  -7.033  0.00  0.00      APRO  
ATOM   4436  CA  TYR A 279     -13.640  39.078  -5.040  0.00  0.00      APRO C
ATOM   4437  HA  TYR A 279     -12.796  38.812  -4.416  0.00  0.00      APRO  
ATOM   4438  CB  TYR A 279     -14.683  39.978  -4.307  0.00  0.00      APRO C
ATOM   4439  HB1 TYR A 279     -14.177  40.899  -3.943  0.00  0.00      APRO  
ATOM   4440  HB2 TYR A 279     -15.486  40.298  -5.006  0.00  0.00      APRO  
ATOM   4441  CG  TYR A 279     -15.313  39.319  -3.091  0.00  0.00      APRO C
ATOM   4442  CD1 TYR A 279     -14.716  39.432  -1.828  0.00  0.00      APRO C
ATOM   4443  HD1 TYR A 279     -13.794  39.987  -1.717  0.00  0.00      APRO  
ATOM   4444  CE1 TYR A 279     -15.285  38.816  -0.704  0.00  0.00      APRO C
ATOM   4445  HE1 TYR A 279     -14.823  38.911   0.267  0.00  0.00      APRO  
ATOM   4446  CZ  TYR A 279     -16.457  38.064  -0.836  0.00  0.00      APRO C
ATOM   4447  OH  TYR A 279     -17.000  37.418   0.295  0.00  0.00      APRO O
ATOM   4448  HH  TYR A 279     -17.830  37.018   0.027  0.00  0.00      APRO  
ATOM   4449  CD2 TYR A 279     -16.516  38.594  -3.202  0.00  0.00      APRO C
ATOM   4450  HD2 TYR A 279     -16.996  38.488  -4.165  0.00  0.00      APRO  
ATOM   4451  CE2 TYR A 279     -17.079  37.960  -2.083  0.00  0.00      APRO C
ATOM   4452  HE2 TYR A 279     -17.980  37.376  -2.195  0.00  0.00      APRO  
ATOM   4453  C   TYR A 279     -14.304  37.792  -5.462  0.00  0.00      APRO C
ATOM   4454  O   TYR A 279     -15.079  37.759  -6.416  0.00  0.00      APRO O
ATOM   4455  N   ASN A 280     -14.010  36.694  -4.759  0.00  0.00      APRO N
ATOM   4456  HN  ASN A 280     -13.340  36.670  -4.018  0.00  0.00      APRO  
ATOM   4457  CA  ASN A 280     -14.651  35.435  -5.023  0.00  0.00      APRO C
ATOM   4458  HA  ASN A 280     -15.616  35.662  -5.464  0.00  0.00      APRO  
ATOM   4459  CB  ASN A 280     -13.720  34.531  -5.871  0.00  0.00      APRO C
ATOM   4460  HB1 ASN A 280     -12.673  34.722  -5.547  0.00  0.00      APRO  
ATOM   4461  HB2 ASN A 280     -13.939  33.461  -5.676  0.00  0.00      APRO  
ATOM   4462  CG  ASN A 280     -13.843  34.856  -7.352  0.00  0.00      APRO C
ATOM   4463  OD1 ASN A 280     -14.732  34.317  -8.015  0.00  0.00      APRO O
ATOM   4464  ND2 ASN A 280     -12.908  35.652  -7.911  0.00  0.00      APRO N
ATOM   4465 HD21 ASN A 280     -13.008  35.865  -8.879  0.00  0.00      APRO  
ATOM   4466 HD22 ASN A 280     -12.173  36.025  -7.353  0.00  0.00      APRO  
ATOM   4467  C   ASN A 280     -14.901  34.723  -3.718  0.00  0.00      APRO C
ATOM   4468  O   ASN A 280     -13.974  34.517  -2.947  0.00  0.00      APRO O
ATOM   4469  N   ASP A 281     -16.148  34.274  -3.500  0.00  0.00      APRO N
ATOM   4470  HN  ASP A 281     -16.929  34.584  -4.036  0.00  0.00      APRO  
ATOM   4471  CA  ASP A 281     -16.508  33.307  -2.485  0.00  0.00      APRO C
ATOM   4472  HA  ASP A 281     -15.611  32.930  -2.008  0.00  0.00      APRO  
ATOM   4473  CB  ASP A 281     -17.490  33.949  -1.468  0.00  0.00      APRO C
ATOM   4474  HB1 ASP A 281     -17.000  34.819  -0.986  0.00  0.00      APRO  
ATOM   4475  HB2 ASP A 281     -18.406  34.305  -1.981  0.00  0.00      APRO  
ATOM   4476  CG  ASP A 281     -17.929  33.028  -0.343  0.00  0.00      APRO C
ATOM   4477  OD1 ASP A 281     -17.721  33.366   0.845  0.00  0.00      APRO O
ATOM   4478  OD2 ASP A 281     -18.605  32.000  -0.624  0.00  0.00      APRO O
ATOM   4479  C   ASP A 281     -17.124  32.141  -3.245  0.00  0.00      APRO C
ATOM   4480  O   ASP A 281     -18.059  32.312  -4.027  0.00  0.00      APRO O
ATOM   4481  N   LYS A 282     -16.551  30.934  -3.091  0.00  0.00      APRO N
ATOM   4482  HN  LYS A 282     -15.756  30.791  -2.503  0.00  0.00      APRO  
ATOM   4483  CA  LYS A 282     -17.039  29.748  -3.764  0.00  0.00      APRO C
ATOM   4484  HA  LYS A 282     -18.020  29.991  -4.154  0.00  0.00      APRO  
ATOM   4485  CB  LYS A 282     -16.097  29.302  -4.911  0.00  0.00      APRO C
ATOM   4486  HB1 LYS A 282     -15.052  29.409  -4.538  0.00  0.00      APRO  
ATOM   4487  HB2 LYS A 282     -16.250  28.217  -5.104  0.00  0.00      APRO  
ATOM   4488  CG  LYS A 282     -16.280  30.134  -6.189  0.00  0.00      APRO C
ATOM   4489  HG1 LYS A 282     -17.329  30.025  -6.547  0.00  0.00      APRO  
ATOM   4490  HG2 LYS A 282     -16.121  31.210  -5.947  0.00  0.00      APRO  
ATOM   4491  CD  LYS A 282     -15.321  29.690  -7.304  0.00  0.00      APRO C
ATOM   4492  HD1 LYS A 282     -14.278  29.913  -6.981  0.00  0.00      APRO  
ATOM   4493  HD2 LYS A 282     -15.406  28.584  -7.415  0.00  0.00      APRO  
ATOM   4494  CE  LYS A 282     -15.577  30.345  -8.666  0.00  0.00      APRO C
ATOM   4495  HE1 LYS A 282     -14.771  30.077  -9.385  0.00  0.00      APRO  
ATOM   4496  HE2 LYS A 282     -16.550  30.006  -9.086  0.00  0.00      APRO  
ATOM   4497  NZ  LYS A 282     -15.615  31.814  -8.546  0.00  0.00      APRO N
ATOM   4498  HZ1 LYS A 282     -15.788  32.243  -9.478  0.00  0.00      APRO  
ATOM   4499  HZ2 LYS A 282     -16.376  32.089  -7.892  0.00  0.00      APRO  
ATOM   4500  HZ3 LYS A 282     -14.705  32.154  -8.174  0.00  0.00      APRO  
ATOM   4501  C   LYS A 282     -17.208  28.587  -2.812  0.00  0.00      APRO C
ATOM   4502  O   LYS A 282     -16.374  28.330  -1.949  0.00  0.00      APRO O
ATOM   4503  N   ARG A 283     -18.313  27.831  -2.987  0.00  0.00      APRO N
ATOM   4504  HN  ARG A 283     -19.029  28.130  -3.613  0.00  0.00      APRO  
ATOM   4505  CA  ARG A 283     -18.532  26.573  -2.302  0.00  0.00      APRO C
ATOM   4506  HA  ARG A 283     -18.134  26.658  -1.298  0.00  0.00      APRO  
ATOM   4507  CB  ARG A 283     -20.030  26.173  -2.271  0.00  0.00      APRO C
ATOM   4508  HB1 ARG A 283     -20.359  26.101  -3.335  0.00  0.00      APRO  
ATOM   4509  HB2 ARG A 283     -20.133  25.149  -1.849  0.00  0.00      APRO  
ATOM   4510  CG  ARG A 283     -20.945  27.175  -1.538  0.00  0.00      APRO C
ATOM   4511  HG1 ARG A 283     -20.476  27.436  -0.564  0.00  0.00      APRO  
ATOM   4512  HG2 ARG A 283     -20.978  28.126  -2.118  0.00  0.00      APRO  
ATOM   4513  CD  ARG A 283     -22.395  26.695  -1.354  0.00  0.00      APRO C
ATOM   4514  HD1 ARG A 283     -22.409  25.811  -0.675  0.00  0.00      APRO  
ATOM   4515  HD2 ARG A 283     -23.037  27.493  -0.915  0.00  0.00      APRO  
ATOM   4516  NE  ARG A 283     -22.958  26.332  -2.701  0.00  0.00      APRO N
ATOM   4517  HE  ARG A 283     -22.922  25.344  -2.892  0.00  0.00      APRO  
ATOM   4518  CZ  ARG A 283     -23.466  27.198  -3.589  0.00  0.00      APRO C
ATOM   4519  NH1 ARG A 283     -23.509  28.503  -3.347  0.00  0.00      APRO N
ATOM   4520 HH11 ARG A 283     -23.911  29.125  -4.005  0.00  0.00      APRO  
ATOM   4521 HH12 ARG A 283     -23.244  28.792  -2.425  0.00  0.00      APRO  
ATOM   4522  NH2 ARG A 283     -23.942  26.743  -4.747  0.00  0.00      APRO N
ATOM   4523 HH21 ARG A 283     -24.239  27.381  -5.443  0.00  0.00      APRO  
ATOM   4524 HH22 ARG A 283     -23.786  25.785  -4.950  0.00  0.00      APRO  
ATOM   4525  C   ARG A 283     -17.774  25.437  -2.976  0.00  0.00      APRO C
ATOM   4526  O   ARG A 283     -17.886  25.238  -4.184  0.00  0.00      APRO O
ATOM   4527  N   GLU A 284     -17.013  24.656  -2.193  0.00  0.00      APRO N
ATOM   4528  HN  GLU A 284     -16.920  24.819  -1.215  0.00  0.00      APRO  
ATOM   4529  CA  GLU A 284     -16.259  23.514  -2.675  0.00  0.00      APRO C
ATOM   4530  HA  GLU A 284     -16.466  23.365  -3.727  0.00  0.00      APRO  
ATOM   4531  CB  GLU A 284     -14.738  23.706  -2.418  0.00  0.00      APRO C
ATOM   4532  HB1 GLU A 284     -14.586  23.848  -1.323  0.00  0.00      APRO  
ATOM   4533  HB2 GLU A 284     -14.190  22.774  -2.684  0.00  0.00      APRO  
ATOM   4534  CG  GLU A 284     -14.124  24.918  -3.176  0.00  0.00      APRO C
ATOM   4535  HG1 GLU A 284     -14.081  24.693  -4.257  0.00  0.00      APRO  
ATOM   4536  HG2 GLU A 284     -14.728  25.833  -3.017  0.00  0.00      APRO  
ATOM   4537  CD  GLU A 284     -12.684  25.239  -2.782  0.00  0.00      APRO C
ATOM   4538  OE1 GLU A 284     -12.050  26.090  -3.461  0.00  0.00      APRO O
ATOM   4539  OE2 GLU A 284     -12.191  24.652  -1.780  0.00  0.00      APRO O
ATOM   4540  C   GLU A 284     -16.742  22.272  -1.939  0.00  0.00      APRO C
ATOM   4541  O   GLU A 284     -16.686  22.206  -0.711  0.00  0.00      APRO O
ATOM   4542  N   SER A 285     -17.249  21.251  -2.668  0.00  0.00      APRO N
ATOM   4543  HN  SER A 285     -17.351  21.283  -3.662  0.00  0.00      APRO  
ATOM   4544  CA  SER A 285     -17.697  19.997  -2.059  0.00  0.00      APRO C
ATOM   4545  HA  SER A 285     -18.064  20.263  -1.076  0.00  0.00      APRO  
ATOM   4546  CB  SER A 285     -18.745  19.199  -2.883  0.00  0.00      APRO C
ATOM   4547  HB1 SER A 285     -18.306  18.982  -3.884  0.00  0.00      APRO  
ATOM   4548  HB2 SER A 285     -18.954  18.218  -2.398  0.00  0.00      APRO  
ATOM   4549  OG  SER A 285     -19.945  19.946  -3.064  0.00  0.00      APRO O
ATOM   4550  HG1 SER A 285     -20.454  19.503  -3.755  0.00  0.00      APRO  
ATOM   4551  C   SER A 285     -16.558  19.026  -1.865  0.00  0.00      APRO C
ATOM   4552  O   SER A 285     -15.708  18.857  -2.737  0.00  0.00      APRO O
ATOM   4553  N   GLU A 286     -16.540  18.335  -0.716  0.00  0.00      APRO N
ATOM   4554  HN  GLU A 286     -17.166  18.526   0.035  0.00  0.00      APRO  
ATOM   4555  CA  GLU A 286     -15.620  17.254  -0.452  0.00  0.00      APRO C
ATOM   4556  HA  GLU A 286     -15.065  17.047  -1.359  0.00  0.00      APRO  
ATOM   4557  CB  GLU A 286     -14.673  17.610   0.709  0.00  0.00      APRO C
ATOM   4558  HB1 GLU A 286     -14.210  18.599   0.488  0.00  0.00      APRO  
ATOM   4559  HB2 GLU A 286     -15.259  17.750   1.645  0.00  0.00      APRO  
ATOM   4560  CG  GLU A 286     -13.560  16.555   0.921  0.00  0.00      APRO C
ATOM   4561  HG1 GLU A 286     -13.985  15.541   0.805  0.00  0.00      APRO  
ATOM   4562  HG2 GLU A 286     -12.739  16.692   0.190  0.00  0.00      APRO  
ATOM   4563  CD  GLU A 286     -12.953  16.576   2.318  0.00  0.00      APRO C
ATOM   4564  OE1 GLU A 286     -11.998  15.791   2.529  0.00  0.00      APRO O
ATOM   4565  OE2 GLU A 286     -13.508  17.286   3.198  0.00  0.00      APRO O
ATOM   4566  C   GLU A 286     -16.376  15.985  -0.086  0.00  0.00      APRO C
ATOM   4567  O   GLU A 286     -17.015  15.886   0.963  0.00  0.00      APRO O
ATOM   4568  N   SER A 287     -16.298  14.960  -0.959  0.00  0.00      APRO N
ATOM   4569  HN  SER A 287     -15.869  15.078  -1.855  0.00  0.00      APRO  
ATOM   4570  CA  SER A 287     -16.805  13.621  -0.714  0.00  0.00      APRO C
ATOM   4571  HA  SER A 287     -17.857  13.753  -0.500  0.00  0.00      APRO  
ATOM   4572  CB  SER A 287     -16.498  12.611  -1.867  0.00  0.00      APRO C
ATOM   4573  HB1 SER A 287     -15.436  12.289  -1.772  0.00  0.00      APRO  
ATOM   4574  HB2 SER A 287     -17.127  11.698  -1.761  0.00  0.00      APRO  
ATOM   4575  OG  SER A 287     -16.661  13.151  -3.181  0.00  0.00      APRO O
ATOM   4576  HG1 SER A 287     -16.240  12.536  -3.795  0.00  0.00      APRO  
ATOM   4577  C   SER A 287     -16.180  12.953   0.494  0.00  0.00      APRO C
ATOM   4578  O   SER A 287     -14.991  13.099   0.756  0.00  0.00      APRO O
ATOM   4579  N   ALA A 288     -16.936  12.104   1.217  0.00  0.00      APRO N
ATOM   4580  HN  ALA A 288     -17.921  11.999   1.083  0.00  0.00      APRO  
ATOM   4581  CA  ALA A 288     -16.358  11.274   2.253  0.00  0.00      APRO C
ATOM   4582  HA  ALA A 288     -15.937  11.907   3.026  0.00  0.00      APRO  
ATOM   4583  CB  ALA A 288     -17.437  10.361   2.859  0.00  0.00      APRO C
ATOM   4584  HB1 ALA A 288     -18.261  10.981   3.272  0.00  0.00      APRO  
ATOM   4585  HB2 ALA A 288     -17.870   9.687   2.087  0.00  0.00      APRO  
ATOM   4586  HB3 ALA A 288     -17.030   9.738   3.684  0.00  0.00      APRO  
ATOM   4587  C   ALA A 288     -15.216  10.371   1.762  0.00  0.00      APRO C
ATOM   4588  O   ALA A 288     -15.292   9.844   0.640  0.00  0.00      APRO O
ATOM   4589  N   PRO A 289     -14.146  10.144   2.524  0.00  0.00      APRO N
ATOM   4590  CD  PRO A 289     -13.894  10.746   3.836  0.00  0.00      APRO C
ATOM   4591  HD1 PRO A 289     -14.799  10.715   4.484  0.00  0.00      APRO  
ATOM   4592  HD2 PRO A 289     -13.551  11.802   3.745  0.00  0.00      APRO  
ATOM   4593  CA  PRO A 289     -13.104   9.206   2.150  0.00  0.00      APRO C
ATOM   4594  HA  PRO A 289     -12.714   9.426   1.163  0.00  0.00      APRO  
ATOM   4595  CB  PRO A 289     -12.012   9.409   3.212  0.00  0.00      APRO C
ATOM   4596  HB1 PRO A 289     -11.276  10.191   2.920  0.00  0.00      APRO  
ATOM   4597  HB2 PRO A 289     -11.481   8.463   3.462  0.00  0.00      APRO  
ATOM   4598  CG  PRO A 289     -12.786   9.887   4.443  0.00  0.00      APRO C
ATOM   4599  HG1 PRO A 289     -12.131  10.453   5.134  0.00  0.00      APRO  
ATOM   4600  HG2 PRO A 289     -13.244   9.049   5.016  0.00  0.00      APRO  
ATOM   4601  C   PRO A 289     -13.643   7.791   2.165  0.00  0.00      APRO C
ATOM   4602  O   PRO A 289     -14.493   7.450   2.980  0.00  0.00      APRO O
ATOM   4603  N   LEU A 290     -13.184   6.956   1.223  0.00  0.00      APRO N
ATOM   4604  HN  LEU A 290     -12.491   7.249   0.568  0.00  0.00      APRO  
ATOM   4605  CA  LEU A 290     -13.622   5.587   1.052  0.00  0.00      APRO C
ATOM   4606  HA  LEU A 290     -14.687   5.655   0.873  0.00  0.00      APRO  
ATOM   4607  CB  LEU A 290     -12.903   4.972  -0.171  0.00  0.00      APRO C
ATOM   4608  HB1 LEU A 290     -11.809   5.121  -0.019  0.00  0.00      APRO  
ATOM   4609  HB2 LEU A 290     -13.067   3.872  -0.171  0.00  0.00      APRO  
ATOM   4610  CG  LEU A 290     -13.301   5.578  -1.530  0.00  0.00      APRO C
ATOM   4611  HG  LEU A 290     -13.239   6.690  -1.443  0.00  0.00      APRO  
ATOM   4612  CD1 LEU A 290     -12.353   5.077  -2.628  0.00  0.00      APRO C
ATOM   4613 HD11 LEU A 290     -12.662   5.471  -3.620  0.00  0.00      APRO  
ATOM   4614 HD12 LEU A 290     -11.312   5.411  -2.429  0.00  0.00      APRO  
ATOM   4615 HD13 LEU A 290     -12.362   3.967  -2.678  0.00  0.00      APRO  
ATOM   4616  CD2 LEU A 290     -14.745   5.210  -1.900  0.00  0.00      APRO C
ATOM   4617 HD21 LEU A 290     -15.023   5.670  -2.873  0.00  0.00      APRO  
ATOM   4618 HD22 LEU A 290     -14.877   4.113  -1.996  0.00  0.00      APRO  
ATOM   4619 HD23 LEU A 290     -15.451   5.581  -1.126  0.00  0.00      APRO  
ATOM   4620  C   LEU A 290     -13.415   4.684   2.272  0.00  0.00      APRO C
ATOM   4621  O   LEU A 290     -12.546   4.986   3.099  0.00  0.00      APRO O
ATOM   4622  N   PRO A 291     -14.160   3.587   2.460  0.00  0.00      APRO N
ATOM   4623  CD  PRO A 291     -15.232   3.143   1.568  0.00  0.00      APRO C
ATOM   4624  HD1 PRO A 291     -14.834   2.703   0.625  0.00  0.00      APRO  
ATOM   4625  HD2 PRO A 291     -15.932   3.972   1.313  0.00  0.00      APRO  
ATOM   4626  CA  PRO A 291     -13.839   2.545   3.434  0.00  0.00      APRO C
ATOM   4627  HA  PRO A 291     -14.088   2.900   4.427  0.00  0.00      APRO  
ATOM   4628  CB  PRO A 291     -14.821   1.406   3.137  0.00  0.00      APRO C
ATOM   4629  HB1 PRO A 291     -15.226   0.949   4.068  0.00  0.00      APRO  
ATOM   4630  HB2 PRO A 291     -14.367   0.619   2.494  0.00  0.00      APRO  
ATOM   4631  CG  PRO A 291     -15.961   2.075   2.375  0.00  0.00      APRO C
ATOM   4632  HG1 PRO A 291     -16.718   2.497   3.065  0.00  0.00      APRO  
ATOM   4633  HG2 PRO A 291     -16.484   1.381   1.677  0.00  0.00      APRO  
ATOM   4634  C   PRO A 291     -12.388   2.097   3.416  0.00  0.00      APRO C
ATOM   4635  O   PRO A 291     -11.693   2.242   2.407  0.00  0.00      APRO O
ATOM   4636  N   PHE A 292     -11.868   1.637   4.557  0.00  0.00      APRO N
ATOM   4637  HN  PHE A 292     -12.393   1.454   5.387  0.00  0.00      APRO  
ATOM   4638  CA  PHE A 292     -10.457   1.363   4.670  0.00  0.00      APRO C
ATOM   4639  HA  PHE A 292      -9.983   2.245   4.256  0.00  0.00      APRO  
ATOM   4640  CB  PHE A 292     -10.041   1.197   6.151  0.00  0.00      APRO C
ATOM   4641  HB1 PHE A 292     -10.782   0.548   6.667  0.00  0.00      APRO  
ATOM   4642  HB2 PHE A 292      -9.053   0.696   6.235  0.00  0.00      APRO  
ATOM   4643  CG  PHE A 292     -10.015   2.499   6.907  0.00  0.00      APRO C
ATOM   4644  CD1 PHE A 292     -10.615   2.581   8.173  0.00  0.00      APRO C
ATOM   4645  HD1 PHE A 292     -11.158   1.731   8.564  0.00  0.00      APRO  
ATOM   4646  CE1 PHE A 292     -10.522   3.755   8.930  0.00  0.00      APRO C
ATOM   4647  HE1 PHE A 292     -10.984   3.807   9.906  0.00  0.00      APRO  
ATOM   4648  CZ  PHE A 292      -9.828   4.861   8.433  0.00  0.00      APRO C
ATOM   4649  HZ  PHE A 292      -9.753   5.764   9.022  0.00  0.00      APRO  
ATOM   4650  CD2 PHE A 292      -9.316   3.619   6.420  0.00  0.00      APRO C
ATOM   4651  HD2 PHE A 292      -8.860   3.587   5.440  0.00  0.00      APRO  
ATOM   4652  CE2 PHE A 292      -9.221   4.795   7.176  0.00  0.00      APRO C
ATOM   4653  HE2 PHE A 292      -8.680   5.645   6.784  0.00  0.00      APRO  
ATOM   4654  C   PHE A 292      -9.944   0.167   3.879  0.00  0.00      APRO C
ATOM   4655  O   PHE A 292     -10.503  -0.926   3.900  0.00  0.00      APRO O
ATOM   4656  N   SER A 293      -8.786   0.366   3.224  0.00  0.00      APRO N
ATOM   4657  HN  SER A 293      -8.526   1.258   2.854  0.00  0.00      APRO  
ATOM   4658  CA  SER A 293      -7.811  -0.680   2.992  0.00  0.00      APRO C
ATOM   4659  HA  SER A 293      -8.358  -1.600   2.831  0.00  0.00      APRO  
ATOM   4660  CB  SER A 293      -6.856  -0.323   1.827  0.00  0.00      APRO C
ATOM   4661  HB1 SER A 293      -6.067  -1.108   1.773  0.00  0.00      APRO  
ATOM   4662  HB2 SER A 293      -7.403  -0.342   0.857  0.00  0.00      APRO  
ATOM   4663  OG  SER A 293      -6.208   0.944   2.007  0.00  0.00      APRO O
ATOM   4664  HG1 SER A 293      -5.482   0.984   1.371  0.00  0.00      APRO  
ATOM   4665  C   SER A 293      -6.992  -0.857   4.257  0.00  0.00      APRO C
ATOM   4666  O   SER A 293      -7.064  -0.034   5.172  0.00  0.00      APRO O
ATOM   4667  N   LEU A 294      -6.184  -1.924   4.379  0.00  0.00      APRO N
ATOM   4668  HN  LEU A 294      -6.074  -2.634   3.686  0.00  0.00      APRO  
ATOM   4669  CA  LEU A 294      -5.383  -2.127   5.574  0.00  0.00      APRO C
ATOM   4670  HA  LEU A 294      -6.078  -2.117   6.404  0.00  0.00      APRO  
ATOM   4671  CB  LEU A 294      -4.641  -3.479   5.523  0.00  0.00      APRO C
ATOM   4672  HB1 LEU A 294      -5.416  -4.279   5.497  0.00  0.00      APRO  
ATOM   4673  HB2 LEU A 294      -4.090  -3.553   4.559  0.00  0.00      APRO  
ATOM   4674  CG  LEU A 294      -3.697  -3.732   6.716  0.00  0.00      APRO C
ATOM   4675  HG  LEU A 294      -3.029  -2.838   6.754  0.00  0.00      APRO  
ATOM   4676  CD1 LEU A 294      -4.460  -3.855   8.042  0.00  0.00      APRO C
ATOM   4677 HD11 LEU A 294      -3.761  -4.084   8.874  0.00  0.00      APRO  
ATOM   4678 HD12 LEU A 294      -4.987  -2.906   8.280  0.00  0.00      APRO  
ATOM   4679 HD13 LEU A 294      -5.213  -4.670   7.987  0.00  0.00      APRO  
ATOM   4680  CD2 LEU A 294      -2.827  -4.962   6.465  0.00  0.00      APRO C
ATOM   4681 HD21 LEU A 294      -2.136  -5.127   7.320  0.00  0.00      APRO  
ATOM   4682 HD22 LEU A 294      -3.439  -5.879   6.344  0.00  0.00      APRO  
ATOM   4683 HD23 LEU A 294      -2.216  -4.826   5.547  0.00  0.00      APRO  
ATOM   4684  C   LEU A 294      -4.375  -1.009   5.804  0.00  0.00      APRO C
ATOM   4685  O   LEU A 294      -4.269  -0.473   6.902  0.00  0.00      APRO O
ATOM   4686  N   SER A 295      -3.661  -0.577   4.755  0.00  0.00      APRO N
ATOM   4687  HN  SER A 295      -3.770  -0.987   3.849  0.00  0.00      APRO  
ATOM   4688  CA  SER A 295      -2.686   0.493   4.809  0.00  0.00      APRO C
ATOM   4689  HA  SER A 295      -1.998   0.200   5.591  0.00  0.00      APRO  
ATOM   4690  CB  SER A 295      -1.923   0.673   3.479  0.00  0.00      APRO C
ATOM   4691  HB1 SER A 295      -1.295   1.589   3.562  0.00  0.00      APRO  
ATOM   4692  HB2 SER A 295      -1.232  -0.183   3.310  0.00  0.00      APRO  
ATOM   4693  OG  SER A 295      -2.781   0.837   2.343  0.00  0.00      APRO O
ATOM   4694  HG1 SER A 295      -2.232   1.160   1.617  0.00  0.00      APRO  
ATOM   4695  C   SER A 295      -3.261   1.826   5.196  0.00  0.00      APRO C
ATOM   4696  O   SER A 295      -2.697   2.551   6.008  0.00  0.00      APRO O
ATOM   4697  N   ALA A 296      -4.442   2.171   4.665  0.00  0.00      APRO N
ATOM   4698  HN  ALA A 296      -4.886   1.613   3.964  0.00  0.00      APRO  
ATOM   4699  CA  ALA A 296      -5.160   3.360   5.057  0.00  0.00      APRO C
ATOM   4700  HA  ALA A 296      -4.521   4.228   4.941  0.00  0.00      APRO  
ATOM   4701  CB  ALA A 296      -6.374   3.545   4.133  0.00  0.00      APRO C
ATOM   4702  HB1 ALA A 296      -6.033   3.607   3.078  0.00  0.00      APRO  
ATOM   4703  HB2 ALA A 296      -7.074   2.685   4.216  0.00  0.00      APRO  
ATOM   4704  HB3 ALA A 296      -6.930   4.478   4.369  0.00  0.00      APRO  
ATOM   4705  C   ALA A 296      -5.597   3.340   6.519  0.00  0.00      APRO C
ATOM   4706  O   ALA A 296      -5.480   4.339   7.227  0.00  0.00      APRO O
ATOM   4707  N   LEU A 297      -6.066   2.177   7.015  0.00  0.00      APRO N
ATOM   4708  HN  LEU A 297      -6.234   1.379   6.440  0.00  0.00      APRO  
ATOM   4709  CA  LEU A 297      -6.370   1.975   8.421  0.00  0.00      APRO C
ATOM   4710  HA  LEU A 297      -7.044   2.775   8.699  0.00  0.00      APRO  
ATOM   4711  CB  LEU A 297      -7.017   0.584   8.612  0.00  0.00      APRO C
ATOM   4712  HB1 LEU A 297      -7.968   0.581   8.031  0.00  0.00      APRO  
ATOM   4713  HB2 LEU A 297      -6.366  -0.186   8.140  0.00  0.00      APRO  
ATOM   4714  CG  LEU A 297      -7.344   0.167  10.058  0.00  0.00      APRO C
ATOM   4715  HG  LEU A 297      -6.385   0.171  10.630  0.00  0.00      APRO  
ATOM   4716  CD1 LEU A 297      -8.363   1.093  10.738  0.00  0.00      APRO C
ATOM   4717 HD11 LEU A 297      -8.603   0.726  11.759  0.00  0.00      APRO  
ATOM   4718 HD12 LEU A 297      -7.958   2.124  10.824  0.00  0.00      APRO  
ATOM   4719 HD13 LEU A 297      -9.307   1.134  10.154  0.00  0.00      APRO  
ATOM   4720  CD2 LEU A 297      -7.875  -1.268  10.034  0.00  0.00      APRO C
ATOM   4721 HD21 LEU A 297      -8.105  -1.612  11.066  0.00  0.00      APRO  
ATOM   4722 HD22 LEU A 297      -8.805  -1.351   9.436  0.00  0.00      APRO  
ATOM   4723 HD23 LEU A 297      -7.118  -1.956   9.600  0.00  0.00      APRO  
ATOM   4724  C   LEU A 297      -5.139   2.082   9.309  0.00  0.00      APRO C
ATOM   4725  O   LEU A 297      -5.159   2.718  10.361  0.00  0.00      APRO O
ATOM   4726  N   GLN A 298      -4.010   1.481   8.883  0.00  0.00      APRO N
ATOM   4727  HN  GLN A 298      -3.994   0.950   8.037  0.00  0.00      APRO  
ATOM   4728  CA  GLN A 298      -2.742   1.537   9.580  0.00  0.00      APRO C
ATOM   4729  HA  GLN A 298      -2.931   1.186  10.587  0.00  0.00      APRO  
ATOM   4730  CB  GLN A 298      -1.693   0.632   8.887  0.00  0.00      APRO C
ATOM   4731  HB1 GLN A 298      -1.731   0.870   7.799  0.00  0.00      APRO  
ATOM   4732  HB2 GLN A 298      -0.673   0.918   9.232  0.00  0.00      APRO  
ATOM   4733  CG  GLN A 298      -1.926  -0.884   9.083  0.00  0.00      APRO C
ATOM   4734  HG1 GLN A 298      -1.672  -1.184  10.122  0.00  0.00      APRO  
ATOM   4735  HG2 GLN A 298      -2.989  -1.144   8.904  0.00  0.00      APRO  
ATOM   4736  CD  GLN A 298      -1.048  -1.732   8.160  0.00  0.00      APRO C
ATOM   4737  OE1 GLN A 298      -0.770  -1.403   7.010  0.00  0.00      APRO O
ATOM   4738  NE2 GLN A 298      -0.589  -2.901   8.661  0.00  0.00      APRO N
ATOM   4739 HE21 GLN A 298      -0.014  -3.452   8.063  0.00  0.00      APRO  
ATOM   4740 HE22 GLN A 298      -0.844  -3.179   9.581  0.00  0.00      APRO  
ATOM   4741  C   GLN A 298      -2.195   2.953   9.683  0.00  0.00      APRO C
ATOM   4742  O   GLN A 298      -1.755   3.371  10.749  0.00  0.00      APRO O
ATOM   4743  N   ILE A 299      -2.256   3.749   8.593  0.00  0.00      APRO N
ATOM   4744  HN  ILE A 299      -2.590   3.421   7.712  0.00  0.00      APRO  
ATOM   4745  CA  ILE A 299      -1.846   5.150   8.593  0.00  0.00      APRO C
ATOM   4746  HA  ILE A 299      -0.833   5.165   8.974  0.00  0.00      APRO  
ATOM   4747  CB  ILE A 299      -1.888   5.751   7.178  0.00  0.00      APRO C
ATOM   4748  HB  ILE A 299      -2.880   5.434   6.768  0.00  0.00      APRO  
ATOM   4749  CG2 ILE A 299      -1.701   7.290   7.196  0.00  0.00      APRO C
ATOM   4750 HG21 ILE A 299      -1.890   7.718   6.189  0.00  0.00      APRO  
ATOM   4751 HG22 ILE A 299      -2.412   7.767   7.903  0.00  0.00      APRO  
ATOM   4752 HG23 ILE A 299      -0.668   7.561   7.500  0.00  0.00      APRO  
ATOM   4753  CG1 ILE A 299      -0.805   5.101   6.284  0.00  0.00      APRO C
ATOM   4754 HG11 ILE A 299       0.199   5.244   6.744  0.00  0.00      APRO  
ATOM   4755 HG12 ILE A 299      -0.990   4.004   6.233  0.00  0.00      APRO  
ATOM   4756  CD  ILE A 299      -0.772   5.642   4.844  0.00  0.00      APRO  
ATOM   4757  HD1 ILE A 299      -0.014   5.094   4.244  0.00  0.00      APRO  
ATOM   4758  HD2 ILE A 299      -1.761   5.515   4.355  0.00  0.00      APRO  
ATOM   4759  HD3 ILE A 299      -0.507   6.720   4.830  0.00  0.00      APRO  
ATOM   4760  C   ILE A 299      -2.687   5.988   9.545  0.00  0.00      APRO C
ATOM   4761  O   ILE A 299      -2.156   6.784  10.320  0.00  0.00      APRO O
ATOM   4762  N   GLU A 300      -4.023   5.817   9.533  0.00  0.00      APRO N
ATOM   4763  HN  GLU A 300      -4.490   5.181   8.924  0.00  0.00      APRO  
ATOM   4764  CA  GLU A 300      -4.913   6.551  10.415  0.00  0.00      APRO C
ATOM   4765  HA  GLU A 300      -4.656   7.598  10.316  0.00  0.00      APRO  
ATOM   4766  CB  GLU A 300      -6.371   6.368   9.933  0.00  0.00      APRO C
ATOM   4767  HB1 GLU A 300      -6.401   6.563   8.836  0.00  0.00      APRO  
ATOM   4768  HB2 GLU A 300      -6.681   5.307  10.063  0.00  0.00      APRO  
ATOM   4769  CG  GLU A 300      -7.393   7.296  10.629  0.00  0.00      APRO C
ATOM   4770  HG1 GLU A 300      -8.346   7.280  10.070  0.00  0.00      APRO  
ATOM   4771  HG2 GLU A 300      -7.577   6.972  11.673  0.00  0.00      APRO  
ATOM   4772  CD  GLU A 300      -6.948   8.760  10.647  0.00  0.00      APRO C
ATOM   4773  OE1 GLU A 300      -6.348   9.235   9.642  0.00  0.00      APRO O
ATOM   4774  OE2 GLU A 300      -7.194   9.396  11.702  0.00  0.00      APRO O
ATOM   4775  C   GLU A 300      -4.772   6.188  11.890  0.00  0.00      APRO C
ATOM   4776  O   GLU A 300      -4.658   7.039  12.773  0.00  0.00      APRO O
ATOM   4777  N   ALA A 301      -4.686   4.880  12.202  0.00  0.00      APRO N
ATOM   4778  HN  ALA A 301      -4.791   4.171  11.505  0.00  0.00      APRO  
ATOM   4779  CA  ALA A 301      -4.440   4.400  13.545  0.00  0.00      APRO C
ATOM   4780  HA  ALA A 301      -5.190   4.800  14.217  0.00  0.00      APRO  
ATOM   4781  CB  ALA A 301      -4.576   2.868  13.574  0.00  0.00      APRO C
ATOM   4782  HB1 ALA A 301      -5.585   2.576  13.211  0.00  0.00      APRO  
ATOM   4783  HB2 ALA A 301      -3.823   2.388  12.912  0.00  0.00      APRO  
ATOM   4784  HB3 ALA A 301      -4.451   2.465  14.602  0.00  0.00      APRO  
ATOM   4785  C   ALA A 301      -3.088   4.834  14.102  0.00  0.00      APRO C
ATOM   4786  O   ALA A 301      -2.963   5.177  15.276  0.00  0.00      APRO O
ATOM   4787  N   ALA A 302      -2.043   4.869  13.255  0.00  0.00      APRO N
ATOM   4788  HN  ALA A 302      -2.110   4.481  12.336  0.00  0.00      APRO  
ATOM   4789  CA  ALA A 302      -0.764   5.455  13.589  0.00  0.00      APRO C
ATOM   4790  HA  ALA A 302      -0.384   4.982  14.487  0.00  0.00      APRO  
ATOM   4791  CB  ALA A 302       0.233   5.180  12.453  0.00  0.00      APRO C
ATOM   4792  HB1 ALA A 302       0.303   4.086  12.275  0.00  0.00      APRO  
ATOM   4793  HB2 ALA A 302      -0.098   5.659  11.506  0.00  0.00      APRO  
ATOM   4794  HB3 ALA A 302       1.250   5.553  12.702  0.00  0.00      APRO  
ATOM   4795  C   ALA A 302      -0.808   6.955  13.878  0.00  0.00      APRO C
ATOM   4796  O   ALA A 302      -0.194   7.419  14.836  0.00  0.00      APRO O
ATOM   4797  N   LYS A 303      -1.552   7.763  13.086  0.00  0.00      APRO N
ATOM   4798  HN  LYS A 303      -2.022   7.434  12.269  0.00  0.00      APRO  
ATOM   4799  CA  LYS A 303      -1.724   9.184  13.369  0.00  0.00      APRO C
ATOM   4800  HA  LYS A 303      -0.724   9.593  13.450  0.00  0.00      APRO  
ATOM   4801  CB  LYS A 303      -2.568   9.878  12.274  0.00  0.00      APRO C
ATOM   4802  HB1 LYS A 303      -3.436   9.213  12.058  0.00  0.00      APRO  
ATOM   4803  HB2 LYS A 303      -2.992  10.821  12.687  0.00  0.00      APRO  
ATOM   4804  CG  LYS A 303      -1.835  10.162  10.960  0.00  0.00      APRO C
ATOM   4805  HG1 LYS A 303      -1.011  10.887  11.151  0.00  0.00      APRO  
ATOM   4806  HG2 LYS A 303      -1.369   9.219  10.594  0.00  0.00      APRO  
ATOM   4807  CD  LYS A 303      -2.846  10.736   9.959  0.00  0.00      APRO C
ATOM   4808  HD1 LYS A 303      -3.687  10.013   9.854  0.00  0.00      APRO  
ATOM   4809  HD2 LYS A 303      -3.265  11.675  10.389  0.00  0.00      APRO  
ATOM   4810  CE  LYS A 303      -2.274  11.040   8.581  0.00  0.00      APRO C
ATOM   4811  HE1 LYS A 303      -1.715  12.002   8.594  0.00  0.00      APRO  
ATOM   4812  HE2 LYS A 303      -1.578  10.234   8.260  0.00  0.00      APRO  
ATOM   4813  NZ  LYS A 303      -3.391  11.137   7.616  0.00  0.00      APRO N
ATOM   4814  HZ1 LYS A 303      -3.023  11.346   6.665  0.00  0.00      APRO  
ATOM   4815  HZ2 LYS A 303      -3.911  10.236   7.595  0.00  0.00      APRO  
ATOM   4816  HZ3 LYS A 303      -4.037  11.897   7.910  0.00  0.00      APRO  
ATOM   4817  C   LYS A 303      -2.439   9.471  14.681  0.00  0.00      APRO C
ATOM   4818  O   LYS A 303      -2.014  10.319  15.462  0.00  0.00      APRO O
ATOM   4819  N   ARG A 304      -3.558   8.774  14.937  0.00  0.00      APRO N
ATOM   4820  HN  ARG A 304      -3.867   8.046  14.330  0.00  0.00      APRO  
ATOM   4821  CA  ARG A 304      -4.374   9.038  16.100  0.00  0.00      APRO C
ATOM   4822  HA  ARG A 304      -4.325  10.106  16.274  0.00  0.00      APRO  
ATOM   4823  CB  ARG A 304      -5.847   8.666  15.813  0.00  0.00      APRO C
ATOM   4824  HB1 ARG A 304      -5.824   7.706  15.244  0.00  0.00      APRO  
ATOM   4825  HB2 ARG A 304      -6.368   8.442  16.770  0.00  0.00      APRO  
ATOM   4826  CG  ARG A 304      -6.552   9.762  14.982  0.00  0.00      APRO C
ATOM   4827  HG1 ARG A 304      -6.242  10.756  15.373  0.00  0.00      APRO  
ATOM   4828  HG2 ARG A 304      -6.174   9.721  13.934  0.00  0.00      APRO  
ATOM   4829  CD  ARG A 304      -8.079   9.653  14.911  0.00  0.00      APRO C
ATOM   4830  HD1 ARG A 304      -8.482  10.495  14.302  0.00  0.00      APRO  
ATOM   4831  HD2 ARG A 304      -8.399   8.691  14.447  0.00  0.00      APRO  
ATOM   4832  NE  ARG A 304      -8.534   9.712  16.342  0.00  0.00      APRO N
ATOM   4833  HE  ARG A 304      -7.879  10.180  16.946  0.00  0.00      APRO  
ATOM   4834  CZ  ARG A 304      -9.684   9.205  16.796  0.00  0.00      APRO C
ATOM   4835  NH1 ARG A 304     -10.619   8.772  15.963  0.00  0.00      APRO N
ATOM   4836 HH11 ARG A 304     -11.478   8.421  16.308  0.00  0.00      APRO  
ATOM   4837 HH12 ARG A 304     -10.461   8.947  14.989  0.00  0.00      APRO  
ATOM   4838  NH2 ARG A 304      -9.892   9.145  18.111  0.00  0.00      APRO N
ATOM   4839 HH21 ARG A 304     -10.700   8.694  18.463  0.00  0.00      APRO  
ATOM   4840 HH22 ARG A 304      -9.125   9.371  18.697  0.00  0.00      APRO  
ATOM   4841  C   ARG A 304      -3.911   8.368  17.380  0.00  0.00      APRO C
ATOM   4842  O   ARG A 304      -4.065   8.931  18.462  0.00  0.00      APRO O
ATOM   4843  N   PHE A 305      -3.376   7.136  17.308  0.00  0.00      APRO N
ATOM   4844  HN  PHE A 305      -3.120   6.686  16.454  0.00  0.00      APRO  
ATOM   4845  CA  PHE A 305      -3.125   6.348  18.503  0.00  0.00      APRO C
ATOM   4846  HA  PHE A 305      -3.302   7.020  19.334  0.00  0.00      APRO  
ATOM   4847  CB  PHE A 305      -4.033   5.087  18.514  0.00  0.00      APRO C
ATOM   4848  HB1 PHE A 305      -3.822   4.479  17.608  0.00  0.00      APRO  
ATOM   4849  HB2 PHE A 305      -3.818   4.446  19.396  0.00  0.00      APRO  
ATOM   4850  CG  PHE A 305      -5.493   5.452  18.473  0.00  0.00      APRO C
ATOM   4851  CD1 PHE A 305      -6.311   4.975  17.435  0.00  0.00      APRO C
ATOM   4852  HD1 PHE A 305      -5.883   4.356  16.658  0.00  0.00      APRO  
ATOM   4853  CE1 PHE A 305      -7.673   5.299  17.393  0.00  0.00      APRO C
ATOM   4854  HE1 PHE A 305      -8.293   4.925  16.591  0.00  0.00      APRO  
ATOM   4855  CZ  PHE A 305      -8.230   6.101  18.394  0.00  0.00      APRO C
ATOM   4856  HZ  PHE A 305      -9.284   6.337  18.371  0.00  0.00      APRO  
ATOM   4857  CD2 PHE A 305      -6.064   6.265  19.468  0.00  0.00      APRO C
ATOM   4858  HD2 PHE A 305      -5.446   6.663  20.261  0.00  0.00      APRO  
ATOM   4859  CE2 PHE A 305      -7.426   6.590  19.431  0.00  0.00      APRO C
ATOM   4860  HE2 PHE A 305      -7.851   7.218  20.202  0.00  0.00      APRO  
ATOM   4861  C   PHE A 305      -1.692   5.878  18.610  0.00  0.00      APRO C
ATOM   4862  O   PHE A 305      -1.315   5.287  19.618  0.00  0.00      APRO O
ATOM   4863  N   GLY A 306      -0.841   6.122  17.591  0.00  0.00      APRO N
ATOM   4864  HN  GLY A 306      -1.134   6.572  16.748  0.00  0.00      APRO  
ATOM   4865  CA  GLY A 306       0.570   5.745  17.649  0.00  0.00      APRO C
ATOM   4866  HA1 GLY A 306       0.902   5.996  18.647  0.00  0.00      APRO  
ATOM   4867  HA2 GLY A 306       1.062   6.302  16.863  0.00  0.00      APRO  
ATOM   4868  C   GLY A 306       0.844   4.280  17.421  0.00  0.00      APRO C
ATOM   4869  O   GLY A 306       1.965   3.814  17.587  0.00  0.00      APRO O
ATOM   4870  N   LEU A 307      -0.193   3.507  17.049  0.00  0.00      APRO N
ATOM   4871  HN  LEU A 307      -1.111   3.879  16.931  0.00  0.00      APRO  
ATOM   4872  CA  LEU A 307      -0.088   2.084  16.786  0.00  0.00      APRO C
ATOM   4873  HA  LEU A 307       0.394   1.653  17.654  0.00  0.00      APRO  
ATOM   4874  CB  LEU A 307      -1.497   1.451  16.605  0.00  0.00      APRO C
ATOM   4875  HB1 LEU A 307      -2.006   2.009  15.785  0.00  0.00      APRO  
ATOM   4876  HB2 LEU A 307      -1.380   0.407  16.240  0.00  0.00      APRO  
ATOM   4877  CG  LEU A 307      -2.385   1.495  17.871  0.00  0.00      APRO C
ATOM   4878  HG  LEU A 307      -2.321   2.546  18.244  0.00  0.00      APRO  
ATOM   4879  CD1 LEU A 307      -3.844   1.140  17.541  0.00  0.00      APRO C
ATOM   4880 HD11 LEU A 307      -4.461   1.128  18.465  0.00  0.00      APRO  
ATOM   4881 HD12 LEU A 307      -4.279   1.885  16.840  0.00  0.00      APRO  
ATOM   4882 HD13 LEU A 307      -3.907   0.136  17.070  0.00  0.00      APRO  
ATOM   4883  CD2 LEU A 307      -1.863   0.566  18.977  0.00  0.00      APRO C
ATOM   4884 HD21 LEU A 307      -2.511   0.635  19.877  0.00  0.00      APRO  
ATOM   4885 HD22 LEU A 307      -1.852  -0.493  18.651  0.00  0.00      APRO  
ATOM   4886 HD23 LEU A 307      -0.830   0.852  19.270  0.00  0.00      APRO  
ATOM   4887  C   LEU A 307       0.786   1.778  15.574  0.00  0.00      APRO C
ATOM   4888  O   LEU A 307       0.661   2.400  14.522  0.00  0.00      APRO O
ATOM   4889  N   SER A 308       1.700   0.786  15.681  0.00  0.00      APRO N
ATOM   4890  HN  SER A 308       1.873   0.268  16.518  0.00  0.00      APRO  
ATOM   4891  CA  SER A 308       2.527   0.385  14.548  0.00  0.00      APRO C
ATOM   4892  HA  SER A 308       2.873   1.306  14.098  0.00  0.00      APRO  
ATOM   4893  CB  SER A 308       3.811  -0.443  14.901  0.00  0.00      APRO C
ATOM   4894  HB1 SER A 308       4.518  -0.367  14.044  0.00  0.00      APRO  
ATOM   4895  HB2 SER A 308       4.323  -0.005  15.788  0.00  0.00      APRO  
ATOM   4896  OG  SER A 308       3.577  -1.840  15.132  0.00  0.00      APRO O
ATOM   4897  HG1 SER A 308       4.437  -2.278  15.116  0.00  0.00      APRO  
ATOM   4898  C   SER A 308       1.729  -0.358  13.497  0.00  0.00      APRO C
ATOM   4899  O   SER A 308       0.631  -0.861  13.742  0.00  0.00      APRO O
ATOM   4900  N   ALA A 309       2.285  -0.479  12.275  0.00  0.00      APRO N
ATOM   4901  HN  ALA A 309       3.158  -0.049  12.046  0.00  0.00      APRO  
ATOM   4902  CA  ALA A 309       1.665  -1.236  11.207  0.00  0.00      APRO C
ATOM   4903  HA  ALA A 309       0.693  -0.818  10.972  0.00  0.00      APRO  
ATOM   4904  CB  ALA A 309       2.525  -1.145   9.929  0.00  0.00      APRO C
ATOM   4905  HB1 ALA A 309       2.647  -0.080   9.637  0.00  0.00      APRO  
ATOM   4906  HB2 ALA A 309       3.538  -1.571  10.098  0.00  0.00      APRO  
ATOM   4907  HB3 ALA A 309       2.052  -1.682   9.079  0.00  0.00      APRO  
ATOM   4908  C   ALA A 309       1.426  -2.695  11.591  0.00  0.00      APRO C
ATOM   4909  O   ALA A 309       0.371  -3.262  11.305  0.00  0.00      APRO O
ATOM   4910  N   GLN A 310       2.391  -3.310  12.307  0.00  0.00      APRO N
ATOM   4911  HN  GLN A 310       3.280  -2.890  12.479  0.00  0.00      APRO  
ATOM   4912  CA  GLN A 310       2.228  -4.626  12.888  0.00  0.00      APRO C
ATOM   4913  HA  GLN A 310       1.911  -5.267  12.074  0.00  0.00      APRO  
ATOM   4914  CB  GLN A 310       3.570  -5.128  13.450  0.00  0.00      APRO C
ATOM   4915  HB1 GLN A 310       4.354  -4.851  12.708  0.00  0.00      APRO  
ATOM   4916  HB2 GLN A 310       3.813  -4.568  14.382  0.00  0.00      APRO  
ATOM   4917  CG  GLN A 310       3.596  -6.654  13.693  0.00  0.00      APRO C
ATOM   4918  HG1 GLN A 310       4.551  -6.953  14.175  0.00  0.00      APRO  
ATOM   4919  HG2 GLN A 310       2.766  -6.959  14.363  0.00  0.00      APRO  
ATOM   4920  CD  GLN A 310       3.496  -7.412  12.368  0.00  0.00      APRO C
ATOM   4921  OE1 GLN A 310       2.449  -7.797  11.862  0.00  0.00      APRO O
ATOM   4922  NE2 GLN A 310       4.664  -7.585  11.703  0.00  0.00      APRO N
ATOM   4923 HE21 GLN A 310       4.620  -8.072  10.836  0.00  0.00      APRO  
ATOM   4924 HE22 GLN A 310       5.512  -7.245  12.096  0.00  0.00      APRO  
ATOM   4925  C   GLN A 310       1.165  -4.700  13.969  0.00  0.00      APRO C
ATOM   4926  O   GLN A 310       0.307  -5.575  13.930  0.00  0.00      APRO O
ATOM   4927  N   ASN A 311       1.121  -3.723  14.913  0.00  0.00      APRO N
ATOM   4928  HN  ASN A 311       1.772  -2.967  14.958  0.00  0.00      APRO  
ATOM   4929  CA  ASN A 311       0.099  -3.704  15.953  0.00  0.00      APRO C
ATOM   4930  HA  ASN A 311       0.235  -4.630  16.502  0.00  0.00      APRO  
ATOM   4931  CB  ASN A 311       0.177  -2.426  16.839  0.00  0.00      APRO C
ATOM   4932  HB1 ASN A 311       0.130  -1.542  16.166  0.00  0.00      APRO  
ATOM   4933  HB2 ASN A 311      -0.698  -2.374  17.519  0.00  0.00      APRO  
ATOM   4934  CG  ASN A 311       1.453  -2.292  17.661  0.00  0.00      APRO C
ATOM   4935  OD1 ASN A 311       1.924  -1.174  17.877  0.00  0.00      APRO O
ATOM   4936  ND2 ASN A 311       1.986  -3.417  18.184  0.00  0.00      APRO N
ATOM   4937 HD21 ASN A 311       2.814  -3.320  18.730  0.00  0.00      APRO  
ATOM   4938 HD22 ASN A 311       1.537  -4.294  18.043  0.00  0.00      APRO  
ATOM   4939  C   ASN A 311      -1.313  -3.707  15.387  0.00  0.00      APRO C
ATOM   4940  O   ASN A 311      -2.158  -4.491  15.798  0.00  0.00      APRO O
ATOM   4941  N   VAL A 312      -1.582  -2.852  14.381  0.00  0.00      APRO N
ATOM   4942  HN  VAL A 312      -0.910  -2.205  14.031  0.00  0.00      APRO  
ATOM   4943  CA  VAL A 312      -2.875  -2.796  13.716  0.00  0.00      APRO C
ATOM   4944  HA  VAL A 312      -3.616  -2.628  14.487  0.00  0.00      APRO  
ATOM   4945  CB  VAL A 312      -2.937  -1.629  12.735  0.00  0.00      APRO C
ATOM   4946  HB  VAL A 312      -2.133  -1.785  11.974  0.00  0.00      APRO  
ATOM   4947  CG1 VAL A 312      -4.297  -1.561  12.008  0.00  0.00      APRO C
ATOM   4948 HG11 VAL A 312      -4.328  -0.681  11.330  0.00  0.00      APRO  
ATOM   4949 HG12 VAL A 312      -4.475  -2.463  11.387  0.00  0.00      APRO  
ATOM   4950 HG13 VAL A 312      -5.128  -1.462  12.738  0.00  0.00      APRO  
ATOM   4951  CG2 VAL A 312      -2.707  -0.313  13.501  0.00  0.00      APRO C
ATOM   4952 HG21 VAL A 312      -2.786   0.559  12.817  0.00  0.00      APRO  
ATOM   4953 HG22 VAL A 312      -3.462  -0.194  14.308  0.00  0.00      APRO  
ATOM   4954 HG23 VAL A 312      -1.697  -0.287  13.961  0.00  0.00      APRO  
ATOM   4955  C   VAL A 312      -3.229  -4.106  13.018  0.00  0.00      APRO C
ATOM   4956  O   VAL A 312      -4.352  -4.590  13.132  0.00  0.00      APRO O
ATOM   4957  N   LEU A 313      -2.267  -4.751  12.320  0.00  0.00      APRO N
ATOM   4958  HN  LEU A 313      -1.342  -4.391  12.214  0.00  0.00      APRO  
ATOM   4959  CA  LEU A 313      -2.491  -6.028  11.659  0.00  0.00      APRO C
ATOM   4960  HA  LEU A 313      -3.343  -5.871  11.010  0.00  0.00      APRO  
ATOM   4961  CB  LEU A 313      -1.257  -6.402  10.800  0.00  0.00      APRO C
ATOM   4962  HB1 LEU A 313      -1.079  -5.557  10.095  0.00  0.00      APRO  
ATOM   4963  HB2 LEU A 313      -0.360  -6.449  11.457  0.00  0.00      APRO  
ATOM   4964  CG  LEU A 313      -1.379  -7.704   9.976  0.00  0.00      APRO C
ATOM   4965  HG  LEU A 313      -1.445  -8.535  10.720  0.00  0.00      APRO  
ATOM   4966  CD1 LEU A 313      -2.612  -7.720   9.060  0.00  0.00      APRO C
ATOM   4967 HD11 LEU A 313      -2.634  -8.650   8.453  0.00  0.00      APRO  
ATOM   4968 HD12 LEU A 313      -3.546  -7.672   9.660  0.00  0.00      APRO  
ATOM   4969 HD13 LEU A 313      -2.596  -6.853   8.366  0.00  0.00      APRO  
ATOM   4970  CD2 LEU A 313      -0.105  -7.913   9.142  0.00  0.00      APRO C
ATOM   4971 HD21 LEU A 313      -0.175  -8.857   8.560  0.00  0.00      APRO  
ATOM   4972 HD22 LEU A 313       0.054  -7.085   8.422  0.00  0.00      APRO  
ATOM   4973 HD23 LEU A 313       0.786  -7.978   9.803  0.00  0.00      APRO  
ATOM   4974  C   LEU A 313      -2.842  -7.169  12.614  0.00  0.00      APRO C
ATOM   4975  O   LEU A 313      -3.808  -7.900  12.381  0.00  0.00      APRO O
ATOM   4976  N   ASP A 314      -2.117  -7.300  13.744  0.00  0.00      APRO N
ATOM   4977  HN  ASP A 314      -1.325  -6.730  13.948  0.00  0.00      APRO  
ATOM   4978  CA  ASP A 314      -2.398  -8.275  14.787  0.00  0.00      APRO C
ATOM   4979  HA  ASP A 314      -2.409  -9.243  14.300  0.00  0.00      APRO  
ATOM   4980  CB  ASP A 314      -1.323  -8.170  15.898  0.00  0.00      APRO C
ATOM   4981  HB1 ASP A 314      -1.160  -7.102  16.148  0.00  0.00      APRO  
ATOM   4982  HB2 ASP A 314      -1.656  -8.696  16.815  0.00  0.00      APRO  
ATOM   4983  CG  ASP A 314       0.008  -8.751  15.452  0.00  0.00      APRO C
ATOM   4984  OD1 ASP A 314      -0.007  -9.709  14.640  0.00  0.00      APRO O
ATOM   4985  OD2 ASP A 314       1.041  -8.275  15.990  0.00  0.00      APRO O
ATOM   4986  C   ASP A 314      -3.775  -8.088  15.429  0.00  0.00      APRO C
ATOM   4987  O   ASP A 314      -4.537  -9.039  15.628  0.00  0.00      APRO O
ATOM   4988  N   ILE A 315      -4.157  -6.826  15.731  0.00  0.00      APRO N
ATOM   4989  HN  ILE A 315      -3.544  -6.048  15.609  0.00  0.00      APRO  
ATOM   4990  CA  ILE A 315      -5.474  -6.473  16.255  0.00  0.00      APRO C
ATOM   4991  HA  ILE A 315      -5.627  -7.093  17.129  0.00  0.00      APRO  
ATOM   4992  CB  ILE A 315      -5.541  -4.984  16.604  0.00  0.00      APRO C
ATOM   4993  HB  ILE A 315      -5.110  -4.467  15.709  0.00  0.00      APRO  
ATOM   4994  CG2 ILE A 315      -6.990  -4.552  16.929  0.00  0.00      APRO C
ATOM   4995 HG21 ILE A 315      -7.056  -3.448  17.027  0.00  0.00      APRO  
ATOM   4996 HG22 ILE A 315      -7.686  -4.860  16.121  0.00  0.00      APRO  
ATOM   4997 HG23 ILE A 315      -7.336  -5.006  17.882  0.00  0.00      APRO  
ATOM   4998  CG1 ILE A 315      -4.611  -4.658  17.797  0.00  0.00      APRO C
ATOM   4999 HG11 ILE A 315      -4.895  -5.279  18.676  0.00  0.00      APRO  
ATOM   5000 HG12 ILE A 315      -3.566  -4.931  17.525  0.00  0.00      APRO  
ATOM   5001  CD  ILE A 315      -4.619  -3.177  18.213  0.00  0.00      APRO  
ATOM   5002  HD1 ILE A 315      -3.890  -3.003  19.033  0.00  0.00      APRO  
ATOM   5003  HD2 ILE A 315      -4.340  -2.528  17.356  0.00  0.00      APRO  
ATOM   5004  HD3 ILE A 315      -5.623  -2.871  18.576  0.00  0.00      APRO  
ATOM   5005  C   ILE A 315      -6.579  -6.821  15.270  0.00  0.00      APRO C
ATOM   5006  O   ILE A 315      -7.592  -7.430  15.617  0.00  0.00      APRO O
ATOM   5007  N   CYS A 316      -6.383  -6.492  13.979  0.00  0.00      APRO N
ATOM   5008  HN  CYS A 316      -5.575  -5.986  13.683  0.00  0.00      APRO  
ATOM   5009  CA  CYS A 316      -7.308  -6.834  12.918  0.00  0.00      APRO C
ATOM   5010  HA  CYS A 316      -8.265  -6.434  13.231  0.00  0.00      APRO  
ATOM   5011  CB  CYS A 316      -6.905  -6.180  11.583  0.00  0.00      APRO C
ATOM   5012  HB1 CYS A 316      -5.820  -6.380  11.432  0.00  0.00      APRO  
ATOM   5013  HB2 CYS A 316      -7.430  -6.685  10.742  0.00  0.00      APRO  
ATOM   5014  SG  CYS A 316      -7.197  -4.386  11.609  0.00  0.00      APRO S
ATOM   5015  HG1 CYS A 316      -6.704  -4.120  10.398  0.00  0.00      APRO  
ATOM   5016  C   CYS A 316      -7.476  -8.329  12.717  0.00  0.00      APRO C
ATOM   5017  O   CYS A 316      -8.586  -8.805  12.487  0.00  0.00      APRO O
ATOM   5018  N   GLN A 317      -6.396  -9.126  12.835  0.00  0.00      APRO N
ATOM   5019  HN  GLN A 317      -5.467  -8.772  12.932  0.00  0.00      APRO  
ATOM   5020  CA  GLN A 317      -6.490 -10.576  12.831  0.00  0.00      APRO C
ATOM   5021  HA  GLN A 317      -6.973 -10.840  11.898  0.00  0.00      APRO  
ATOM   5022  CB  GLN A 317      -5.082 -11.227  12.876  0.00  0.00      APRO C
ATOM   5023  HB1 GLN A 317      -4.378 -10.447  13.248  0.00  0.00      APRO  
ATOM   5024  HB2 GLN A 317      -5.075 -12.040  13.638  0.00  0.00      APRO  
ATOM   5025  CG  GLN A 317      -4.604 -11.748  11.502  0.00  0.00      APRO C
ATOM   5026  HG1 GLN A 317      -4.691 -10.950  10.733  0.00  0.00      APRO  
ATOM   5027  HG2 GLN A 317      -3.541 -12.061  11.549  0.00  0.00      APRO  
ATOM   5028  CD  GLN A 317      -5.445 -12.930  10.998  0.00  0.00      APRO C
ATOM   5029  OE1 GLN A 317      -6.031 -12.856   9.911  0.00  0.00      APRO O
ATOM   5030  NE2 GLN A 317      -5.445 -14.023  11.786  0.00  0.00      APRO N
ATOM   5031 HE21 GLN A 317      -5.981 -14.802  11.474  0.00  0.00      APRO  
ATOM   5032 HE22 GLN A 317      -4.938 -14.016  12.641  0.00  0.00      APRO  
ATOM   5033  C   GLN A 317      -7.343 -11.132  13.963  0.00  0.00      APRO C
ATOM   5034  O   GLN A 317      -8.193 -11.986  13.734  0.00  0.00      APRO O
ATOM   5035  N   LYS A 318      -7.192 -10.629  15.206  0.00  0.00      APRO N
ATOM   5036  HN  LYS A 318      -6.482  -9.970  15.447  0.00  0.00      APRO  
ATOM   5037  CA  LYS A 318      -8.070 -11.020  16.301  0.00  0.00      APRO C
ATOM   5038  HA  LYS A 318      -8.037 -12.102  16.331  0.00  0.00      APRO  
ATOM   5039  CB  LYS A 318      -7.572 -10.496  17.665  0.00  0.00      APRO C
ATOM   5040  HB1 LYS A 318      -7.401  -9.400  17.553  0.00  0.00      APRO  
ATOM   5041  HB2 LYS A 318      -8.386 -10.610  18.416  0.00  0.00      APRO  
ATOM   5042  CG  LYS A 318      -6.276 -11.179  18.130  0.00  0.00      APRO C
ATOM   5043  HG1 LYS A 318      -6.291 -12.246  17.810  0.00  0.00      APRO  
ATOM   5044  HG2 LYS A 318      -5.409 -10.693  17.626  0.00  0.00      APRO  
ATOM   5045  CD  LYS A 318      -6.125 -11.108  19.659  0.00  0.00      APRO C
ATOM   5046  HD1 LYS A 318      -6.157 -10.038  19.966  0.00  0.00      APRO  
ATOM   5047  HD2 LYS A 318      -7.006 -11.613  20.118  0.00  0.00      APRO  
ATOM   5048  CE  LYS A 318      -4.842 -11.755  20.183  0.00  0.00      APRO C
ATOM   5049  HE1 LYS A 318      -4.712 -12.771  19.749  0.00  0.00      APRO  
ATOM   5050  HE2 LYS A 318      -3.955 -11.141  19.912  0.00  0.00      APRO  
ATOM   5051  NZ  LYS A 318      -4.909 -11.872  21.657  0.00  0.00      APRO N
ATOM   5052  HZ1 LYS A 318      -4.039 -12.313  22.019  0.00  0.00      APRO  
ATOM   5053  HZ2 LYS A 318      -5.017 -10.926  22.076  0.00  0.00      APRO  
ATOM   5054  HZ3 LYS A 318      -5.727 -12.458  21.920  0.00  0.00      APRO  
ATOM   5055  C   LYS A 318      -9.528 -10.614  16.112  0.00  0.00      APRO C
ATOM   5056  O   LYS A 318     -10.440 -11.404  16.359  0.00  0.00      APRO O
ATOM   5057  N   LEU A 319      -9.793  -9.384  15.624  0.00  0.00      APRO N
ATOM   5058  HN  LEU A 319      -9.083  -8.705  15.449  0.00  0.00      APRO  
ATOM   5059  CA  LEU A 319     -11.138  -8.935  15.309  0.00  0.00      APRO C
ATOM   5060  HA  LEU A 319     -11.710  -9.054  16.220  0.00  0.00      APRO  
ATOM   5061  CB  LEU A 319     -11.157  -7.451  14.863  0.00  0.00      APRO C
ATOM   5062  HB1 LEU A 319     -10.360  -7.328  14.094  0.00  0.00      APRO
[truncated: 13,229,424 more chars]
